# Supplementary material for: Three-dimensional reconstruction of cell nuclei, internalized quantum dots and sites of lipid peroxidation
Source: J Nanobiotechnology. 2006 Oct 20;4:10. doi: 10.1186/1477-3155-4-10 (PMC1635722; doi:10.1186/1477-3155-4-10)
Supplement: Additional file 5 — 3-D model shown in Fig. 4. [file 1477-3155-4-10-S5.wrl]

#VRML V2.0 utf8
#20060529 Generated by Tr3
DEF axis_pz Viewpoint {
  position 0.04605 0.04265 0.03934
  orientation 1. 0. 0. 0.
  description "View from +z"
  }
DEF axis_mz Viewpoint {
  position 0.04605 0.04265 -0.03036
  orientation 0. 1. 0. 3.1416
  description "View from -z"
  }
DEF axis_px Viewpoint {
  position 0.08746 0.04265 0.004491
  orientation 0. 1. 0. 1.5708
  description "View from +x"
  }
DEF axis_mx Viewpoint {
  position 0.004651 0.04265 0.004491
  orientation 0. 1. 0. -1.5708
  description "View from -x"
  }
DEF axis_py Viewpoint {
  position 0.04605 0.08346 0.004491
  orientation 1. 0. 0. -1.5708
  description "View from +y"
  }
DEF axis_my Viewpoint {
  position 0.04605 0.001837 0.004491
  orientation 1. 0. 0. 1.5708
  description "View from -y"
  }
Background {
  skyColor [ 0.6 0.6 1.0 ]
}
NavigationInfo {
  avatarSize 0.
  headlight TRUE
  type ["EXAMINE","ANY"]
}
Shape {
  geometry
    IndexedFaceSet {
      coord DEF all_coords Coordinate {
        point [
 	0.04529 0.04964 0.001186,
 	0.0458 0.04975 0.00111,
 	0.04621 0.04982 0.001086,
 	0.04661 0.04984 0.001054,
 	0.04699 0.04979 0.001007,
 	0.04736 0.04993 0.001058,
 	0.04762 0.05023 0.001149,
 	0.04802 0.05032 0.001121,
 	0.04848 0.05043 0.001088,
 	0.04881 0.05074 0.001115,
 	0.0492 0.05096 0.001093,
 	0.04949 0.0513 0.001137,
 	0.04976 0.05157 0.001181,
 	0.05018 0.05165 0.001134,
 	0.05065 0.05178 0.001155,
 	0.05114 0.05174 0.00113,
 	0.05156 0.05167 0.001139,
 	0.05198 0.05152 0.001124,
 	0.05243 0.05139 0.001137,
 	0.05275 0.05114 0.00107,
 	0.05316 0.05103 0.001151,
 	0.05351 0.05061 0.001088,
 	0.05392 0.05044 0.001186,
 	0.05409 0.05003 0.001159,
 	0.05417 0.04952 0.001194,
 	0.05394 0.0491 0.001148,
 	0.05349 0.04898 0.001096,
 	0.05296 0.04903 0.001029,
 	0.05272 0.04882 0.001045,
 	0.05244 0.04866 0.001037,
 	0.05242 0.04832 0.001051,
 	0.05253 0.04789 0.001085,
 	0.05231 0.0475 0.001065,
 	0.05213 0.04718 0.001046,
 	0.05247 0.04678 0.001095,
 	0.05309 0.0462 0.001242,
 	0.05236 0.04559 0.001121,
 	0.05239 0.04512 0.001162,
 	0.0522 0.04475 0.001187,
 	0.0517 0.04458 0.001136,
 	0.0513 0.0445 0.001091,
 	0.05118 0.04413 0.001132,
 	0.05095 0.04376 0.001144,
 	0.05071 0.04333 0.00118,
 	0.05028 0.0431 0.001131,
 	0.04994 0.04286 0.001108,
 	0.04954 0.04274 0.001038,
 	0.04938 0.0423 0.001139,
 	0.04904 0.04202 0.001139,
 	0.04863 0.04192 0.001061,
 	0.04834 0.04163 0.00111,
 	0.04794 0.04153 0.001095,
 	0.04755 0.04129 0.001115,
 	0.04717 0.04113 0.001082,
 	0.04679 0.04092 0.001066,
 	0.04657 0.04058 0.001137,
 	0.04619 0.04041 0.00109,
 	0.04592 0.04002 0.001111,
 	0.04567 0.03969 0.001117,
 	0.04543 0.03937 0.0011,
 	0.04521 0.03905 0.001105,
 	0.04497 0.03873 0.001116,
 	0.04469 0.03844 0.001118,
 	0.04428 0.03829 0.001064,
 	0.04419 0.03789 0.001119,
 	0.0439 0.03753 0.001073,
 	0.04377 0.03717 0.001044,
 	0.04387 0.03682 0.001083,
 	0.04393 0.03648 0.001065,
 	0.04417 0.03611 0.001146,
 	0.04414 0.03562 0.001096,
 	0.04421 0.03516 0.001184,
 	0.04386 0.03486 0.001084,
 	0.04363 0.03447 0.001091,
 	0.04339 0.03412 0.001093,
 	0.04315 0.03378 0.001091,
 	0.04292 0.03344 0.001086,
 	0.04273 0.03314 0.001121,
 	0.04238 0.03297 0.001172,
 	0.04196 0.03302 0.001102,
 	0.04147 0.03304 0.001138,
 	0.04099 0.03319 0.001193,
 	0.04084 0.0336 0.001141,
 	0.04077 0.03408 0.001096,
 	0.04052 0.03446 0.001096,
 	0.04048 0.03491 0.00104,
 	0.04013 0.03498 0.001064,
 	0.03973 0.035 0.001106,
 	0.03933 0.03514 0.001115,
 	0.03895 0.03528 0.001121,
 	0.03861 0.0355 0.001115,
 	0.03827 0.03575 0.001114,
 	0.03789 0.03604 0.001128,
 	0.03757 0.0363 0.001148,
 	0.03741 0.03667 0.001122,
 	0.03721 0.03706 0.001178,
 	0.03742 0.0375 0.001091,
 	0.03746 0.03795 0.001103,
 	0.0375 0.03837 0.0011,
 	0.03765 0.0388 0.00105,
 	0.03734 0.03918 0.001162,
 	0.03732 0.03964 0.001153,
 	0.03751 0.04004 0.001089,
 	0.0375 0.04054 0.001131,
 	0.03764 0.04093 0.001133,
 	0.0379 0.04124 0.001122,
 	0.03819 0.04164 0.001136,
 	0.03864 0.04179 0.001033,
 	0.03878 0.04218 0.001109,
 	0.03898 0.04251 0.001155,
 	0.03938 0.0427 0.001091,
 	0.03964 0.0431 0.001108,
 	0.03988 0.04344 0.001108,
 	0.04013 0.04378 0.001108,
 	0.04036 0.04415 0.001115,
 	0.04056 0.04458 0.001146,
 	0.04088 0.04491 0.001099,
 	0.04114 0.04514 0.001059,
 	0.04134 0.04551 0.00114,
 	0.04174 0.04575 0.001116,
 	0.04214 0.04596 0.001088,
 	0.04242 0.04629 0.001106,
 	0.0427 0.04653 0.001105,
 	0.04313 0.04646 0.001026,
 	0.04333 0.04682 0.001093,
 	0.04359 0.04715 0.001095,
 	0.0439 0.04738 0.001039,
 	0.04397 0.04777 0.001098,
 	0.04408 0.04826 0.001167,
 	0.04443 0.04862 0.00112,
 	0.0447 0.04895 0.001112,
 	0.04497 0.04926 0.001105,
 	0.04471 0.04972 0.001334,
 	0.04491 0.04995 0.001427,
 	0.0452 0.05003 0.001452,
 	0.04557 0.05005 0.001382,
 	0.04599 0.05015 0.001372,
 	0.04641 0.05023 0.001347,
 	0.04686 0.05022 0.001225,
 	0.04722 0.05048 0.001337,
 	0.0476 0.05067 0.001357,
 	0.04799 0.05085 0.001338,
 	0.04835 0.05105 0.001345,
 	0.0487 0.05128 0.001355,
 	0.04904 0.05151 0.001375,
 	0.04939 0.0518 0.001452,
 	0.04982 0.05195 0.001424,
 	0.05024 0.05209 0.001421,
 	0.05058 0.05224 0.001477,
 	0.05098 0.05218 0.001404,
 	0.05145 0.05218 0.001445,
 	0.05187 0.05201 0.0014,
 	0.05227 0.05189 0.0014,
 	0.05263 0.05182 0.001457,
 	0.05295 0.05155 0.001347,
 	0.05336 0.05145 0.001453,
 	0.05363 0.05117 0.001394,
 	0.05392 0.0509 0.001371,
 	0.05417 0.05066 0.001445,
 	0.0543 0.05032 0.0014,
 	0.05445 0.04992 0.001409,
 	0.05466 0.04957 0.001528,
 	0.05466 0.0492 0.001468,
 	0.05445 0.04892 0.001357,
 	0.05415 0.04858 0.001308,
 	0.05343 0.04824 0.001195,
 	0.05321 0.04728 0.001197,
 	0.05372 0.04678 0.001318,
 	0.05382 0.04652 0.001363,
 	0.05379 0.04625 0.001361,
 	0.05373 0.04596 0.001358,
 	0.05375 0.04566 0.001404,
 	0.05347 0.04547 0.001362,
 	0.05313 0.0453 0.001315,
 	0.05298 0.04496 0.001335,
 	0.05277 0.0447 0.001329,
 	0.05285 0.04421 0.001501,
 	0.05234 0.0441 0.001393,
 	0.05185 0.04392 0.001326,
 	0.0516 0.04352 0.001365,
 	0.05135 0.04318 0.001384,
 	0.05118 0.04279 0.001493,
 	0.05073 0.04275 0.00139,
 	0.05036 0.04255 0.001372,
 	0.04995 0.04233 0.001329,
 	0.04972 0.04197 0.001432,
 	0.04938 0.04181 0.001377,
 	0.04902 0.04161 0.001342,
 	0.04868 0.04148 0.001277,
 	0.04837 0.04123 0.001354,
 	0.04798 0.04096 0.001409,
 	0.04755 0.04083 0.001324,
 	0.04719 0.04074 0.001255,
 	0.04695 0.04046 0.001358,
 	0.04665 0.04017 0.001395,
 	0.04635 0.03987 0.0014,
 	0.0461 0.03954 0.001406,
 	0.04583 0.03922 0.001401,
 	0.04555 0.03897 0.001344,
 	0.04542 0.03862 0.001415,
 	0.04519 0.03824 0.00142,
 	0.04488 0.03783 0.001409,
 	0.04459 0.03741 0.001377,
 	0.04427 0.03708 0.001277,
 	0.04439 0.03657 0.001367,
 	0.04458 0.03616 0.001492,
 	0.04453 0.0358 0.001419,
 	0.04454 0.0354 0.001405,
 	0.04455 0.03503 0.001456,
 	0.04434 0.03473 0.001383,
 	0.0441 0.03439 0.001374,
 	0.04384 0.03404 0.001362,
 	0.04359 0.03371 0.001353,
 	0.04334 0.03339 0.001356,
 	0.04308 0.03309 0.001372,
 	0.04273 0.03288 0.001404,
 	0.0424 0.03276 0.001477,
 	0.04205 0.03272 0.001394,
 	0.04165 0.03268 0.001374,
 	0.04128 0.03262 0.001426,
 	0.04099 0.03276 0.001356,
 	0.04063 0.03283 0.001405,
 	0.04036 0.03309 0.001392,
 	0.04017 0.03348 0.001309,
 	0.03995 0.03384 0.001281,
 	0.03973 0.03433 0.001227,
 	0.03915 0.03449 0.001302,
 	0.03877 0.03469 0.001325,
 	0.03844 0.03492 0.00133,
 	0.03811 0.03517 0.001326,
 	0.03779 0.03543 0.001326,
 	0.03748 0.0356 0.001384,
 	0.03737 0.03594 0.001358,
 	0.03718 0.0363 0.00137,
 	0.03702 0.03667 0.00139,
 	0.03685 0.03698 0.001458,
 	0.03688 0.03736 0.001368,
 	0.0369 0.03777 0.00134,
 	0.03691 0.03819 0.001332,
 	0.03696 0.03868 0.001301,
 	0.0367 0.0391 0.001466,
 	0.03688 0.0395 0.001347,
 	0.03696 0.0399 0.001332,
 	0.03704 0.0403 0.001352,
 	0.03708 0.04065 0.001418,
 	0.03729 0.04089 0.001297,
 	0.0374 0.0413 0.001401,
 	0.0377 0.04166 0.001359,
 	0.03789 0.04198 0.001427,
 	0.03826 0.04219 0.001331,
 	0.03854 0.04258 0.001385,
 	0.03884 0.04289 0.001377,
 	0.03913 0.0432 0.001373,
 	0.03938 0.04354 0.001389,
 	0.03963 0.04386 0.001363,
 	0.03988 0.0442 0.001344,
 	0.04007 0.04456 0.001366,
 	0.04019 0.04491 0.001425,
 	0.04046 0.04514 0.001347,
 	0.0408 0.04547 0.001297,
 	0.04097 0.04588 0.001402,
 	0.0413 0.04606 0.001347,
 	0.04165 0.0463 0.001336,
 	0.04197 0.04656 0.001339,
 	0.04232 0.04681 0.001338,
 	0.04279 0.04693 0.001243,
 	0.04297 0.0474 0.001372,
 	0.04343 0.04767 0.001225,
 	0.04348 0.04816 0.001339,
 	0.04349 0.04861 0.001463,
 	0.04386 0.04882 0.001332,
 	0.04413 0.04913 0.001303,
 	0.04438 0.04945 0.001276,
 	0.04461 0.05009 0.0018,
 	0.04498 0.05021 0.001827,
 	0.04539 0.05029 0.001819,
 	0.0458 0.05039 0.00181,
 	0.04621 0.05052 0.001805,
 	0.04669 0.05068 0.001731,
 	0.04712 0.05094 0.001769,
 	0.04748 0.05115 0.001758,
 	0.04785 0.05135 0.001762,
 	0.0482 0.05157 0.00176,
 	0.04855 0.05179 0.001763,
 	0.0489 0.052 0.001771,
 	0.04915 0.05217 0.001781,
 	0.04944 0.05233 0.001837,
 	0.0499 0.05246 0.001775,
 	0.05032 0.05262 0.001851,
 	0.05077 0.05263 0.001794,
 	0.05118 0.05263 0.001788,
 	0.05155 0.05266 0.001873,
 	0.05186 0.05251 0.001793,
 	0.05225 0.05237 0.001782,
 	0.05264 0.05225 0.001792,
 	0.05303 0.05208 0.001778,
 	0.05339 0.05188 0.001787,
 	0.05374 0.05163 0.001818,
 	0.05408 0.05134 0.001858,
 	0.05425 0.05099 0.001739,
 	0.05445 0.05068 0.001817,
 	0.05464 0.0503 0.001815,
 	0.05482 0.04994 0.001833,
 	0.05501 0.04965 0.001915,
 	0.05506 0.04929 0.001812,
 	0.05507 0.04885 0.001806,
 	0.05486 0.0485 0.001618,
 	0.05486 0.04806 0.001678,
 	0.05464 0.04757 0.00154,
 	0.05456 0.04711 0.00148,
 	0.05469 0.04672 0.001562,
 	0.05465 0.04636 0.001575,
 	0.05457 0.04599 0.001577,
 	0.05449 0.04564 0.001604,
 	0.05451 0.04533 0.001727,
 	0.05422 0.04512 0.001616,
 	0.05396 0.04486 0.001588,
 	0.05374 0.04456 0.001596,
 	0.05346 0.04421 0.001611,
 	0.05349 0.04362 0.001832,
 	0.05305 0.04356 0.001686,
 	0.05266 0.04338 0.001641,
 	0.05233 0.04313 0.001652,
 	0.05203 0.04284 0.001698,
 	0.05174 0.04258 0.001729,
 	0.05151 0.04228 0.001821,
 	0.05116 0.04224 0.001725,
 	0.05078 0.0421 0.001704,
 	0.05042 0.04192 0.001715,
 	0.05005 0.04173 0.001745,
 	0.04969 0.04153 0.001784,
 	0.04932 0.04133 0.001773,
 	0.04888 0.04111 0.001725,
 	0.04847 0.04083 0.001804,
 	0.04818 0.04063 0.001897,
 	0.04783 0.04051 0.001789,
 	0.04742 0.04038 0.001654,
 	0.04714 0.04003 0.001787,
 	0.04685 0.03971 0.001796,
 	0.04659 0.03938 0.001791,
 	0.04633 0.03904 0.00178,
 	0.046 0.03866 0.001725,
 	0.04582 0.03819 0.001756,
 	0.04563 0.03781 0.001737,
 	0.04558 0.03747 0.00179,
 	0.04531 0.0372 0.001704,
 	0.04502 0.0368 0.001659,
 	0.04501 0.03629 0.001762,
 	0.04498 0.03588 0.001795,
 	0.04491 0.03549 0.0018,
 	0.04484 0.0351 0.00182,
 	0.0447 0.0347 0.001824,
 	0.04449 0.0343 0.001874,
 	0.0442 0.03396 0.001815,
 	0.04394 0.03364 0.001809,
 	0.04364 0.03336 0.001821,
 	0.04331 0.0331 0.001836,
 	0.04296 0.03288 0.001844,
 	0.04258 0.03271 0.001853,
 	0.04219 0.03257 0.001837,
 	0.0418 0.03245 0.001811,
 	0.0414 0.03238 0.001816,
 	0.041 0.03239 0.001791,
 	0.04061 0.03246 0.001756,
 	0.04024 0.03256 0.001719,
 	0.03991 0.03265 0.001794,
 	0.03969 0.03288 0.001688,
 	0.03942 0.03318 0.001623,
 	0.03914 0.0335 0.001598,
 	0.03881 0.03379 0.001632,
 	0.03847 0.03406 0.001679,
 	0.03819 0.03434 0.001707,
 	0.0379 0.03463 0.001728,
 	0.03759 0.03491 0.001736,
 	0.0373 0.03519 0.001762,
 	0.03707 0.03553 0.001773,
 	0.03693 0.03592 0.001775,
 	0.03678 0.03631 0.001789,
 	0.03661 0.03668 0.001798,
 	0.03649 0.03708 0.001782,
 	0.03642 0.03749 0.001758,
 	0.03637 0.03791 0.001743,
 	0.03634 0.03834 0.001723,
 	0.03629 0.03875 0.00177,
 	0.03622 0.03909 0.001894,
 	0.03637 0.03944 0.001771,
 	0.03647 0.03983 0.001744,
 	0.03657 0.04023 0.001766,
 	0.03671 0.04063 0.00179,
 	0.03693 0.04106 0.001735,
 	0.03705 0.04146 0.001873,
 	0.03728 0.04174 0.001764,
 	0.03751 0.04205 0.001749,
 	0.03775 0.04238 0.001783,
 	0.03802 0.04271 0.001786,
 	0.03831 0.04306 0.001757,
 	0.0386 0.04335 0.001764,
 	0.03889 0.04366 0.001793,
 	0.03916 0.04403 0.001846,
 	0.03945 0.04427 0.001692,
 	0.03962 0.04463 0.001762,
 	0.03984 0.045 0.001789,
 	0.04009 0.04532 0.001794,
 	0.04036 0.04564 0.001773,
 	0.04062 0.04598 0.001789,
 	0.0409 0.0463 0.00179,
 	0.04121 0.04656 0.001772,
 	0.04153 0.04684 0.001778,
 	0.04188 0.04711 0.001768,
 	0.04229 0.0474 0.001691,
 	0.04246 0.0478 0.001816,
 	0.04281 0.04808 0.00165,
 	0.04295 0.04855 0.001746,
 	0.04303 0.04888 0.001874,
 	0.04334 0.04909 0.001752,
 	0.04362 0.04938 0.001722,
 	0.04391 0.04967 0.001743,
 	0.04424 0.04993 0.001764,
 	0.04472 0.05028 0.002327,
 	0.04514 0.05037 0.002329,
 	0.04555 0.05047 0.002332,
 	0.04596 0.05059 0.002339,
 	0.04633 0.05078 0.002333,
 	0.04668 0.05102 0.002324,
 	0.04701 0.05127 0.002309,
 	0.04737 0.05148 0.00231,
 	0.04774 0.05168 0.002316,
 	0.0481 0.0519 0.002317,
 	0.04847 0.05213 0.002306,
 	0.04889 0.05239 0.002262,
 	0.0492 0.05257 0.00239,
 	0.04957 0.05269 0.002281,
 	0.04995 0.05282 0.00228,
 	0.05026 0.05292 0.002385,
 	0.05062 0.05294 0.0023,
 	0.05103 0.05296 0.002291,
 	0.05145 0.05295 0.002305,
 	0.05187 0.05287 0.002318,
 	0.05228 0.05275 0.002301,
 	0.05269 0.05263 0.002282,
 	0.05308 0.05248 0.002278,
 	0.05346 0.0523 0.002284,
 	0.05381 0.05206 0.002293,
 	0.05413 0.0518 0.002309,
 	0.05439 0.05153 0.002383,
 	0.05454 0.05114 0.002253,
 	0.05476 0.05071 0.002314,
 	0.05493 0.05032 0.002324,
 	0.05509 0.04995 0.002335,
 	0.05524 0.04956 0.002321,
 	0.05537 0.04917 0.002308,
 	0.05547 0.04883 0.002374,
 	0.0555 0.0484 0.002235,
 	0.0556 0.04798 0.002408,
 	0.05562 0.0476 0.002313,
 	0.05564 0.0471 0.002238,
 	0.05547 0.04663 0.002263,
 	0.05534 0.04623 0.002266,
 	0.0552 0.04583 0.002279,
 	0.05503 0.04546 0.002306,
 	0.05484 0.04508 0.002302,
 	0.05467 0.04469 0.00228,
 	0.0545 0.0443 0.002268,
 	0.05428 0.04393 0.002231,
 	0.05407 0.04358 0.002241,
 	0.05391 0.04329 0.002365,
 	0.05362 0.04309 0.002235,
 	0.0533 0.04286 0.002197,
 	0.05296 0.04261 0.002216,
 	0.0526 0.04239 0.002246,
 	0.05219 0.04217 0.002314,
 	0.05183 0.04205 0.002204,
 	0.05143 0.04186 0.00233,
 	0.05106 0.04176 0.002192,
 	0.05065 0.04157 0.002334,
 	0.05029 0.04147 0.002212,
 	0.04991 0.04133 0.002296,
 	0.04951 0.04118 0.002318,
 	0.04912 0.04101 0.002331,
 	0.04874 0.04081 0.002343,
 	0.04839 0.04059 0.00236,
 	0.04803 0.04037 0.002347,
 	0.04763 0.04008 0.002279,
 	0.04733 0.0397 0.002313,
 	0.04708 0.03936 0.002294,
 	0.04687 0.039 0.002275,
 	0.04665 0.03862 0.002251,
 	0.04644 0.03825 0.002242,
 	0.04626 0.03788 0.002249,
 	0.04609 0.03752 0.002272,
 	0.04593 0.03714 0.002269,
 	0.04575 0.03676 0.002245,
 	0.04558 0.03637 0.002254,
 	0.04543 0.03599 0.002274,
 	0.0453 0.0356 0.002288,
 	0.04519 0.0352 0.0023,
 	0.04504 0.03481 0.002309,
 	0.04485 0.03445 0.002333,
 	0.04466 0.03415 0.002417,
 	0.04441 0.0339 0.002342,
 	0.04412 0.03361 0.002335,
 	0.0438 0.03334 0.002338,
 	0.04345 0.03312 0.002342,
 	0.04308 0.03292 0.002343,
 	0.0427 0.03273 0.002337,
 	0.04233 0.03254 0.002327,
 	0.04195 0.03238 0.00231,
 	0.04154 0.03228 0.002328,
 	0.04113 0.03223 0.002327,
 	0.04071 0.03223 0.002307,
 	0.04029 0.03227 0.002307,
 	0.03993 0.03236 0.00225,
 	0.03957 0.03256 0.002395,
 	0.03915 0.03276 0.00231,
 	0.03881 0.03295 0.002234,
 	0.03854 0.03323 0.002337,
 	0.03829 0.03357 0.002354,
 	0.03803 0.0339 0.002348,
 	0.03776 0.03421 0.002336,
 	0.03749 0.03453 0.002326,
 	0.03725 0.03487 0.002328,
 	0.03706 0.03524 0.002333,
 	0.03689 0.03563 0.002336,
 	0.03673 0.03602 0.002336,
 	0.03656 0.0364 0.00233,
 	0.03638 0.03678 0.00232,
 	0.03619 0.03717 0.002313,
 	0.0361 0.03758 0.002317,
 	0.03605 0.03799 0.002323,
 	0.03604 0.03841 0.002341,
 	0.03606 0.03885 0.002409,
 	0.03616 0.0393 0.002341,
 	0.03625 0.03971 0.002325,
 	0.03633 0.04012 0.002332,
 	0.03649 0.04052 0.002334,
 	0.03666 0.04091 0.002327,
 	0.03685 0.0413 0.002338,
 	0.03705 0.04168 0.002318,
 	0.03725 0.04199 0.00221,
 	0.03743 0.0423 0.002244,
 	0.03759 0.04263 0.002435,
 	0.03791 0.04308 0.002323,
 	0.03818 0.04342 0.002304,
 	0.03847 0.0437 0.002317,
 	0.03876 0.04399 0.002341,
 	0.039 0.04428 0.002405,
 	0.03925 0.04456 0.002265,
 	0.03952 0.04499 0.00232,
 	0.03978 0.04533 0.002325,
 	0.04004 0.04566 0.00233,
 	0.0403 0.04599 0.002338,
 	0.04057 0.04632 0.002334,
 	0.04086 0.04662 0.002332,
 	0.04116 0.04692 0.002337,
 	0.04146 0.04723 0.002339,
 	0.04177 0.0475 0.002311,
 	0.04207 0.04778 0.002316,
 	0.04233 0.0481 0.002321,
 	0.04254 0.04841 0.00225,
 	0.04272 0.04876 0.002396,
 	0.04301 0.04912 0.002332,
 	0.04329 0.04942 0.002323,
 	0.04361 0.04969 0.002345,
 	0.04396 0.04992 0.002356,
 	0.04434 0.05012 0.002352,
 	0.04445 0.05028 0.002831,
 	0.04486 0.05041 0.002824,
 	0.04527 0.0505 0.002824,
 	0.04566 0.05062 0.002824,
 	0.04603 0.0508 0.002828,
 	0.04638 0.05102 0.002835,
 	0.04672 0.05125 0.002836,
 	0.04707 0.05147 0.002831,
 	0.04744 0.05168 0.002834,
 	0.0478 0.05189 0.002841,
 	0.04815 0.05213 0.002836,
 	0.04852 0.05237 0.002827,
 	0.04893 0.05261 0.002886,
 	0.04934 0.05277 0.002811,
 	0.04967 0.05289 0.002728,
 	0.05003 0.05298 0.002816,
 	0.05046 0.05302 0.002825,
 	0.05088 0.05304 0.002822,
 	0.05131 0.05304 0.002824,
 	0.05174 0.05302 0.002825,
 	0.0522 0.05294 0.002883,
 	0.05264 0.05283 0.002821,
 	0.05303 0.05269 0.002813,
 	0.05342 0.05253 0.002819,
 	0.05378 0.05232 0.002823,
 	0.05411 0.05207 0.002821,
 	0.05441 0.05178 0.00282,
 	0.05467 0.05145 0.002803,
 	0.05486 0.05108 0.002802,
 	0.05502 0.05069 0.002821,
 	0.05516 0.0503 0.002824,
 	0.0553 0.0499 0.002823,
 	0.05543 0.0495 0.002831,
 	0.05555 0.04911 0.002847,
 	0.05565 0.0487 0.002858,
 	0.05572 0.04827 0.002891,
 	0.05577 0.04782 0.002956,
 	0.05574 0.04736 0.002912,
 	0.05563 0.04696 0.002898,
 	0.05546 0.04657 0.002881,
 	0.0553 0.04619 0.00287,
 	0.0551 0.04581 0.002857,
 	0.05492 0.04542 0.002849,
 	0.05475 0.04502 0.002861,
 	0.05459 0.04461 0.002886,
 	0.05445 0.0442 0.00288,
 	0.05432 0.04381 0.002838,
 	0.0541 0.04347 0.002826,
 	0.05386 0.04315 0.002841,
 	0.05359 0.04282 0.002835,
 	0.05329 0.04251 0.002856,
 	0.05293 0.04228 0.002877,
 	0.05255 0.04208 0.002865,
 	0.0522 0.04194 0.002907,
 	0.05182 0.04182 0.002786,
 	0.05141 0.04168 0.002893,
 	0.05102 0.04155 0.002793,
 	0.05061 0.04139 0.002903,
 	0.05022 0.04127 0.002782,
 	0.04977 0.0411 0.002805,
 	0.04939 0.04093 0.002821,
 	0.04903 0.04075 0.002822,
 	0.04868 0.04053 0.002799,
 	0.04836 0.04028 0.002793,
 	0.04805 0.04 0.002786,
 	0.04776 0.0397 0.002797,
 	0.04747 0.03941 0.002811,
 	0.04723 0.03909 0.002815,
 	0.04702 0.03873 0.002824,
 	0.04681 0.03836 0.002843,
 	0.04661 0.038 0.002835,
 	0.04639 0.03763 0.002839,
 	0.04618 0.03725 0.002859,
 	0.04599 0.03687 0.002861,
 	0.04581 0.03649 0.002862,
 	0.04565 0.0361 0.002844,
 	0.0455 0.03572 0.002832,
 	0.04538 0.03532 0.002826,
 	0.04526 0.03493 0.002814,
 	0.0451 0.03455 0.00281,
 	0.04488 0.0342 0.002819,
 	0.04459 0.03391 0.002824,
 	0.04427 0.03364 0.002827,
 	0.04396 0.03335 0.002828,
 	0.0436 0.03313 0.002824,
 	0.04322 0.03295 0.002824,
 	0.04284 0.03277 0.002828,
 	0.04246 0.03259 0.002829,
 	0.04207 0.03245 0.002816,
 	0.04171 0.03233 0.002757,
 	0.0413 0.03234 0.002881,
 	0.04089 0.03228 0.00276,
 	0.04051 0.03237 0.002826,
 	0.04003 0.0325 0.002798,
 	0.03971 0.03274 0.002919,
 	0.03935 0.03289 0.002853,
 	0.03891 0.0331 0.002819,
 	0.03862 0.03347 0.002867,
 	0.03836 0.0338 0.002895,
 	0.03807 0.03411 0.00288,
 	0.03774 0.03438 0.002854,
 	0.03745 0.03467 0.002827,
 	0.0372 0.035 0.002823,
 	0.03701 0.03535 0.002837,
 	0.03682 0.03572 0.002839,
 	0.03663 0.0361 0.002837,
 	0.03644 0.03647 0.002834,
 	0.03626 0.03685 0.002836,
 	0.03611 0.03724 0.002841,
 	0.03603 0.03765 0.002844,
 	0.03597 0.03806 0.002844,
 	0.03596 0.03847 0.002842,
 	0.03596 0.03881 0.002903,
 	0.03602 0.03918 0.002824,
 	0.0361 0.03958 0.002818,
 	0.03619 0.04 0.00283,
 	0.03631 0.0404 0.00283,
 	0.03647 0.04079 0.002828,
 	0.03665 0.04118 0.002823,
 	0.03687 0.04158 0.002802,
 	0.03717 0.04208 0.002733,
 	0.03732 0.0424 0.002899,
 	0.03748 0.04267 0.002921,
 	0.03771 0.04299 0.002834,
 	0.03796 0.04333 0.00283,
 	0.0382 0.04366 0.002833,
 	0.03849 0.04396 0.002834,
 	0.03878 0.04426 0.002834,
 	0.03905 0.04458 0.002825,
 	0.03931 0.04491 0.002827,
 	0.03956 0.04526 0.002837,
 	0.0398 0.04559 0.002832,
 	0.04006 0.04592 0.002832,
 	0.04032 0.04625 0.002832,
 	0.04058 0.04658 0.002829,
 	0.04086 0.0469 0.002832,
 	0.04116 0.04721 0.002843,
 	0.04148 0.04754 0.002893,
 	0.04179 0.04778 0.002764,
 	0.04202 0.04809 0.00282,
 	0.04231 0.04848 0.0028,
 	0.0425 0.04883 0.002882,
 	0.04279 0.04908 0.002807,
 	0.04306 0.04938 0.002824,
 	0.04336 0.04968 0.002838,
 	0.04369 0.04993 0.002838,
 	0.04406 0.05015 0.002833,
 	0.04459 0.05034 0.003304,
 	0.04498 0.05048 0.003296,
 	0.04537 0.0506 0.003286,
 	0.04576 0.05074 0.003287,
 	0.04613 0.05093 0.003292,
 	0.04649 0.05115 0.003297,
 	0.04684 0.05138 0.003293,
 	0.04718 0.05161 0.003276,
 	0.04753 0.05184 0.003291,
 	0.04788 0.05206 0.003311,
 	0.04823 0.0523 0.003304,
 	0.04859 0.05252 0.003315,
 	0.04891 0.05266 0.003383,
 	0.04926 0.05277 0.003291,
 	0.04971 0.05289 0.003233,
 	0.0502 0.05297 0.003283,
 	0.05063 0.05302 0.003291,
 	0.05105 0.05304 0.003306,
 	0.05146 0.05303 0.003287,
 	0.05187 0.053 0.003289,
 	0.0522 0.05296 0.003381,
 	0.05256 0.0529 0.003303,
 	0.05295 0.05281 0.003272,
 	0.05332 0.05266 0.003277,
 	0.05368 0.05246 0.003303,
 	0.05402 0.05222 0.003308,
 	0.05434 0.05195 0.003299,
 	0.05464 0.05166 0.00329,
 	0.0549 0.05133 0.003287,
 	0.05513 0.05098 0.003278,
 	0.05533 0.05062 0.003258,
 	0.05549 0.05023 0.003249,
 	0.05564 0.04984 0.003247,
 	0.05577 0.04944 0.003248,
 	0.05587 0.04903 0.00325,
 	0.05592 0.04861 0.003262,
 	0.05595 0.04821 0.003278,
 	0.05598 0.04787 0.00335,
 	0.05589 0.04751 0.003292,
 	0.05579 0.04711 0.00329,
 	0.05563 0.04673 0.003295,
 	0.05544 0.04637 0.003295,
 	0.05523 0.04601 0.003294,
 	0.05501 0.04565 0.003297,
 	0.0548 0.04529 0.003308,
 	0.05462 0.0449 0.00334,
 	0.05445 0.04446 0.003393,
 	0.05435 0.04401 0.003304,
 	0.05422 0.04368 0.003216,
 	0.05401 0.04336 0.003291,
 	0.05373 0.04299 0.003354,
 	0.05346 0.04266 0.003247,
 	0.05313 0.04242 0.003373,
 	0.05273 0.04219 0.003324,
 	0.05235 0.04201 0.003316,
 	0.05198 0.04184 0.003307,
 	0.05158 0.0417 0.003307,
 	0.05118 0.04158 0.003308,
 	0.05079 0.04143 0.003309,
 	0.05041 0.04125 0.003301,
 	0.05002 0.04107 0.003277,
 	0.04968 0.04091 0.003209,
 	0.04934 0.0407 0.003325,
 	0.04896 0.04052 0.003193,
 	0.04867 0.04029 0.003259,
 	0.04836 0.04001 0.003271,
 	0.04804 0.03974 0.003283,
 	0.04772 0.03949 0.003296,
 	0.04744 0.03919 0.003303,
 	0.0472 0.03887 0.003312,
 	0.047 0.03849 0.003328,
 	0.04678 0.03809 0.003376,
 	0.04658 0.03772 0.003244,
 	0.04635 0.03737 0.003371,
 	0.04611 0.03695 0.003337,
 	0.04593 0.03656 0.003337,
 	0.04579 0.03617 0.003309,
 	0.04568 0.03578 0.003276,
 	0.04556 0.03539 0.003282,
 	0.04541 0.03502 0.003281,
 	0.04523 0.03465 0.003264,
 	0.045 0.03432 0.003276,
 	0.04472 0.03402 0.003281,
 	0.0444 0.03374 0.003293,
 	0.04407 0.03347 0.003311,
 	0.04373 0.03324 0.003292,
 	0.04336 0.03305 0.003278,
 	0.04297 0.0329 0.003298,
 	0.04258 0.03276 0.003301,
 	0.04217 0.03264 0.003291,
 	0.04171 0.03251 0.00325,
 	0.0413 0.03255 0.003365,
 	0.04087 0.03253 0.003251,
 	0.04042 0.03265 0.003281,
 	0.04004 0.03279 0.0033,
 	0.0397 0.03301 0.003305,
 	0.03937 0.03326 0.003265,
 	0.03904 0.03346 0.003205,
 	0.03884 0.0338 0.003303,
 	0.03853 0.03415 0.003364,
 	0.03813 0.03441 0.003285,
 	0.03778 0.03463 0.003272,
 	0.03748 0.03483 0.003204,
 	0.03726 0.03513 0.003283,
 	0.03703 0.03549 0.003302,
 	0.03685 0.03587 0.0033,
 	0.03667 0.03624 0.0033,
 	0.03648 0.03661 0.003302,
 	0.03629 0.03698 0.003304,
 	0.03614 0.03737 0.003301,
 	0.03604 0.03777 0.003293,
 	0.03594 0.03817 0.003284,
 	0.03592 0.03857 0.003285,
 	0.03596 0.03898 0.003284,
 	0.03602 0.03939 0.003284,
 	0.03611 0.0398 0.003292,
 	0.03623 0.04021 0.003295,
 	0.03635 0.04061 0.003294,
 	0.03651 0.041 0.003291,
 	0.03671 0.04137 0.003283,
 	0.03692 0.04176 0.003272,
 	0.03711 0.04212 0.003288,
 	0.0373 0.04248 0.003307,
 	0.0375 0.04285 0.003277,
 	0.03771 0.04321 0.003261,
 	0.03794 0.04355 0.003285,
 	0.03821 0.04387 0.003289,
 	0.03849 0.04419 0.003282,
 	0.03878 0.04449 0.00328,
 	0.03906 0.0448 0.003291,
 	0.03932 0.04513 0.003297,
 	0.03958 0.04545 0.003294,
 	0.03984 0.04578 0.003292,
 	0.0401 0.04611 0.003292,
 	0.04034 0.04645 0.003289,
 	0.04059 0.04679 0.003287,
 	0.04087 0.0471 0.003294,
 	0.04115 0.0474 0.003308,
 	0.04138 0.04769 0.003363,
 	0.04167 0.04798 0.003224,
 	0.04198 0.04838 0.003276,
 	0.04227 0.04874 0.003335,
 	0.04253 0.04903 0.003192,
 	0.04279 0.04929 0.003259,
 	0.04311 0.04958 0.003287,
 	0.04344 0.04984 0.003298,
 	0.0438 0.05005 0.003297,
 	0.04417 0.05022 0.0033,
 	0.04478 0.05034 0.003789,
 	0.04515 0.05052 0.003763,
 	0.04553 0.05069 0.003754,
 	0.0459 0.05087 0.003758,
 	0.04626 0.05108 0.003763,
 	0.04662 0.0513 0.003765,
 	0.04699 0.05151 0.003755,
 	0.04731 0.05171 0.00369,
 	0.04766 0.05189 0.003829,
 	0.04806 0.05215 0.003782,
 	0.04841 0.05238 0.003782,
 	0.04877 0.05258 0.003787,
 	0.04914 0.05276 0.003778,
 	0.04954 0.05288 0.003765,
 	0.04997 0.05296 0.003765,
 	0.05037 0.05303 0.003752,
 	0.0508 0.05306 0.003768,
 	0.05125 0.05307 0.00381,
 	0.05161 0.05308 0.003687,
 	0.05199 0.05301 0.003766,
 	0.05241 0.05293 0.003773,
 	0.05282 0.05284 0.003747,
 	0.05318 0.05275 0.003677,
 	0.0535 0.05257 0.003772,
 	0.05384 0.05231 0.003793,
 	0.05415 0.05203 0.003785,
 	0.05448 0.05177 0.003782,
 	0.05477 0.05147 0.003776,
 	0.05505 0.05117 0.003768,
 	0.05532 0.05085 0.003754,
 	0.05554 0.05049 0.003742,
 	0.05571 0.05011 0.003738,
 	0.05584 0.04971 0.003736,
 	0.05596 0.04931 0.003735,
 	0.05608 0.04891 0.003727,
 	0.05616 0.04851 0.003718,
 	0.05617 0.0481 0.003728,
 	0.05613 0.04769 0.003731,
 	0.05602 0.04728 0.003731,
 	0.05584 0.0469 0.003743,
 	0.05562 0.04655 0.003747,
 	0.05538 0.04621 0.003746,
 	0.05514 0.04588 0.003751,
 	0.05488 0.04556 0.003765,
 	0.05464 0.04522 0.003781,
 	0.0544 0.04486 0.003842,
 	0.05426 0.04449 0.003847,
 	0.05422 0.04413 0.00375,
 	0.05413 0.04369 0.003694,
 	0.05393 0.04327 0.003762,
 	0.05372 0.04298 0.00383,
 	0.05345 0.04269 0.003717,
 	0.05314 0.04244 0.003849,
 	0.05284 0.04224 0.003775,
 	0.05246 0.04207 0.003763,
 	0.05208 0.04192 0.003768,
 	0.05169 0.04178 0.003771,
 	0.05132 0.0416 0.003773,
 	0.05096 0.04139 0.003766,
 	0.05059 0.0412 0.003759,
 	0.05019 0.04103 0.003754,
 	0.04976 0.04083 0.003715,
 	0.0494 0.04063 0.003834,
 	0.04902 0.04042 0.003711,
 	0.04863 0.04014 0.003761,
 	0.04829 0.03989 0.003762,
 	0.04795 0.03965 0.003764,
 	0.04763 0.03941 0.00377,
 	0.04735 0.03911 0.003774,
 	0.04713 0.03877 0.003785,
 	0.04692 0.03843 0.003796,
 	0.0467 0.03816 0.003857,
 	0.04652 0.03776 0.003749,
 	0.04627 0.03745 0.003855,
 	0.04609 0.0371 0.003771,
 	0.04583 0.03671 0.003842,
 	0.04575 0.03626 0.003774,
 	0.04571 0.03585 0.003757,
 	0.04569 0.03548 0.003687,
 	0.04554 0.03509 0.003819,
 	0.04542 0.03471 0.003677,
 	0.04519 0.03441 0.003734,
 	0.04489 0.03412 0.003746,
 	0.04459 0.03384 0.003772,
 	0.04424 0.03359 0.003789,
 	0.04383 0.03338 0.003836,
 	0.0435 0.03317 0.003696,
 	0.04313 0.03307 0.003768,
 	0.04272 0.03295 0.003784,
 	0.04231 0.03288 0.003767,
 	0.0419 0.03278 0.00376,
 	0.04151 0.03273 0.003757,
 	0.0411 0.03275 0.003765,
 	0.04071 0.03287 0.003782,
 	0.04035 0.03293 0.003725,
 	0.04006 0.03315 0.003762,
 	0.03971 0.03341 0.003748,
 	0.03934 0.03372 0.003723,
 	0.03905 0.03413 0.003846,
 	0.03875 0.03439 0.003848,
 	0.03843 0.03455 0.003756,
 	0.03808 0.03477 0.003734,
 	0.03768 0.035 0.003673,
 	0.03736 0.03535 0.003733,
 	0.03716 0.03571 0.003754,
 	0.03698 0.03608 0.003758,
 	0.03679 0.03645 0.003759,
 	0.03657 0.0368 0.003765,
 	0.03635 0.03715 0.003772,
 	0.03617 0.03752 0.003769,
 	0.03603 0.03791 0.003756,
 	0.03595 0.0383 0.00373,
 	0.03596 0.03871 0.003732,
 	0.03602 0.03911 0.003758,
 	0.0361 0.03952 0.003766,
 	0.03618 0.03993 0.003768,
 	0.03629 0.04033 0.003768,
 	0.03644 0.04072 0.003766,
 	0.03662 0.0411 0.00376,
 	0.03682 0.04145 0.003759,
 	0.03701 0.04182 0.003765,
 	0.03722 0.04219 0.003765,
 	0.03745 0.04259 0.003796,
 	0.03762 0.04297 0.003657,
 	0.0378 0.04329 0.00374,
 	0.03803 0.04364 0.003764,
 	0.03829 0.04397 0.003764,
 	0.03857 0.04429 0.003759,
 	0.03884 0.0446 0.003762,
 	0.0391 0.04493 0.003765,
 	0.03936 0.04526 0.003764,
 	0.03963 0.04558 0.003763,
 	0.0399 0.0459 0.003763,
 	0.04016 0.04623 0.003762,
 	0.0404 0.04657 0.003764,
 	0.04067 0.04689 0.003769,
 	0.04094 0.04722 0.003788,
 	0.04121 0.04755 0.003794,
 	0.0415 0.04787 0.003769,
 	0.04179 0.04818 0.003772,
 	0.04207 0.04848 0.003795,
 	0.04234 0.04873 0.003844,
 	0.04256 0.04904 0.003692,
 	0.04292 0.04936 0.003752,
 	0.04327 0.04959 0.003781,
 	0.04362 0.04982 0.003788,
 	0.04398 0.05002 0.003787,
 	0.04437 0.05018 0.003792,
 	0.04468 0.0501 0.00432,
 	0.04505 0.05037 0.004251,
 	0.0454 0.05057 0.004216,
 	0.04574 0.05078 0.004217,
 	0.04608 0.051 0.00424,
 	0.04645 0.05121 0.00425,
 	0.04684 0.0514 0.00425,
 	0.04728 0.05162 0.004216,
 	0.04763 0.05178 0.004329,
 	0.04795 0.05199 0.00426,
 	0.04831 0.0522 0.004274,
 	0.04868 0.0524 0.004264,
 	0.04906 0.05258 0.004255,
 	0.04945 0.05273 0.004258,
 	0.04986 0.05283 0.004262,
 	0.05026 0.0529 0.004241,
 	0.05061 0.05298 0.004171,
 	0.05102 0.05292 0.004282,
 	0.05137 0.05296 0.004195,
 	0.05171 0.05293 0.004174,
 	0.05221 0.0528 0.004249,
 	0.05266 0.05274 0.004226,
 	0.05311 0.0526 0.004182,
 	0.05349 0.05232 0.004262,
 	0.05383 0.05207 0.004271,
 	0.05416 0.05182 0.004259,
 	0.05446 0.05153 0.004237,
 	0.05475 0.05124 0.004223,
 	0.05505 0.05096 0.004222,
 	0.05533 0.05066 0.004221,
 	0.05556 0.05031 0.004229,
 	0.05576 0.04995 0.004236,
 	0.05593 0.04957 0.00424,
 	0.05604 0.04916 0.004249,
 	0.0561 0.04876 0.004222,
 	0.05616 0.04835 0.004204,
 	0.05618 0.04793 0.004222,
 	0.05611 0.04752 0.004229,
 	0.05596 0.04713 0.004234,
 	0.05576 0.04677 0.004232,
 	0.05553 0.04642 0.004224,
 	0.05528 0.04611 0.004207,
 	0.05496 0.04585 0.004216,
 	0.05463 0.0456 0.004224,
 	0.05435 0.04531 0.004208,
 	0.05412 0.04506 0.004268,
 	0.05405 0.04471 0.004202,
 	0.05403 0.04432 0.004216,
 	0.05405 0.04392 0.004229,
 	0.05402 0.04352 0.004228,
 	0.05386 0.04316 0.004227,
 	0.05362 0.04285 0.004217,
 	0.05329 0.04261 0.004243,
 	0.05295 0.0424 0.004255,
 	0.05259 0.04222 0.004241,
 	0.0522 0.04209 0.004263,
 	0.05182 0.04194 0.004274,
 	0.05145 0.04175 0.004278,
 	0.0511 0.04153 0.004273,
 	0.05074 0.04131 0.004264,
 	0.05038 0.0411 0.004261,
 	0.05001 0.0409 0.004259,
 	0.04964 0.0407 0.004265,
 	0.04927 0.0405 0.004259,
 	0.0489 0.04028 0.004262,
 	0.04854 0.04006 0.004243,
 	0.04819 0.03984 0.004224,
 	0.04784 0.03965 0.004242,
 	0.04748 0.03944 0.004239,
 	0.04717 0.03918 0.004228,
 	0.04691 0.03887 0.004221,
 	0.0467 0.03853 0.00424,
 	0.04651 0.03815 0.00426,
 	0.04625 0.03778 0.004305,
 	0.04607 0.03739 0.00416,
 	0.04583 0.03711 0.00424,
 	0.04555 0.03683 0.004375,
 	0.04549 0.03642 0.00423,
 	0.04547 0.036 0.004217,
 	0.04547 0.03551 0.004193,
 	0.04529 0.03514 0.004312,
 	0.04523 0.03472 0.004187,
 	0.04503 0.03434 0.004165,
 	0.04474 0.03411 0.004247,
 	0.0444 0.03387 0.00425,
 	0.04403 0.03368 0.004254,
 	0.04368 0.03357 0.004307,
 	0.04334 0.03336 0.004185,
 	0.04287 0.03325 0.00424,
 	0.04245 0.03317 0.004241,
 	0.04205 0.03309 0.004217,
 	0.04166 0.03303 0.004207,
 	0.04131 0.03295 0.004173,
 	0.04096 0.03312 0.004262,
 	0.04051 0.03336 0.004265,
 	0.04009 0.03354 0.004164,
 	0.03985 0.03386 0.004222,
 	0.03958 0.03417 0.004224,
 	0.03937 0.03445 0.004281,
 	0.03903 0.03457 0.004225,
 	0.03868 0.03475 0.004227,
 	0.0383 0.03492 0.004239,
 	0.03792 0.0351 0.004246,
 	0.03757 0.03526 0.004185,
 	0.0374 0.0356 0.004261,
 	0.03719 0.03598 0.00427,
 	0.03706 0.03637 0.004252,
 	0.0369 0.03674 0.004232,
 	0.0367 0.03709 0.004203,
 	0.03647 0.03743 0.004224,
 	0.03625 0.03775 0.004231,
 	0.03603 0.03811 0.004215,
 	0.03597 0.03846 0.004153,
 	0.03604 0.03883 0.004237,
 	0.03612 0.03924 0.004256,
 	0.03618 0.03966 0.004257,
 	0.03624 0.04008 0.00426,
 	0.0364 0.04045 0.004252,
 	0.0366 0.04082 0.00424,
 	0.03679 0.04117 0.004216,
 	0.03696 0.04154 0.004222,
 	0.03712 0.04191 0.004244,
 	0.03732 0.04227 0.004253,
 	0.0375 0.04258 0.004309,
 	0.03769 0.04294 0.004163,
 	0.03792 0.04336 0.00424,
 	0.03813 0.04371 0.004263,
 	0.03838 0.04407 0.004246,
 	0.03863 0.0444 0.004245,
 	0.03887 0.04475 0.004245,
 	0.03914 0.04508 0.004246,
 	0.03942 0.04539 0.004248,
 	0.03969 0.0457 0.004249,
 	0.03996 0.04602 0.004249,
 	0.04024 0.04633 0.004249,
 	0.04052 0.04664 0.004252,
 	0.04081 0.04695 0.004263,
 	0.04115 0.04727 0.004313,
 	0.04147 0.0476 0.004247,
 	0.04177 0.04789 0.004249,
 	0.04207 0.04818 0.004261,
 	0.04234 0.04849 0.00427,
 	0.04261 0.0488 0.00424,
 	0.04285 0.04908 0.004151,
 	0.0432 0.04925 0.004238,
 	0.04357 0.04946 0.004252,
 	0.04393 0.04968 0.00425,
 	0.04428 0.0499 0.004242,
 	0.04486 0.04981 0.004846,
 	0.04507 0.05017 0.004744,
 	0.04535 0.05047 0.004719,
 	0.04559 0.05072 0.004635,
 	0.04593 0.0509 0.004724,
 	0.04631 0.05108 0.004745,
 	0.04671 0.05122 0.004751,
 	0.0471 0.0514 0.004765,
 	0.04752 0.05157 0.004827,
 	0.04782 0.05189 0.004688,
 	0.04822 0.05197 0.004814,
 	0.04863 0.05217 0.004765,
 	0.04903 0.0523 0.004743,
 	0.04942 0.05242 0.004724,
 	0.04981 0.05251 0.004713,
 	0.05022 0.0526 0.004703,
 	0.05067 0.0527 0.004655,
 	0.0511 0.05262 0.004748,
 	0.05147 0.05273 0.004571,
 	0.05192 0.05254 0.004734,
 	0.0524 0.05248 0.004687,
 	0.05277 0.05245 0.004614,
 	0.05308 0.05223 0.004714,
 	0.05343 0.052 0.004765,
 	0.05378 0.05177 0.004756,
 	0.05413 0.05154 0.004728,
 	0.05444 0.05127 0.00471,
 	0.05475 0.051 0.004694,
 	0.05506 0.05075 0.004676,
 	0.05534 0.05046 0.004681,
 	0.05558 0.05013 0.00471,
 	0.05579 0.04977 0.004716,
 	0.05594 0.04937 0.004723,
 	0.05602 0.04892 0.004763,
 	0.05606 0.04855 0.004623,
 	0.05607 0.04817 0.004689,
 	0.05602 0.04775 0.004703,
 	0.05591 0.04735 0.004706,
 	0.05577 0.04696 0.004708,
 	0.05559 0.04658 0.004706,
 	0.05533 0.04627 0.004682,
 	0.05505 0.04604 0.004612,
 	0.05468 0.04586 0.004736,
 	0.0543 0.04561 0.004696,
 	0.05401 0.04532 0.004669,
 	0.05385 0.04495 0.004659,
 	0.05382 0.04455 0.004671,
 	0.05385 0.04414 0.004709,
 	0.05385 0.04373 0.004721,
 	0.05387 0.04337 0.00466,
 	0.05365 0.04308 0.004701,
 	0.05341 0.04278 0.004643,
 	0.05297 0.04271 0.004765,
 	0.05266 0.0425 0.004636,
 	0.05228 0.04246 0.004692,
 	0.05187 0.04234 0.004702,
 	0.0515 0.04215 0.00472,
 	0.05116 0.04192 0.004746,
 	0.05084 0.04167 0.004754,
 	0.05049 0.04143 0.004746,
 	0.05014 0.0412 0.004748,
 	0.04979 0.04098 0.004747,
 	0.04943 0.04078 0.00474,
 	0.04907 0.04056 0.004742,
 	0.04868 0.04032 0.004781,
 	0.04837 0.04005 0.00463,
 	0.04802 0.03992 0.004705,
 	0.04762 0.03977 0.004714,
 	0.04724 0.03959 0.004703,
 	0.0469 0.03932 0.004701,
 	0.04666 0.03898 0.004695,
 	0.04647 0.03861 0.004712,
 	0.04626 0.03827 0.004747,
 	0.04603 0.03797 0.004801,
 	0.04587 0.03756 0.004664,
 	0.04556 0.03723 0.004724,
 	0.04531 0.03698 0.004794,
 	0.04521 0.03663 0.004699,
 	0.04516 0.03622 0.004685,
 	0.04518 0.03581 0.004708,
 	0.04511 0.03541 0.004739,
 	0.04496 0.03502 0.00472,
 	0.0448 0.03457 0.004651,
 	0.04445 0.03426 0.004688,
 	0.04411 0.03405 0.004687,
 	0.04374 0.03387 0.004698,
 	0.04337 0.03371 0.004678,
 	0.04298 0.03359 0.004682,
 	0.04258 0.0335 0.004728,
 	0.04218 0.03341 0.004714,
 	0.04181 0.0333 0.004632,
 	0.04139 0.03338 0.004649,
 	0.041 0.03364 0.004695,
 	0.04074 0.03392 0.004739,
 	0.04037 0.03403 0.004606,
 	0.04004 0.03439 0.004651,
 	0.03971 0.03462 0.004673,
 	0.03934 0.03479 0.00468,
 	0.03897 0.03496 0.004665,
 	0.0386 0.03515 0.004671,
 	0.03823 0.03536 0.00468,
 	0.03782 0.03559 0.004649,
 	0.03756 0.03599 0.004692,
 	0.03737 0.03636 0.004713,
 	0.0372 0.03674 0.004729,
 	0.03699 0.03709 0.004722,
 	0.03674 0.03737 0.004648,
 	0.03657 0.03774 0.004762,
 	0.03626 0.03804 0.004613,
 	0.03617 0.03846 0.004664,
 	0.03625 0.03893 0.004746,
 	0.03632 0.03935 0.004736,
 	0.03635 0.03976 0.004732,
 	0.03644 0.04016 0.004745,
 	0.03659 0.04055 0.004748,
 	0.03675 0.04093 0.004729,
 	0.03684 0.04129 0.004649,
 	0.03703 0.04159 0.004727,
 	0.03722 0.04196 0.004739,
 	0.03741 0.04233 0.004747,
 	0.03759 0.04271 0.004732,
 	0.03776 0.04308 0.004662,
 	0.03801 0.04334 0.00481,
 	0.03825 0.04378 0.004726,
 	0.0385 0.04411 0.004726,
 	0.03874 0.04445 0.004728,
 	0.03899 0.04479 0.004731,
 	0.03928 0.04509 0.004729,
 	0.03958 0.04539 0.004728,
 	0.03988 0.04567 0.00471,
 	0.04016 0.04599 0.004705,
 	0.04043 0.0463 0.004713,
 	0.0407 0.04661 0.004728,
 	0.04098 0.04691 0.004748,
 	0.04122 0.04715 0.004838,
 	0.04147 0.04741 0.00475,
 	0.04181 0.04765 0.004729,
 	0.04213 0.04792 0.004733,
 	0.04245 0.0482 0.004737,
 	0.04275 0.0485 0.004707,
 	0.04307 0.04884 0.004666,
 	0.04349 0.04906 0.00474,
 	0.04386 0.04928 0.004742,
 	0.04422 0.04951 0.00473,
 	0.04451 0.04974 0.004657,
 	0.0447 0.04935 0.005195,
 	0.04496 0.04962 0.005198,
 	0.04519 0.04986 0.005207,
 	0.04547 0.05018 0.005204,
 	0.04577 0.05056 0.005146,
 	0.04619 0.05076 0.005201,
 	0.04658 0.05089 0.005227,
 	0.04698 0.051 0.005232,
 	0.04737 0.05111 0.005228,
 	0.04773 0.05117 0.005264,
 	0.04802 0.05153 0.005121,
 	0.0484 0.0516 0.005244,
 	0.04867 0.05183 0.005249,
 	0.04904 0.052 0.005258,
 	0.04942 0.05214 0.005264,
 	0.0498 0.05231 0.005248,
 	0.05019 0.05235 0.005228,
 	0.05056 0.05233 0.005171,
 	0.05095 0.05228 0.00511,
 	0.0514 0.05222 0.005045,
 	0.05176 0.052 0.005133,
 	0.05211 0.05201 0.005036,
 	0.05255 0.05196 0.005021,
 	0.05296 0.05172 0.005143,
 	0.05332 0.05148 0.005234,
 	0.05376 0.05136 0.005181,
 	0.05413 0.05118 0.005191,
 	0.05449 0.05098 0.005192,
 	0.05484 0.05077 0.00517,
 	0.05514 0.05059 0.005093,
 	0.05537 0.05028 0.005172,
 	0.0556 0.04993 0.005188,
 	0.05578 0.04955 0.005186,
 	0.05591 0.04916 0.005197,
 	0.05597 0.0488 0.005249,
 	0.056 0.04843 0.005118,
 	0.05595 0.04794 0.005172,
 	0.05586 0.04752 0.005181,
 	0.05571 0.04713 0.005179,
 	0.05553 0.04676 0.005172,
 	0.05529 0.04642 0.005139,
 	0.05494 0.04614 0.005081,
 	0.05461 0.04599 0.005163,
 	0.0543 0.04583 0.00523,
 	0.05397 0.0455 0.00518,
 	0.05376 0.04515 0.00515,
 	0.05365 0.04475 0.005139,
 	0.0536 0.04435 0.005169,
 	0.05355 0.04394 0.005174,
 	0.05346 0.04348 0.005106,
 	0.0532 0.04306 0.005066,
 	0.05274 0.04311 0.005214,
 	0.0524 0.04292 0.005084,
 	0.05191 0.04283 0.005131,
 	0.05153 0.04265 0.005168,
 	0.05118 0.04243 0.005227,
 	0.05086 0.04217 0.005254,
 	0.05055 0.04187 0.005232,
 	0.05023 0.04162 0.005246,
 	0.04991 0.04137 0.005255,
 	0.04956 0.04112 0.005266,
 	0.04923 0.04089 0.005271,
 	0.04892 0.04063 0.005261,
 	0.04861 0.04046 0.005325,
 	0.0483 0.04015 0.005176,
 	0.04785 0.04 0.005241,
 	0.04746 0.03986 0.005253,
 	0.04708 0.03965 0.005235,
 	0.04668 0.03941 0.005275,
 	0.04647 0.03902 0.005153,
 	0.04615 0.03878 0.005256,
 	0.04591 0.03835 0.005198,
 	0.04568 0.03799 0.005177,
 	0.04548 0.03764 0.005172,
 	0.04526 0.03729 0.00519,
 	0.04507 0.03693 0.005191,
 	0.04497 0.03654 0.005203,
 	0.04493 0.03614 0.005207,
 	0.04489 0.03575 0.005236,
 	0.04474 0.03538 0.005267,
 	0.0446 0.03498 0.005239,
 	0.04442 0.03462 0.005181,
 	0.04413 0.03439 0.005163,
 	0.04381 0.03419 0.005163,
 	0.04344 0.03405 0.005178,
 	0.04311 0.03388 0.005135,
 	0.04273 0.03389 0.00522,
 	0.0423 0.03382 0.005216,
 	0.04184 0.03376 0.005106,
 	0.04143 0.03397 0.005119,
 	0.04111 0.03422 0.00514,
 	0.04079 0.03446 0.005119,
 	0.04046 0.0347 0.005107,
 	0.04008 0.03489 0.005143,
 	0.03968 0.03501 0.005157,
 	0.03929 0.03515 0.005152,
 	0.03894 0.03535 0.005123,
 	0.03861 0.03558 0.005115,
 	0.03828 0.03582 0.005128,
 	0.03798 0.03611 0.005138,
 	0.03774 0.03644 0.00514,
 	0.03756 0.03681 0.005176,
 	0.03738 0.0372 0.005193,
 	0.03708 0.03758 0.00514,
 	0.03694 0.03797 0.005207,
 	0.03658 0.03821 0.005019,
 	0.03663 0.03867 0.005152,
 	0.03667 0.03908 0.00518,
 	0.03668 0.03949 0.005152,
 	0.03673 0.03989 0.005149,
 	0.03685 0.04027 0.005183,
 	0.03699 0.04068 0.005194,
 	0.0371 0.04115 0.005152,
 	0.03732 0.04156 0.005184,
 	0.0375 0.04193 0.005186,
 	0.03769 0.0423 0.005203,
 	0.03791 0.04275 0.005159,
 	0.03825 0.04299 0.005315,
 	0.03829 0.04342 0.005117,
 	0.03853 0.0437 0.005176,
 	0.03877 0.04405 0.005187,
 	0.03902 0.04439 0.005186,
 	0.03929 0.0447 0.00519,
 	0.03957 0.04502 0.005201,
 	0.03988 0.04531 0.005205,
 	0.04016 0.04562 0.005175,
 	0.04042 0.04594 0.00516,
 	0.04073 0.04621 0.00517,
 	0.04103 0.04649 0.005169,
 	0.0413 0.04679 0.005188,
 	0.04158 0.04709 0.005196,
 	0.0419 0.04736 0.005194,
 	0.04224 0.04761 0.005194,
 	0.04258 0.04787 0.0052,
 	0.04296 0.04813 0.00524,
 	0.04318 0.04846 0.00513,
 	0.04354 0.04862 0.005208,
 	0.04393 0.04883 0.005214,
 	0.04428 0.04906 0.005207,
 	0.04478 0.04877 0.005682,
 	0.04503 0.04901 0.005738,
 	0.04519 0.04942 0.00563,
 	0.04557 0.0497 0.005684,
 	0.04589 0.05 0.005658,
 	0.04614 0.0503 0.005566,
 	0.0465 0.05037 0.005623,
 	0.0469 0.05048 0.005635,
 	0.04731 0.05054 0.005652,
 	0.04771 0.05067 0.005656,
 	0.04812 0.05087 0.005637,
 	0.04838 0.0512 0.005541,
 	0.04871 0.0513 0.00567,
 	0.04906 0.05148 0.00572,
 	0.04945 0.05162 0.00575,
 	0.04983 0.05177 0.005764,
 	0.05015 0.05204 0.005722,
 	0.05056 0.05193 0.005804,
 	0.05092 0.05223 0.005639,
 	0.05129 0.05208 0.005692,
 	0.05169 0.05201 0.005659,
 	0.05199 0.05198 0.005534,
 	0.0523 0.05188 0.005545,
 	0.05257 0.05158 0.005677,
 	0.05283 0.05128 0.005707,
 	0.05309 0.05108 0.005773,
 	0.05346 0.05105 0.005677,
 	0.05386 0.05096 0.005676,
 	0.05426 0.05082 0.005695,
 	0.05465 0.05067 0.005667,
 	0.05505 0.05044 0.005599,
 	0.05535 0.05007 0.005668,
 	0.05557 0.04972 0.005676,
 	0.05573 0.04935 0.00567,
 	0.05585 0.04896 0.005662,
 	0.05588 0.04856 0.005645,
 	0.05586 0.04815 0.005643,
 	0.0558 0.04773 0.005669,
 	0.05566 0.04735 0.005673,
 	0.05548 0.04698 0.005671,
 	0.05527 0.04662 0.005651,
 	0.05505 0.04633 0.00556,
 	0.05467 0.04609 0.005602,
 	0.05436 0.04592 0.005738,
 	0.05404 0.04569 0.005675,
 	0.05372 0.04538 0.005695,
 	0.05358 0.045 0.005554,
 	0.05344 0.04467 0.005624,
 	0.05333 0.04427 0.005633,
 	0.05313 0.04391 0.005588,
 	0.05282 0.04355 0.005538,
 	0.05234 0.04345 0.005593,
 	0.05194 0.04332 0.005603,
 	0.05157 0.04315 0.005656,
 	0.0512 0.04296 0.005697,
 	0.05075 0.04282 0.005772,
 	0.05042 0.04246 0.005725,
 	0.05021 0.04211 0.005673,
 	0.04981 0.042 0.005783,
 	0.0496 0.04156 0.005689,
 	0.04913 0.04151 0.005812,
 	0.04892 0.04108 0.005691,
 	0.04859 0.04095 0.005711,
 	0.04825 0.04066 0.005657,
 	0.04796 0.04041 0.005593,
 	0.04752 0.04043 0.005716,
 	0.04715 0.04013 0.005672,
 	0.04679 0.03993 0.005661,
 	0.04645 0.03978 0.00571,
 	0.04617 0.0394 0.005651,
 	0.04582 0.03913 0.005669,
 	0.04566 0.03877 0.005615,
 	0.04544 0.03843 0.005628,
 	0.04525 0.03806 0.005645,
 	0.0451 0.03768 0.005654,
 	0.04494 0.03731 0.005671,
 	0.04477 0.03695 0.005714,
 	0.04466 0.03656 0.005717,
 	0.04468 0.03615 0.005657,
 	0.04446 0.03588 0.005739,
 	0.04417 0.03548 0.005779,
 	0.0442 0.03495 0.005653,
 	0.04403 0.03472 0.005629,
 	0.04378 0.03455 0.005615,
 	0.04347 0.03443 0.005612,
 	0.04301 0.03438 0.005643,
 	0.04249 0.03434 0.005669,
 	0.04208 0.0343 0.005636,
 	0.04175 0.03429 0.005575,
 	0.04142 0.03454 0.005659,
 	0.04104 0.03472 0.005693,
 	0.04068 0.03492 0.005706,
 	0.04031 0.03508 0.005709,
 	0.03991 0.03519 0.005698,
 	0.03952 0.03531 0.005666,
 	0.03916 0.03548 0.005646,
 	0.03884 0.03562 0.005589,
 	0.0386 0.03592 0.005678,
 	0.03832 0.03623 0.00569,
 	0.03804 0.03654 0.005688,
 	0.03781 0.03683 0.005613,
 	0.0378 0.03728 0.005763,
 	0.03756 0.03768 0.005715,
 	0.03736 0.03806 0.005701,
 	0.03703 0.03838 0.005574,
 	0.03713 0.03883 0.005701,
 	0.03709 0.03925 0.005672,
 	0.03698 0.03962 0.005582,
 	0.03716 0.03996 0.005664,
 	0.03731 0.04035 0.005699,
 	0.03745 0.04076 0.005717,
 	0.03758 0.04116 0.005722,
 	0.03762 0.04154 0.005654,
 	0.03785 0.04182 0.005735,
 	0.03807 0.04219 0.005725,
 	0.03832 0.0425 0.005716,
 	0.03858 0.04275 0.005764,
 	0.03863 0.0432 0.00561,
 	0.03887 0.0436 0.005653,
 	0.03909 0.04396 0.005664,
 	0.03934 0.04429 0.005676,
 	0.03961 0.0446 0.005694,
 	0.0399 0.04492 0.005709,
 	0.04024 0.04524 0.005745,
 	0.04041 0.04561 0.00559,
 	0.04073 0.04583 0.005649,
 	0.04107 0.04608 0.005654,
 	0.04139 0.04635 0.005643,
 	0.04169 0.04663 0.005641,
 	0.042 0.04691 0.005652,
 	0.04233 0.04717 0.00566,
 	0.04267 0.04742 0.005653,
 	0.043 0.04766 0.005647,
 	0.04327 0.04783 0.005632,
 	0.04361 0.04804 0.005654,
 	0.04405 0.04832 0.005677,
 	0.04442 0.04854 0.005697,
 	0.04505 0.04814 0.006163,
 	0.0453 0.04851 0.006123,
 	0.04542 0.04891 0.006049,
 	0.04575 0.0491 0.006112,
 	0.0461 0.04936 0.006114,
 	0.04644 0.04971 0.006048,
 	0.04682 0.04993 0.006016,
 	0.04723 0.04992 0.006089,
 	0.0477 0.04997 0.00615,
 	0.04807 0.05024 0.006061,
 	0.04833 0.05041 0.006026,
 	0.04864 0.05065 0.006008,
 	0.04907 0.05075 0.006066,
 	0.04947 0.05085 0.00607,
 	0.04988 0.05091 0.006083,
 	0.05036 0.05112 0.006053,
 	0.05078 0.05119 0.006016,
 	0.0511 0.05154 0.005934,
 	0.05159 0.05142 0.005986,
 	0.05207 0.05152 0.005958,
 	0.0524 0.05094 0.006166,
 	0.05276 0.05073 0.006235,
 	0.05317 0.05069 0.006202,
 	0.05357 0.05062 0.006166,
 	0.05397 0.05052 0.006162,
 	0.05438 0.05036 0.006184,
 	0.05477 0.05033 0.006056,
 	0.05503 0.05006 0.006121,
 	0.05527 0.04973 0.006135,
 	0.05548 0.04941 0.006165,
 	0.0557 0.04908 0.006153,
 	0.05583 0.04871 0.006146,
 	0.05581 0.04833 0.006143,
 	0.05574 0.04793 0.006153,
 	0.05557 0.04758 0.006165,
 	0.05538 0.04723 0.00616,
 	0.05516 0.04688 0.006144,
 	0.05489 0.04649 0.006089,
 	0.05453 0.04621 0.006127,
 	0.05418 0.04599 0.006134,
 	0.05384 0.04576 0.00614,
 	0.0536 0.04548 0.006185,
 	0.05343 0.04509 0.006053,
 	0.05318 0.0447 0.006076,
 	0.05294 0.04438 0.00603,
 	0.05265 0.04411 0.006011,
 	0.0523 0.04392 0.006042,
 	0.05192 0.04378 0.006088,
 	0.05154 0.04365 0.006097,
 	0.05116 0.04352 0.006075,
 	0.05077 0.04343 0.006075,
 	0.05031 0.04351 0.006182,
 	0.0501 0.04313 0.00609,
 	0.0497 0.04281 0.006115,
 	0.04938 0.04258 0.006132,
 	0.04915 0.04225 0.006098,
 	0.04863 0.04227 0.00621,
 	0.04837 0.04179 0.006133,
 	0.04813 0.0413 0.006012,
 	0.04772 0.0411 0.006022,
 	0.04729 0.04107 0.006133,
 	0.04704 0.04076 0.006056,
 	0.04673 0.0405 0.006042,
 	0.04642 0.04025 0.006053,
 	0.04611 0.03998 0.006048,
 	0.04583 0.03978 0.006119,
 	0.04559 0.03947 0.006104,
 	0.04544 0.03911 0.005971,
 	0.04512 0.03884 0.006114,
 	0.04492 0.03843 0.006087,
 	0.04475 0.03806 0.006109,
 	0.04469 0.03768 0.006053,
 	0.04444 0.03741 0.006137,
 	0.0442 0.03706 0.006142,
 	0.04408 0.03655 0.006072,
 	0.04379 0.03619 0.006094,
 	0.04346 0.03594 0.006111,
 	0.0434 0.0352 0.005946,
 	0.04261 0.03511 0.006008,
 	0.04223 0.03493 0.005953,
 	0.04179 0.03497 0.005995,
 	0.04131 0.03517 0.006092,
 	0.04093 0.03531 0.006172,
 	0.04055 0.03542 0.006203,
 	0.04015 0.03553 0.006188,
 	0.03975 0.03562 0.006163,
 	0.03938 0.03568 0.006069,
 	0.03904 0.03595 0.006122,
 	0.03877 0.03635 0.006177,
 	0.03851 0.03668 0.006141,
 	0.03827 0.03706 0.006097,
 	0.03837 0.03749 0.006229,
 	0.03819 0.03781 0.006159,
 	0.03804 0.03819 0.006132,
 	0.03782 0.03861 0.006078,
 	0.0378 0.03911 0.006087,
 	0.03757 0.03955 0.005961,
 	0.03782 0.03997 0.006061,
 	0.03797 0.04037 0.006097,
 	0.03818 0.04074 0.006141,
 	0.03827 0.04123 0.006097,
 	0.03853 0.04163 0.006123,
 	0.03872 0.04199 0.006119,
 	0.03892 0.04234 0.006124,
 	0.03906 0.04272 0.00611,
 	0.03915 0.04313 0.006078,
 	0.03931 0.04351 0.006093,
 	0.03949 0.04385 0.00613,
 	0.03977 0.04415 0.006155,
 	0.04006 0.04444 0.006171,
 	0.04036 0.04475 0.006159,
 	0.04066 0.04498 0.006196,
 	0.04078 0.04535 0.006033,
 	0.04117 0.04565 0.006074,
 	0.04151 0.04589 0.006118,
 	0.04183 0.04616 0.006136,
 	0.04215 0.04642 0.006135,
 	0.04248 0.04667 0.006119,
 	0.04281 0.04692 0.006099,
 	0.04315 0.04718 0.006093,
 	0.04352 0.04747 0.006071,
 	0.04396 0.04751 0.006181,
 	0.04425 0.04774 0.006092,
 	0.04462 0.04794 0.006105,
 	0.04522 0.04747 0.006574,
 	0.0455 0.04768 0.006547,
 	0.04573 0.04793 0.006539,
 	0.04597 0.04837 0.006491,
 	0.04636 0.04865 0.006541,
 	0.04669 0.04891 0.006518,
 	0.04706 0.04921 0.006467,
 	0.04753 0.04929 0.006516,
 	0.0479 0.04931 0.006585,
 	0.04818 0.04958 0.006514,
 	0.04851 0.04994 0.00639,
 	0.04897 0.04997 0.006446,
 	0.04939 0.05004 0.006447,
 	0.04979 0.05001 0.006489,
 	0.05026 0.04993 0.006568,
 	0.05065 0.05013 0.006551,
 	0.05081 0.05055 0.006389,
 	0.05113 0.0507 0.006356,
 	0.05147 0.05075 0.006368,
 	0.05193 0.05049 0.006486,
 	0.05237 0.04997 0.006671,
 	0.05285 0.05009 0.006599,
 	0.05324 0.05011 0.006565,
 	0.05361 0.05005 0.00657,
 	0.05396 0.05001 0.006596,
 	0.05424 0.04997 0.0066,
 	0.05457 0.04988 0.006549,
 	0.05493 0.04966 0.006555,
 	0.05506 0.04932 0.006644,
 	0.05528 0.04902 0.006654,
 	0.05557 0.04877 0.006593,
 	0.05549 0.04842 0.006644,
 	0.05557 0.04808 0.006592,
 	0.05535 0.04777 0.006672,
 	0.05515 0.04746 0.006678,
 	0.05495 0.04717 0.00667,
 	0.05473 0.04688 0.006668,
 	0.05448 0.04658 0.006671,
 	0.05428 0.04624 0.006605,
 	0.0539 0.04607 0.006697,
 	0.05363 0.04566 0.006618,
 	0.0534 0.04533 0.006598,
 	0.05316 0.04501 0.00658,
 	0.05291 0.04468 0.006571,
 	0.05268 0.04442 0.006494,
 	0.05235 0.04427 0.00656,
 	0.05196 0.04413 0.006575,
 	0.05157 0.04406 0.006567,
 	0.05118 0.04402 0.006513,
 	0.05078 0.044 0.006463,
 	0.05038 0.04401 0.006468,
 	0.05001 0.04409 0.006544,
 	0.04976 0.04386 0.006437,
 	0.04946 0.04362 0.006434,
 	0.04908 0.04355 0.006529,
 	0.04875 0.04326 0.006505,
 	0.04838 0.043 0.006498,
 	0.0479 0.04294 0.006616,
 	0.04765 0.04249 0.006566,
 	0.0475 0.04203 0.006469,
 	0.04713 0.0417 0.006473,
 	0.04685 0.04141 0.006473,
 	0.04658 0.04111 0.006488,
 	0.0463 0.0408 0.006518,
 	0.04606 0.04048 0.006502,
 	0.04579 0.04018 0.00652,
 	0.04553 0.03988 0.006558,
 	0.04529 0.03962 0.006615,
 	0.04514 0.03927 0.006452,
 	0.04475 0.03911 0.006722,
 	0.04464 0.03873 0.006529,
 	0.04436 0.03848 0.006589,
 	0.04415 0.03801 0.006522,
 	0.0438 0.03765 0.006542,
 	0.04347 0.03735 0.006554,
 	0.04329 0.03692 0.006462,
 	0.04303 0.03663 0.006453,
 	0.04277 0.03627 0.006425,
 	0.04246 0.03597 0.006412,
 	0.042 0.03573 0.006383,
 	0.04155 0.03566 0.00641,
 	0.0412 0.03581 0.006574,
 	0.04085 0.03591 0.006657,
 	0.04047 0.03597 0.006688,
 	0.04006 0.03603 0.006661,
 	0.03961 0.03615 0.006587,
 	0.03932 0.03649 0.006642,
 	0.0391 0.03681 0.006624,
 	0.03884 0.03706 0.006546,
 	0.03887 0.03745 0.006662,
 	0.03884 0.03785 0.006672,
 	0.03876 0.03822 0.006647,
 	0.03872 0.03861 0.006644,
 	0.03865 0.03902 0.006617,
 	0.03846 0.03951 0.006491,
 	0.03847 0.03997 0.006449,
 	0.03877 0.04026 0.006563,
 	0.03909 0.0406 0.006667,
 	0.03917 0.04105 0.00661,
 	0.03929 0.04143 0.006594,
 	0.03942 0.04182 0.006585,
 	0.03957 0.0422 0.006602,
 	0.0396 0.04265 0.006571,
 	0.03955 0.04308 0.006492,
 	0.03976 0.04336 0.006598,
 	0.03991 0.04371 0.006565,
 	0.04032 0.04387 0.006697,
 	0.04058 0.04428 0.006652,
 	0.04089 0.04459 0.006667,
 	0.04111 0.04493 0.006627,
 	0.04124 0.0453 0.006507,
 	0.04162 0.04542 0.006576,
 	0.04198 0.04561 0.006575,
 	0.04232 0.04586 0.006571,
 	0.04267 0.0461 0.006575,
 	0.04298 0.04637 0.006555,
 	0.04328 0.04664 0.006512,
 	0.04363 0.04685 0.006523,
 	0.04401 0.04698 0.00656,
 	0.04441 0.04712 0.006556,
 	0.04477 0.04731 0.006508,
 	0.04767 0.04427 0.007106,
 	0.04722 0.04368 0.0071,
 	0.04716 0.04318 0.006964,
 	0.04701 0.04282 0.006897,
 	0.04676 0.04258 0.006985,
 	0.04669 0.04225 0.006937,
 	0.0465 0.04188 0.006955,
 	0.04638 0.04154 0.006927,
 	0.04608 0.04119 0.007075,
 	0.04591 0.04077 0.007035,
 	0.04577 0.04045 0.006961,
 	0.04551 0.04017 0.007017,
 	0.04522 0.03987 0.007014,
 	0.04489 0.03955 0.007011,
 	0.04451 0.03947 0.00715,
 	0.04424 0.03906 0.007033,
 	0.04378 0.03878 0.007069,
 	0.04353 0.03836 0.006954,
 	0.0432 0.03818 0.006969,
 	0.04295 0.03803 0.006992,
 	0.04283 0.03771 0.00694,
 	0.04263 0.03742 0.006958,
 	0.04239 0.03717 0.007011,
 	0.04216 0.03689 0.007044,
 	0.04189 0.03655 0.006993,
 	0.04155 0.03635 0.006981,
 	0.04129 0.03659 0.007138,
 	0.04098 0.03668 0.007163,
 	0.04062 0.03671 0.007153,
 	0.04018 0.03662 0.007097,
 	0.04005 0.03695 0.007146,
 	0.0397 0.03708 0.007083,
 	0.03962 0.03747 0.007101,
 	0.03967 0.03793 0.007152,
 	0.03965 0.03827 0.007136,
 	0.03964 0.0386 0.007132,
 	0.03978 0.03898 0.007176,
 	0.03954 0.03933 0.00709,
 	0.03928 0.03974 0.00696,
 	0.03973 0.04003 0.007087,
 	0.04008 0.04023 0.007177,
 	0.04002 0.04058 0.007122,
 	0.04022 0.04089 0.007174,
 	0.04 0.04139 0.007047,
 	0.04028 0.04164 0.007124,
 	0.0403 0.04217 0.007095,
 	0.04007 0.04283 0.006953,
 	0.04042 0.04318 0.00702,
 	0.04087 0.04333 0.007112,
 	0.04098 0.04371 0.00702,
 	0.04124 0.04404 0.007027,
 	0.04163 0.04433 0.007094,
 	0.04166 0.04488 0.006935,
 	0.0421 0.04503 0.007011,
 	0.04244 0.04528 0.00702,
 	0.04279 0.0455 0.007034,
 	0.0432 0.04574 0.007064,
 	0.04339 0.0461 0.006931,
 	0.04366 0.0463 0.006923,
 	0.04404 0.04638 0.006993,
 	0.04446 0.04652 0.007007,
 	0.04486 0.04668 0.007008,
 	0.04517 0.04692 0.006946,
 	0.04549 0.04698 0.007033,
 	0.04598 0.04731 0.00705,
 	0.04655 0.04446 0.00752,
 	0.04674 0.04377 0.007348,
 	0.04667 0.04353 0.007351,
 	0.04663 0.04329 0.007324,
 	0.0464 0.04297 0.007433,
 	0.04625 0.04253 0.007451,
 	0.04612 0.04212 0.007431,
 	0.04598 0.04166 0.007418,
 	0.04572 0.04132 0.007525,
 	0.04563 0.04096 0.007456,
 	0.04547 0.04052 0.007431,
 	0.04521 0.04017 0.007426,
 	0.04494 0.03996 0.007425,
 	0.04457 0.03996 0.007476,
 	0.04415 0.03981 0.00745,
 	0.04375 0.0396 0.007426,
 	0.04333 0.03935 0.007434,
 	0.04326 0.03894 0.007307,
 	0.04303 0.03869 0.007274,
 	0.0428 0.03858 0.00734,
 	0.04272 0.03841 0.007345,
 	0.04253 0.03823 0.007388,
 	0.04239 0.03806 0.007427,
 	0.04221 0.03786 0.007493,
 	0.04215 0.03776 0.007493,
 	0.04174 0.03729 0.007502,
 	0.04159 0.03745 0.007519,
 	0.04138 0.0375 0.007503,
 	0.04094 0.03744 0.007494,
 	0.04067 0.03767 0.007504,
 	0.04072 0.03799 0.007526,
 	0.0407 0.03822 0.007526,
 	0.04068 0.03842 0.007513,
 	0.04072 0.03859 0.007497,
 	0.04097 0.03876 0.007496,
 	0.04073 0.03901 0.007456,
 	0.04054 0.03938 0.007432,
 	0.04084 0.03964 0.007464,
 	0.04094 0.03989 0.007473,
 	0.04101 0.04014 0.0075,
 	0.0413 0.04013 0.007518,
 	0.04103 0.04074 0.007472,
 	0.04126 0.04108 0.007486,
 	0.04086 0.04234 0.007411,
 	0.04126 0.04261 0.007446,
 	0.04147 0.04306 0.007417,
 	0.04158 0.04343 0.00735,
 	0.04197 0.04362 0.007428,
 	0.04244 0.04379 0.007539,
 	0.04237 0.04434 0.007383,
 	0.04262 0.04471 0.00737,
 	0.04299 0.04489 0.007413,
 	0.04331 0.04514 0.007409,
 	0.04367 0.04531 0.007431,
 	0.04392 0.04569 0.007327,
 	0.04444 0.04592 0.007348,
 	0.04489 0.04596 0.007386,
 	0.04543 0.04629 0.00732,
 	0.04581 0.04612 0.007343,
 	0.04603 0.04611 0.007296,
 	0.0464 0.04539 0.007329,
 	0.04623 0.04353 0.007758,
 	0.04599 0.04283 0.007857,
 	0.04585 0.04237 0.007839,
 	0.04571 0.04199 0.00784,
 	0.04556 0.04163 0.007862,
 	0.04538 0.04127 0.007828,
 	0.04523 0.04091 0.007766,
 	0.04483 0.04056 0.007762,
 	0.04423 0.04054 0.007787,
 	0.04377 0.0404 0.007758,
 	0.0432 0.03997 0.007707,
 	0.0425 0.03917 0.007715,
 	0.04201 0.04187 0.007812,
 	0.04201 0.04257 0.007721,
 	0.04231 0.04287 0.007732,
 	0.04275 0.04319 0.007786,
 	0.04308 0.0434 0.007834,
 	0.04314 0.04377 0.007803,
 	0.04319 0.04426 0.007737,
 	0.04356 0.0446 0.007769,
 	0.04378 0.04489 0.007749,
 	0.04415 0.04507 0.007794,
 	0.04463 0.04528 0.007766,
 	0.04516 0.04535 0.007756,
 	0.04552 0.04542 0.007687,
 	0.04588 0.04517 0.007667,
 	0.04604 0.04454 0.007798,
 	0.04604 0.04415 0.007871,
 	0.0461 0.04389 0.00787,
 	0.04642 0.04765 0.006994,
 	0.04668 0.04794 0.006983,
 	0.04696 0.04818 0.006971,
 	0.04727 0.0484 0.006956,
 	0.04762 0.04859 0.006955,
 	0.04792 0.0488 0.006916,
 	0.04832 0.04892 0.006967,
 	0.04875 0.04922 0.006883,
 	0.04922 0.04933 0.006839,
 	0.04959 0.04922 0.006918,
 	0.05 0.04902 0.007026,
 	0.05042 0.04883 0.007087,
 	0.05078 0.04917 0.006941,
 	0.05131 0.04968 0.006826,
 	0.05188 0.04923 0.006955,
 	0.05219 0.04894 0.00704,
 	0.05262 0.04916 0.00696,
 	0.05302 0.04942 0.006871,
 	0.05335 0.04942 0.006882,
 	0.05368 0.04937 0.006906,
 	0.05408 0.04939 0.006899,
 	0.05448 0.04915 0.006949,
 	0.0546 0.04881 0.006995,
 	0.05488 0.04854 0.006985,
 	0.05491 0.04813 0.007013,
 	0.05469 0.04786 0.007039,
 	0.05454 0.04763 0.007041,
 	0.05437 0.04741 0.007045,
 	0.05418 0.0472 0.007042,
 	0.0539 0.0468 0.007055,
 	0.05353 0.04629 0.00716,
 	0.05344 0.0459 0.007064,
 	0.05324 0.04559 0.00704,
 	0.05302 0.04527 0.007042,
 	0.05279 0.04494 0.007027,
 	0.05248 0.04462 0.006999,
 	0.0521 0.04444 0.006988,
 	0.05172 0.0444 0.007054,
 	0.0513 0.04436 0.007046,
 	0.05089 0.04435 0.007007,
 	0.05049 0.04441 0.006977,
 	0.0501 0.04447 0.006982,
 	0.04969 0.04447 0.00695,
 	0.0493 0.04437 0.006915,
 	0.04891 0.04424 0.006927,
 	0.04856 0.04405 0.006921,
 	0.04822 0.04394 0.006949,
 	0.0477 0.04625 0.007518,
 	0.04713 0.04661 0.007302,
 	0.04702 0.04689 0.007257,
 	0.04716 0.04722 0.007257,
 	0.04732 0.04754 0.007245,
 	0.04755 0.0478 0.007268,
 	0.04782 0.048 0.007334,
 	0.04822 0.04823 0.007357,
 	0.04874 0.04852 0.007388,
 	0.04919 0.04871 0.007305,
 	0.04957 0.0485 0.007356,
 	0.04982 0.04829 0.007402,
 	0.05013 0.04822 0.007346,
 	0.05045 0.04808 0.007383,
 	0.05078 0.04825 0.007294,
 	0.0513 0.04836 0.007246,
 	0.0518 0.04816 0.007314,
 	0.0523 0.04811 0.00729,
 	0.05334 0.04838 0.007206,
 	0.05303 0.0467 0.007359,
 	0.05295 0.04616 0.007361,
 	0.05294 0.04589 0.007332,
 	0.05269 0.04558 0.007416,
 	0.05259 0.04523 0.007405,
 	0.05237 0.04498 0.007405,
 	0.05194 0.04482 0.007437,
 	0.05143 0.04474 0.007499,
 	0.05102 0.04469 0.007484,
 	0.05068 0.04463 0.007428,
 	0.05031 0.04473 0.007478,
 	0.04988 0.04476 0.007482,
 	0.04946 0.04476 0.00749,
 	0.04904 0.04474 0.007502,
 	0.0486 0.04472 0.007459,
 	0.04814 0.04459 0.007364,
 	0.04797 0.045 0.007455,
 	0.04812 0.04706 0.007687,
 	0.0487 0.04796 0.007908,
 	0.04913 0.04827 0.007809,
 	0.04948 0.04815 0.007781,
 	0.04978 0.04795 0.007839,
 	0.05019 0.04785 0.007802,
 	0.05058 0.04779 0.007802,
 	0.05095 0.0477 0.007813,
 	0.05133 0.04752 0.007792,
 	0.0517 0.04734 0.007747,
 	0.05214 0.04697 0.007695,
 	0.05231 0.04634 0.007718,
 	0.05234 0.04602 0.007693,
 	0.05202 0.04548 0.007762,
 	0.05147 0.04527 0.007823,
 	0.05108 0.04515 0.007815,
 	0.05064 0.04503 0.007796,
 	0.05015 0.04508 0.007846,
 	0.04974 0.04509 0.007846,
 	0.04933 0.04513 0.007854,
 	0.04889 0.0452 0.007833,
 	0.04839 0.04524 0.00775,
 	0.04833 0.04572 0.007846,
 	0.04847 0.04601 0.007862,
 	0.04834 0.04617 0.0078,
 	0.04844 0.04653 0.007847,
 	0.04835 0.04674 0.007839,
 	0.04191 0.03339 0.0009534,
 	0.04241 0.03338 0.0009217,
 	0.04157 0.03365 0.000953,
 	0.0422 0.03378 0.0009173,
 	0.04267 0.0338 0.0009252,
 	0.04137 0.03406 0.0009546,
 	0.04196 0.03414 0.0009234,
 	0.04243 0.03416 0.0009386,
 	0.04289 0.03417 0.0009341,
 	0.04158 0.03442 0.0009463,
 	0.04217 0.0345 0.0009356,
 	0.04262 0.03452 0.0009403,
 	0.04311 0.03453 0.0009334,
 	0.04128 0.03468 0.0009572,
 	0.04193 0.03484 0.0009292,
 	0.04239 0.03486 0.0009392,
 	0.04283 0.03488 0.0009402,
 	0.04332 0.03489 0.0009296,
 	0.04111 0.03505 0.0009499,
 	0.04172 0.03519 0.0009268,
 	0.04215 0.03521 0.0009388,
 	0.04257 0.03522 0.0009405,
 	0.04302 0.03524 0.0009367,
 	0.04347 0.03525 0.0009403,
 	0.04383 0.03533 0.0009304,
 	0.04019 0.03546 0.0009657,
 	0.04059 0.03547 0.0009464,
 	0.04101 0.03548 0.0009352,
 	0.0415 0.03556 0.0009304,
 	0.04192 0.03557 0.0009393,
 	0.04233 0.03557 0.0009403,
 	0.04277 0.03558 0.0009401,
 	0.0432 0.03559 0.0009404,
 	0.04362 0.03563 0.0009285,
 	0.03907 0.03582 0.0009615,
 	0.03945 0.03577 0.0009519,
 	0.03991 0.03573 0.0009452,
 	0.04046 0.03595 0.0009229,
 	0.04087 0.03594 0.0009315,
 	0.04127 0.03593 0.0009366,
 	0.04169 0.03593 0.00094,
 	0.04211 0.03592 0.0009402,
 	0.04254 0.03593 0.0009404,
 	0.04297 0.03593 0.0009398,
 	0.04339 0.03593 0.0009487,
 	0.04378 0.0359 0.0009376,
 	0.03843 0.03625 0.0009564,
 	0.03884 0.03615 0.0009371,
 	0.03935 0.03628 0.0009198,
 	0.03978 0.03628 0.0009248,
 	0.04022 0.03629 0.0009308,
 	0.04064 0.0363 0.000939,
 	0.04105 0.03629 0.0009401,
 	0.04147 0.03628 0.0009402,
 	0.04189 0.03629 0.0009401,
 	0.04233 0.03629 0.0009403,
 	0.04276 0.03629 0.0009395,
 	0.0432 0.03627 0.0009499,
 	0.04362 0.03622 0.0009347,
 	0.03789 0.03663 0.0009522,
 	0.0383 0.0366 0.0009302,
 	0.03874 0.03665 0.000921,
 	0.03915 0.03665 0.0009307,
 	0.03957 0.03665 0.0009386,
 	0.03999 0.03664 0.0009397,
 	0.04041 0.03664 0.0009403,
 	0.04083 0.03664 0.0009403,
 	0.04126 0.03665 0.0009401,
 	0.04168 0.03665 0.00094,
 	0.04211 0.03665 0.0009402,
 	0.04255 0.03665 0.0009396,
 	0.04301 0.03664 0.0009481,
 	0.04344 0.03659 0.0009346,
 	0.03771 0.03708 0.0009336,
 	0.03816 0.03703 0.0009186,
 	0.03854 0.03702 0.0009333,
 	0.03894 0.03701 0.0009395,
 	0.03935 0.037 0.0009405,
 	0.03977 0.037 0.0009405,
 	0.0402 0.037 0.0009402,
 	0.04062 0.03701 0.0009401,
 	0.04105 0.03701 0.00094,
 	0.04147 0.03702 0.00094,
 	0.0419 0.03702 0.00094,
 	0.04233 0.03702 0.0009399,
 	0.04279 0.03701 0.0009441,
 	0.04328 0.03701 0.0009373,
 	0.03794 0.03736 0.0009333,
 	0.03831 0.03737 0.0009422,
 	0.03872 0.03737 0.0009406,
 	0.03914 0.03736 0.0009402,
 	0.03956 0.03737 0.0009401,
 	0.03999 0.03737 0.00094,
 	0.04041 0.03738 0.00094,
 	0.04084 0.03738 0.00094,
 	0.04126 0.03738 0.00094,
 	0.04169 0.03738 0.00094,
 	0.04211 0.03738 0.0009401,
 	0.04255 0.03738 0.0009401,
 	0.04299 0.03738 0.0009428,
 	0.04339 0.0374 0.0009365,
 	0.03798 0.03769 0.0009426,
 	0.03847 0.03774 0.0009398,
 	0.03892 0.03773 0.0009401,
 	0.03935 0.03774 0.00094,
 	0.03978 0.03774 0.00094,
 	0.0402 0.03774 0.00094,
 	0.04063 0.03775 0.00094,
 	0.04105 0.03775 0.00094,
 	0.04147 0.03775 0.00094,
 	0.0419 0.03775 0.00094,
 	0.04233 0.03774 0.00094,
 	0.04278 0.03774 0.0009432,
 	0.04325 0.03772 0.0009401,
 	0.03812 0.03811 0.0009415,
 	0.0387 0.0381 0.0009338,
 	0.03914 0.0381 0.0009397,
 	0.03956 0.03811 0.00094,
 	0.03999 0.03811 0.00094,
 	0.04042 0.03811 0.00094,
 	0.04084 0.03811 0.00094,
 	0.04126 0.03811 0.00094,
 	0.04168 0.03811 0.00094,
 	0.04211 0.03811 0.00094,
 	0.04255 0.0381 0.0009401,
 	0.043 0.03809 0.0009434,
 	0.04351 0.03802 0.0009448,
 	0.03805 0.03851 0.0009383,
 	0.03851 0.03847 0.0009298,
 	0.03893 0.03847 0.0009395,
 	0.03935 0.03847 0.0009401,
 	0.03978 0.03847 0.00094,
 	0.04021 0.03847 0.00094,
 	0.04063 0.03847 0.00094,
 	0.04105 0.03848 0.00094,
 	0.04147 0.03847 0.00094,
 	0.0419 0.03847 0.00094,
 	0.04232 0.03847 0.00094,
 	0.04276 0.03846 0.0009401,
 	0.0432 0.03844 0.0009394,
 	0.04369 0.03838 0.000939,
 	0.03827 0.03884 0.0009375,
 	0.03873 0.03884 0.0009377,
 	0.03915 0.03884 0.0009401,
 	0.03957 0.03884 0.00094,
 	0.04 0.03884 0.00094,
 	0.04042 0.03884 0.00094,
 	0.04084 0.03884 0.00094,
 	0.04126 0.03884 0.00094,
 	0.04168 0.03884 0.00094,
 	0.04211 0.03883 0.00094,
 	0.04253 0.03883 0.0009399,
 	0.04296 0.03882 0.00094,
 	0.04339 0.03881 0.0009357,
 	0.04383 0.03876 0.0009365,
 	0.04421 0.03874 0.0009415,
 	0.03802 0.03918 0.0009491,
 	0.03854 0.03921 0.0009317,
 	0.03895 0.0392 0.0009397,
 	0.03937 0.0392 0.0009401,
 	0.03979 0.0392 0.00094,
 	0.04021 0.0392 0.00094,
 	0.04063 0.0392 0.00094,
 	0.04105 0.0392 0.00094,
 	0.04147 0.0392 0.00094,
 	0.04189 0.0392 0.00094,
 	0.04231 0.03919 0.00094,
 	0.04274 0.03919 0.00094,
 	0.04316 0.03918 0.0009399,
 	0.04358 0.03917 0.0009369,
 	0.04399 0.03915 0.0009367,
 	0.04445 0.03905 0.0009372,
 	0.0448 0.03918 0.0009355,
 	0.03786 0.03959 0.0009446,
 	0.03836 0.03958 0.0009258,
 	0.03876 0.03957 0.0009393,
 	0.03916 0.03957 0.0009402,
 	0.03958 0.03957 0.00094,
 	0.04 0.03956 0.00094,
 	0.04042 0.03956 0.00094,
 	0.04084 0.03956 0.00094,
 	0.04126 0.03956 0.00094,
 	0.04168 0.03956 0.00094,
 	0.0421 0.03956 0.00094,
 	0.04252 0.03955 0.00094,
 	0.04294 0.03955 0.00094,
 	0.04336 0.03954 0.0009399,
 	0.04377 0.03953 0.00094,
 	0.04418 0.03952 0.0009329,
 	0.04457 0.03953 0.0009309,
 	0.04497 0.0395 0.0009336,
 	0.03811 0.03997 0.0009329,
 	0.03856 0.03995 0.0009364,
 	0.03896 0.03993 0.0009401,
 	0.03938 0.03993 0.00094,
 	0.0398 0.03993 0.00094,
 	0.04021 0.03993 0.00094,
 	0.04063 0.03993 0.00094,
 	0.04105 0.03993 0.00094,
 	0.04147 0.03992 0.00094,
 	0.04189 0.03992 0.00094,
 	0.04231 0.03992 0.00094,
 	0.04273 0.03992 0.00094,
 	0.04314 0.03991 0.00094,
 	0.04356 0.0399 0.0009401,
 	0.04397 0.0399 0.0009398,
 	0.04437 0.0399 0.0009396,
 	0.04478 0.03989 0.0009393,
 	0.04519 0.03984 0.0009362,
 	0.03793 0.0403 0.0009426,
 	0.03836 0.04032 0.0009385,
 	0.03877 0.0403 0.0009402,
 	0.03918 0.04029 0.0009401,
 	0.03959 0.04029 0.00094,
 	0.04001 0.04029 0.00094,
 	0.04042 0.04029 0.00094,
 	0.04084 0.04029 0.00094,
 	0.04126 0.04029 0.00094,
 	0.04168 0.04029 0.00094,
 	0.0421 0.04028 0.00094,
 	0.04251 0.04028 0.00094,
 	0.04293 0.04028 0.00094,
 	0.04335 0.04027 0.00094,
 	0.04376 0.04027 0.00094,
 	0.04417 0.04026 0.0009401,
 	0.04458 0.04025 0.0009402,
 	0.04499 0.04024 0.0009396,
 	0.04542 0.04018 0.0009365,
 	0.03809 0.0407 0.0009375,
 	0.03857 0.04068 0.0009374,
 	0.03898 0.04066 0.0009398,
 	0.03939 0.04066 0.0009399,
 	0.0398 0.04066 0.00094,
 	0.04021 0.04066 0.00094,
 	0.04063 0.04066 0.00094,
 	0.04105 0.04065 0.00094,
 	0.04147 0.04065 0.00094,
 	0.04189 0.04065 0.00094,
 	0.0423 0.04065 0.00094,
 	0.04272 0.04064 0.00094,
 	0.04314 0.04064 0.00094,
 	0.04355 0.04064 0.00094,
 	0.04397 0.04063 0.00094,
 	0.04438 0.04062 0.00094,
 	0.04479 0.04061 0.00094,
 	0.04521 0.0406 0.000939,
 	0.04565 0.04054 0.0009325,
 	0.03839 0.04109 0.0009357,
 	0.0388 0.04103 0.0009403,
 	0.03918 0.04103 0.0009419,
 	0.03959 0.04103 0.0009402,
 	0.04001 0.04103 0.0009401,
 	0.04042 0.04103 0.00094,
 	0.04084 0.04102 0.00094,
 	0.04126 0.04102 0.00094,
 	0.04168 0.04101 0.00094,
 	0.04209 0.04101 0.00094,
 	0.04251 0.04101 0.00094,
 	0.04293 0.04101 0.00094,
 	0.04334 0.041 0.00094,
 	0.04376 0.041 0.00094,
 	0.04417 0.04099 0.00094,
 	0.04459 0.04098 0.00094,
 	0.045 0.04097 0.0009401,
 	0.04542 0.04096 0.0009362,
 	0.04586 0.04092 0.0009369,
 	0.04629 0.04094 0.0009347,
 	0.03862 0.04137 0.0009298,
 	0.03897 0.0414 0.0009337,
 	0.03937 0.0414 0.0009424,
 	0.03979 0.0414 0.0009399,
 	0.04021 0.0414 0.0009399,
 	0.04063 0.04139 0.00094,
 	0.04105 0.04139 0.00094,
 	0.04147 0.04138 0.00094,
 	0.04188 0.04138 0.00094,
 	0.0423 0.04137 0.00094,
 	0.04272 0.04137 0.00094,
 	0.04314 0.04137 0.00094,
 	0.04355 0.04136 0.00094,
 	0.04397 0.04136 0.00094,
 	0.04438 0.04136 0.00094,
 	0.0448 0.04135 0.00094,
 	0.04522 0.04134 0.00094,
 	0.04563 0.04134 0.000937,
 	0.04604 0.04135 0.0009308,
 	0.04647 0.04135 0.0009327,
 	0.04682 0.04138 0.0009383,
 	0.03912 0.04177 0.0009413,
 	0.03957 0.04179 0.0009466,
 	0.03999 0.04179 0.0009432,
 	0.04042 0.04178 0.00094,
 	0.04084 0.04176 0.00094,
 	0.04126 0.04175 0.00094,
 	0.04168 0.04174 0.00094,
 	0.04209 0.04174 0.00094,
 	0.04251 0.04173 0.00094,
 	0.04293 0.04173 0.00094,
 	0.04334 0.04173 0.00094,
 	0.04376 0.04173 0.00094,
 	0.04418 0.04172 0.00094,
 	0.04459 0.04172 0.00094,
 	0.04501 0.04171 0.00094,
 	0.04542 0.04171 0.0009399,
 	0.04584 0.04171 0.0009398,
 	0.04625 0.04172 0.0009372,
 	0.04666 0.04173 0.0009372,
 	0.04711 0.04166 0.0009388,
 	0.04749 0.04175 0.0009368,
 	0.03933 0.04216 0.0009396,
 	0.03978 0.0422 0.0009353,
 	0.0402 0.04218 0.0009426,
 	0.04063 0.04215 0.0009401,
 	0.04105 0.04213 0.00094,
 	0.04147 0.04212 0.00094,
 	0.04189 0.04211 0.00094,
 	0.0423 0.0421 0.00094,
 	0.04272 0.0421 0.00094,
 	0.04314 0.04209 0.00094,
 	0.04355 0.04209 0.00094,
 	0.04397 0.04209 0.00094,
 	0.04439 0.04209 0.00094,
 	0.0448 0.04208 0.00094,
 	0.04522 0.04208 0.00094,
 	0.04563 0.04208 0.0009401,
 	0.04605 0.04208 0.00094,
 	0.04646 0.04208 0.0009401,
 	0.04687 0.04209 0.0009347,
 	0.04728 0.0421 0.0009304,
 	0.04771 0.04205 0.0009374,
 	0.04812 0.04201 0.000933,
 	0.03996 0.04261 0.0009387,
 	0.04042 0.04255 0.0009402,
 	0.04085 0.04251 0.00094,
 	0.04127 0.04249 0.00094,
 	0.04168 0.04248 0.00094,
 	0.0421 0.04247 0.00094,
 	0.04251 0.04246 0.00094,
 	0.04293 0.04246 0.00094,
 	0.04334 0.04246 0.00094,
 	0.04376 0.04245 0.00094,
 	0.04418 0.04245 0.00094,
 	0.04459 0.04245 0.00094,
 	0.04501 0.04245 0.00094,
 	0.04543 0.04245 0.00094,
 	0.04584 0.04244 0.00094,
 	0.04626 0.04244 0.0009401,
 	0.04667 0.04245 0.0009399,
 	0.04708 0.04245 0.0009396,
 	0.0475 0.04244 0.0009369,
 	0.04792 0.04244 0.0009312,
 	0.04837 0.04239 0.0009354,
 	0.04882 0.04241 0.0009398,
 	0.04019 0.04297 0.0009368,
 	0.04065 0.04291 0.0009396,
 	0.04107 0.04287 0.0009401,
 	0.04148 0.04285 0.00094,
 	0.04189 0.04284 0.00094,
 	0.04231 0.04283 0.00094,
 	0.04272 0.04282 0.00094,
 	0.04314 0.04282 0.00094,
 	0.04355 0.04282 0.00094,
 	0.04397 0.04281 0.00094,
 	0.04439 0.04281 0.00094,
 	0.0448 0.04281 0.00094,
 	0.04522 0.04281 0.00094,
 	0.04564 0.04281 0.00094,
 	0.04605 0.04281 0.00094,
 	0.04647 0.04281 0.00094,
 	0.04688 0.04281 0.0009401,
 	0.0473 0.0428 0.0009401,
 	0.04772 0.0428 0.0009398,
 	0.04815 0.04279 0.0009376,
 	0.04857 0.0428 0.0009345,
 	0.04904 0.04279 0.0009303,
 	0.04042 0.04331 0.0009377,
 	0.04088 0.04326 0.0009398,
 	0.04129 0.04323 0.0009401,
 	0.0417 0.04321 0.00094,
 	0.04211 0.0432 0.00094,
 	0.04252 0.04319 0.00094,
 	0.04293 0.04318 0.00094,
 	0.04335 0.04318 0.00094,
 	0.04376 0.04318 0.00094,
 	0.04418 0.04318 0.00094,
 	0.0446 0.04318 0.00094,
 	0.04501 0.04317 0.00094,
 	0.04543 0.04317 0.00094,
 	0.04584 0.04317 0.00094,
 	0.04626 0.04317 0.00094,
 	0.04668 0.04317 0.00094,
 	0.04709 0.04317 0.00094,
 	0.04751 0.04317 0.0009401,
 	0.04793 0.04316 0.00094,
 	0.04835 0.04317 0.00094,
 	0.04878 0.04318 0.0009357,
 	0.04921 0.04316 0.0009346,
 	0.04957 0.04316 0.0009413,
 	0.04066 0.04367 0.0009402,
 	0.0411 0.04362 0.0009409,
 	0.0415 0.04359 0.00094,
 	0.04191 0.04357 0.00094,
 	0.04232 0.04356 0.00094,
 	0.04273 0.04355 0.00094,
 	0.04314 0.04355 0.00094,
 	0.04355 0.04354 0.00094,
 	0.04397 0.04354 0.00094,
 	0.04439 0.04354 0.00094,
 	0.0448 0.04354 0.00094,
 	0.04522 0.04354 0.00094,
 	0.04564 0.04354 0.00094,
 	0.04605 0.04354 0.00094,
 	0.04647 0.04353 0.00094,
 	0.04689 0.04353 0.00094,
 	0.0473 0.04353 0.00094,
 	0.04772 0.04353 0.00094,
 	0.04814 0.04353 0.0009401,
 	0.04856 0.04353 0.0009401,
 	0.04897 0.04353 0.0009381,
 	0.04937 0.04352 0.0009395,
 	0.04979 0.04342 0.0009458,
 	0.04088 0.04403 0.0009409,
 	0.04132 0.04397 0.0009396,
 	0.04171 0.04395 0.0009402,
 	0.04212 0.04393 0.0009402,
 	0.04252 0.04392 0.0009401,
 	0.04293 0.04391 0.00094,
 	0.04335 0.04391 0.00094,
 	0.04376 0.0439 0.00094,
 	0.04418 0.0439 0.00094,
 	0.04459 0.0439 0.00094,
 	0.04501 0.0439 0.00094,
 	0.04543 0.0439 0.00094,
 	0.04585 0.0439 0.00094,
 	0.04626 0.0439 0.00094,
 	0.04668 0.0439 0.00094,
 	0.0471 0.0439 0.00094,
 	0.04751 0.04389 0.00094,
 	0.04793 0.04389 0.00094,
 	0.04835 0.04389 0.00094,
 	0.04876 0.04389 0.00094,
 	0.04917 0.04388 0.0009402,
 	0.04959 0.04385 0.0009422,
 	0.05005 0.04371 0.0009518,
 	0.0411 0.04438 0.0009368,
 	0.04153 0.04432 0.0009377,
 	0.04192 0.04431 0.0009398,
 	0.04232 0.0443 0.0009399,
 	0.04273 0.04428 0.0009401,
 	0.04314 0.04427 0.00094,
 	0.04355 0.04427 0.00094,
 	0.04397 0.04427 0.00094,
 	0.04438 0.04427 0.00094,
 	0.0448 0.04426 0.00094,
 	0.04522 0.04426 0.00094,
 	0.04564 0.04426 0.00094,
 	0.04605 0.04426 0.00094,
 	0.04647 0.04426 0.00094,
 	0.04689 0.04426 0.00094,
 	0.04731 0.04426 0.00094,
 	0.04772 0.04426 0.00094,
 	0.04814 0.04425 0.00094,
 	0.04855 0.04425 0.00094,
 	0.04896 0.04424 0.00094,
 	0.04937 0.04422 0.0009403,
 	0.0498 0.04419 0.0009406,
 	0.05028 0.04405 0.0009546,
 	0.04133 0.0447 0.0009332,
 	0.04172 0.04469 0.0009471,
 	0.0421 0.04469 0.0009468,
 	0.04252 0.04466 0.0009402,
 	0.04293 0.04464 0.0009399,
 	0.04334 0.04464 0.00094,
 	0.04376 0.04463 0.00094,
 	0.04417 0.04463 0.00094,
 	0.04459 0.04463 0.00094,
 	0.04501 0.04463 0.00094,
 	0.04543 0.04463 0.00094,
 	0.04585 0.04462 0.00094,
 	0.04626 0.04462 0.00094,
 	0.04668 0.04462 0.00094,
 	0.0471 0.04462 0.00094,
 	0.04751 0.04462 0.00094,
 	0.04793 0.04462 0.00094,
 	0.04835 0.04461 0.00094,
 	0.04876 0.04461 0.00094,
 	0.04917 0.04459 0.00094,
 	0.04958 0.04458 0.0009402,
 	0.05 0.04455 0.0009384,
 	0.05049 0.04442 0.0009543,
 	0.04151 0.04501 0.0009411,
 	0.04187 0.04513 0.0009424,
 	0.04232 0.04504 0.0009425,
 	0.04272 0.04502 0.0009432,
 	0.04313 0.045 0.0009402,
 	0.04354 0.045 0.0009401,
 	0.04396 0.045 0.0009402,
 	0.04438 0.045 0.0009401,
 	0.0448 0.045 0.00094,
 	0.04522 0.04499 0.00094,
 	0.04564 0.04499 0.00094,
 	0.04605 0.04499 0.00094,
 	0.04647 0.04498 0.00094,
 	0.04689 0.04498 0.00094,
 	0.04731 0.04498 0.00094,
 	0.04772 0.04498 0.00094,
 	0.04814 0.04498 0.00094,
 	0.04855 0.04497 0.00094,
 	0.04897 0.04496 0.00094,
 	0.04938 0.04495 0.00094,
 	0.04979 0.04494 0.0009401,
 	0.05022 0.04492 0.0009382,
 	0.05069 0.0448 0.0009511,
 	0.04214 0.04542 0.0009379,
 	0.0425 0.04542 0.0009379,
 	0.04291 0.04538 0.0009424,
 	0.04333 0.04536 0.00094,
 	0.04374 0.04537 0.0009398,
 	0.04416 0.04538 0.0009399,
 	0.04458 0.04537 0.00094,
 	0.04501 0.04536 0.00094,
 	0.04543 0.04535 0.00094,
 	0.04585 0.04535 0.00094,
 	0.04626 0.04535 0.00094,
 	0.04668 0.04535 0.00094,
 	0.0471 0.04534 0.00094,
 	0.04751 0.04534 0.00094,
 	0.04793 0.04534 0.00094,
 	0.04835 0.04534 0.00094,
 	0.04876 0.04533 0.00094,
 	0.04918 0.04532 0.00094,
 	0.04959 0.04531 0.00094,
 	0.05002 0.0453 0.0009399,
 	0.05046 0.04528 0.0009401,
 	0.051 0.04515 0.0009509,
 	0.05147 0.04521 0.0009674,
 	0.04266 0.04577 0.0009417,
 	0.04311 0.04571 0.0009419,
 	0.04352 0.04574 0.0009455,
 	0.04392 0.04577 0.0009442,
 	0.04436 0.04575 0.0009401,
 	0.0448 0.04574 0.00094,
 	0.04522 0.04573 0.00094,
 	0.04564 0.04572 0.00094,
 	0.04606 0.04571 0.00094,
 	0.04647 0.04571 0.00094,
 	0.04689 0.04571 0.00094,
 	0.04731 0.04571 0.00094,
 	0.04772 0.0457 0.00094,
 	0.04814 0.0457 0.00094,
 	0.04856 0.0457 0.00094,
 	0.04897 0.04569 0.00094,
 	0.04939 0.04569 0.00094,
 	0.04981 0.04567 0.0009399,
 	0.05024 0.04567 0.0009403,
 	0.05067 0.04567 0.0009341,
 	0.05116 0.04568 0.0009417,
 	0.0517 0.04551 0.0009641,
 	0.04291 0.04608 0.0009359,
 	0.04331 0.04602 0.0009334,
 	0.04364 0.04621 0.0009422,
 	0.04414 0.04616 0.0009415,
 	0.04459 0.04612 0.0009401,
 	0.04501 0.0461 0.00094,
 	0.04543 0.04609 0.00094,
 	0.04585 0.04608 0.00094,
 	0.04627 0.04608 0.00094,
 	0.04668 0.04607 0.00094,
 	0.0471 0.04607 0.00094,
 	0.04751 0.04607 0.00094,
 	0.04793 0.04607 0.00094,
 	0.04835 0.04606 0.00094,
 	0.04877 0.04606 0.00094,
 	0.04918 0.04605 0.00094,
 	0.0496 0.04605 0.00094,
 	0.05003 0.04604 0.0009401,
 	0.05046 0.04604 0.0009401,
 	0.05094 0.04603 0.0009452,
 	0.05146 0.046 0.0009488,
 	0.04391 0.04659 0.0009438,
 	0.04439 0.04652 0.0009385,
 	0.04482 0.04649 0.00094,
 	0.04523 0.04647 0.0009401,
 	0.04565 0.04645 0.00094,
 	0.04606 0.04644 0.00094,
 	0.04648 0.04644 0.00094,
 	0.04689 0.04643 0.00094,
 	0.04731 0.04643 0.00094,
 	0.04772 0.04643 0.00094,
 	0.04814 0.04643 0.00094,
 	0.04856 0.04642 0.00094,
 	0.04898 0.04642 0.00094,
 	0.0494 0.04642 0.00094,
 	0.04982 0.04641 0.00094,
 	0.05025 0.04641 0.0009404,
 	0.05069 0.0464 0.0009407,
 	0.05123 0.04642 0.000954,
 	0.05172 0.04634 0.0009651,
 	0.04417 0.04694 0.0009385,
 	0.04463 0.04689 0.0009399,
 	0.04504 0.04686 0.0009402,
 	0.04545 0.04683 0.00094,
 	0.04586 0.04682 0.00094,
 	0.04627 0.04681 0.00094,
 	0.04669 0.0468 0.00094,
 	0.0471 0.04679 0.00094,
 	0.04752 0.04679 0.00094,
 	0.04793 0.04679 0.00094,
 	0.04835 0.04679 0.00094,
 	0.04877 0.04679 0.00094,
 	0.04919 0.04678 0.00094,
 	0.04961 0.04678 0.00094,
 	0.05004 0.04678 0.0009402,
 	0.05047 0.04678 0.0009401,
 	0.05097 0.04679 0.0009482,
 	0.05148 0.04684 0.0009507,
 	0.0444 0.04731 0.0009419,
 	0.04484 0.04726 0.0009435,
 	0.04525 0.04722 0.0009403,
 	0.04566 0.04719 0.00094,
 	0.04607 0.04718 0.00094,
 	0.04648 0.04717 0.00094,
 	0.04689 0.04716 0.00094,
 	0.04731 0.04716 0.00094,
 	0.04772 0.04716 0.00094,
 	0.04814 0.04715 0.00094,
 	0.04856 0.04715 0.00094,
 	0.04898 0.04715 0.00094,
 	0.0494 0.04715 0.00094,
 	0.04982 0.04715 0.00094,
 	0.05025 0.04715 0.0009401,
 	0.05072 0.04715 0.0009433,
 	0.05122 0.04718 0.0009467,
 	0.04458 0.04769 0.0009522,
 	0.04507 0.04762 0.0009411,
 	0.04547 0.04758 0.0009401,
 	0.04587 0.04755 0.00094,
 	0.04628 0.04754 0.00094,
 	0.04669 0.04753 0.00094,
 	0.0471 0.04753 0.00094,
 	0.04752 0.04752 0.00094,
 	0.04793 0.04752 0.00094,
 	0.04835 0.04752 0.00094,
 	0.04877 0.04752 0.00094,
 	0.04919 0.04751 0.00094,
 	0.04961 0.04751 0.00094,
 	0.05003 0.04751 0.00094,
 	0.05047 0.04751 0.0009405,
 	0.05093 0.04752 0.0009432,
 	0.05147 0.0475 0.0009562,
 	0.04481 0.04806 0.0009502,
 	0.04529 0.04797 0.0009387,
 	0.04568 0.04793 0.00094,
 	0.04608 0.04791 0.00094,
 	0.04649 0.0479 0.00094,
 	0.04689 0.0479 0.00094,
 	0.04731 0.04789 0.00094,
 	0.04772 0.04789 0.00094,
 	0.04814 0.04789 0.00094,
 	0.04856 0.04788 0.00094,
 	0.04898 0.04788 0.00094,
 	0.0494 0.04788 0.00094,
 	0.04982 0.04788 0.00094,
 	0.05025 0.04788 0.0009402,
 	0.05069 0.04788 0.0009405,
 	0.05118 0.04789 0.0009473,
 	0.05167 0.04781 0.0009646,
 	0.04505 0.0484 0.0009448,
 	0.0455 0.04832 0.0009395,
 	0.04589 0.04829 0.0009402,
 	0.04628 0.04827 0.0009403,
 	0.04669 0.04827 0.0009403,
 	0.04709 0.04827 0.0009403,
 	0.04751 0.04826 0.0009402,
 	0.04793 0.04826 0.0009401,
 	0.04835 0.04826 0.00094,
 	0.04877 0.04825 0.00094,
 	0.04919 0.04825 0.00094,
 	0.04961 0.04824 0.00094,
 	0.05004 0.04824 0.0009401,
 	0.05047 0.04824 0.00094,
 	0.05097 0.04824 0.0009458,
 	0.05158 0.04822 0.0009536,
 	0.04528 0.04873 0.0009425,
 	0.04571 0.04867 0.0009414,
 	0.04609 0.04864 0.0009397,
 	0.04648 0.04864 0.0009394,
 	0.04688 0.04864 0.0009394,
 	0.04729 0.04864 0.0009396,
 	0.04771 0.04864 0.0009398,
 	0.04814 0.04864 0.0009402,
 	0.04856 0.04863 0.0009403,
 	0.04898 0.04862 0.0009402,
 	0.0494 0.04861 0.00094,
 	0.04982 0.04861 0.00094,
 	0.05025 0.04861 0.00094,
 	0.05069 0.04861 0.0009403,
 	0.05114 0.04863 0.0009392,
 	0.05169 0.04863 0.0009485,
 	0.04551 0.04906 0.0009423,
 	0.04591 0.049 0.0009448,
 	0.04627 0.04902 0.0009493,
 	0.04666 0.04902 0.0009473,
 	0.04707 0.04903 0.000946,
 	0.04749 0.04903 0.0009456,
 	0.04792 0.04903 0.0009426,
 	0.04835 0.04901 0.0009398,
 	0.04877 0.049 0.0009397,
 	0.04919 0.04899 0.0009399,
 	0.04961 0.04898 0.00094,
 	0.05003 0.04897 0.00094,
 	0.05045 0.04897 0.0009399,
 	0.05088 0.04898 0.0009399,
 	0.05129 0.049 0.0009378,
 	0.05175 0.04898 0.000945,
 	0.04572 0.04932 0.0009372,
 	0.04606 0.04937 0.0009299,
 	0.04643 0.04941 0.0009309,
 	0.04683 0.04942 0.0009309,
 	0.04725 0.04943 0.0009333,
 	0.04768 0.04943 0.0009411,
 	0.04814 0.04942 0.0009504,
 	0.04856 0.04942 0.0009488,
 	0.04898 0.04939 0.0009435,
 	0.04941 0.04935 0.0009402,
 	0.04982 0.04934 0.0009401,
 	0.05024 0.04934 0.00094,
 	0.05066 0.04934 0.00094,
 	0.05108 0.04935 0.0009399,
 	0.05152 0.04934 0.0009412,
 	0.05204 0.04921 0.0009479,
 	0.0524 0.04929 0.0009468,
 	0.04791 0.0498 0.0009465,
 	0.04838 0.04983 0.0009371,
 	0.04879 0.04982 0.000939,
 	0.04921 0.04975 0.0009429,
 	0.04962 0.04971 0.00094,
 	0.05003 0.0497 0.0009399,
 	0.05045 0.0497 0.00094,
 	0.05087 0.0497 0.00094,
 	0.05129 0.0497 0.0009402,
 	0.0517 0.0497 0.0009359,
 	0.0521 0.04972 0.0009337,
 	0.05256 0.04964 0.0009409,
 	0.05301 0.04958 0.0009538,
 	0.05346 0.0496 0.0009611,
 	0.049 0.05017 0.0009429,
 	0.04943 0.05009 0.0009432,
 	0.04982 0.05007 0.0009434,
 	0.05024 0.05006 0.0009404,
 	0.05066 0.05006 0.0009405,
 	0.05108 0.05007 0.0009407,
 	0.0515 0.05008 0.0009405,
 	0.05191 0.05009 0.00094,
 	0.05233 0.05008 0.0009369,
 	0.05274 0.05009 0.0009401,
 	0.05317 0.05014 0.0009346,
 	0.05362 0.05005 0.0009211,
 	0.04922 0.05044 0.000939,
 	0.04958 0.05045 0.0009372,
 	0.05002 0.05043 0.0009427,
 	0.05045 0.05042 0.00094,
 	0.05087 0.05043 0.0009399,
 	0.05129 0.05044 0.0009395,
 	0.05173 0.05047 0.0009453,
 	0.05215 0.05047 0.0009504,
 	0.05256 0.05045 0.0009577,
 	0.05298 0.05049 0.0009399,
 	0.04975 0.0508 0.0009427,
 	0.05023 0.0508 0.0009489,
 	0.05066 0.05082 0.0009538,
 	0.05108 0.05082 0.0009531,
 	0.05151 0.05083 0.0009591,
 	0.05197 0.05093 0.0009457,
 	0.0524 0.05082 0.0009351,
 	0.05275 0.05072 0.0009253,
 	0.05002 0.05114 0.0009396,
 	0.05048 0.0512 0.0009342,
 	0.05089 0.05122 0.0009371,
 	0.05129 0.0512 0.0009392,
 	0.05165 0.05116 0.0009273,
 	0.04338 0.04104 0.007972,
 	0.04401 0.04128 0.007986,
 	0.04443 0.04126 0.007987,
 	0.04487 0.04132 0.007998,
 	0.04303 0.04173 0.008017,
 	0.04388 0.04204 0.008043,
 	0.04423 0.04183 0.008012,
 	0.04462 0.0418 0.008009,
 	0.0451 0.04172 0.008011,
 	0.04287 0.04234 0.007969,
 	0.04367 0.04234 0.008015,
 	0.04406 0.04217 0.00799,
 	0.04442 0.04211 0.00799,
 	0.04485 0.04208 0.007991,
 	0.04528 0.04203 0.008011,
 	0.0433 0.04257 0.007989,
 	0.04384 0.04249 0.007992,
 	0.04421 0.04244 0.007989,
 	0.04463 0.04243 0.007989,
 	0.04505 0.04241 0.007991,
 	0.04544 0.04238 0.008009,
 	0.04351 0.04289 0.007985,
 	0.04401 0.04282 0.00799,
 	0.04442 0.04279 0.00799,
 	0.04484 0.04277 0.007991,
 	0.04527 0.04277 0.007984,
 	0.0456 0.04269 0.008009,
 	0.04369 0.04323 0.007988,
 	0.04422 0.04316 0.007993,
 	0.04465 0.04314 0.00799,
 	0.04509 0.04312 0.007983,
 	0.04558 0.0431 0.00801,
 	0.04392 0.04353 0.007992,
 	0.04444 0.04349 0.007995,
 	0.04486 0.04349 0.00799,
 	0.04531 0.04348 0.007987,
 	0.04571 0.04347 0.008017,
 	0.04376 0.04381 0.007992,
 	0.04424 0.04383 0.007999,
 	0.04463 0.04385 0.007992,
 	0.04506 0.04385 0.007988,
 	0.04557 0.04384 0.008005,
 	0.04397 0.04412 0.008007,
 	0.0444 0.04421 0.007984,
 	0.04479 0.04425 0.007976,
 	0.04524 0.04427 0.00797,
 	0.04562 0.04423 0.008004,
 	0.04414 0.0445 0.008021,
 	0.04454 0.04461 0.008022,
 	0.04495 0.04463 0.008014,
 	0.04541 0.04455 0.008047,
 	0.04962 0.04548 0.007984,
 	0.04999 0.04551 0.007998,
 	0.05038 0.04551 0.007999,
 	0.05074 0.04552 0.007995,
 	0.04881 0.0457 0.008,
 	0.04929 0.04572 0.008004,
 	0.04976 0.0459 0.008009,
 	0.05017 0.04593 0.008005,
 	0.05057 0.04593 0.008,
 	0.05103 0.04579 0.007996,
 	0.05142 0.04586 0.007995,
 	0.04904 0.04618 0.008001,
 	0.04951 0.04623 0.008,
 	0.04994 0.04627 0.007991,
 	0.05035 0.04628 0.007989,
 	0.05075 0.04628 0.007999,
 	0.05119 0.04633 0.007987,
 	0.05158 0.04621 0.008034,
 	0.04877 0.04645 0.007976,
 	0.04928 0.0466 0.007997,
 	0.04971 0.04661 0.00799,
 	0.05013 0.04662 0.007989,
 	0.05053 0.04664 0.007993,
 	0.05096 0.04669 0.007977,
 	0.05126 0.04667 0.008048,
 	0.049 0.0469 0.007985,
 	0.0495 0.04698 0.007993,
 	0.04992 0.04698 0.007991,
 	0.05033 0.047 0.007989,
 	0.05074 0.04703 0.007972,
 	0.05108 0.047 0.008036,
 	0.04876 0.04714 0.007964,
 	0.0493 0.04734 0.007998,
 	0.04972 0.04733 0.007987,
 	0.05012 0.04733 0.007976,
 	0.05055 0.04738 0.008017,
 	0.05089 0.04727 0.008065,
 	0.04869 0.04749 0.008018,
 	0.04914 0.04769 0.007997,
 	0.04954 0.04768 0.007991,
 	0.04992 0.04765 0.008012,
 	0.05027 0.04763 0.008039,
 	0.04903 0.04803 0.008049,
 	0.04932 0.04799 0.008044
        ]
      }
    }
}
Anchor {
  description "Nucleus"
  children [
    TouchSensor { enabled TRUE }
Shape {  #    1(  1)
  appearance
    Appearance {
      material
        Material {
          diffuseColor 0.000 0.000 1.000
          transparency 0.80
        }
    }
  geometry
    IndexedFaceSet {
      solid FALSE
      creaseAngle 3.
      coord USE all_coords
      coordIndex [
 	132, 133, 0, -1,
 	133, 134, 0, -1,
 	134, 135, 0, -1,
 	135, 1, 0, -1,
 	135, 136, 1, -1,
 	136, 2, 1, -1,
 	136, 137, 2, -1,
 	137, 3, 2, -1,
 	137, 138, 3, -1,
 	138, 4, 3, -1,
 	138, 5, 4, -1,
 	138, 139, 5, -1,
 	139, 6, 5, -1,
 	139, 140, 6, -1,
 	140, 7, 6, -1,
 	140, 141, 7, -1,
 	141, 8, 7, -1,
 	141, 142, 8, -1,
 	142, 9, 8, -1,
 	142, 143, 9, -1,
 	143, 10, 9, -1,
 	143, 144, 10, -1,
 	144, 11, 10, -1,
 	144, 145, 11, -1,
 	145, 12, 11, -1,
 	145, 146, 12, -1,
 	146, 13, 12, -1,
 	146, 147, 13, -1,
 	147, 14, 13, -1,
 	147, 148, 14, -1,
 	148, 149, 14, -1,
 	149, 15, 14, -1,
 	149, 150, 15, -1,
 	150, 16, 15, -1,
 	150, 151, 16, -1,
 	151, 17, 16, -1,
 	151, 152, 17, -1,
 	152, 18, 17, -1,
 	152, 153, 18, -1,
 	153, 154, 18, -1,
 	154, 19, 18, -1,
 	154, 20, 19, -1,
 	154, 155, 20, -1,
 	155, 156, 20, -1,
 	156, 21, 20, -1,
 	156, 157, 21, -1,
 	157, 22, 21, -1,
 	157, 158, 22, -1,
 	158, 159, 22, -1,
 	159, 23, 22, -1,
 	159, 160, 23, -1,
 	160, 24, 23, -1,
 	160, 161, 24, -1,
 	161, 162, 24, -1,
 	162, 163, 24, -1,
 	163, 25, 24, -1,
 	163, 164, 25, -1,
 	164, 26, 25, -1,
 	164, 165, 26, -1,
 	165, 27, 26, -1,
 	165, 28, 27, -1,
 	165, 29, 28, -1,
 	165, 30, 29, -1,
 	165, 31, 30, -1,
 	165, 166, 31, -1,
 	166, 32, 31, -1,
 	166, 33, 32, -1,
 	166, 34, 33, -1,
 	166, 35, 34, -1,
 	166, 167, 35, -1,
 	167, 168, 35, -1,
 	168, 169, 35, -1,
 	169, 170, 35, -1,
 	170, 171, 35, -1,
 	171, 172, 35, -1,
 	172, 173, 35, -1,
 	173, 36, 35, -1,
 	173, 174, 36, -1,
 	174, 37, 36, -1,
 	174, 175, 37, -1,
 	175, 38, 37, -1,
 	175, 176, 38, -1,
 	176, 177, 38, -1,
 	177, 39, 38, -1,
 	177, 178, 39, -1,
 	178, 40, 39, -1,
 	178, 41, 40, -1,
 	178, 179, 41, -1,
 	179, 42, 41, -1,
 	179, 180, 42, -1,
 	180, 43, 42, -1,
 	180, 181, 43, -1,
 	181, 182, 43, -1,
 	182, 44, 43, -1,
 	182, 183, 44, -1,
 	183, 45, 44, -1,
 	183, 184, 45, -1,
 	184, 46, 45, -1,
 	184, 47, 46, -1,
 	184, 185, 47, -1,
 	185, 186, 47, -1,
 	186, 48, 47, -1,
 	186, 187, 48, -1,
 	187, 49, 48, -1,
 	187, 188, 49, -1,
 	188, 50, 49, -1,
 	188, 189, 50, -1,
 	189, 51, 50, -1,
 	189, 190, 51, -1,
 	190, 52, 51, -1,
 	190, 191, 52, -1,
 	191, 53, 52, -1,
 	191, 192, 53, -1,
 	192, 54, 53, -1,
 	192, 193, 54, -1,
 	193, 55, 54, -1,
 	193, 194, 55, -1,
 	194, 56, 55, -1,
 	194, 195, 56, -1,
 	195, 57, 56, -1,
 	195, 196, 57, -1,
 	196, 58, 57, -1,
 	196, 197, 58, -1,
 	197, 59, 58, -1,
 	197, 198, 59, -1,
 	198, 60, 59, -1,
 	198, 199, 60, -1,
 	199, 61, 60, -1,
 	199, 200, 61, -1,
 	200, 62, 61, -1,
 	200, 201, 62, -1,
 	201, 63, 62, -1,
 	201, 64, 63, -1,
 	201, 202, 64, -1,
 	202, 65, 64, -1,
 	202, 203, 65, -1,
 	203, 66, 65, -1,
 	203, 67, 66, -1,
 	203, 204, 67, -1,
 	204, 68, 67, -1,
 	204, 69, 68, -1,
 	204, 205, 69, -1,
 	205, 206, 69, -1,
 	206, 70, 69, -1,
 	206, 207, 70, -1,
 	207, 71, 70, -1,
 	207, 208, 71, -1,
 	208, 209, 71, -1,
 	209, 72, 71, -1,
 	209, 210, 72, -1,
 	210, 73, 72, -1,
 	210, 211, 73, -1,
 	211, 74, 73, -1,
 	211, 212, 74, -1,
 	212, 75, 74, -1,
 	212, 213, 75, -1,
 	213, 76, 75, -1,
 	213, 214, 76, -1,
 	214, 77, 76, -1,
 	214, 215, 77, -1,
 	215, 78, 77, -1,
 	215, 216, 78, -1,
 	216, 217, 78, -1,
 	217, 79, 78, -1,
 	217, 218, 79, -1,
 	218, 80, 79, -1,
 	218, 219, 80, -1,
 	219, 220, 80, -1,
 	220, 81, 80, -1,
 	220, 221, 81, -1,
 	221, 222, 81, -1,
 	222, 82, 81, -1,
 	222, 223, 82, -1,
 	223, 83, 82, -1,
 	223, 224, 83, -1,
 	224, 84, 83, -1,
 	224, 225, 84, -1,
 	225, 85, 84, -1,
 	225, 86, 85, -1,
 	225, 87, 86, -1,
 	225, 226, 87, -1,
 	226, 88, 87, -1,
 	226, 227, 88, -1,
 	227, 89, 88, -1,
 	227, 228, 89, -1,
 	228, 90, 89, -1,
 	228, 229, 90, -1,
 	229, 91, 90, -1,
 	229, 230, 91, -1,
 	230, 92, 91, -1,
 	230, 231, 92, -1,
 	231, 232, 92, -1,
 	232, 93, 92, -1,
 	232, 233, 93, -1,
 	233, 94, 93, -1,
 	233, 234, 94, -1,
 	234, 95, 94, -1,
 	234, 235, 95, -1,
 	235, 236, 95, -1,
 	236, 96, 95, -1,
 	236, 237, 96, -1,
 	237, 97, 96, -1,
 	237, 238, 97, -1,
 	238, 98, 97, -1,
 	238, 239, 98, -1,
 	239, 99, 98, -1,
 	239, 100, 99, -1,
 	239, 240, 100, -1,
 	240, 241, 100, -1,
 	241, 101, 100, -1,
 	241, 242, 101, -1,
 	242, 102, 101, -1,
 	242, 243, 102, -1,
 	243, 103, 102, -1,
 	243, 244, 103, -1,
 	244, 245, 103, -1,
 	245, 104, 103, -1,
 	245, 246, 104, -1,
 	246, 105, 104, -1,
 	246, 247, 105, -1,
 	247, 106, 105, -1,
 	247, 248, 106, -1,
 	248, 249, 106, -1,
 	249, 107, 106, -1,
 	249, 108, 107, -1,
 	249, 250, 108, -1,
 	250, 109, 108, -1,
 	250, 251, 109, -1,
 	251, 110, 109, -1,
 	251, 252, 110, -1,
 	252, 111, 110, -1,
 	252, 253, 111, -1,
 	253, 112, 111, -1,
 	253, 254, 112, -1,
 	254, 113, 112, -1,
 	254, 255, 113, -1,
 	255, 114, 113, -1,
 	255, 256, 114, -1,
 	256, 115, 114, -1,
 	256, 257, 115, -1,
 	257, 258, 115, -1,
 	258, 116, 115, -1,
 	258, 259, 116, -1,
 	259, 117, 116, -1,
 	259, 118, 117, -1,
 	259, 260, 118, -1,
 	260, 261, 118, -1,
 	261, 119, 118, -1,
 	261, 262, 119, -1,
 	262, 120, 119, -1,
 	262, 263, 120, -1,
 	263, 121, 120, -1,
 	263, 264, 121, -1,
 	264, 122, 121, -1,
 	264, 265, 122, -1,
 	265, 123, 122, -1,
 	265, 124, 123, -1,
 	265, 266, 124, -1,
 	266, 125, 124, -1,
 	266, 267, 125, -1,
 	267, 126, 125, -1,
 	267, 127, 126, -1,
 	267, 268, 127, -1,
 	268, 128, 127, -1,
 	268, 269, 128, -1,
 	269, 270, 128, -1,
 	270, 129, 128, -1,
 	270, 271, 129, -1,
 	271, 130, 129, -1,
 	271, 272, 130, -1,
 	272, 131, 130, -1,
 	272, 132, 131, -1,
 	132, 0, 131, -1,
 	273, 133, 132, -1,
 	273, 274, 133, -1,
 	274, 134, 133, -1,
 	274, 275, 134, -1,
 	275, 135, 134, -1,
 	275, 276, 135, -1,
 	276, 136, 135, -1,
 	276, 277, 136, -1,
 	277, 137, 136, -1,
 	277, 278, 137, -1,
 	278, 138, 137, -1,
 	278, 139, 138, -1,
 	278, 279, 139, -1,
 	279, 140, 139, -1,
 	279, 280, 140, -1,
 	280, 141, 140, -1,
 	280, 281, 141, -1,
 	281, 142, 141, -1,
 	281, 282, 142, -1,
 	282, 143, 142, -1,
 	282, 283, 143, -1,
 	283, 144, 143, -1,
 	283, 284, 144, -1,
 	284, 145, 144, -1,
 	284, 285, 145, -1,
 	285, 286, 145, -1,
 	286, 146, 145, -1,
 	286, 287, 146, -1,
 	287, 147, 146, -1,
 	287, 288, 147, -1,
 	288, 148, 147, -1,
 	288, 289, 148, -1,
 	289, 149, 148, -1,
 	289, 290, 149, -1,
 	290, 150, 149, -1,
 	290, 291, 150, -1,
 	291, 292, 150, -1,
 	292, 151, 150, -1,
 	292, 293, 151, -1,
 	293, 152, 151, -1,
 	293, 294, 152, -1,
 	294, 153, 152, -1,
 	294, 295, 153, -1,
 	295, 154, 153, -1,
 	295, 296, 154, -1,
 	296, 155, 154, -1,
 	296, 297, 155, -1,
 	297, 156, 155, -1,
 	297, 298, 156, -1,
 	298, 157, 156, -1,
 	298, 299, 157, -1,
 	299, 158, 157, -1,
 	299, 300, 158, -1,
 	300, 159, 158, -1,
 	300, 301, 159, -1,
 	301, 160, 159, -1,
 	301, 302, 160, -1,
 	302, 161, 160, -1,
 	302, 303, 161, -1,
 	303, 304, 161, -1,
 	304, 162, 161, -1,
 	304, 305, 162, -1,
 	305, 163, 162, -1,
 	305, 306, 163, -1,
 	306, 164, 163, -1,
 	306, 307, 164, -1,
 	307, 165, 164, -1,
 	307, 308, 165, -1,
 	308, 166, 165, -1,
 	308, 309, 166, -1,
 	309, 167, 166, -1,
 	309, 310, 167, -1,
 	310, 168, 167, -1,
 	310, 311, 168, -1,
 	311, 169, 168, -1,
 	311, 312, 169, -1,
 	312, 170, 169, -1,
 	312, 313, 170, -1,
 	313, 171, 170, -1,
 	313, 314, 171, -1,
 	314, 315, 171, -1,
 	315, 172, 171, -1,
 	315, 316, 172, -1,
 	316, 173, 172, -1,
 	316, 317, 173, -1,
 	317, 174, 173, -1,
 	317, 318, 174, -1,
 	318, 175, 174, -1,
 	318, 176, 175, -1,
 	318, 319, 176, -1,
 	319, 320, 176, -1,
 	320, 177, 176, -1,
 	320, 321, 177, -1,
 	321, 178, 177, -1,
 	321, 322, 178, -1,
 	322, 179, 178, -1,
 	322, 323, 179, -1,
 	323, 180, 179, -1,
 	323, 324, 180, -1,
 	324, 181, 180, -1,
 	324, 325, 181, -1,
 	325, 326, 181, -1,
 	326, 182, 181, -1,
 	326, 327, 182, -1,
 	327, 183, 182, -1,
 	327, 328, 183, -1,
 	328, 184, 183, -1,
 	328, 329, 184, -1,
 	329, 185, 184, -1,
 	329, 330, 185, -1,
 	330, 186, 185, -1,
 	330, 331, 186, -1,
 	331, 187, 186, -1,
 	331, 332, 187, -1,
 	332, 188, 187, -1,
 	332, 189, 188, -1,
 	332, 333, 189, -1,
 	333, 190, 189, -1,
 	333, 334, 190, -1,
 	334, 335, 190, -1,
 	335, 191, 190, -1,
 	335, 336, 191, -1,
 	336, 192, 191, -1,
 	336, 193, 192, -1,
 	336, 337, 193, -1,
 	337, 194, 193, -1,
 	337, 338, 194, -1,
 	338, 195, 194, -1,
 	338, 339, 195, -1,
 	339, 196, 195, -1,
 	339, 340, 196, -1,
 	340, 197, 196, -1,
 	340, 341, 197, -1,
 	341, 198, 197, -1,
 	341, 199, 198, -1,
 	341, 342, 199, -1,
 	342, 200, 199, -1,
 	342, 343, 200, -1,
 	343, 201, 200, -1,
 	343, 344, 201, -1,
 	344, 345, 201, -1,
 	345, 202, 201, -1,
 	345, 346, 202, -1,
 	346, 203, 202, -1,
 	346, 204, 203, -1,
 	346, 347, 204, -1,
 	347, 205, 204, -1,
 	347, 348, 205, -1,
 	348, 206, 205, -1,
 	348, 349, 206, -1,
 	349, 207, 206, -1,
 	349, 350, 207, -1,
 	350, 208, 207, -1,
 	350, 351, 208, -1,
 	351, 209, 208, -1,
 	351, 352, 209, -1,
 	352, 210, 209, -1,
 	352, 353, 210, -1,
 	353, 211, 210, -1,
 	353, 354, 211, -1,
 	354, 212, 211, -1,
 	354, 355, 212, -1,
 	355, 213, 212, -1,
 	355, 356, 213, -1,
 	356, 214, 213, -1,
 	356, 357, 214, -1,
 	357, 215, 214, -1,
 	357, 358, 215, -1,
 	358, 216, 215, -1,
 	358, 359, 216, -1,
 	359, 217, 216, -1,
 	359, 360, 217, -1,
 	360, 218, 217, -1,
 	360, 361, 218, -1,
 	361, 219, 218, -1,
 	361, 362, 219, -1,
 	362, 220, 219, -1,
 	362, 363, 220, -1,
 	363, 221, 220, -1,
 	363, 364, 221, -1,
 	364, 222, 221, -1,
 	364, 365, 222, -1,
 	365, 366, 222, -1,
 	366, 223, 222, -1,
 	366, 367, 223, -1,
 	367, 224, 223, -1,
 	367, 368, 224, -1,
 	368, 225, 224, -1,
 	368, 369, 225, -1,
 	369, 226, 225, -1,
 	369, 370, 226, -1,
 	370, 227, 226, -1,
 	370, 371, 227, -1,
 	371, 228, 227, -1,
 	371, 372, 228, -1,
 	372, 229, 228, -1,
 	372, 373, 229, -1,
 	373, 230, 229, -1,
 	373, 374, 230, -1,
 	374, 231, 230, -1,
 	374, 375, 231, -1,
 	375, 232, 231, -1,
 	375, 376, 232, -1,
 	376, 233, 232, -1,
 	376, 377, 233, -1,
 	377, 234, 233, -1,
 	377, 378, 234, -1,
 	378, 235, 234, -1,
 	378, 379, 235, -1,
 	379, 236, 235, -1,
 	379, 380, 236, -1,
 	380, 237, 236, -1,
 	380, 381, 237, -1,
 	381, 238, 237, -1,
 	381, 382, 238, -1,
 	382, 239, 238, -1,
 	382, 383, 239, -1,
 	383, 240, 239, -1,
 	383, 384, 240, -1,
 	384, 385, 240, -1,
 	385, 241, 240, -1,
 	385, 386, 241, -1,
 	386, 242, 241, -1,
 	386, 387, 242, -1,
 	387, 243, 242, -1,
 	387, 388, 243, -1,
 	388, 244, 243, -1,
 	388, 389, 244, -1,
 	389, 245, 244, -1,
 	389, 246, 245, -1,
 	389, 390, 246, -1,
 	390, 391, 246, -1,
 	391, 247, 246, -1,
 	391, 392, 247, -1,
 	392, 248, 247, -1,
 	392, 393, 248, -1,
 	393, 249, 248, -1,
 	393, 394, 249, -1,
 	394, 250, 249, -1,
 	394, 395, 250, -1,
 	395, 251, 250, -1,
 	395, 396, 251, -1,
 	396, 252, 251, -1,
 	396, 397, 252, -1,
 	397, 253, 252, -1,
 	397, 398, 253, -1,
 	398, 254, 253, -1,
 	398, 399, 254, -1,
 	399, 255, 254, -1,
 	399, 400, 255, -1,
 	400, 256, 255, -1,
 	400, 401, 256, -1,
 	401, 257, 256, -1,
 	401, 402, 257, -1,
 	402, 258, 257, -1,
 	402, 403, 258, -1,
 	403, 259, 258, -1,
 	403, 404, 259, -1,
 	404, 260, 259, -1,
 	404, 405, 260, -1,
 	405, 261, 260, -1,
 	405, 406, 261, -1,
 	406, 262, 261, -1,
 	406, 407, 262, -1,
 	407, 263, 262, -1,
 	407, 408, 263, -1,
 	408, 264, 263, -1,
 	408, 409, 264, -1,
 	409, 265, 264, -1,
 	409, 266, 265, -1,
 	409, 410, 266, -1,
 	410, 411, 266, -1,
 	411, 267, 266, -1,
 	411, 268, 267, -1,
 	411, 412, 268, -1,
 	412, 269, 268, -1,
 	412, 413, 269, -1,
 	413, 414, 269, -1,
 	414, 270, 269, -1,
 	414, 415, 270, -1,
 	415, 271, 270, -1,
 	415, 416, 271, -1,
 	416, 272, 271, -1,
 	416, 417, 272, -1,
 	417, 132, 272, -1,
 	417, 273, 132, -1,
 	418, 274, 273, -1,
 	418, 419, 274, -1,
 	419, 275, 274, -1,
 	419, 420, 275, -1,
 	420, 276, 275, -1,
 	420, 421, 276, -1,
 	421, 277, 276, -1,
 	421, 422, 277, -1,
 	422, 278, 277, -1,
 	422, 423, 278, -1,
 	423, 279, 278, -1,
 	423, 424, 279, -1,
 	424, 280, 279, -1,
 	424, 425, 280, -1,
 	425, 281, 280, -1,
 	425, 426, 281, -1,
 	426, 282, 281, -1,
 	426, 427, 282, -1,
 	427, 283, 282, -1,
 	427, 428, 283, -1,
 	428, 284, 283, -1,
 	428, 429, 284, -1,
 	429, 285, 284, -1,
 	429, 286, 285, -1,
 	429, 430, 286, -1,
 	430, 431, 286, -1,
 	431, 287, 286, -1,
 	431, 432, 287, -1,
 	432, 288, 287, -1,
 	432, 433, 288, -1,
 	433, 434, 288, -1,
 	434, 289, 288, -1,
 	434, 435, 289, -1,
 	435, 290, 289, -1,
 	435, 436, 290, -1,
 	436, 291, 290, -1,
 	436, 437, 291, -1,
 	437, 292, 291, -1,
 	437, 438, 292, -1,
 	438, 293, 292, -1,
 	438, 439, 293, -1,
 	439, 294, 293, -1,
 	439, 440, 294, -1,
 	440, 295, 294, -1,
 	440, 441, 295, -1,
 	441, 296, 295, -1,
 	441, 442, 296, -1,
 	442, 297, 296, -1,
 	442, 443, 297, -1,
 	443, 298, 297, -1,
 	443, 444, 298, -1,
 	444, 445, 298, -1,
 	445, 299, 298, -1,
 	445, 300, 299, -1,
 	445, 446, 300, -1,
 	446, 301, 300, -1,
 	446, 447, 301, -1,
 	447, 302, 301, -1,
 	447, 448, 302, -1,
 	448, 303, 302, -1,
 	448, 449, 303, -1,
 	449, 304, 303, -1,
 	449, 450, 304, -1,
 	450, 305, 304, -1,
 	450, 451, 305, -1,
 	451, 452, 305, -1,
 	452, 306, 305, -1,
 	452, 307, 306, -1,
 	452, 453, 307, -1,
 	453, 454, 307, -1,
 	454, 308, 307, -1,
 	454, 455, 308, -1,
 	455, 309, 308, -1,
 	455, 310, 309, -1,
 	455, 456, 310, -1,
 	456, 311, 310, -1,
 	456, 457, 311, -1,
 	457, 312, 311, -1,
 	457, 458, 312, -1,
 	458, 313, 312, -1,
 	458, 459, 313, -1,
 	459, 314, 313, -1,
 	459, 460, 314, -1,
 	460, 315, 314, -1,
 	460, 461, 315, -1,
 	461, 316, 315, -1,
 	461, 462, 316, -1,
 	462, 317, 316, -1,
 	462, 463, 317, -1,
 	463, 318, 317, -1,
 	463, 464, 318, -1,
 	464, 319, 318, -1,
 	464, 465, 319, -1,
 	465, 466, 319, -1,
 	466, 320, 319, -1,
 	466, 467, 320, -1,
 	467, 321, 320, -1,
 	467, 468, 321, -1,
 	468, 322, 321, -1,
 	468, 469, 322, -1,
 	469, 323, 322, -1,
 	469, 470, 323, -1,
 	470, 324, 323, -1,
 	470, 471, 324, -1,
 	471, 325, 324, -1,
 	471, 472, 325, -1,
 	472, 326, 325, -1,
 	472, 473, 326, -1,
 	473, 327, 326, -1,
 	473, 474, 327, -1,
 	474, 328, 327, -1,
 	474, 475, 328, -1,
 	475, 329, 328, -1,
 	475, 476, 329, -1,
 	476, 330, 329, -1,
 	476, 477, 330, -1,
 	477, 331, 330, -1,
 	477, 478, 331, -1,
 	478, 332, 331, -1,
 	478, 479, 332, -1,
 	479, 333, 332, -1,
 	479, 480, 333, -1,
 	480, 334, 333, -1,
 	480, 481, 334, -1,
 	481, 335, 334, -1,
 	481, 482, 335, -1,
 	482, 336, 335, -1,
 	482, 337, 336, -1,
 	482, 483, 337, -1,
 	483, 338, 337, -1,
 	483, 484, 338, -1,
 	484, 339, 338, -1,
 	484, 485, 339, -1,
 	485, 340, 339, -1,
 	485, 486, 340, -1,
 	486, 341, 340, -1,
 	486, 487, 341, -1,
 	487, 342, 341, -1,
 	487, 488, 342, -1,
 	488, 343, 342, -1,
 	488, 489, 343, -1,
 	489, 344, 343, -1,
 	489, 490, 344, -1,
 	490, 345, 344, -1,
 	490, 491, 345, -1,
 	491, 346, 345, -1,
 	491, 492, 346, -1,
 	492, 347, 346, -1,
 	492, 493, 347, -1,
 	493, 348, 347, -1,
 	493, 494, 348, -1,
 	494, 349, 348, -1,
 	494, 495, 349, -1,
 	495, 350, 349, -1,
 	495, 496, 350, -1,
 	496, 351, 350, -1,
 	496, 497, 351, -1,
 	497, 352, 351, -1,
 	497, 498, 352, -1,
 	498, 499, 352, -1,
 	499, 353, 352, -1,
 	499, 500, 353, -1,
 	500, 354, 353, -1,
 	500, 501, 354, -1,
 	501, 355, 354, -1,
 	501, 502, 355, -1,
 	502, 356, 355, -1,
 	502, 503, 356, -1,
 	503, 357, 356, -1,
 	503, 504, 357, -1,
 	504, 358, 357, -1,
 	504, 505, 358, -1,
 	505, 359, 358, -1,
 	505, 506, 359, -1,
 	506, 360, 359, -1,
 	506, 507, 360, -1,
 	507, 361, 360, -1,
 	507, 508, 361, -1,
 	508, 362, 361, -1,
 	508, 509, 362, -1,
 	509, 363, 362, -1,
 	509, 510, 363, -1,
 	510, 364, 363, -1,
 	510, 511, 364, -1,
 	511, 365, 364, -1,
 	511, 512, 365, -1,
 	512, 366, 365, -1,
 	512, 513, 366, -1,
 	513, 367, 366, -1,
 	513, 514, 367, -1,
 	514, 368, 367, -1,
 	514, 515, 368, -1,
 	515, 369, 368, -1,
 	515, 516, 369, -1,
 	516, 370, 369, -1,
 	516, 517, 370, -1,
 	517, 371, 370, -1,
 	517, 518, 371, -1,
 	518, 372, 371, -1,
 	518, 519, 372, -1,
 	519, 373, 372, -1,
 	519, 520, 373, -1,
 	520, 374, 373, -1,
 	520, 521, 374, -1,
 	521, 375, 374, -1,
 	521, 522, 375, -1,
 	522, 376, 375, -1,
 	522, 523, 376, -1,
 	523, 377, 376, -1,
 	523, 524, 377, -1,
 	524, 378, 377, -1,
 	524, 525, 378, -1,
 	525, 379, 378, -1,
 	525, 526, 379, -1,
 	526, 380, 379, -1,
 	526, 527, 380, -1,
 	527, 381, 380, -1,
 	527, 528, 381, -1,
 	528, 382, 381, -1,
 	528, 529, 382, -1,
 	529, 383, 382, -1,
 	529, 530, 383, -1,
 	530, 384, 383, -1,
 	530, 531, 384, -1,
 	531, 385, 384, -1,
 	531, 532, 385, -1,
 	532, 386, 385, -1,
 	532, 533, 386, -1,
 	533, 387, 386, -1,
 	533, 534, 387, -1,
 	534, 388, 387, -1,
 	534, 535, 388, -1,
 	535, 389, 388, -1,
 	535, 536, 389, -1,
 	536, 390, 389, -1,
 	536, 537, 390, -1,
 	537, 391, 390, -1,
 	537, 538, 391, -1,
 	538, 392, 391, -1,
 	538, 539, 392, -1,
 	539, 393, 392, -1,
 	539, 540, 393, -1,
 	540, 394, 393, -1,
 	540, 541, 394, -1,
 	541, 395, 394, -1,
 	541, 542, 395, -1,
 	542, 396, 395, -1,
 	542, 543, 396, -1,
 	543, 397, 396, -1,
 	543, 544, 397, -1,
 	544, 398, 397, -1,
 	544, 545, 398, -1,
 	545, 546, 398, -1,
 	546, 399, 398, -1,
 	546, 400, 399, -1,
 	546, 547, 400, -1,
 	547, 401, 400, -1,
 	547, 548, 401, -1,
 	548, 402, 401, -1,
 	548, 549, 402, -1,
 	549, 403, 402, -1,
 	549, 550, 403, -1,
 	550, 404, 403, -1,
 	550, 551, 404, -1,
 	551, 405, 404, -1,
 	551, 552, 405, -1,
 	552, 406, 405, -1,
 	552, 553, 406, -1,
 	553, 407, 406, -1,
 	553, 554, 407, -1,
 	554, 408, 407, -1,
 	554, 555, 408, -1,
 	555, 409, 408, -1,
 	555, 556, 409, -1,
 	556, 410, 409, -1,
 	556, 557, 410, -1,
 	557, 411, 410, -1,
 	557, 558, 411, -1,
 	558, 412, 411, -1,
 	558, 559, 412, -1,
 	559, 413, 412, -1,
 	559, 560, 413, -1,
 	560, 414, 413, -1,
 	560, 561, 414, -1,
 	561, 415, 414, -1,
 	561, 562, 415, -1,
 	562, 416, 415, -1,
 	562, 563, 416, -1,
 	563, 417, 416, -1,
 	563, 564, 417, -1,
 	564, 273, 417, -1,
 	564, 418, 273, -1,
 	565, 566, 418, -1,
 	566, 419, 418, -1,
 	566, 567, 419, -1,
 	567, 420, 419, -1,
 	567, 568, 420, -1,
 	568, 421, 420, -1,
 	568, 569, 421, -1,
 	569, 422, 421, -1,
 	569, 570, 422, -1,
 	570, 423, 422, -1,
 	570, 571, 423, -1,
 	571, 424, 423, -1,
 	571, 572, 424, -1,
 	572, 425, 424, -1,
 	572, 573, 425, -1,
 	573, 426, 425, -1,
 	573, 574, 426, -1,
 	574, 427, 426, -1,
 	574, 575, 427, -1,
 	575, 428, 427, -1,
 	575, 576, 428, -1,
 	576, 429, 428, -1,
 	576, 577, 429, -1,
 	577, 430, 429, -1,
 	577, 578, 430, -1,
 	578, 431, 430, -1,
 	578, 579, 431, -1,
 	579, 432, 431, -1,
 	579, 580, 432, -1,
 	580, 433, 432, -1,
 	580, 581, 433, -1,
 	581, 434, 433, -1,
 	581, 582, 434, -1,
 	582, 435, 434, -1,
 	582, 583, 435, -1,
 	583, 436, 435, -1,
 	583, 584, 436, -1,
 	584, 437, 436, -1,
 	584, 585, 437, -1,
 	585, 438, 437, -1,
 	585, 586, 438, -1,
 	586, 439, 438, -1,
 	586, 587, 439, -1,
 	587, 440, 439, -1,
 	587, 588, 440, -1,
 	588, 441, 440, -1,
 	588, 589, 441, -1,
 	589, 442, 441, -1,
 	589, 590, 442, -1,
 	590, 443, 442, -1,
 	590, 591, 443, -1,
 	591, 444, 443, -1,
 	591, 592, 444, -1,
 	592, 445, 444, -1,
 	592, 593, 445, -1,
 	593, 446, 445, -1,
 	593, 594, 446, -1,
 	594, 447, 446, -1,
 	594, 595, 447, -1,
 	595, 448, 447, -1,
 	595, 596, 448, -1,
 	596, 449, 448, -1,
 	596, 597, 449, -1,
 	597, 450, 449, -1,
 	597, 598, 450, -1,
 	598, 451, 450, -1,
 	598, 599, 451, -1,
 	599, 452, 451, -1,
 	599, 600, 452, -1,
 	600, 453, 452, -1,
 	600, 601, 453, -1,
 	601, 454, 453, -1,
 	601, 602, 454, -1,
 	602, 455, 454, -1,
 	602, 603, 455, -1,
 	603, 456, 455, -1,
 	603, 604, 456, -1,
 	604, 457, 456, -1,
 	604, 605, 457, -1,
 	605, 458, 457, -1,
 	605, 606, 458, -1,
 	606, 459, 458, -1,
 	606, 607, 459, -1,
 	607, 460, 459, -1,
 	607, 608, 460, -1,
 	608, 461, 460, -1,
 	608, 609, 461, -1,
 	609, 462, 461, -1,
 	609, 610, 462, -1,
 	610, 463, 462, -1,
 	610, 611, 463, -1,
 	611, 464, 463, -1,
 	611, 612, 464, -1,
 	612, 465, 464, -1,
 	612, 613, 465, -1,
 	613, 466, 465, -1,
 	613, 614, 466, -1,
 	614, 467, 466, -1,
 	614, 615, 467, -1,
 	615, 468, 467, -1,
 	615, 616, 468, -1,
 	616, 469, 468, -1,
 	616, 617, 469, -1,
 	617, 470, 469, -1,
 	617, 618, 470, -1,
 	618, 619, 470, -1,
 	619, 471, 470, -1,
 	619, 472, 471, -1,
 	619, 620, 472, -1,
 	620, 621, 472, -1,
 	621, 473, 472, -1,
 	621, 474, 473, -1,
 	621, 622, 474, -1,
 	622, 623, 474, -1,
 	623, 475, 474, -1,
 	623, 476, 475, -1,
 	623, 624, 476, -1,
 	624, 477, 476, -1,
 	624, 625, 477, -1,
 	625, 478, 477, -1,
 	625, 626, 478, -1,
 	626, 479, 478, -1,
 	626, 627, 479, -1,
 	627, 480, 479, -1,
 	627, 628, 480, -1,
 	628, 481, 480, -1,
 	628, 629, 481, -1,
 	629, 482, 481, -1,
 	629, 630, 482, -1,
 	630, 483, 482, -1,
 	630, 631, 483, -1,
 	631, 484, 483, -1,
 	631, 632, 484, -1,
 	632, 485, 484, -1,
 	632, 633, 485, -1,
 	633, 486, 485, -1,
 	633, 634, 486, -1,
 	634, 487, 486, -1,
 	634, 635, 487, -1,
 	635, 488, 487, -1,
 	635, 636, 488, -1,
 	636, 489, 488, -1,
 	636, 637, 489, -1,
 	637, 490, 489, -1,
 	637, 638, 490, -1,
 	638, 491, 490, -1,
 	638, 639, 491, -1,
 	639, 492, 491, -1,
 	639, 640, 492, -1,
 	640, 493, 492, -1,
 	640, 641, 493, -1,
 	641, 494, 493, -1,
 	641, 642, 494, -1,
 	642, 495, 494, -1,
 	642, 643, 495, -1,
 	643, 496, 495, -1,
 	643, 644, 496, -1,
 	644, 497, 496, -1,
 	644, 645, 497, -1,
 	645, 498, 497, -1,
 	645, 646, 498, -1,
 	646, 499, 498, -1,
 	646, 647, 499, -1,
 	647, 500, 499, -1,
 	647, 648, 500, -1,
 	648, 501, 500, -1,
 	648, 649, 501, -1,
 	649, 502, 501, -1,
 	649, 650, 502, -1,
 	650, 503, 502, -1,
 	650, 651, 503, -1,
 	651, 504, 503, -1,
 	651, 652, 504, -1,
 	652, 505, 504, -1,
 	652, 653, 505, -1,
 	653, 506, 505, -1,
 	653, 654, 506, -1,
 	654, 507, 506, -1,
 	654, 655, 507, -1,
 	655, 508, 507, -1,
 	655, 656, 508, -1,
 	656, 509, 508, -1,
 	656, 657, 509, -1,
 	657, 510, 509, -1,
 	657, 658, 510, -1,
 	658, 511, 510, -1,
 	658, 512, 511, -1,
 	658, 659, 512, -1,
 	659, 660, 512, -1,
 	660, 513, 512, -1,
 	660, 661, 513, -1,
 	661, 514, 513, -1,
 	661, 515, 514, -1,
 	661, 662, 515, -1,
 	662, 516, 515, -1,
 	662, 663, 516, -1,
 	663, 517, 516, -1,
 	663, 664, 517, -1,
 	664, 518, 517, -1,
 	664, 665, 518, -1,
 	665, 519, 518, -1,
 	665, 666, 519, -1,
 	666, 520, 519, -1,
 	666, 667, 520, -1,
 	667, 521, 520, -1,
 	667, 668, 521, -1,
 	668, 522, 521, -1,
 	668, 669, 522, -1,
 	669, 523, 522, -1,
 	669, 670, 523, -1,
 	670, 524, 523, -1,
 	670, 671, 524, -1,
 	671, 525, 524, -1,
 	671, 672, 525, -1,
 	672, 526, 525, -1,
 	672, 673, 526, -1,
 	673, 527, 526, -1,
 	673, 674, 527, -1,
 	674, 528, 527, -1,
 	674, 675, 528, -1,
 	675, 529, 528, -1,
 	675, 676, 529, -1,
 	676, 530, 529, -1,
 	676, 677, 530, -1,
 	677, 678, 530, -1,
 	678, 531, 530, -1,
 	678, 679, 531, -1,
 	679, 532, 531, -1,
 	679, 680, 532, -1,
 	680, 533, 532, -1,
 	680, 681, 533, -1,
 	681, 534, 533, -1,
 	681, 682, 534, -1,
 	682, 535, 534, -1,
 	682, 683, 535, -1,
 	683, 536, 535, -1,
 	683, 684, 536, -1,
 	684, 537, 536, -1,
 	684, 685, 537, -1,
 	685, 538, 537, -1,
 	685, 539, 538, -1,
 	685, 540, 539, -1,
 	685, 686, 540, -1,
 	686, 687, 540, -1,
 	687, 688, 540, -1,
 	688, 541, 540, -1,
 	688, 689, 541, -1,
 	689, 542, 541, -1,
 	689, 690, 542, -1,
 	690, 543, 542, -1,
 	690, 691, 543, -1,
 	691, 544, 543, -1,
 	691, 692, 544, -1,
 	692, 545, 544, -1,
 	692, 693, 545, -1,
 	693, 546, 545, -1,
 	693, 694, 546, -1,
 	694, 547, 546, -1,
 	694, 695, 547, -1,
 	695, 548, 547, -1,
 	695, 696, 548, -1,
 	696, 549, 548, -1,
 	696, 697, 549, -1,
 	697, 550, 549, -1,
 	697, 698, 550, -1,
 	698, 551, 550, -1,
 	698, 699, 551, -1,
 	699, 552, 551, -1,
 	699, 700, 552, -1,
 	700, 553, 552, -1,
 	700, 701, 553, -1,
 	701, 554, 553, -1,
 	701, 702, 554, -1,
 	702, 555, 554, -1,
 	702, 703, 555, -1,
 	703, 556, 555, -1,
 	703, 704, 556, -1,
 	704, 557, 556, -1,
 	704, 705, 557, -1,
 	705, 558, 557, -1,
 	705, 559, 558, -1,
 	705, 706, 559, -1,
 	706, 707, 559, -1,
 	707, 560, 559, -1,
 	707, 708, 560, -1,
 	708, 561, 560, -1,
 	708, 709, 561, -1,
 	709, 562, 561, -1,
 	709, 710, 562, -1,
 	710, 563, 562, -1,
 	710, 711, 563, -1,
 	711, 564, 563, -1,
 	711, 565, 564, -1,
 	565, 418, 564, -1,
 	712, 566, 565, -1,
 	712, 713, 566, -1,
 	713, 567, 566, -1,
 	713, 714, 567, -1,
 	714, 568, 567, -1,
 	714, 715, 568, -1,
 	715, 569, 568, -1,
 	715, 716, 569, -1,
 	716, 570, 569, -1,
 	716, 717, 570, -1,
 	717, 571, 570, -1,
 	717, 718, 571, -1,
 	718, 572, 571, -1,
 	718, 719, 572, -1,
 	719, 573, 572, -1,
 	719, 720, 573, -1,
 	720, 574, 573, -1,
 	720, 721, 574, -1,
 	721, 575, 574, -1,
 	721, 722, 575, -1,
 	722, 576, 575, -1,
 	722, 723, 576, -1,
 	723, 577, 576, -1,
 	723, 724, 577, -1,
 	724, 725, 577, -1,
 	725, 578, 577, -1,
 	725, 726, 578, -1,
 	726, 579, 578, -1,
 	726, 580, 579, -1,
 	726, 727, 580, -1,
 	727, 581, 580, -1,
 	727, 728, 581, -1,
 	728, 582, 581, -1,
 	728, 729, 582, -1,
 	729, 583, 582, -1,
 	729, 730, 583, -1,
 	730, 584, 583, -1,
 	730, 731, 584, -1,
 	731, 585, 584, -1,
 	731, 732, 585, -1,
 	732, 733, 585, -1,
 	733, 586, 585, -1,
 	733, 734, 586, -1,
 	734, 587, 586, -1,
 	734, 735, 587, -1,
 	735, 588, 587, -1,
 	735, 736, 588, -1,
 	736, 589, 588, -1,
 	736, 737, 589, -1,
 	737, 590, 589, -1,
 	737, 738, 590, -1,
 	738, 591, 590, -1,
 	738, 739, 591, -1,
 	739, 592, 591, -1,
 	739, 740, 592, -1,
 	740, 593, 592, -1,
 	740, 741, 593, -1,
 	741, 594, 593, -1,
 	741, 742, 594, -1,
 	742, 595, 594, -1,
 	742, 743, 595, -1,
 	743, 596, 595, -1,
 	743, 744, 596, -1,
 	744, 597, 596, -1,
 	744, 745, 597, -1,
 	745, 598, 597, -1,
 	745, 746, 598, -1,
 	746, 599, 598, -1,
 	746, 747, 599, -1,
 	747, 600, 599, -1,
 	747, 748, 600, -1,
 	748, 601, 600, -1,
 	748, 749, 601, -1,
 	749, 750, 601, -1,
 	750, 602, 601, -1,
 	750, 751, 602, -1,
 	751, 603, 602, -1,
 	751, 752, 603, -1,
 	752, 604, 603, -1,
 	752, 753, 604, -1,
 	753, 605, 604, -1,
 	753, 754, 605, -1,
 	754, 606, 605, -1,
 	754, 755, 606, -1,
 	755, 607, 606, -1,
 	755, 756, 607, -1,
 	756, 608, 607, -1,
 	756, 757, 608, -1,
 	757, 609, 608, -1,
 	757, 758, 609, -1,
 	758, 610, 609, -1,
 	758, 759, 610, -1,
 	759, 611, 610, -1,
 	759, 760, 611, -1,
 	760, 612, 611, -1,
 	760, 761, 612, -1,
 	761, 613, 612, -1,
 	761, 762, 613, -1,
 	762, 614, 613, -1,
 	762, 763, 614, -1,
 	763, 615, 614, -1,
 	763, 764, 615, -1,
 	764, 616, 615, -1,
 	764, 765, 616, -1,
 	765, 617, 616, -1,
 	765, 766, 617, -1,
 	766, 618, 617, -1,
 	766, 767, 618, -1,
 	767, 619, 618, -1,
 	767, 768, 619, -1,
 	768, 620, 619, -1,
 	768, 769, 620, -1,
 	769, 621, 620, -1,
 	769, 770, 621, -1,
 	770, 622, 621, -1,
 	770, 771, 622, -1,
 	771, 623, 622, -1,
 	771, 772, 623, -1,
 	772, 624, 623, -1,
 	772, 773, 624, -1,
 	773, 625, 624, -1,
 	773, 774, 625, -1,
 	774, 626, 625, -1,
 	774, 775, 626, -1,
 	775, 627, 626, -1,
 	775, 776, 627, -1,
 	776, 628, 627, -1,
 	776, 777, 628, -1,
 	777, 629, 628, -1,
 	777, 778, 629, -1,
 	778, 630, 629, -1,
 	778, 779, 630, -1,
 	779, 631, 630, -1,
 	779, 780, 631, -1,
 	780, 632, 631, -1,
 	780, 781, 632, -1,
 	781, 633, 632, -1,
 	781, 782, 633, -1,
 	782, 634, 633, -1,
 	782, 783, 634, -1,
 	783, 635, 634, -1,
 	783, 784, 635, -1,
 	784, 636, 635, -1,
 	784, 785, 636, -1,
 	785, 637, 636, -1,
 	785, 786, 637, -1,
 	786, 638, 637, -1,
 	786, 787, 638, -1,
 	787, 639, 638, -1,
 	787, 788, 639, -1,
 	788, 640, 639, -1,
 	788, 789, 640, -1,
 	789, 641, 640, -1,
 	789, 790, 641, -1,
 	790, 642, 641, -1,
 	790, 791, 642, -1,
 	791, 643, 642, -1,
 	791, 792, 643, -1,
 	792, 644, 643, -1,
 	792, 793, 644, -1,
 	793, 645, 644, -1,
 	793, 794, 645, -1,
 	794, 646, 645, -1,
 	794, 795, 646, -1,
 	795, 647, 646, -1,
 	795, 796, 647, -1,
 	796, 648, 647, -1,
 	796, 797, 648, -1,
 	797, 649, 648, -1,
 	797, 798, 649, -1,
 	798, 650, 649, -1,
 	798, 799, 650, -1,
 	799, 651, 650, -1,
 	799, 800, 651, -1,
 	800, 652, 651, -1,
 	800, 801, 652, -1,
 	801, 653, 652, -1,
 	801, 802, 653, -1,
 	802, 654, 653, -1,
 	802, 655, 654, -1,
 	802, 803, 655, -1,
 	803, 804, 655, -1,
 	804, 656, 655, -1,
 	804, 657, 656, -1,
 	804, 805, 657, -1,
 	805, 658, 657, -1,
 	805, 806, 658, -1,
 	806, 659, 658, -1,
 	806, 807, 659, -1,
 	807, 660, 659, -1,
 	807, 808, 660, -1,
 	808, 661, 660, -1,
 	808, 809, 661, -1,
 	809, 662, 661, -1,
 	809, 810, 662, -1,
 	810, 663, 662, -1,
 	810, 811, 663, -1,
 	811, 664, 663, -1,
 	811, 812, 664, -1,
 	812, 665, 664, -1,
 	812, 813, 665, -1,
 	813, 666, 665, -1,
 	813, 814, 666, -1,
 	814, 667, 666, -1,
 	814, 815, 667, -1,
 	815, 668, 667, -1,
 	815, 816, 668, -1,
 	816, 669, 668, -1,
 	816, 817, 669, -1,
 	817, 670, 669, -1,
 	817, 818, 670, -1,
 	818, 671, 670, -1,
 	818, 819, 671, -1,
 	819, 672, 671, -1,
 	819, 820, 672, -1,
 	820, 673, 672, -1,
 	820, 821, 673, -1,
 	821, 674, 673, -1,
 	821, 822, 674, -1,
 	822, 675, 674, -1,
 	822, 823, 675, -1,
 	823, 676, 675, -1,
 	823, 824, 676, -1,
 	824, 677, 676, -1,
 	824, 825, 677, -1,
 	825, 678, 677, -1,
 	825, 826, 678, -1,
 	826, 679, 678, -1,
 	826, 827, 679, -1,
 	827, 680, 679, -1,
 	827, 828, 680, -1,
 	828, 681, 680, -1,
 	828, 829, 681, -1,
 	829, 682, 681, -1,
 	829, 830, 682, -1,
 	830, 683, 682, -1,
 	830, 831, 683, -1,
 	831, 684, 683, -1,
 	831, 832, 684, -1,
 	832, 685, 684, -1,
 	832, 833, 685, -1,
 	833, 686, 685, -1,
 	833, 834, 686, -1,
 	834, 687, 686, -1,
 	834, 835, 687, -1,
 	835, 688, 687, -1,
 	835, 836, 688, -1,
 	836, 689, 688, -1,
 	836, 837, 689, -1,
 	837, 690, 689, -1,
 	837, 838, 690, -1,
 	838, 691, 690, -1,
 	838, 839, 691, -1,
 	839, 692, 691, -1,
 	839, 840, 692, -1,
 	840, 693, 692, -1,
 	840, 841, 693, -1,
 	841, 694, 693, -1,
 	841, 842, 694, -1,
 	842, 695, 694, -1,
 	842, 843, 695, -1,
 	843, 696, 695, -1,
 	843, 844, 696, -1,
 	844, 697, 696, -1,
 	844, 845, 697, -1,
 	845, 698, 697, -1,
 	845, 846, 698, -1,
 	846, 699, 698, -1,
 	846, 847, 699, -1,
 	847, 700, 699, -1,
 	847, 848, 700, -1,
 	848, 701, 700, -1,
 	848, 849, 701, -1,
 	849, 702, 701, -1,
 	849, 850, 702, -1,
 	850, 851, 702, -1,
 	851, 703, 702, -1,
 	851, 704, 703, -1,
 	851, 852, 704, -1,
 	852, 705, 704, -1,
 	852, 853, 705, -1,
 	853, 706, 705, -1,
 	853, 854, 706, -1,
 	854, 707, 706, -1,
 	854, 855, 707, -1,
 	855, 708, 707, -1,
 	855, 856, 708, -1,
 	856, 709, 708, -1,
 	856, 857, 709, -1,
 	857, 710, 709, -1,
 	857, 858, 710, -1,
 	858, 711, 710, -1,
 	858, 859, 711, -1,
 	859, 565, 711, -1,
 	859, 712, 565, -1,
 	860, 713, 712, -1,
 	860, 861, 713, -1,
 	861, 714, 713, -1,
 	861, 862, 714, -1,
 	862, 715, 714, -1,
 	862, 863, 715, -1,
 	863, 716, 715, -1,
 	863, 864, 716, -1,
 	864, 717, 716, -1,
 	864, 865, 717, -1,
 	865, 718, 717, -1,
 	865, 866, 718, -1,
 	866, 719, 718, -1,
 	866, 867, 719, -1,
 	867, 720, 719, -1,
 	867, 868, 720, -1,
 	868, 721, 720, -1,
 	868, 869, 721, -1,
 	869, 722, 721, -1,
 	869, 870, 722, -1,
 	870, 723, 722, -1,
 	870, 871, 723, -1,
 	871, 724, 723, -1,
 	871, 872, 724, -1,
 	872, 725, 724, -1,
 	872, 873, 725, -1,
 	873, 726, 725, -1,
 	873, 874, 726, -1,
 	874, 727, 726, -1,
 	874, 875, 727, -1,
 	875, 728, 727, -1,
 	875, 876, 728, -1,
 	876, 729, 728, -1,
 	876, 877, 729, -1,
 	877, 730, 729, -1,
 	877, 878, 730, -1,
 	878, 731, 730, -1,
 	878, 879, 731, -1,
 	879, 732, 731, -1,
 	879, 880, 732, -1,
 	880, 733, 732, -1,
 	880, 881, 733, -1,
 	881, 734, 733, -1,
 	881, 882, 734, -1,
 	882, 735, 734, -1,
 	882, 883, 735, -1,
 	883, 736, 735, -1,
 	883, 884, 736, -1,
 	884, 737, 736, -1,
 	884, 885, 737, -1,
 	885, 738, 737, -1,
 	885, 886, 738, -1,
 	886, 739, 738, -1,
 	886, 887, 739, -1,
 	887, 740, 739, -1,
 	887, 888, 740, -1,
 	888, 741, 740, -1,
 	888, 889, 741, -1,
 	889, 742, 741, -1,
 	889, 890, 742, -1,
 	890, 743, 742, -1,
 	890, 891, 743, -1,
 	891, 744, 743, -1,
 	891, 892, 744, -1,
 	892, 745, 744, -1,
 	892, 893, 745, -1,
 	893, 746, 745, -1,
 	893, 894, 746, -1,
 	894, 747, 746, -1,
 	894, 895, 747, -1,
 	895, 748, 747, -1,
 	895, 896, 748, -1,
 	896, 749, 748, -1,
 	896, 897, 749, -1,
 	897, 750, 749, -1,
 	897, 898, 750, -1,
 	898, 751, 750, -1,
 	898, 899, 751, -1,
 	899, 752, 751, -1,
 	899, 900, 752, -1,
 	900, 753, 752, -1,
 	900, 901, 753, -1,
 	901, 754, 753, -1,
 	901, 902, 754, -1,
 	902, 755, 754, -1,
 	902, 903, 755, -1,
 	903, 756, 755, -1,
 	903, 904, 756, -1,
 	904, 757, 756, -1,
 	904, 905, 757, -1,
 	905, 758, 757, -1,
 	905, 906, 758, -1,
 	906, 907, 758, -1,
 	907, 759, 758, -1,
 	907, 908, 759, -1,
 	908, 760, 759, -1,
 	908, 761, 760, -1,
 	908, 909, 761, -1,
 	909, 762, 761, -1,
 	909, 910, 762, -1,
 	910, 911, 762, -1,
 	911, 763, 762, -1,
 	911, 764, 763, -1,
 	911, 912, 764, -1,
 	912, 913, 764, -1,
 	913, 765, 764, -1,
 	913, 914, 765, -1,
 	914, 766, 765, -1,
 	914, 915, 766, -1,
 	915, 767, 766, -1,
 	915, 916, 767, -1,
 	916, 768, 767, -1,
 	916, 917, 768, -1,
 	917, 769, 768, -1,
 	917, 918, 769, -1,
 	918, 770, 769, -1,
 	918, 919, 770, -1,
 	919, 771, 770, -1,
 	919, 920, 771, -1,
 	920, 772, 771, -1,
 	920, 921, 772, -1,
 	921, 773, 772, -1,
 	921, 774, 773, -1,
 	921, 922, 774, -1,
 	922, 923, 774, -1,
 	923, 775, 774, -1,
 	923, 776, 775, -1,
 	923, 924, 776, -1,
 	924, 777, 776, -1,
 	924, 925, 777, -1,
 	925, 778, 777, -1,
 	925, 926, 778, -1,
 	926, 779, 778, -1,
 	926, 927, 779, -1,
 	927, 780, 779, -1,
 	927, 928, 780, -1,
 	928, 781, 780, -1,
 	928, 929, 781, -1,
 	929, 782, 781, -1,
 	929, 930, 782, -1,
 	930, 783, 782, -1,
 	930, 931, 783, -1,
 	931, 932, 783, -1,
 	932, 784, 783, -1,
 	932, 785, 784, -1,
 	932, 933, 785, -1,
 	933, 934, 785, -1,
 	934, 786, 785, -1,
 	934, 935, 786, -1,
 	935, 787, 786, -1,
 	935, 936, 787, -1,
 	936, 788, 787, -1,
 	936, 937, 788, -1,
 	937, 789, 788, -1,
 	937, 938, 789, -1,
 	938, 790, 789, -1,
 	938, 939, 790, -1,
 	939, 791, 790, -1,
 	939, 940, 791, -1,
 	940, 792, 791, -1,
 	940, 941, 792, -1,
 	941, 793, 792, -1,
 	941, 942, 793, -1,
 	942, 794, 793, -1,
 	942, 943, 794, -1,
 	943, 795, 794, -1,
 	943, 944, 795, -1,
 	944, 796, 795, -1,
 	944, 945, 796, -1,
 	945, 797, 796, -1,
 	945, 946, 797, -1,
 	946, 798, 797, -1,
 	946, 947, 798, -1,
 	947, 799, 798, -1,
 	947, 948, 799, -1,
 	948, 800, 799, -1,
 	948, 949, 800, -1,
 	949, 801, 800, -1,
 	949, 950, 801, -1,
 	950, 802, 801, -1,
 	950, 951, 802, -1,
 	951, 803, 802, -1,
 	951, 952, 803, -1,
 	952, 804, 803, -1,
 	952, 953, 804, -1,
 	953, 805, 804, -1,
 	953, 954, 805, -1,
 	954, 806, 805, -1,
 	954, 955, 806, -1,
 	955, 807, 806, -1,
 	955, 956, 807, -1,
 	956, 808, 807, -1,
 	956, 957, 808, -1,
 	957, 809, 808, -1,
 	957, 810, 809, -1,
 	957, 958, 810, -1,
 	958, 811, 810, -1,
 	958, 959, 811, -1,
 	959, 960, 811, -1,
 	960, 812, 811, -1,
 	960, 961, 812, -1,
 	961, 813, 812, -1,
 	961, 962, 813, -1,
 	962, 814, 813, -1,
 	962, 815, 814, -1,
 	962, 963, 815, -1,
 	963, 816, 815, -1,
 	963, 964, 816, -1,
 	964, 817, 816, -1,
 	964, 965, 817, -1,
 	965, 818, 817, -1,
 	965, 966, 818, -1,
 	966, 819, 818, -1,
 	966, 967, 819, -1,
 	967, 820, 819, -1,
 	967, 968, 820, -1,
 	968, 821, 820, -1,
 	968, 969, 821, -1,
 	969, 822, 821, -1,
 	969, 970, 822, -1,
 	970, 823, 822, -1,
 	970, 971, 823, -1,
 	971, 824, 823, -1,
 	971, 972, 824, -1,
 	972, 825, 824, -1,
 	972, 973, 825, -1,
 	973, 826, 825, -1,
 	973, 974, 826, -1,
 	974, 827, 826, -1,
 	974, 975, 827, -1,
 	975, 828, 827, -1,
 	975, 976, 828, -1,
 	976, 829, 828, -1,
 	976, 977, 829, -1,
 	977, 830, 829, -1,
 	977, 978, 830, -1,
 	978, 831, 830, -1,
 	978, 979, 831, -1,
 	979, 832, 831, -1,
 	979, 980, 832, -1,
 	980, 833, 832, -1,
 	980, 981, 833, -1,
 	981, 834, 833, -1,
 	981, 982, 834, -1,
 	982, 835, 834, -1,
 	982, 983, 835, -1,
 	983, 836, 835, -1,
 	983, 984, 836, -1,
 	984, 837, 836, -1,
 	984, 985, 837, -1,
 	985, 838, 837, -1,
 	985, 986, 838, -1,
 	986, 839, 838, -1,
 	986, 987, 839, -1,
 	987, 840, 839, -1,
 	987, 988, 840, -1,
 	988, 841, 840, -1,
 	988, 989, 841, -1,
 	989, 842, 841, -1,
 	989, 990, 842, -1,
 	990, 843, 842, -1,
 	990, 991, 843, -1,
 	991, 844, 843, -1,
 	991, 992, 844, -1,
 	992, 845, 844, -1,
 	992, 993, 845, -1,
 	993, 846, 845, -1,
 	993, 994, 846, -1,
 	994, 847, 846, -1,
 	994, 995, 847, -1,
 	995, 848, 847, -1,
 	995, 996, 848, -1,
 	996, 849, 848, -1,
 	996, 997, 849, -1,
 	997, 850, 849, -1,
 	997, 998, 850, -1,
 	998, 851, 850, -1,
 	998, 999, 851, -1,
 	999, 852, 851, -1,
 	999, 1000, 852, -1,
 	1000, 853, 852, -1,
 	1000, 1001, 853, -1,
 	1001, 1002, 853, -1,
 	1002, 854, 853, -1,
 	1002, 855, 854, -1,
 	1002, 1003, 855, -1,
 	1003, 856, 855, -1,
 	1003, 1004, 856, -1,
 	1004, 857, 856, -1,
 	1004, 1005, 857, -1,
 	1005, 858, 857, -1,
 	1005, 1006, 858, -1,
 	1006, 859, 858, -1,
 	1006, 1007, 859, -1,
 	1007, 712, 859, -1,
 	1007, 860, 712, -1,
 	1008, 1009, 860, -1,
 	1009, 861, 860, -1,
 	1009, 1010, 861, -1,
 	1010, 862, 861, -1,
 	1010, 1011, 862, -1,
 	1011, 863, 862, -1,
 	1011, 1012, 863, -1,
 	1012, 864, 863, -1,
 	1012, 1013, 864, -1,
 	1013, 865, 864, -1,
 	1013, 1014, 865, -1,
 	1014, 866, 865, -1,
 	1014, 1015, 866, -1,
 	1015, 867, 866, -1,
 	1015, 868, 867, -1,
 	1015, 1016, 868, -1,
 	1016, 1017, 868, -1,
 	1017, 869, 868, -1,
 	1017, 1018, 869, -1,
 	1018, 870, 869, -1,
 	1018, 1019, 870, -1,
 	1019, 871, 870, -1,
 	1019, 1020, 871, -1,
 	1020, 872, 871, -1,
 	1020, 1021, 872, -1,
 	1021, 873, 872, -1,
 	1021, 1022, 873, -1,
 	1022, 874, 873, -1,
 	1022, 1023, 874, -1,
 	1023, 875, 874, -1,
 	1023, 1024, 875, -1,
 	1024, 876, 875, -1,
 	1024, 1025, 876, -1,
 	1025, 877, 876, -1,
 	1025, 1026, 877, -1,
 	1026, 1027, 877, -1,
 	1027, 878, 877, -1,
 	1027, 879, 878, -1,
 	1027, 1028, 879, -1,
 	1028, 880, 879, -1,
 	1028, 1029, 880, -1,
 	1029, 881, 880, -1,
 	1029, 1030, 881, -1,
 	1030, 882, 881, -1,
 	1030, 883, 882, -1,
 	1030, 1031, 883, -1,
 	1031, 884, 883, -1,
 	1031, 1032, 884, -1,
 	1032, 885, 884, -1,
 	1032, 1033, 885, -1,
 	1033, 886, 885, -1,
 	1033, 1034, 886, -1,
 	1034, 887, 886, -1,
 	1034, 1035, 887, -1,
 	1035, 888, 887, -1,
 	1035, 1036, 888, -1,
 	1036, 889, 888, -1,
 	1036, 1037, 889, -1,
 	1037, 890, 889, -1,
 	1037, 1038, 890, -1,
 	1038, 891, 890, -1,
 	1038, 1039, 891, -1,
 	1039, 892, 891, -1,
 	1039, 1040, 892, -1,
 	1040, 893, 892, -1,
 	1040, 1041, 893, -1,
 	1041, 894, 893, -1,
 	1041, 1042, 894, -1,
 	1042, 895, 894, -1,
 	1042, 1043, 895, -1,
 	1043, 896, 895, -1,
 	1043, 1044, 896, -1,
 	1044, 897, 896, -1,
 	1044, 1045, 897, -1,
 	1045, 898, 897, -1,
 	1045, 1046, 898, -1,
 	1046, 899, 898, -1,
 	1046, 1047, 899, -1,
 	1047, 900, 899, -1,
 	1047, 1048, 900, -1,
 	1048, 901, 900, -1,
 	1048, 1049, 901, -1,
 	1049, 902, 901, -1,
 	1049, 1050, 902, -1,
 	1050, 903, 902, -1,
 	1050, 1051, 903, -1,
 	1051, 904, 903, -1,
 	1051, 1052, 904, -1,
 	1052, 905, 904, -1,
 	1052, 1053, 905, -1,
 	1053, 1054, 905, -1,
 	1054, 906, 905, -1,
 	1054, 1055, 906, -1,
 	1055, 907, 906, -1,
 	1055, 1056, 907, -1,
 	1056, 908, 907, -1,
 	1056, 1057, 908, -1,
 	1057, 909, 908, -1,
 	1057, 1058, 909, -1,
 	1058, 910, 909, -1,
 	1058, 1059, 910, -1,
 	1059, 911, 910, -1,
 	1059, 1060, 911, -1,
 	1060, 912, 911, -1,
 	1060, 1061, 912, -1,
 	1061, 913, 912, -1,
 	1061, 1062, 913, -1,
 	1062, 914, 913, -1,
 	1062, 1063, 914, -1,
 	1063, 915, 914, -1,
 	1063, 1064, 915, -1,
 	1064, 916, 915, -1,
 	1064, 1065, 916, -1,
 	1065, 917, 916, -1,
 	1065, 1066, 917, -1,
 	1066, 918, 917, -1,
 	1066, 1067, 918, -1,
 	1067, 919, 918, -1,
 	1067, 1068, 919, -1,
 	1068, 920, 919, -1,
 	1068, 1069, 920, -1,
 	1069, 921, 920, -1,
 	1069, 1070, 921, -1,
 	1070, 922, 921, -1,
 	1070, 1071, 922, -1,
 	1071, 923, 922, -1,
 	1071, 1072, 923, -1,
 	1072, 924, 923, -1,
 	1072, 1073, 924, -1,
 	1073, 925, 924, -1,
 	1073, 1074, 925, -1,
 	1074, 926, 925, -1,
 	1074, 1075, 926, -1,
 	1075, 927, 926, -1,
 	1075, 1076, 927, -1,
 	1076, 928, 927, -1,
 	1076, 1077, 928, -1,
 	1077, 929, 928, -1,
 	1077, 1078, 929, -1,
 	1078, 930, 929, -1,
 	1078, 1079, 930, -1,
 	1079, 931, 930, -1,
 	1079, 1080, 931, -1,
 	1080, 932, 931, -1,
 	1080, 1081, 932, -1,
 	1081, 933, 932, -1,
 	1081, 1082, 933, -1,
 	1082, 934, 933, -1,
 	1082, 1083, 934, -1,
 	1083, 935, 934, -1,
 	1083, 1084, 935, -1,
 	1084, 1085, 935, -1,
 	1085, 936, 935, -1,
 	1085, 1086, 936, -1,
 	1086, 937, 936, -1,
 	1086, 1087, 937, -1,
 	1087, 938, 937, -1,
 	1087, 939, 938, -1,
 	1087, 1088, 939, -1,
 	1088, 1089, 939, -1,
 	1089, 940, 939, -1,
 	1089, 941, 940, -1,
 	1089, 1090, 941, -1,
 	1090, 942, 941, -1,
 	1090, 1091, 942, -1,
 	1091, 943, 942, -1,
 	1091, 1092, 943, -1,
 	1092, 944, 943, -1,
 	1092, 1093, 944, -1,
 	1093, 945, 944, -1,
 	1093, 1094, 945, -1,
 	1094, 1095, 945, -1,
 	1095, 946, 945, -1,
 	1095, 947, 946, -1,
 	1095, 1096, 947, -1,
 	1096, 948, 947, -1,
 	1096, 1097, 948, -1,
 	1097, 949, 948, -1,
 	1097, 1098, 949, -1,
 	1098, 950, 949, -1,
 	1098, 1099, 950, -1,
 	1099, 951, 950, -1,
 	1099, 1100, 951, -1,
 	1100, 952, 951, -1,
 	1100, 1101, 952, -1,
 	1101, 953, 952, -1,
 	1101, 1102, 953, -1,
 	1102, 954, 953, -1,
 	1102, 955, 954, -1,
 	1102, 1103, 955, -1,
 	1103, 956, 955, -1,
 	1103, 1104, 956, -1,
 	1104, 957, 956, -1,
 	1104, 1105, 957, -1,
 	1105, 958, 957, -1,
 	1105, 1106, 958, -1,
 	1106, 1107, 958, -1,
 	1107, 959, 958, -1,
 	1107, 1108, 959, -1,
 	1108, 960, 959, -1,
 	1108, 1109, 960, -1,
 	1109, 961, 960, -1,
 	1109, 1110, 961, -1,
 	1110, 962, 961, -1,
 	1110, 1111, 962, -1,
 	1111, 963, 962, -1,
 	1111, 1112, 963, -1,
 	1112, 964, 963, -1,
 	1112, 1113, 964, -1,
 	1113, 965, 964, -1,
 	1113, 1114, 965, -1,
 	1114, 966, 965, -1,
 	1114, 1115, 966, -1,
 	1115, 967, 966, -1,
 	1115, 1116, 967, -1,
 	1116, 968, 967, -1,
 	1116, 1117, 968, -1,
 	1117, 969, 968, -1,
 	1117, 1118, 969, -1,
 	1118, 970, 969, -1,
 	1118, 1119, 970, -1,
 	1119, 971, 970, -1,
 	1119, 1120, 971, -1,
 	1120, 972, 971, -1,
 	1120, 1121, 972, -1,
 	1121, 973, 972, -1,
 	1121, 1122, 973, -1,
 	1122, 974, 973, -1,
 	1122, 1123, 974, -1,
 	1123, 975, 974, -1,
 	1123, 1124, 975, -1,
 	1124, 976, 975, -1,
 	1124, 1125, 976, -1,
 	1125, 977, 976, -1,
 	1125, 1126, 977, -1,
 	1126, 978, 977, -1,
 	1126, 1127, 978, -1,
 	1127, 979, 978, -1,
 	1127, 1128, 979, -1,
 	1128, 980, 979, -1,
 	1128, 1129, 980, -1,
 	1129, 981, 980, -1,
 	1129, 1130, 981, -1,
 	1130, 982, 981, -1,
 	1130, 1131, 982, -1,
 	1131, 1132, 982, -1,
 	1132, 983, 982, -1,
 	1132, 984, 983, -1,
 	1132, 1133, 984, -1,
 	1133, 985, 984, -1,
 	1133, 1134, 985, -1,
 	1134, 986, 985, -1,
 	1134, 1135, 986, -1,
 	1135, 987, 986, -1,
 	1135, 1136, 987, -1,
 	1136, 988, 987, -1,
 	1136, 1137, 988, -1,
 	1137, 989, 988, -1,
 	1137, 1138, 989, -1,
 	1138, 990, 989, -1,
 	1138, 1139, 990, -1,
 	1139, 991, 990, -1,
 	1139, 1140, 991, -1,
 	1140, 992, 991, -1,
 	1140, 1141, 992, -1,
 	1141, 993, 992, -1,
 	1141, 1142, 993, -1,
 	1142, 994, 993, -1,
 	1142, 1143, 994, -1,
 	1143, 995, 994, -1,
 	1143, 1144, 995, -1,
 	1144, 996, 995, -1,
 	1144, 1145, 996, -1,
 	1145, 997, 996, -1,
 	1145, 1146, 997, -1,
 	1146, 998, 997, -1,
 	1146, 1147, 998, -1,
 	1147, 999, 998, -1,
 	1147, 1148, 999, -1,
 	1148, 1000, 999, -1,
 	1148, 1149, 1000, -1,
 	1149, 1001, 1000, -1,
 	1149, 1150, 1001, -1,
 	1150, 1002, 1001, -1,
 	1150, 1151, 1002, -1,
 	1151, 1003, 1002, -1,
 	1151, 1152, 1003, -1,
 	1152, 1004, 1003, -1,
 	1152, 1153, 1004, -1,
 	1153, 1005, 1004, -1,
 	1153, 1154, 1005, -1,
 	1154, 1006, 1005, -1,
 	1154, 1155, 1006, -1,
 	1155, 1007, 1006, -1,
 	1155, 1008, 1007, -1,
 	1008, 860, 1007, -1,
 	1156, 1157, 1008, -1,
 	1157, 1009, 1008, -1,
 	1157, 1158, 1009, -1,
 	1158, 1010, 1009, -1,
 	1158, 1159, 1010, -1,
 	1159, 1011, 1010, -1,
 	1159, 1160, 1011, -1,
 	1160, 1012, 1011, -1,
 	1160, 1161, 1012, -1,
 	1161, 1013, 1012, -1,
 	1161, 1162, 1013, -1,
 	1162, 1014, 1013, -1,
 	1162, 1163, 1014, -1,
 	1163, 1015, 1014, -1,
 	1163, 1164, 1015, -1,
 	1164, 1016, 1015, -1,
 	1164, 1165, 1016, -1,
 	1165, 1017, 1016, -1,
 	1165, 1166, 1017, -1,
 	1166, 1018, 1017, -1,
 	1166, 1167, 1018, -1,
 	1167, 1019, 1018, -1,
 	1167, 1168, 1019, -1,
 	1168, 1020, 1019, -1,
 	1168, 1169, 1020, -1,
 	1169, 1021, 1020, -1,
 	1169, 1170, 1021, -1,
 	1170, 1022, 1021, -1,
 	1170, 1171, 1022, -1,
 	1171, 1023, 1022, -1,
 	1171, 1172, 1023, -1,
 	1172, 1024, 1023, -1,
 	1172, 1025, 1024, -1,
 	1172, 1173, 1025, -1,
 	1173, 1174, 1025, -1,
 	1174, 1026, 1025, -1,
 	1174, 1027, 1026, -1,
 	1174, 1175, 1027, -1,
 	1175, 1028, 1027, -1,
 	1175, 1176, 1028, -1,
 	1176, 1029, 1028, -1,
 	1176, 1177, 1029, -1,
 	1177, 1030, 1029, -1,
 	1177, 1178, 1030, -1,
 	1178, 1031, 1030, -1,
 	1178, 1179, 1031, -1,
 	1179, 1032, 1031, -1,
 	1179, 1180, 1032, -1,
 	1180, 1033, 1032, -1,
 	1180, 1181, 1033, -1,
 	1181, 1034, 1033, -1,
 	1181, 1182, 1034, -1,
 	1182, 1035, 1034, -1,
 	1182, 1183, 1035, -1,
 	1183, 1036, 1035, -1,
 	1183, 1184, 1036, -1,
 	1184, 1037, 1036, -1,
 	1184, 1185, 1037, -1,
 	1185, 1038, 1037, -1,
 	1185, 1186, 1038, -1,
 	1186, 1039, 1038, -1,
 	1186, 1187, 1039, -1,
 	1187, 1040, 1039, -1,
 	1187, 1188, 1040, -1,
 	1188, 1041, 1040, -1,
 	1188, 1189, 1041, -1,
 	1189, 1042, 1041, -1,
 	1189, 1190, 1042, -1,
 	1190, 1043, 1042, -1,
 	1190, 1191, 1043, -1,
 	1191, 1044, 1043, -1,
 	1191, 1192, 1044, -1,
 	1192, 1045, 1044, -1,
 	1192, 1193, 1045, -1,
 	1193, 1046, 1045, -1,
 	1193, 1194, 1046, -1,
 	1194, 1047, 1046, -1,
 	1194, 1195, 1047, -1,
 	1195, 1048, 1047, -1,
 	1195, 1196, 1048, -1,
 	1196, 1049, 1048, -1,
 	1196, 1197, 1049, -1,
 	1197, 1050, 1049, -1,
 	1197, 1198, 1050, -1,
 	1198, 1051, 1050, -1,
 	1198, 1199, 1051, -1,
 	1199, 1052, 1051, -1,
 	1199, 1200, 1052, -1,
 	1200, 1053, 1052, -1,
 	1200, 1201, 1053, -1,
 	1201, 1054, 1053, -1,
 	1201, 1202, 1054, -1,
 	1202, 1055, 1054, -1,
 	1202, 1203, 1055, -1,
 	1203, 1056, 1055, -1,
 	1203, 1204, 1056, -1,
 	1204, 1057, 1056, -1,
 	1204, 1205, 1057, -1,
 	1205, 1058, 1057, -1,
 	1205, 1206, 1058, -1,
 	1206, 1059, 1058, -1,
 	1206, 1207, 1059, -1,
 	1207, 1060, 1059, -1,
 	1207, 1208, 1060, -1,
 	1208, 1061, 1060, -1,
 	1208, 1209, 1061, -1,
 	1209, 1062, 1061, -1,
 	1209, 1210, 1062, -1,
 	1210, 1063, 1062, -1,
 	1210, 1211, 1063, -1,
 	1211, 1064, 1063, -1,
 	1211, 1212, 1064, -1,
 	1212, 1065, 1064, -1,
 	1212, 1213, 1065, -1,
 	1213, 1066, 1065, -1,
 	1213, 1214, 1066, -1,
 	1214, 1067, 1066, -1,
 	1214, 1215, 1067, -1,
 	1215, 1068, 1067, -1,
 	1215, 1216, 1068, -1,
 	1216, 1069, 1068, -1,
 	1216, 1217, 1069, -1,
 	1217, 1070, 1069, -1,
 	1217, 1218, 1070, -1,
 	1218, 1071, 1070, -1,
 	1218, 1219, 1071, -1,
 	1219, 1072, 1071, -1,
 	1219, 1220, 1072, -1,
 	1220, 1073, 1072, -1,
 	1220, 1221, 1073, -1,
 	1221, 1074, 1073, -1,
 	1221, 1222, 1074, -1,
 	1222, 1075, 1074, -1,
 	1222, 1223, 1075, -1,
 	1223, 1076, 1075, -1,
 	1223, 1224, 1076, -1,
 	1224, 1077, 1076, -1,
 	1224, 1225, 1077, -1,
 	1225, 1078, 1077, -1,
 	1225, 1226, 1078, -1,
 	1226, 1079, 1078, -1,
 	1226, 1227, 1079, -1,
 	1227, 1080, 1079, -1,
 	1227, 1228, 1080, -1,
 	1228, 1081, 1080, -1,
 	1228, 1229, 1081, -1,
 	1229, 1230, 1081, -1,
 	1230, 1082, 1081, -1,
 	1230, 1083, 1082, -1,
 	1230, 1231, 1083, -1,
 	1231, 1084, 1083, -1,
 	1231, 1232, 1084, -1,
 	1232, 1233, 1084, -1,
 	1233, 1085, 1084, -1,
 	1233, 1234, 1085, -1,
 	1234, 1086, 1085, -1,
 	1234, 1235, 1086, -1,
 	1235, 1087, 1086, -1,
 	1235, 1236, 1087, -1,
 	1236, 1088, 1087, -1,
 	1236, 1237, 1088, -1,
 	1237, 1089, 1088, -1,
 	1237, 1238, 1089, -1,
 	1238, 1090, 1089, -1,
 	1238, 1091, 1090, -1,
 	1238, 1239, 1091, -1,
 	1239, 1092, 1091, -1,
 	1239, 1240, 1092, -1,
 	1240, 1093, 1092, -1,
 	1240, 1241, 1093, -1,
 	1241, 1094, 1093, -1,
 	1241, 1242, 1094, -1,
 	1242, 1095, 1094, -1,
 	1242, 1243, 1095, -1,
 	1243, 1096, 1095, -1,
 	1243, 1244, 1096, -1,
 	1244, 1097, 1096, -1,
 	1244, 1245, 1097, -1,
 	1245, 1098, 1097, -1,
 	1245, 1246, 1098, -1,
 	1246, 1099, 1098, -1,
 	1246, 1247, 1099, -1,
 	1247, 1100, 1099, -1,
 	1247, 1101, 1100, -1,
 	1247, 1248, 1101, -1,
 	1248, 1102, 1101, -1,
 	1248, 1249, 1102, -1,
 	1249, 1250, 1102, -1,
 	1250, 1103, 1102, -1,
 	1250, 1104, 1103, -1,
 	1250, 1251, 1104, -1,
 	1251, 1105, 1104, -1,
 	1251, 1252, 1105, -1,
 	1252, 1106, 1105, -1,
 	1252, 1253, 1106, -1,
 	1253, 1107, 1106, -1,
 	1253, 1254, 1107, -1,
 	1254, 1108, 1107, -1,
 	1254, 1255, 1108, -1,
 	1255, 1109, 1108, -1,
 	1255, 1256, 1109, -1,
 	1256, 1110, 1109, -1,
 	1256, 1257, 1110, -1,
 	1257, 1111, 1110, -1,
 	1257, 1112, 1111, -1,
 	1257, 1258, 1112, -1,
 	1258, 1113, 1112, -1,
 	1258, 1259, 1113, -1,
 	1259, 1114, 1113, -1,
 	1259, 1260, 1114, -1,
 	1260, 1115, 1114, -1,
 	1260, 1261, 1115, -1,
 	1261, 1116, 1115, -1,
 	1261, 1262, 1116, -1,
 	1262, 1117, 1116, -1,
 	1262, 1263, 1117, -1,
 	1263, 1118, 1117, -1,
 	1263, 1264, 1118, -1,
 	1264, 1119, 1118, -1,
 	1264, 1265, 1119, -1,
 	1265, 1120, 1119, -1,
 	1265, 1121, 1120, -1,
 	1265, 1266, 1121, -1,
 	1266, 1122, 1121, -1,
 	1266, 1267, 1122, -1,
 	1267, 1123, 1122, -1,
 	1267, 1268, 1123, -1,
 	1268, 1124, 1123, -1,
 	1268, 1269, 1124, -1,
 	1269, 1125, 1124, -1,
 	1269, 1270, 1125, -1,
 	1270, 1126, 1125, -1,
 	1270, 1271, 1126, -1,
 	1271, 1127, 1126, -1,
 	1271, 1272, 1127, -1,
 	1272, 1128, 1127, -1,
 	1272, 1273, 1128, -1,
 	1273, 1129, 1128, -1,
 	1273, 1274, 1129, -1,
 	1274, 1130, 1129, -1,
 	1274, 1275, 1130, -1,
 	1275, 1131, 1130, -1,
 	1275, 1276, 1131, -1,
 	1276, 1132, 1131, -1,
 	1276, 1277, 1132, -1,
 	1277, 1133, 1132, -1,
 	1277, 1278, 1133, -1,
 	1278, 1134, 1133, -1,
 	1278, 1279, 1134, -1,
 	1279, 1135, 1134, -1,
 	1279, 1280, 1135, -1,
 	1280, 1136, 1135, -1,
 	1280, 1281, 1136, -1,
 	1281, 1137, 1136, -1,
 	1281, 1282, 1137, -1,
 	1282, 1138, 1137, -1,
 	1282, 1283, 1138, -1,
 	1283, 1139, 1138, -1,
 	1283, 1284, 1139, -1,
 	1284, 1140, 1139, -1,
 	1284, 1285, 1140, -1,
 	1285, 1141, 1140, -1,
 	1285, 1286, 1141, -1,
 	1286, 1142, 1141, -1,
 	1286, 1287, 1142, -1,
 	1287, 1143, 1142, -1,
 	1287, 1288, 1143, -1,
 	1288, 1144, 1143, -1,
 	1288, 1289, 1144, -1,
 	1289, 1145, 1144, -1,
 	1289, 1290, 1145, -1,
 	1290, 1291, 1145, -1,
 	1291, 1146, 1145, -1,
 	1291, 1292, 1146, -1,
 	1292, 1147, 1146, -1,
 	1292, 1293, 1147, -1,
 	1293, 1148, 1147, -1,
 	1293, 1294, 1148, -1,
 	1294, 1149, 1148, -1,
 	1294, 1295, 1149, -1,
 	1295, 1150, 1149, -1,
 	1295, 1296, 1150, -1,
 	1296, 1151, 1150, -1,
 	1296, 1152, 1151, -1,
 	1296, 1297, 1152, -1,
 	1297, 1153, 1152, -1,
 	1297, 1298, 1153, -1,
 	1298, 1154, 1153, -1,
 	1298, 1299, 1154, -1,
 	1299, 1155, 1154, -1,
 	1299, 1300, 1155, -1,
 	1300, 1008, 1155, -1,
 	1300, 1156, 1008, -1,
 	1301, 1302, 1156, -1,
 	1302, 1303, 1156, -1,
 	1303, 1157, 1156, -1,
 	1303, 1304, 1157, -1,
 	1304, 1158, 1157, -1,
 	1304, 1305, 1158, -1,
 	1305, 1159, 1158, -1,
 	1305, 1160, 1159, -1,
 	1305, 1306, 1160, -1,
 	1306, 1161, 1160, -1,
 	1306, 1307, 1161, -1,
 	1307, 1162, 1161, -1,
 	1307, 1308, 1162, -1,
 	1308, 1163, 1162, -1,
 	1308, 1309, 1163, -1,
 	1309, 1164, 1163, -1,
 	1309, 1310, 1164, -1,
 	1310, 1311, 1164, -1,
 	1311, 1165, 1164, -1,
 	1311, 1166, 1165, -1,
 	1311, 1312, 1166, -1,
 	1312, 1313, 1166, -1,
 	1313, 1167, 1166, -1,
 	1313, 1314, 1167, -1,
 	1314, 1168, 1167, -1,
 	1314, 1315, 1168, -1,
 	1315, 1169, 1168, -1,
 	1315, 1316, 1169, -1,
 	1316, 1170, 1169, -1,
 	1316, 1317, 1170, -1,
 	1317, 1171, 1170, -1,
 	1317, 1318, 1171, -1,
 	1318, 1172, 1171, -1,
 	1318, 1319, 1172, -1,
 	1319, 1173, 1172, -1,
 	1319, 1320, 1173, -1,
 	1320, 1174, 1173, -1,
 	1320, 1175, 1174, -1,
 	1320, 1321, 1175, -1,
 	1321, 1322, 1175, -1,
 	1322, 1176, 1175, -1,
 	1322, 1323, 1176, -1,
 	1323, 1177, 1176, -1,
 	1323, 1178, 1177, -1,
 	1323, 1324, 1178, -1,
 	1324, 1179, 1178, -1,
 	1324, 1325, 1179, -1,
 	1325, 1180, 1179, -1,
 	1325, 1326, 1180, -1,
 	1326, 1181, 1180, -1,
 	1326, 1327, 1181, -1,
 	1327, 1182, 1181, -1,
 	1327, 1328, 1182, -1,
 	1328, 1183, 1182, -1,
 	1328, 1329, 1183, -1,
 	1329, 1184, 1183, -1,
 	1329, 1330, 1184, -1,
 	1330, 1185, 1184, -1,
 	1330, 1331, 1185, -1,
 	1331, 1186, 1185, -1,
 	1331, 1332, 1186, -1,
 	1332, 1187, 1186, -1,
 	1332, 1333, 1187, -1,
 	1333, 1188, 1187, -1,
 	1333, 1334, 1188, -1,
 	1334, 1189, 1188, -1,
 	1334, 1335, 1189, -1,
 	1335, 1336, 1189, -1,
 	1336, 1190, 1189, -1,
 	1336, 1191, 1190, -1,
 	1336, 1337, 1191, -1,
 	1337, 1192, 1191, -1,
 	1337, 1338, 1192, -1,
 	1338, 1193, 1192, -1,
 	1338, 1339, 1193, -1,
 	1339, 1194, 1193, -1,
 	1339, 1340, 1194, -1,
 	1340, 1195, 1194, -1,
 	1340, 1341, 1195, -1,
 	1341, 1196, 1195, -1,
 	1341, 1342, 1196, -1,
 	1342, 1197, 1196, -1,
 	1342, 1198, 1197, -1,
 	1342, 1343, 1198, -1,
 	1343, 1344, 1198, -1,
 	1344, 1199, 1198, -1,
 	1344, 1345, 1199, -1,
 	1345, 1200, 1199, -1,
 	1345, 1346, 1200, -1,
 	1346, 1201, 1200, -1,
 	1346, 1347, 1201, -1,
 	1347, 1202, 1201, -1,
 	1347, 1348, 1202, -1,
 	1348, 1203, 1202, -1,
 	1348, 1349, 1203, -1,
 	1349, 1204, 1203, -1,
 	1349, 1350, 1204, -1,
 	1350, 1205, 1204, -1,
 	1350, 1206, 1205, -1,
 	1350, 1351, 1206, -1,
 	1351, 1207, 1206, -1,
 	1351, 1208, 1207, -1,
 	1351, 1352, 1208, -1,
 	1352, 1353, 1208, -1,
 	1353, 1209, 1208, -1,
 	1353, 1210, 1209, -1,
 	1353, 1354, 1210, -1,
 	1354, 1211, 1210, -1,
 	1354, 1355, 1211, -1,
 	1355, 1212, 1211, -1,
 	1355, 1356, 1212, -1,
 	1356, 1213, 1212, -1,
 	1356, 1357, 1213, -1,
 	1357, 1214, 1213, -1,
 	1357, 1358, 1214, -1,
 	1358, 1215, 1214, -1,
 	1358, 1359, 1215, -1,
 	1359, 1216, 1215, -1,
 	1359, 1360, 1216, -1,
 	1360, 1217, 1216, -1,
 	1360, 1361, 1217, -1,
 	1361, 1218, 1217, -1,
 	1361, 1362, 1218, -1,
 	1362, 1219, 1218, -1,
 	1362, 1363, 1219, -1,
 	1363, 1220, 1219, -1,
 	1363, 1364, 1220, -1,
 	1364, 1365, 1220, -1,
 	1365, 1221, 1220, -1,
 	1365, 1222, 1221, -1,
 	1365, 1366, 1222, -1,
 	1366, 1223, 1222, -1,
 	1366, 1367, 1223, -1,
 	1367, 1224, 1223, -1,
 	1367, 1368, 1224, -1,
 	1368, 1225, 1224, -1,
 	1368, 1369, 1225, -1,
 	1369, 1226, 1225, -1,
 	1369, 1370, 1226, -1,
 	1370, 1227, 1226, -1,
 	1370, 1371, 1227, -1,
 	1371, 1228, 1227, -1,
 	1371, 1372, 1228, -1,
 	1372, 1229, 1228, -1,
 	1372, 1373, 1229, -1,
 	1373, 1230, 1229, -1,
 	1373, 1374, 1230, -1,
 	1374, 1231, 1230, -1,
 	1374, 1375, 1231, -1,
 	1375, 1232, 1231, -1,
 	1375, 1376, 1232, -1,
 	1376, 1233, 1232, -1,
 	1376, 1377, 1233, -1,
 	1377, 1234, 1233, -1,
 	1377, 1378, 1234, -1,
 	1378, 1235, 1234, -1,
 	1378, 1379, 1235, -1,
 	1379, 1236, 1235, -1,
 	1379, 1380, 1236, -1,
 	1380, 1237, 1236, -1,
 	1380, 1381, 1237, -1,
 	1381, 1238, 1237, -1,
 	1381, 1382, 1238, -1,
 	1382, 1239, 1238, -1,
 	1382, 1383, 1239, -1,
 	1383, 1240, 1239, -1,
 	1383, 1384, 1240, -1,
 	1384, 1241, 1240, -1,
 	1384, 1385, 1241, -1,
 	1385, 1242, 1241, -1,
 	1385, 1386, 1242, -1,
 	1386, 1243, 1242, -1,
 	1386, 1387, 1243, -1,
 	1387, 1244, 1243, -1,
 	1387, 1388, 1244, -1,
 	1388, 1245, 1244, -1,
 	1388, 1389, 1245, -1,
 	1389, 1246, 1245, -1,
 	1389, 1247, 1246, -1,
 	1389, 1390, 1247, -1,
 	1390, 1248, 1247, -1,
 	1390, 1391, 1248, -1,
 	1391, 1249, 1248, -1,
 	1391, 1392, 1249, -1,
 	1392, 1250, 1249, -1,
 	1392, 1393, 1250, -1,
 	1393, 1251, 1250, -1,
 	1393, 1394, 1251, -1,
 	1394, 1252, 1251, -1,
 	1394, 1395, 1252, -1,
 	1395, 1253, 1252, -1,
 	1395, 1396, 1253, -1,
 	1396, 1254, 1253, -1,
 	1396, 1397, 1254, -1,
 	1397, 1255, 1254, -1,
 	1397, 1398, 1255, -1,
 	1398, 1256, 1255, -1,
 	1398, 1399, 1256, -1,
 	1399, 1257, 1256, -1,
 	1399, 1400, 1257, -1,
 	1400, 1258, 1257, -1,
 	1400, 1401, 1258, -1,
 	1401, 1259, 1258, -1,
 	1401, 1402, 1259, -1,
 	1402, 1260, 1259, -1,
 	1402, 1403, 1260, -1,
 	1403, 1261, 1260, -1,
 	1403, 1404, 1261, -1,
 	1404, 1262, 1261, -1,
 	1404, 1263, 1262, -1,
 	1404, 1405, 1263, -1,
 	1405, 1406, 1263, -1,
 	1406, 1264, 1263, -1,
 	1406, 1265, 1264, -1,
 	1406, 1407, 1265, -1,
 	1407, 1266, 1265, -1,
 	1407, 1408, 1266, -1,
 	1408, 1267, 1266, -1,
 	1408, 1409, 1267, -1,
 	1409, 1268, 1267, -1,
 	1409, 1410, 1268, -1,
 	1410, 1269, 1268, -1,
 	1410, 1411, 1269, -1,
 	1411, 1270, 1269, -1,
 	1411, 1412, 1270, -1,
 	1412, 1271, 1270, -1,
 	1412, 1413, 1271, -1,
 	1413, 1272, 1271, -1,
 	1413, 1273, 1272, -1,
 	1413, 1414, 1273, -1,
 	1414, 1274, 1273, -1,
 	1414, 1415, 1274, -1,
 	1415, 1275, 1274, -1,
 	1415, 1416, 1275, -1,
 	1416, 1276, 1275, -1,
 	1416, 1417, 1276, -1,
 	1417, 1277, 1276, -1,
 	1417, 1278, 1277, -1,
 	1417, 1418, 1278, -1,
 	1418, 1419, 1278, -1,
 	1419, 1279, 1278, -1,
 	1419, 1420, 1279, -1,
 	1420, 1280, 1279, -1,
 	1420, 1421, 1280, -1,
 	1421, 1281, 1280, -1,
 	1421, 1422, 1281, -1,
 	1422, 1282, 1281, -1,
 	1422, 1423, 1282, -1,
 	1423, 1283, 1282, -1,
 	1423, 1424, 1283, -1,
 	1424, 1284, 1283, -1,
 	1424, 1425, 1284, -1,
 	1425, 1285, 1284, -1,
 	1425, 1426, 1285, -1,
 	1426, 1286, 1285, -1,
 	1426, 1427, 1286, -1,
 	1427, 1287, 1286, -1,
 	1427, 1428, 1287, -1,
 	1428, 1288, 1287, -1,
 	1428, 1429, 1288, -1,
 	1429, 1289, 1288, -1,
 	1429, 1430, 1289, -1,
 	1430, 1290, 1289, -1,
 	1430, 1431, 1290, -1,
 	1431, 1291, 1290, -1,
 	1431, 1432, 1291, -1,
 	1432, 1292, 1291, -1,
 	1432, 1433, 1292, -1,
 	1433, 1293, 1292, -1,
 	1433, 1434, 1293, -1,
 	1434, 1294, 1293, -1,
 	1434, 1435, 1294, -1,
 	1435, 1295, 1294, -1,
 	1435, 1436, 1295, -1,
 	1436, 1296, 1295, -1,
 	1436, 1437, 1296, -1,
 	1437, 1297, 1296, -1,
 	1437, 1438, 1297, -1,
 	1438, 1298, 1297, -1,
 	1438, 1439, 1298, -1,
 	1439, 1299, 1298, -1,
 	1439, 1301, 1299, -1,
 	1301, 1300, 1299, -1,
 	1301, 1156, 1300, -1,
 	1440, 1441, 1301, -1,
 	1441, 1442, 1301, -1,
 	1442, 1302, 1301, -1,
 	1442, 1303, 1302, -1,
 	1442, 1443, 1303, -1,
 	1443, 1304, 1303, -1,
 	1443, 1444, 1304, -1,
 	1444, 1305, 1304, -1,
 	1444, 1445, 1305, -1,
 	1445, 1306, 1305, -1,
 	1445, 1446, 1306, -1,
 	1446, 1307, 1306, -1,
 	1446, 1447, 1307, -1,
 	1447, 1308, 1307, -1,
 	1447, 1448, 1308, -1,
 	1448, 1309, 1308, -1,
 	1448, 1449, 1309, -1,
 	1449, 1310, 1309, -1,
 	1449, 1450, 1310, -1,
 	1450, 1311, 1310, -1,
 	1450, 1451, 1311, -1,
 	1451, 1312, 1311, -1,
 	1451, 1452, 1312, -1,
 	1452, 1313, 1312, -1,
 	1452, 1453, 1313, -1,
 	1453, 1314, 1313, -1,
 	1453, 1454, 1314, -1,
 	1454, 1315, 1314, -1,
 	1454, 1455, 1315, -1,
 	1455, 1316, 1315, -1,
 	1455, 1456, 1316, -1,
 	1456, 1317, 1316, -1,
 	1456, 1457, 1317, -1,
 	1457, 1318, 1317, -1,
 	1457, 1458, 1318, -1,
 	1458, 1319, 1318, -1,
 	1458, 1459, 1319, -1,
 	1459, 1320, 1319, -1,
 	1459, 1460, 1320, -1,
 	1460, 1321, 1320, -1,
 	1460, 1461, 1321, -1,
 	1461, 1322, 1321, -1,
 	1461, 1462, 1322, -1,
 	1462, 1323, 1322, -1,
 	1462, 1463, 1323, -1,
 	1463, 1324, 1323, -1,
 	1463, 1464, 1324, -1,
 	1464, 1325, 1324, -1,
 	1464, 1465, 1325, -1,
 	1465, 1466, 1325, -1,
 	1466, 1326, 1325, -1,
 	1466, 1467, 1326, -1,
 	1467, 1327, 1326, -1,
 	1467, 1468, 1327, -1,
 	1468, 1328, 1327, -1,
 	1468, 1469, 1328, -1,
 	1469, 1329, 1328, -1,
 	1469, 1470, 1329, -1,
 	1470, 1330, 1329, -1,
 	1470, 1331, 1330, -1,
 	1470, 1471, 1331, -1,
 	1471, 1332, 1331, -1,
 	1471, 1472, 1332, -1,
 	1472, 1333, 1332, -1,
 	1472, 1473, 1333, -1,
 	1473, 1334, 1333, -1,
 	1473, 1474, 1334, -1,
 	1474, 1335, 1334, -1,
 	1474, 1475, 1335, -1,
 	1475, 1336, 1335, -1,
 	1475, 1476, 1336, -1,
 	1476, 1337, 1336, -1,
 	1476, 1477, 1337, -1,
 	1477, 1338, 1337, -1,
 	1477, 1478, 1338, -1,
 	1478, 1339, 1338, -1,
 	1478, 1479, 1339, -1,
 	1479, 1340, 1339, -1,
 	1479, 1480, 1340, -1,
 	1480, 1341, 1340, -1,
 	1480, 1481, 1341, -1,
 	1481, 1342, 1341, -1,
 	1481, 1482, 1342, -1,
 	1482, 1343, 1342, -1,
 	1482, 1344, 1343, -1,
 	1482, 1483, 1344, -1,
 	1483, 1484, 1344, -1,
 	1484, 1345, 1344, -1,
 	1484, 1485, 1345, -1,
 	1485, 1346, 1345, -1,
 	1485, 1486, 1346, -1,
 	1486, 1347, 1346, -1,
 	1486, 1487, 1347, -1,
 	1487, 1348, 1347, -1,
 	1487, 1488, 1348, -1,
 	1488, 1349, 1348, -1,
 	1488, 1489, 1349, -1,
 	1489, 1350, 1349, -1,
 	1489, 1490, 1350, -1,
 	1490, 1351, 1350, -1,
 	1490, 1352, 1351, -1,
 	1490, 1491, 1352, -1,
 	1491, 1353, 1352, -1,
 	1491, 1492, 1353, -1,
 	1492, 1354, 1353, -1,
 	1492, 1493, 1354, -1,
 	1493, 1355, 1354, -1,
 	1493, 1494, 1355, -1,
 	1494, 1356, 1355, -1,
 	1494, 1495, 1356, -1,
 	1495, 1357, 1356, -1,
 	1495, 1496, 1357, -1,
 	1496, 1358, 1357, -1,
 	1496, 1497, 1358, -1,
 	1497, 1359, 1358, -1,
 	1497, 1498, 1359, -1,
 	1498, 1360, 1359, -1,
 	1498, 1499, 1360, -1,
 	1499, 1361, 1360, -1,
 	1499, 1500, 1361, -1,
 	1500, 1362, 1361, -1,
 	1500, 1501, 1362, -1,
 	1501, 1363, 1362, -1,
 	1501, 1502, 1363, -1,
 	1502, 1364, 1363, -1,
 	1502, 1503, 1364, -1,
 	1503, 1365, 1364, -1,
 	1503, 1504, 1365, -1,
 	1504, 1366, 1365, -1,
 	1504, 1505, 1366, -1,
 	1505, 1367, 1366, -1,
 	1505, 1506, 1367, -1,
 	1506, 1368, 1367, -1,
 	1506, 1507, 1368, -1,
 	1507, 1369, 1368, -1,
 	1507, 1508, 1369, -1,
 	1508, 1509, 1369, -1,
 	1509, 1370, 1369, -1,
 	1509, 1371, 1370, -1,
 	1509, 1510, 1371, -1,
 	1510, 1511, 1371, -1,
 	1511, 1372, 1371, -1,
 	1511, 1512, 1372, -1,
 	1512, 1373, 1372, -1,
 	1512, 1513, 1373, -1,
 	1513, 1374, 1373, -1,
 	1513, 1514, 1374, -1,
 	1514, 1375, 1374, -1,
 	1514, 1515, 1375, -1,
 	1515, 1376, 1375, -1,
 	1515, 1516, 1376, -1,
 	1516, 1377, 1376, -1,
 	1516, 1517, 1377, -1,
 	1517, 1378, 1377, -1,
 	1517, 1518, 1378, -1,
 	1518, 1379, 1378, -1,
 	1518, 1519, 1379, -1,
 	1519, 1380, 1379, -1,
 	1519, 1520, 1380, -1,
 	1520, 1381, 1380, -1,
 	1520, 1521, 1381, -1,
 	1521, 1382, 1381, -1,
 	1521, 1522, 1382, -1,
 	1522, 1383, 1382, -1,
 	1522, 1523, 1383, -1,
 	1523, 1384, 1383, -1,
 	1523, 1524, 1384, -1,
 	1524, 1385, 1384, -1,
 	1524, 1525, 1385, -1,
 	1525, 1386, 1385, -1,
 	1525, 1387, 1386, -1,
 	1525, 1526, 1387, -1,
 	1526, 1388, 1387, -1,
 	1526, 1527, 1388, -1,
 	1527, 1389, 1388, -1,
 	1527, 1528, 1389, -1,
 	1528, 1390, 1389, -1,
 	1528, 1529, 1390, -1,
 	1529, 1391, 1390, -1,
 	1529, 1530, 1391, -1,
 	1530, 1392, 1391, -1,
 	1530, 1531, 1392, -1,
 	1531, 1393, 1392, -1,
 	1531, 1532, 1393, -1,
 	1532, 1394, 1393, -1,
 	1532, 1533, 1394, -1,
 	1533, 1395, 1394, -1,
 	1533, 1534, 1395, -1,
 	1534, 1396, 1395, -1,
 	1534, 1535, 1396, -1,
 	1535, 1397, 1396, -1,
 	1535, 1536, 1397, -1,
 	1536, 1398, 1397, -1,
 	1536, 1537, 1398, -1,
 	1537, 1399, 1398, -1,
 	1537, 1538, 1399, -1,
 	1538, 1400, 1399, -1,
 	1538, 1539, 1400, -1,
 	1539, 1401, 1400, -1,
 	1539, 1540, 1401, -1,
 	1540, 1402, 1401, -1,
 	1540, 1541, 1402, -1,
 	1541, 1403, 1402, -1,
 	1541, 1542, 1403, -1,
 	1542, 1404, 1403, -1,
 	1542, 1543, 1404, -1,
 	1543, 1405, 1404, -1,
 	1543, 1544, 1405, -1,
 	1544, 1406, 1405, -1,
 	1544, 1407, 1406, -1,
 	1544, 1545, 1407, -1,
 	1545, 1408, 1407, -1,
 	1545, 1546, 1408, -1,
 	1546, 1409, 1408, -1,
 	1546, 1547, 1409, -1,
 	1547, 1410, 1409, -1,
 	1547, 1548, 1410, -1,
 	1548, 1411, 1410, -1,
 	1548, 1549, 1411, -1,
 	1549, 1412, 1411, -1,
 	1549, 1550, 1412, -1,
 	1550, 1413, 1412, -1,
 	1550, 1551, 1413, -1,
 	1551, 1414, 1413, -1,
 	1551, 1552, 1414, -1,
 	1552, 1415, 1414, -1,
 	1552, 1553, 1415, -1,
 	1553, 1416, 1415, -1,
 	1553, 1554, 1416, -1,
 	1554, 1417, 1416, -1,
 	1554, 1555, 1417, -1,
 	1555, 1418, 1417, -1,
 	1555, 1556, 1418, -1,
 	1556, 1557, 1418, -1,
 	1557, 1419, 1418, -1,
 	1557, 1420, 1419, -1,
 	1557, 1558, 1420, -1,
 	1558, 1421, 1420, -1,
 	1558, 1559, 1421, -1,
 	1559, 1422, 1421, -1,
 	1559, 1560, 1422, -1,
 	1560, 1423, 1422, -1,
 	1560, 1561, 1423, -1,
 	1561, 1424, 1423, -1,
 	1561, 1562, 1424, -1,
 	1562, 1425, 1424, -1,
 	1562, 1563, 1425, -1,
 	1563, 1426, 1425, -1,
 	1563, 1564, 1426, -1,
 	1564, 1427, 1426, -1,
 	1564, 1565, 1427, -1,
 	1565, 1428, 1427, -1,
 	1565, 1566, 1428, -1,
 	1566, 1429, 1428, -1,
 	1566, 1567, 1429, -1,
 	1567, 1430, 1429, -1,
 	1567, 1568, 1430, -1,
 	1568, 1431, 1430, -1,
 	1568, 1569, 1431, -1,
 	1569, 1432, 1431, -1,
 	1569, 1570, 1432, -1,
 	1570, 1433, 1432, -1,
 	1570, 1571, 1433, -1,
 	1571, 1434, 1433, -1,
 	1571, 1572, 1434, -1,
 	1572, 1435, 1434, -1,
 	1572, 1573, 1435, -1,
 	1573, 1574, 1435, -1,
 	1574, 1436, 1435, -1,
 	1574, 1437, 1436, -1,
 	1574, 1575, 1437, -1,
 	1575, 1438, 1437, -1,
 	1575, 1576, 1438, -1,
 	1576, 1439, 1438, -1,
 	1576, 1440, 1439, -1,
 	1440, 1301, 1439, -1,
 	1577, 1578, 1440, -1,
 	1578, 1441, 1440, -1,
 	1578, 1579, 1441, -1,
 	1579, 1442, 1441, -1,
 	1579, 1580, 1442, -1,
 	1580, 1443, 1442, -1,
 	1580, 1581, 1443, -1,
 	1581, 1444, 1443, -1,
 	1581, 1582, 1444, -1,
 	1582, 1445, 1444, -1,
 	1582, 1446, 1445, -1,
 	1582, 1583, 1446, -1,
 	1583, 1447, 1446, -1,
 	1583, 1584, 1447, -1,
 	1584, 1448, 1447, -1,
 	1584, 1585, 1448, -1,
 	1585, 1449, 1448, -1,
 	1585, 1586, 1449, -1,
 	1586, 1450, 1449, -1,
 	1586, 1587, 1450, -1,
 	1587, 1588, 1450, -1,
 	1588, 1451, 1450, -1,
 	1588, 1452, 1451, -1,
 	1588, 1589, 1452, -1,
 	1589, 1453, 1452, -1,
 	1589, 1590, 1453, -1,
 	1590, 1454, 1453, -1,
 	1590, 1591, 1454, -1,
 	1591, 1455, 1454, -1,
 	1591, 1592, 1455, -1,
 	1592, 1456, 1455, -1,
 	1592, 1457, 1456, -1,
 	1592, 1593, 1457, -1,
 	1593, 1594, 1457, -1,
 	1594, 1458, 1457, -1,
 	1594, 1459, 1458, -1,
 	1594, 1595, 1459, -1,
 	1595, 1460, 1459, -1,
 	1595, 1596, 1460, -1,
 	1596, 1461, 1460, -1,
 	1596, 1462, 1461, -1,
 	1596, 1463, 1462, -1,
 	1596, 1597, 1463, -1,
 	1597, 1464, 1463, -1,
 	1597, 1598, 1464, -1,
 	1598, 1465, 1464, -1,
 	1598, 1599, 1465, -1,
 	1599, 1466, 1465, -1,
 	1599, 1600, 1466, -1,
 	1600, 1467, 1466, -1,
 	1600, 1601, 1467, -1,
 	1601, 1468, 1467, -1,
 	1601, 1602, 1468, -1,
 	1602, 1469, 1468, -1,
 	1602, 1603, 1469, -1,
 	1603, 1470, 1469, -1,
 	1603, 1604, 1470, -1,
 	1604, 1471, 1470, -1,
 	1604, 1605, 1471, -1,
 	1605, 1472, 1471, -1,
 	1605, 1606, 1472, -1,
 	1606, 1473, 1472, -1,
 	1606, 1607, 1473, -1,
 	1607, 1474, 1473, -1,
 	1607, 1608, 1474, -1,
 	1608, 1475, 1474, -1,
 	1608, 1609, 1475, -1,
 	1609, 1476, 1475, -1,
 	1609, 1610, 1476, -1,
 	1610, 1477, 1476, -1,
 	1610, 1611, 1477, -1,
 	1611, 1478, 1477, -1,
 	1611, 1612, 1478, -1,
 	1612, 1479, 1478, -1,
 	1612, 1613, 1479, -1,
 	1613, 1480, 1479, -1,
 	1613, 1614, 1480, -1,
 	1614, 1481, 1480, -1,
 	1614, 1482, 1481, -1,
 	1614, 1615, 1482, -1,
 	1615, 1483, 1482, -1,
 	1615, 1616, 1483, -1,
 	1616, 1484, 1483, -1,
 	1616, 1617, 1484, -1,
 	1617, 1485, 1484, -1,
 	1617, 1618, 1485, -1,
 	1618, 1619, 1485, -1,
 	1619, 1486, 1485, -1,
 	1619, 1487, 1486, -1,
 	1619, 1620, 1487, -1,
 	1620, 1488, 1487, -1,
 	1620, 1621, 1488, -1,
 	1621, 1489, 1488, -1,
 	1621, 1622, 1489, -1,
 	1622, 1490, 1489, -1,
 	1622, 1623, 1490, -1,
 	1623, 1491, 1490, -1,
 	1623, 1624, 1491, -1,
 	1624, 1492, 1491, -1,
 	1624, 1625, 1492, -1,
 	1625, 1493, 1492, -1,
 	1625, 1626, 1493, -1,
 	1626, 1494, 1493, -1,
 	1626, 1627, 1494, -1,
 	1627, 1495, 1494, -1,
 	1627, 1628, 1495, -1,
 	1628, 1629, 1495, -1,
 	1629, 1496, 1495, -1,
 	1629, 1630, 1496, -1,
 	1630, 1497, 1496, -1,
 	1630, 1498, 1497, -1,
 	1630, 1631, 1498, -1,
 	1631, 1632, 1498, -1,
 	1632, 1499, 1498, -1,
 	1632, 1500, 1499, -1,
 	1632, 1633, 1500, -1,
 	1633, 1634, 1500, -1,
 	1634, 1501, 1500, -1,
 	1634, 1502, 1501, -1,
 	1634, 1635, 1502, -1,
 	1635, 1503, 1502, -1,
 	1635, 1636, 1503, -1,
 	1636, 1504, 1503, -1,
 	1636, 1505, 1504, -1,
 	1636, 1637, 1505, -1,
 	1637, 1638, 1505, -1,
 	1638, 1506, 1505, -1,
 	1638, 1639, 1506, -1,
 	1639, 1507, 1506, -1,
 	1639, 1640, 1507, -1,
 	1640, 1508, 1507, -1,
 	1640, 1641, 1508, -1,
 	1641, 1509, 1508, -1,
 	1641, 1642, 1509, -1,
 	1642, 1643, 1509, -1,
 	1643, 1510, 1509, -1,
 	1643, 1644, 1510, -1,
 	1644, 1511, 1510, -1,
 	1644, 1645, 1511, -1,
 	1645, 1512, 1511, -1,
 	1645, 1646, 1512, -1,
 	1646, 1513, 1512, -1,
 	1646, 1647, 1513, -1,
 	1647, 1514, 1513, -1,
 	1647, 1648, 1514, -1,
 	1648, 1515, 1514, -1,
 	1648, 1649, 1515, -1,
 	1649, 1516, 1515, -1,
 	1649, 1650, 1516, -1,
 	1650, 1517, 1516, -1,
 	1650, 1651, 1517, -1,
 	1651, 1518, 1517, -1,
 	1651, 1519, 1518, -1,
 	1651, 1652, 1519, -1,
 	1652, 1520, 1519, -1,
 	1652, 1653, 1520, -1,
 	1653, 1654, 1520, -1,
 	1654, 1521, 1520, -1,
 	1654, 1522, 1521, -1,
 	1654, 1523, 1522, -1,
 	1654, 1524, 1523, -1,
 	1654, 1525, 1524, -1,
 	1654, 1655, 1525, -1,
 	1655, 1526, 1525, -1,
 	1655, 1656, 1526, -1,
 	1656, 1527, 1526, -1,
 	1656, 1657, 1527, -1,
 	1657, 1528, 1527, -1,
 	1657, 1529, 1528, -1,
 	1657, 1658, 1529, -1,
 	1658, 1530, 1529, -1,
 	1658, 1659, 1530, -1,
 	1659, 1531, 1530, -1,
 	1659, 1660, 1531, -1,
 	1660, 1532, 1531, -1,
 	1660, 1661, 1532, -1,
 	1661, 1533, 1532, -1,
 	1661, 1662, 1533, -1,
 	1662, 1534, 1533, -1,
 	1662, 1663, 1534, -1,
 	1663, 1535, 1534, -1,
 	1663, 1664, 1535, -1,
 	1664, 1536, 1535, -1,
 	1664, 1537, 1536, -1,
 	1664, 1665, 1537, -1,
 	1665, 1538, 1537, -1,
 	1665, 1666, 1538, -1,
 	1666, 1539, 1538, -1,
 	1666, 1667, 1539, -1,
 	1667, 1540, 1539, -1,
 	1667, 1541, 1540, -1,
 	1667, 1668, 1541, -1,
 	1668, 1669, 1541, -1,
 	1669, 1542, 1541, -1,
 	1669, 1670, 1542, -1,
 	1670, 1543, 1542, -1,
 	1670, 1671, 1543, -1,
 	1671, 1544, 1543, -1,
 	1671, 1545, 1544, -1,
 	1671, 1672, 1545, -1,
 	1672, 1546, 1545, -1,
 	1672, 1673, 1546, -1,
 	1673, 1547, 1546, -1,
 	1673, 1548, 1547, -1,
 	1673, 1674, 1548, -1,
 	1674, 1549, 1548, -1,
 	1674, 1675, 1549, -1,
 	1675, 1550, 1549, -1,
 	1675, 1676, 1550, -1,
 	1676, 1551, 1550, -1,
 	1676, 1677, 1551, -1,
 	1677, 1552, 1551, -1,
 	1677, 1553, 1552, -1,
 	1677, 1678, 1553, -1,
 	1678, 1554, 1553, -1,
 	1678, 1679, 1554, -1,
 	1679, 1555, 1554, -1,
 	1679, 1680, 1555, -1,
 	1680, 1556, 1555, -1,
 	1680, 1681, 1556, -1,
 	1681, 1557, 1556, -1,
 	1681, 1682, 1557, -1,
 	1682, 1558, 1557, -1,
 	1682, 1683, 1558, -1,
 	1683, 1559, 1558, -1,
 	1683, 1684, 1559, -1,
 	1684, 1560, 1559, -1,
 	1684, 1685, 1560, -1,
 	1685, 1561, 1560, -1,
 	1685, 1686, 1561, -1,
 	1686, 1562, 1561, -1,
 	1686, 1687, 1562, -1,
 	1687, 1563, 1562, -1,
 	1687, 1688, 1563, -1,
 	1688, 1689, 1563, -1,
 	1689, 1564, 1563, -1,
 	1689, 1565, 1564, -1,
 	1689, 1690, 1565, -1,
 	1690, 1566, 1565, -1,
 	1690, 1691, 1566, -1,
 	1691, 1567, 1566, -1,
 	1691, 1692, 1567, -1,
 	1692, 1568, 1567, -1,
 	1692, 1693, 1568, -1,
 	1693, 1569, 1568, -1,
 	1693, 1694, 1569, -1,
 	1694, 1570, 1569, -1,
 	1694, 1695, 1570, -1,
 	1695, 1571, 1570, -1,
 	1695, 1696, 1571, -1,
 	1696, 1572, 1571, -1,
 	1696, 1697, 1572, -1,
 	1697, 1573, 1572, -1,
 	1697, 1574, 1573, -1,
 	1697, 1698, 1574, -1,
 	1698, 1699, 1574, -1,
 	1699, 1575, 1574, -1,
 	1699, 1700, 1575, -1,
 	1700, 1576, 1575, -1,
 	1700, 1577, 1576, -1,
 	1577, 1440, 1576, -1,
 	1701, 1702, 1577, -1,
 	1702, 1703, 1577, -1,
 	1703, 1578, 1577, -1,
 	1703, 1704, 1578, -1,
 	1704, 1579, 1578, -1,
 	1704, 1580, 1579, -1,
 	1704, 1705, 1580, -1,
 	1705, 1581, 1580, -1,
 	1705, 1706, 1581, -1,
 	1706, 1582, 1581, -1,
 	1706, 1707, 1582, -1,
 	1707, 1583, 1582, -1,
 	1707, 1584, 1583, -1,
 	1707, 1708, 1584, -1,
 	1708, 1585, 1584, -1,
 	1708, 1709, 1585, -1,
 	1709, 1710, 1585, -1,
 	1710, 1586, 1585, -1,
 	1710, 1711, 1586, -1,
 	1711, 1587, 1586, -1,
 	1711, 1588, 1587, -1,
 	1711, 1712, 1588, -1,
 	1712, 1589, 1588, -1,
 	1712, 1713, 1589, -1,
 	1713, 1590, 1589, -1,
 	1713, 1714, 1590, -1,
 	1714, 1591, 1590, -1,
 	1714, 1715, 1591, -1,
 	1715, 1592, 1591, -1,
 	1715, 1716, 1592, -1,
 	1716, 1717, 1592, -1,
 	1717, 1593, 1592, -1,
 	1717, 1718, 1593, -1,
 	1718, 1594, 1593, -1,
 	1718, 1719, 1594, -1,
 	1719, 1595, 1594, -1,
 	1719, 1720, 1595, -1,
 	1720, 1596, 1595, -1,
 	1720, 1597, 1596, -1,
 	1720, 1721, 1597, -1,
 	1721, 1598, 1597, -1,
 	1721, 1722, 1598, -1,
 	1722, 1599, 1598, -1,
 	1722, 1723, 1599, -1,
 	1723, 1600, 1599, -1,
 	1723, 1724, 1600, -1,
 	1724, 1601, 1600, -1,
 	1724, 1725, 1601, -1,
 	1725, 1602, 1601, -1,
 	1725, 1726, 1602, -1,
 	1726, 1727, 1602, -1,
 	1727, 1603, 1602, -1,
 	1727, 1604, 1603, -1,
 	1727, 1728, 1604, -1,
 	1728, 1605, 1604, -1,
 	1728, 1729, 1605, -1,
 	1729, 1606, 1605, -1,
 	1729, 1730, 1606, -1,
 	1730, 1607, 1606, -1,
 	1730, 1731, 1607, -1,
 	1731, 1608, 1607, -1,
 	1731, 1732, 1608, -1,
 	1732, 1609, 1608, -1,
 	1732, 1733, 1609, -1,
 	1733, 1610, 1609, -1,
 	1733, 1734, 1610, -1,
 	1734, 1611, 1610, -1,
 	1734, 1735, 1611, -1,
 	1735, 1612, 1611, -1,
 	1735, 1736, 1612, -1,
 	1736, 1613, 1612, -1,
 	1736, 1737, 1613, -1,
 	1737, 1614, 1613, -1,
 	1737, 1738, 1614, -1,
 	1738, 1615, 1614, -1,
 	1738, 1739, 1615, -1,
 	1739, 1616, 1615, -1,
 	1739, 1740, 1616, -1,
 	1740, 1617, 1616, -1,
 	1740, 1741, 1617, -1,
 	1741, 1618, 1617, -1,
 	1741, 1742, 1618, -1,
 	1742, 1619, 1618, -1,
 	1742, 1743, 1619, -1,
 	1743, 1620, 1619, -1,
 	1743, 1744, 1620, -1,
 	1744, 1621, 1620, -1,
 	1744, 1745, 1621, -1,
 	1745, 1622, 1621, -1,
 	1745, 1746, 1622, -1,
 	1746, 1623, 1622, -1,
 	1746, 1747, 1623, -1,
 	1747, 1624, 1623, -1,
 	1747, 1748, 1624, -1,
 	1748, 1625, 1624, -1,
 	1748, 1749, 1625, -1,
 	1749, 1626, 1625, -1,
 	1749, 1750, 1626, -1,
 	1750, 1627, 1626, -1,
 	1750, 1751, 1627, -1,
 	1751, 1628, 1627, -1,
 	1751, 1752, 1628, -1,
 	1752, 1753, 1628, -1,
 	1753, 1629, 1628, -1,
 	1753, 1754, 1629, -1,
 	1754, 1630, 1629, -1,
 	1754, 1755, 1630, -1,
 	1755, 1756, 1630, -1,
 	1756, 1631, 1630, -1,
 	1756, 1632, 1631, -1,
 	1756, 1757, 1632, -1,
 	1757, 1633, 1632, -1,
 	1757, 1758, 1633, -1,
 	1758, 1634, 1633, -1,
 	1758, 1759, 1634, -1,
 	1759, 1760, 1634, -1,
 	1760, 1635, 1634, -1,
 	1760, 1636, 1635, -1,
 	1760, 1761, 1636, -1,
 	1761, 1637, 1636, -1,
 	1761, 1762, 1637, -1,
 	1762, 1638, 1637, -1,
 	1762, 1763, 1638, -1,
 	1763, 1639, 1638, -1,
 	1763, 1764, 1639, -1,
 	1764, 1640, 1639, -1,
 	1764, 1765, 1640, -1,
 	1765, 1641, 1640, -1,
 	1765, 1766, 1641, -1,
 	1766, 1642, 1641, -1,
 	1766, 1767, 1642, -1,
 	1767, 1643, 1642, -1,
 	1767, 1768, 1643, -1,
 	1768, 1769, 1643, -1,
 	1769, 1644, 1643, -1,
 	1769, 1645, 1644, -1,
 	1769, 1770, 1645, -1,
 	1770, 1771, 1645, -1,
 	1771, 1646, 1645, -1,
 	1771, 1772, 1646, -1,
 	1772, 1647, 1646, -1,
 	1772, 1773, 1647, -1,
 	1773, 1648, 1647, -1,
 	1773, 1649, 1648, -1,
 	1773, 1774, 1649, -1,
 	1774, 1650, 1649, -1,
 	1774, 1775, 1650, -1,
 	1775, 1651, 1650, -1,
 	1775, 1776, 1651, -1,
 	1776, 1652, 1651, -1,
 	1776, 1777, 1652, -1,
 	1777, 1653, 1652, -1,
 	1777, 1778, 1653, -1,
 	1778, 1654, 1653, -1,
 	1778, 1779, 1654, -1,
 	1779, 1655, 1654, -1,
 	1779, 1780, 1655, -1,
 	1780, 1656, 1655, -1,
 	1780, 1657, 1656, -1,
 	1780, 1781, 1657, -1,
 	1781, 1658, 1657, -1,
 	1781, 1782, 1658, -1,
 	1782, 1659, 1658, -1,
 	1782, 1783, 1659, -1,
 	1783, 1660, 1659, -1,
 	1783, 1784, 1660, -1,
 	1784, 1661, 1660, -1,
 	1784, 1785, 1661, -1,
 	1785, 1662, 1661, -1,
 	1785, 1786, 1662, -1,
 	1786, 1663, 1662, -1,
 	1786, 1664, 1663, -1,
 	1786, 1787, 1664, -1,
 	1787, 1665, 1664, -1,
 	1787, 1788, 1665, -1,
 	1788, 1666, 1665, -1,
 	1788, 1789, 1666, -1,
 	1789, 1667, 1666, -1,
 	1789, 1790, 1667, -1,
 	1790, 1668, 1667, -1,
 	1790, 1791, 1668, -1,
 	1791, 1669, 1668, -1,
 	1791, 1792, 1669, -1,
 	1792, 1670, 1669, -1,
 	1792, 1793, 1670, -1,
 	1793, 1671, 1670, -1,
 	1793, 1794, 1671, -1,
 	1794, 1672, 1671, -1,
 	1794, 1795, 1672, -1,
 	1795, 1673, 1672, -1,
 	1795, 1674, 1673, -1,
 	1795, 1796, 1674, -1,
 	1796, 1675, 1674, -1,
 	1796, 1797, 1675, -1,
 	1797, 1676, 1675, -1,
 	1797, 1798, 1676, -1,
 	1798, 1677, 1676, -1,
 	1798, 1799, 1677, -1,
 	1799, 1678, 1677, -1,
 	1799, 1800, 1678, -1,
 	1800, 1679, 1678, -1,
 	1800, 1801, 1679, -1,
 	1801, 1680, 1679, -1,
 	1801, 1802, 1680, -1,
 	1802, 1681, 1680, -1,
 	1802, 1803, 1681, -1,
 	1803, 1682, 1681, -1,
 	1803, 1804, 1682, -1,
 	1804, 1683, 1682, -1,
 	1804, 1805, 1683, -1,
 	1805, 1684, 1683, -1,
 	1805, 1806, 1684, -1,
 	1806, 1685, 1684, -1,
 	1806, 1807, 1685, -1,
 	1807, 1686, 1685, -1,
 	1807, 1808, 1686, -1,
 	1808, 1687, 1686, -1,
 	1808, 1809, 1687, -1,
 	1809, 1688, 1687, -1,
 	1809, 1810, 1688, -1,
 	1810, 1689, 1688, -1,
 	1810, 1811, 1689, -1,
 	1811, 1690, 1689, -1,
 	1811, 1812, 1690, -1,
 	1812, 1691, 1690, -1,
 	1812, 1813, 1691, -1,
 	1813, 1692, 1691, -1,
 	1813, 1814, 1692, -1,
 	1814, 1693, 1692, -1,
 	1814, 1815, 1693, -1,
 	1815, 1694, 1693, -1,
 	1815, 1816, 1694, -1,
 	1816, 1695, 1694, -1,
 	1816, 1817, 1695, -1,
 	1817, 1696, 1695, -1,
 	1817, 1818, 1696, -1,
 	1818, 1697, 1696, -1,
 	1818, 1819, 1697, -1,
 	1819, 1698, 1697, -1,
 	1819, 1820, 1698, -1,
 	1820, 1699, 1698, -1,
 	1820, 1821, 1699, -1,
 	1821, 1700, 1699, -1,
 	1821, 1701, 1700, -1,
 	1701, 1577, 1700, -1,
 	1948, 1888, 1887, -1,
 	1948, 1889, 1888, -1,
 	1948, 1890, 1889, -1,
 	1948, 1891, 1890, -1,
 	1948, 1949, 1891, -1,
 	1949, 1892, 1891, -1,
 	1949, 1950, 1892, -1,
 	1950, 1893, 1892, -1,
 	1950, 1951, 1893, -1,
 	1951, 1894, 1893, -1,
 	1951, 1952, 1894, -1,
 	1952, 1895, 1894, -1,
 	1952, 1953, 1895, -1,
 	1953, 1896, 1895, -1,
 	1953, 1954, 1896, -1,
 	1954, 1897, 1896, -1,
 	1954, 1955, 1897, -1,
 	1955, 1898, 1897, -1,
 	1955, 1899, 1898, -1,
 	1955, 1900, 1899, -1,
 	1955, 1956, 1900, -1,
 	1956, 1901, 1900, -1,
 	1956, 1957, 1901, -1,
 	1957, 1902, 1901, -1,
 	1957, 1958, 1902, -1,
 	1958, 1903, 1902, -1,
 	1958, 1959, 1903, -1,
 	1959, 1904, 1903, -1,
 	1959, 1905, 1904, -1,
 	1959, 1906, 1905, -1,
 	1959, 1907, 1906, -1,
 	1959, 1908, 1907, -1,
 	1959, 1909, 1908, -1,
 	1959, 1910, 1909, -1,
 	1959, 1911, 1910, -1,
 	1959, 1912, 1911, -1,
 	1959, 1913, 1912, -1,
 	1959, 1914, 1913, -1,
 	1959, 1915, 1914, -1,
 	1959, 1916, 1915, -1,
 	1959, 1917, 1916, -1,
 	1959, 1918, 1917, -1,
 	1959, 1919, 1918, -1,
 	1959, 1920, 1919, -1,
 	1959, 1921, 1920, -1,
 	1959, 1922, 1921, -1,
 	1959, 1923, 1922, -1,
 	1959, 1924, 1923, -1,
 	1959, 1925, 1924, -1,
 	1959, 1926, 1925, -1,
 	1959, 1927, 1926, -1,
 	1959, 1928, 1927, -1,
 	1959, 1929, 1928, -1,
 	1959, 1960, 1929, -1,
 	1960, 1930, 1929, -1,
 	1960, 1931, 1930, -1,
 	1960, 1961, 1931, -1,
 	1961, 1932, 1931, -1,
 	1961, 1962, 1932, -1,
 	1962, 1933, 1932, -1,
 	1962, 1934, 1933, -1,
 	1962, 1963, 1934, -1,
 	1963, 1935, 1934, -1,
 	1963, 1964, 1935, -1,
 	1964, 1965, 1935, -1,
 	1965, 1936, 1935, -1,
 	1965, 1966, 1936, -1,
 	1966, 1937, 1936, -1,
 	1966, 1938, 1937, -1,
 	1966, 1967, 1938, -1,
 	1967, 1939, 1938, -1,
 	1967, 1968, 1939, -1,
 	1968, 1940, 1939, -1,
 	1968, 1969, 1940, -1,
 	1969, 1941, 1940, -1,
 	1969, 1970, 1941, -1,
 	1970, 1942, 1941, -1,
 	1970, 1943, 1942, -1,
 	1970, 1971, 1943, -1,
 	1971, 1944, 1943, -1,
 	1971, 1972, 1944, -1,
 	1972, 1945, 1944, -1,
 	1972, 1973, 1945, -1,
 	1973, 1946, 1945, -1,
 	1973, 1947, 1946, -1,
 	1973, 1974, 1947, -1,
 	1974, 1887, 1947, -1,
 	1974, 1975, 1887, -1,
 	1975, 1976, 1887, -1,
 	1976, 1948, 1887, -1,
 	2060, 2025, 2024, -1,
 	2060, 2026, 2025, -1,
 	2060, 2027, 2026, -1,
 	2060, 2028, 2027, -1,
 	2060, 2029, 2028, -1,
 	2060, 2030, 2029, -1,
 	2060, 2031, 2030, -1,
 	2060, 2061, 2031, -1,
 	2061, 2032, 2031, -1,
 	2061, 2062, 2032, -1,
 	2062, 2033, 2032, -1,
 	2062, 2034, 2033, -1,
 	2062, 2063, 2034, -1,
 	2063, 2035, 2034, -1,
 	2063, 2064, 2035, -1,
 	2064, 2036, 2035, -1,
 	2064, 2065, 2036, -1,
 	2065, 2037, 2036, -1,
 	2065, 2066, 2037, -1,
 	2066, 2038, 2037, -1,
 	2066, 2067, 2038, -1,
 	2067, 2039, 2038, -1,
 	2067, 2068, 2039, -1,
 	2068, 2040, 2039, -1,
 	2068, 2069, 2040, -1,
 	2069, 2041, 2040, -1,
 	2069, 2070, 2041, -1,
 	2070, 2042, 2041, -1,
 	2070, 2043, 2042, -1,
 	2070, 2071, 2043, -1,
 	2071, 2044, 2043, -1,
 	2071, 2072, 2044, -1,
 	2072, 2045, 2044, -1,
 	2072, 2046, 2045, -1,
 	2072, 2073, 2046, -1,
 	2073, 2047, 2046, -1,
 	2073, 2048, 2047, -1,
 	2073, 2049, 2048, -1,
 	2073, 2074, 2049, -1,
 	2074, 2050, 2049, -1,
 	2074, 2075, 2050, -1,
 	2075, 2051, 2050, -1,
 	2075, 2076, 2051, -1,
 	2076, 2052, 2051, -1,
 	2076, 2053, 2052, -1,
 	2076, 2077, 2053, -1,
 	2077, 2054, 2053, -1,
 	2077, 2078, 2054, -1,
 	2078, 2055, 2054, -1,
 	2078, 2079, 2055, -1,
 	2079, 2056, 2055, -1,
 	2079, 2080, 2056, -1,
 	2080, 2057, 2056, -1,
 	2080, 2081, 2057, -1,
 	2081, 2058, 2057, -1,
 	2081, 2059, 2058, -1,
 	2081, 2024, 2059, -1,
 	2081, 2082, 2024, -1,
 	2082, 2083, 2024, -1,
 	2083, 2084, 2024, -1,
 	2084, 2085, 2024, -1,
 	2085, 2086, 2024, -1,
 	2086, 2060, 2024, -1,
 	2089, 2090, 2087, -1,
 	2090, 2088, 2087, -1,
 	2090, 2091, 2088, -1,
 	2092, 2093, 2089, -1,
 	2093, 2090, 2089, -1,
 	2093, 2094, 2090, -1,
 	2094, 2091, 2090, -1,
 	2094, 2095, 2091, -1,
 	2096, 2093, 2092, -1,
 	2096, 2097, 2093, -1,
 	2097, 2094, 2093, -1,
 	2097, 2098, 2094, -1,
 	2098, 2095, 2094, -1,
 	2098, 2099, 2095, -1,
 	2100, 2101, 2096, -1,
 	2101, 2097, 2096, -1,
 	2101, 2102, 2097, -1,
 	2102, 2098, 2097, -1,
 	2102, 2103, 2098, -1,
 	2103, 2099, 2098, -1,
 	2103, 2104, 2099, -1,
 	2105, 2106, 2100, -1,
 	2106, 2101, 2100, -1,
 	2106, 2107, 2101, -1,
 	2107, 2102, 2101, -1,
 	2107, 2108, 2102, -1,
 	2108, 2103, 2102, -1,
 	2108, 2109, 2103, -1,
 	2109, 2104, 2103, -1,
 	2109, 2110, 2104, -1,
 	2114, 2115, 2105, -1,
 	2115, 2106, 2105, -1,
 	2115, 2116, 2106, -1,
 	2116, 2107, 2106, -1,
 	2116, 2117, 2107, -1,
 	2117, 2108, 2107, -1,
 	2117, 2118, 2108, -1,
 	2118, 2109, 2108, -1,
 	2118, 2119, 2109, -1,
 	2119, 2110, 2109, -1,
 	2119, 2120, 2110, -1,
 	2120, 2111, 2110, -1,
 	2123, 2124, 2112, -1,
 	2124, 2113, 2112, -1,
 	2124, 2125, 2113, -1,
 	2125, 2114, 2113, -1,
 	2125, 2126, 2114, -1,
 	2126, 2115, 2114, -1,
 	2126, 2127, 2115, -1,
 	2127, 2116, 2115, -1,
 	2127, 2128, 2116, -1,
 	2128, 2117, 2116, -1,
 	2128, 2129, 2117, -1,
 	2129, 2118, 2117, -1,
 	2129, 2130, 2118, -1,
 	2130, 2119, 2118, -1,
 	2130, 2131, 2119, -1,
 	2131, 2120, 2119, -1,
 	2131, 2132, 2120, -1,
 	2134, 2135, 2121, -1,
 	2135, 2122, 2121, -1,
 	2135, 2136, 2122, -1,
 	2136, 2123, 2122, -1,
 	2136, 2137, 2123, -1,
 	2137, 2124, 2123, -1,
 	2137, 2138, 2124, -1,
 	2138, 2125, 2124, -1,
 	2138, 2139, 2125, -1,
 	2139, 2126, 2125, -1,
 	2139, 2140, 2126, -1,
 	2140, 2127, 2126, -1,
 	2140, 2141, 2127, -1,
 	2141, 2128, 2127, -1,
 	2141, 2142, 2128, -1,
 	2142, 2129, 2128, -1,
 	2142, 2143, 2129, -1,
 	2143, 2130, 2129, -1,
 	2143, 2144, 2130, -1,
 	2144, 2131, 2130, -1,
 	2144, 2145, 2131, -1,
 	2145, 2132, 2131, -1,
 	2147, 2148, 2133, -1,
 	2148, 2134, 2133, -1,
 	2148, 2149, 2134, -1,
 	2149, 2135, 2134, -1,
 	2149, 2150, 2135, -1,
 	2150, 2136, 2135, -1,
 	2150, 2151, 2136, -1,
 	2151, 2137, 2136, -1,
 	2151, 2152, 2137, -1,
 	2152, 2138, 2137, -1,
 	2152, 2153, 2138, -1,
 	2153, 2139, 2138, -1,
 	2153, 2154, 2139, -1,
 	2154, 2140, 2139, -1,
 	2154, 2155, 2140, -1,
 	2155, 2141, 2140, -1,
 	2155, 2156, 2141, -1,
 	2156, 2142, 2141, -1,
 	2156, 2157, 2142, -1,
 	2157, 2143, 2142, -1,
 	2157, 2158, 2143, -1,
 	2158, 2144, 2143, -1,
 	2158, 2159, 2144, -1,
 	2159, 2145, 2144, -1,
 	2160, 2161, 2146, -1,
 	2161, 2147, 2146, -1,
 	2161, 2162, 2147, -1,
 	2162, 2148, 2147, -1,
 	2162, 2163, 2148, -1,
 	2163, 2149, 2148, -1,
 	2163, 2164, 2149, -1,
 	2164, 2150, 2149, -1,
 	2164, 2165, 2150, -1,
 	2165, 2151, 2150, -1,
 	2165, 2166, 2151, -1,
 	2166, 2152, 2151, -1,
 	2166, 2167, 2152, -1,
 	2167, 2153, 2152, -1,
 	2167, 2168, 2153, -1,
 	2168, 2154, 2153, -1,
 	2168, 2169, 2154, -1,
 	2169, 2155, 2154, -1,
 	2169, 2170, 2155, -1,
 	2170, 2156, 2155, -1,
 	2170, 2171, 2156, -1,
 	2171, 2157, 2156, -1,
 	2171, 2172, 2157, -1,
 	2172, 2158, 2157, -1,
 	2172, 2173, 2158, -1,
 	2173, 2159, 2158, -1,
 	2174, 2161, 2160, -1,
 	2174, 2175, 2161, -1,
 	2175, 2162, 2161, -1,
 	2175, 2176, 2162, -1,
 	2176, 2163, 2162, -1,
 	2176, 2177, 2163, -1,
 	2177, 2164, 2163, -1,
 	2177, 2178, 2164, -1,
 	2178, 2165, 2164, -1,
 	2178, 2179, 2165, -1,
 	2179, 2166, 2165, -1,
 	2179, 2180, 2166, -1,
 	2180, 2167, 2166, -1,
 	2180, 2181, 2167, -1,
 	2181, 2168, 2167, -1,
 	2181, 2182, 2168, -1,
 	2182, 2169, 2168, -1,
 	2182, 2183, 2169, -1,
 	2183, 2170, 2169, -1,
 	2183, 2184, 2170, -1,
 	2184, 2171, 2170, -1,
 	2184, 2185, 2171, -1,
 	2185, 2172, 2171, -1,
 	2185, 2186, 2172, -1,
 	2186, 2173, 2172, -1,
 	2186, 2187, 2173, -1,
 	2188, 2175, 2174, -1,
 	2188, 2189, 2175, -1,
 	2189, 2176, 2175, -1,
 	2189, 2190, 2176, -1,
 	2190, 2177, 2176, -1,
 	2190, 2191, 2177, -1,
 	2191, 2178, 2177, -1,
 	2191, 2192, 2178, -1,
 	2192, 2179, 2178, -1,
 	2192, 2193, 2179, -1,
 	2193, 2180, 2179, -1,
 	2193, 2194, 2180, -1,
 	2194, 2181, 2180, -1,
 	2194, 2195, 2181, -1,
 	2195, 2182, 2181, -1,
 	2195, 2196, 2182, -1,
 	2196, 2183, 2182, -1,
 	2196, 2197, 2183, -1,
 	2197, 2184, 2183, -1,
 	2197, 2198, 2184, -1,
 	2198, 2185, 2184, -1,
 	2198, 2199, 2185, -1,
 	2199, 2186, 2185, -1,
 	2199, 2200, 2186, -1,
 	2200, 2187, 2186, -1,
 	2201, 2189, 2188, -1,
 	2201, 2202, 2189, -1,
 	2202, 2190, 2189, -1,
 	2202, 2203, 2190, -1,
 	2203, 2191, 2190, -1,
 	2203, 2204, 2191, -1,
 	2204, 2192, 2191, -1,
 	2204, 2205, 2192, -1,
 	2205, 2193, 2192, -1,
 	2205, 2206, 2193, -1,
 	2206, 2194, 2193, -1,
 	2206, 2207, 2194, -1,
 	2207, 2195, 2194, -1,
 	2207, 2208, 2195, -1,
 	2208, 2196, 2195, -1,
 	2208, 2209, 2196, -1,
 	2209, 2197, 2196, -1,
 	2209, 2210, 2197, -1,
 	2210, 2198, 2197, -1,
 	2210, 2211, 2198, -1,
 	2211, 2199, 2198, -1,
 	2211, 2212, 2199, -1,
 	2212, 2200, 2199, -1,
 	2212, 2213, 2200, -1,
 	2214, 2215, 2201, -1,
 	2215, 2202, 2201, -1,
 	2215, 2216, 2202, -1,
 	2216, 2203, 2202, -1,
 	2216, 2217, 2203, -1,
 	2217, 2204, 2203, -1,
 	2217, 2218, 2204, -1,
 	2218, 2205, 2204, -1,
 	2218, 2219, 2205, -1,
 	2219, 2206, 2205, -1,
 	2219, 2220, 2206, -1,
 	2220, 2207, 2206, -1,
 	2220, 2221, 2207, -1,
 	2221, 2208, 2207, -1,
 	2221, 2222, 2208, -1,
 	2222, 2209, 2208, -1,
 	2222, 2223, 2209, -1,
 	2223, 2210, 2209, -1,
 	2223, 2224, 2210, -1,
 	2224, 2211, 2210, -1,
 	2224, 2225, 2211, -1,
 	2225, 2212, 2211, -1,
 	2225, 2226, 2212, -1,
 	2226, 2213, 2212, -1,
 	2226, 2227, 2213, -1,
 	2228, 2215, 2214, -1,
 	2228, 2229, 2215, -1,
 	2229, 2216, 2215, -1,
 	2229, 2230, 2216, -1,
 	2230, 2217, 2216, -1,
 	2230, 2231, 2217, -1,
 	2231, 2218, 2217, -1,
 	2231, 2232, 2218, -1,
 	2232, 2219, 2218, -1,
 	2232, 2233, 2219, -1,
 	2233, 2220, 2219, -1,
 	2233, 2234, 2220, -1,
 	2234, 2221, 2220, -1,
 	2234, 2235, 2221, -1,
 	2235, 2222, 2221, -1,
 	2235, 2236, 2222, -1,
 	2236, 2223, 2222, -1,
 	2236, 2237, 2223, -1,
 	2237, 2224, 2223, -1,
 	2237, 2238, 2224, -1,
 	2238, 2225, 2224, -1,
 	2238, 2239, 2225, -1,
 	2239, 2226, 2225, -1,
 	2239, 2240, 2226, -1,
 	2240, 2227, 2226, -1,
 	2240, 2241, 2227, -1,
 	2243, 2244, 2228, -1,
 	2244, 2229, 2228, -1,
 	2244, 2245, 2229, -1,
 	2245, 2230, 2229, -1,
 	2245, 2246, 2230, -1,
 	2246, 2231, 2230, -1,
 	2246, 2247, 2231, -1,
 	2247, 2232, 2231, -1,
 	2247, 2248, 2232, -1,
 	2248, 2233, 2232, -1,
 	2248, 2249, 2233, -1,
 	2249, 2234, 2233, -1,
 	2249, 2250, 2234, -1,
 	2250, 2235, 2234, -1,
 	2250, 2251, 2235, -1,
 	2251, 2236, 2235, -1,
 	2251, 2252, 2236, -1,
 	2252, 2237, 2236, -1,
 	2252, 2253, 2237, -1,
 	2253, 2238, 2237, -1,
 	2253, 2254, 2238, -1,
 	2254, 2239, 2238, -1,
 	2254, 2255, 2239, -1,
 	2255, 2240, 2239, -1,
 	2255, 2256, 2240, -1,
 	2256, 2241, 2240, -1,
 	2256, 2257, 2241, -1,
 	2257, 2242, 2241, -1,
 	2257, 2258, 2242, -1,
 	2260, 2261, 2243, -1,
 	2261, 2244, 2243, -1,
 	2261, 2262, 2244, -1,
 	2262, 2245, 2244, -1,
 	2262, 2263, 2245, -1,
 	2263, 2246, 2245, -1,
 	2263, 2264, 2246, -1,
 	2264, 2247, 2246, -1,
 	2264, 2265, 2247, -1,
 	2265, 2248, 2247, -1,
 	2265, 2266, 2248, -1,
 	2266, 2249, 2248, -1,
 	2266, 2267, 2249, -1,
 	2267, 2250, 2249, -1,
 	2267, 2268, 2250, -1,
 	2268, 2251, 2250, -1,
 	2268, 2269, 2251, -1,
 	2269, 2252, 2251, -1,
 	2269, 2270, 2252, -1,
 	2270, 2253, 2252, -1,
 	2270, 2271, 2253, -1,
 	2271, 2254, 2253, -1,
 	2271, 2272, 2254, -1,
 	2272, 2255, 2254, -1,
 	2272, 2273, 2255, -1,
 	2273, 2256, 2255, -1,
 	2273, 2274, 2256, -1,
 	2274, 2257, 2256, -1,
 	2274, 2275, 2257, -1,
 	2275, 2258, 2257, -1,
 	2275, 2276, 2258, -1,
 	2276, 2259, 2258, -1,
 	2276, 2277, 2259, -1,
 	2278, 2261, 2260, -1,
 	2278, 2279, 2261, -1,
 	2279, 2262, 2261, -1,
 	2279, 2280, 2262, -1,
 	2280, 2263, 2262, -1,
 	2280, 2281, 2263, -1,
 	2281, 2264, 2263, -1,
 	2281, 2282, 2264, -1,
 	2282, 2265, 2264, -1,
 	2282, 2283, 2265, -1,
 	2283, 2266, 2265, -1,
 	2283, 2284, 2266, -1,
 	2284, 2267, 2266, -1,
 	2284, 2285, 2267, -1,
 	2285, 2268, 2267, -1,
 	2285, 2286, 2268, -1,
 	2286, 2269, 2268, -1,
 	2286, 2287, 2269, -1,
 	2287, 2270, 2269, -1,
 	2287, 2288, 2270, -1,
 	2288, 2271, 2270, -1,
 	2288, 2289, 2271, -1,
 	2289, 2272, 2271, -1,
 	2289, 2290, 2272, -1,
 	2290, 2273, 2272, -1,
 	2290, 2291, 2273, -1,
 	2291, 2274, 2273, -1,
 	2291, 2292, 2274, -1,
 	2292, 2275, 2274, -1,
 	2292, 2293, 2275, -1,
 	2293, 2276, 2275, -1,
 	2293, 2294, 2276, -1,
 	2294, 2277, 2276, -1,
 	2294, 2295, 2277, -1,
 	2296, 2297, 2278, -1,
 	2297, 2279, 2278, -1,
 	2297, 2298, 2279, -1,
 	2298, 2280, 2279, -1,
 	2298, 2299, 2280, -1,
 	2299, 2281, 2280, -1,
 	2299, 2300, 2281, -1,
 	2300, 2282, 2281, -1,
 	2300, 2301, 2282, -1,
 	2301, 2283, 2282, -1,
 	2301, 2302, 2283, -1,
 	2302, 2284, 2283, -1,
 	2302, 2303, 2284, -1,
 	2303, 2285, 2284, -1,
 	2303, 2304, 2285, -1,
 	2304, 2286, 2285, -1,
 	2304, 2305, 2286, -1,
 	2305, 2287, 2286, -1,
 	2305, 2306, 2287, -1,
 	2306, 2288, 2287, -1,
 	2306, 2307, 2288, -1,
 	2307, 2289, 2288, -1,
 	2307, 2308, 2289, -1,
 	2308, 2290, 2289, -1,
 	2308, 2309, 2290, -1,
 	2309, 2291, 2290, -1,
 	2309, 2310, 2291, -1,
 	2310, 2292, 2291, -1,
 	2310, 2311, 2292, -1,
 	2311, 2293, 2292, -1,
 	2311, 2312, 2293, -1,
 	2312, 2294, 2293, -1,
 	2312, 2313, 2294, -1,
 	2313, 2295, 2294, -1,
 	2313, 2314, 2295, -1,
 	2315, 2297, 2296, -1,
 	2315, 2316, 2297, -1,
 	2316, 2298, 2297, -1,
 	2316, 2317, 2298, -1,
 	2317, 2299, 2298, -1,
 	2317, 2318, 2299, -1,
 	2318, 2300, 2299, -1,
 	2318, 2319, 2300, -1,
 	2319, 2301, 2300, -1,
 	2319, 2320, 2301, -1,
 	2320, 2302, 2301, -1,
 	2320, 2321, 2302, -1,
 	2321, 2303, 2302, -1,
 	2321, 2322, 2303, -1,
 	2322, 2304, 2303, -1,
 	2322, 2323, 2304, -1,
 	2323, 2305, 2304, -1,
 	2323, 2324, 2305, -1,
 	2324, 2306, 2305, -1,
 	2324, 2325, 2306, -1,
 	2325, 2307, 2306, -1,
 	2325, 2326, 2307, -1,
 	2326, 2308, 2307, -1,
 	2326, 2327, 2308, -1,
 	2327, 2309, 2308, -1,
 	2327, 2328, 2309, -1,
 	2328, 2310, 2309, -1,
 	2328, 2329, 2310, -1,
 	2329, 2311, 2310, -1,
 	2329, 2330, 2311, -1,
 	2330, 2312, 2311, -1,
 	2330, 2331, 2312, -1,
 	2331, 2313, 2312, -1,
 	2331, 2332, 2313, -1,
 	2332, 2314, 2313, -1,
 	2332, 2333, 2314, -1,
 	2334, 2316, 2315, -1,
 	2334, 2335, 2316, -1,
 	2335, 2317, 2316, -1,
 	2335, 2336, 2317, -1,
 	2336, 2318, 2317, -1,
 	2336, 2337, 2318, -1,
 	2337, 2319, 2318, -1,
 	2337, 2338, 2319, -1,
 	2338, 2320, 2319, -1,
 	2338, 2339, 2320, -1,
 	2339, 2321, 2320, -1,
 	2339, 2340, 2321, -1,
 	2340, 2322, 2321, -1,
 	2340, 2341, 2322, -1,
 	2341, 2323, 2322, -1,
 	2341, 2342, 2323, -1,
 	2342, 2324, 2323, -1,
 	2342, 2343, 2324, -1,
 	2343, 2325, 2324, -1,
 	2343, 2344, 2325, -1,
 	2344, 2326, 2325, -1,
 	2344, 2345, 2326, -1,
 	2345, 2327, 2326, -1,
 	2345, 2346, 2327, -1,
 	2346, 2328, 2327, -1,
 	2346, 2347, 2328, -1,
 	2347, 2329, 2328, -1,
 	2347, 2348, 2329, -1,
 	2348, 2330, 2329, -1,
 	2348, 2349, 2330, -1,
 	2349, 2331, 2330, -1,
 	2349, 2350, 2331, -1,
 	2350, 2332, 2331, -1,
 	2350, 2351, 2332, -1,
 	2351, 2333, 2332, -1,
 	2351, 2352, 2333, -1,
 	2354, 2335, 2334, -1,
 	2354, 2355, 2335, -1,
 	2355, 2336, 2335, -1,
 	2355, 2356, 2336, -1,
 	2356, 2337, 2336, -1,
 	2356, 2357, 2337, -1,
 	2357, 2338, 2337, -1,
 	2357, 2358, 2338, -1,
 	2358, 2339, 2338, -1,
 	2358, 2359, 2339, -1,
 	2359, 2340, 2339, -1,
 	2359, 2360, 2340, -1,
 	2360, 2341, 2340, -1,
 	2360, 2361, 2341, -1,
 	2361, 2342, 2341, -1,
 	2361, 2362, 2342, -1,
 	2362, 2343, 2342, -1,
 	2362, 2363, 2343, -1,
 	2363, 2344, 2343, -1,
 	2363, 2364, 2344, -1,
 	2364, 2345, 2344, -1,
 	2364, 2365, 2345, -1,
 	2365, 2346, 2345, -1,
 	2365, 2366, 2346, -1,
 	2366, 2347, 2346, -1,
 	2366, 2367, 2347, -1,
 	2367, 2348, 2347, -1,
 	2367, 2368, 2348, -1,
 	2368, 2349, 2348, -1,
 	2368, 2369, 2349, -1,
 	2369, 2350, 2349, -1,
 	2369, 2370, 2350, -1,
 	2370, 2351, 2350, -1,
 	2370, 2371, 2351, -1,
 	2371, 2352, 2351, -1,
 	2371, 2372, 2352, -1,
 	2372, 2353, 2352, -1,
 	2372, 2373, 2353, -1,
 	2375, 2356, 2355, -1,
 	2375, 2376, 2356, -1,
 	2376, 2357, 2356, -1,
 	2376, 2377, 2357, -1,
 	2377, 2358, 2357, -1,
 	2377, 2378, 2358, -1,
 	2378, 2359, 2358, -1,
 	2378, 2379, 2359, -1,
 	2379, 2360, 2359, -1,
 	2379, 2380, 2360, -1,
 	2380, 2361, 2360, -1,
 	2380, 2381, 2361, -1,
 	2381, 2362, 2361, -1,
 	2381, 2382, 2362, -1,
 	2382, 2363, 2362, -1,
 	2382, 2383, 2363, -1,
 	2383, 2364, 2363, -1,
 	2383, 2384, 2364, -1,
 	2384, 2365, 2364, -1,
 	2384, 2385, 2365, -1,
 	2385, 2366, 2365, -1,
 	2385, 2386, 2366, -1,
 	2386, 2367, 2366, -1,
 	2386, 2387, 2367, -1,
 	2387, 2368, 2367, -1,
 	2387, 2388, 2368, -1,
 	2388, 2369, 2368, -1,
 	2388, 2389, 2369, -1,
 	2389, 2370, 2369, -1,
 	2389, 2390, 2370, -1,
 	2390, 2371, 2370, -1,
 	2390, 2391, 2371, -1,
 	2391, 2372, 2371, -1,
 	2391, 2392, 2372, -1,
 	2392, 2373, 2372, -1,
 	2392, 2393, 2373, -1,
 	2393, 2374, 2373, -1,
 	2393, 2394, 2374, -1,
 	2396, 2376, 2375, -1,
 	2396, 2397, 2376, -1,
 	2397, 2377, 2376, -1,
 	2397, 2398, 2377, -1,
 	2398, 2378, 2377, -1,
 	2398, 2399, 2378, -1,
 	2399, 2379, 2378, -1,
 	2399, 2400, 2379, -1,
 	2400, 2380, 2379, -1,
 	2400, 2401, 2380, -1,
 	2401, 2381, 2380, -1,
 	2401, 2402, 2381, -1,
 	2402, 2382, 2381, -1,
 	2402, 2403, 2382, -1,
 	2403, 2383, 2382, -1,
 	2403, 2404, 2383, -1,
 	2404, 2384, 2383, -1,
 	2404, 2405, 2384, -1,
 	2405, 2385, 2384, -1,
 	2405, 2406, 2385, -1,
 	2406, 2386, 2385, -1,
 	2406, 2407, 2386, -1,
 	2407, 2387, 2386, -1,
 	2407, 2408, 2387, -1,
 	2408, 2388, 2387, -1,
 	2408, 2409, 2388, -1,
 	2409, 2389, 2388, -1,
 	2409, 2410, 2389, -1,
 	2410, 2390, 2389, -1,
 	2410, 2411, 2390, -1,
 	2411, 2391, 2390, -1,
 	2411, 2412, 2391, -1,
 	2412, 2392, 2391, -1,
 	2412, 2413, 2392, -1,
 	2413, 2393, 2392, -1,
 	2413, 2414, 2393, -1,
 	2414, 2394, 2393, -1,
 	2414, 2415, 2394, -1,
 	2415, 2395, 2394, -1,
 	2415, 2416, 2395, -1,
 	2418, 2398, 2397, -1,
 	2418, 2419, 2398, -1,
 	2419, 2399, 2398, -1,
 	2419, 2420, 2399, -1,
 	2420, 2400, 2399, -1,
 	2420, 2421, 2400, -1,
 	2421, 2401, 2400, -1,
 	2421, 2422, 2401, -1,
 	2422, 2402, 2401, -1,
 	2422, 2423, 2402, -1,
 	2423, 2403, 2402, -1,
 	2423, 2424, 2403, -1,
 	2424, 2404, 2403, -1,
 	2424, 2425, 2404, -1,
 	2425, 2405, 2404, -1,
 	2425, 2426, 2405, -1,
 	2426, 2406, 2405, -1,
 	2426, 2427, 2406, -1,
 	2427, 2407, 2406, -1,
 	2427, 2428, 2407, -1,
 	2428, 2408, 2407, -1,
 	2428, 2429, 2408, -1,
 	2429, 2409, 2408, -1,
 	2429, 2430, 2409, -1,
 	2430, 2410, 2409, -1,
 	2430, 2431, 2410, -1,
 	2431, 2411, 2410, -1,
 	2431, 2432, 2411, -1,
 	2432, 2412, 2411, -1,
 	2432, 2433, 2412, -1,
 	2433, 2413, 2412, -1,
 	2433, 2434, 2413, -1,
 	2434, 2414, 2413, -1,
 	2434, 2435, 2414, -1,
 	2435, 2415, 2414, -1,
 	2435, 2436, 2415, -1,
 	2436, 2416, 2415, -1,
 	2436, 2437, 2416, -1,
 	2437, 2417, 2416, -1,
 	2437, 2438, 2417, -1,
 	2440, 2419, 2418, -1,
 	2440, 2441, 2419, -1,
 	2441, 2420, 2419, -1,
 	2441, 2442, 2420, -1,
 	2442, 2421, 2420, -1,
 	2442, 2443, 2421, -1,
 	2443, 2422, 2421, -1,
 	2443, 2444, 2422, -1,
 	2444, 2423, 2422, -1,
 	2444, 2445, 2423, -1,
 	2445, 2424, 2423, -1,
 	2445, 2446, 2424, -1,
 	2446, 2425, 2424, -1,
 	2446, 2447, 2425, -1,
 	2447, 2426, 2425, -1,
 	2447, 2448, 2426, -1,
 	2448, 2427, 2426, -1,
 	2448, 2449, 2427, -1,
 	2449, 2428, 2427, -1,
 	2449, 2450, 2428, -1,
 	2450, 2429, 2428, -1,
 	2450, 2451, 2429, -1,
 	2451, 2430, 2429, -1,
 	2451, 2452, 2430, -1,
 	2452, 2431, 2430, -1,
 	2452, 2453, 2431, -1,
 	2453, 2432, 2431, -1,
 	2453, 2454, 2432, -1,
 	2454, 2433, 2432, -1,
 	2454, 2455, 2433, -1,
 	2455, 2434, 2433, -1,
 	2455, 2456, 2434, -1,
 	2456, 2435, 2434, -1,
 	2456, 2457, 2435, -1,
 	2457, 2436, 2435, -1,
 	2457, 2458, 2436, -1,
 	2458, 2437, 2436, -1,
 	2458, 2459, 2437, -1,
 	2459, 2438, 2437, -1,
 	2459, 2460, 2438, -1,
 	2460, 2439, 2438, -1,
 	2460, 2461, 2439, -1,
 	2462, 2441, 2440, -1,
 	2462, 2463, 2441, -1,
 	2463, 2442, 2441, -1,
 	2463, 2464, 2442, -1,
 	2464, 2443, 2442, -1,
 	2464, 2465, 2443, -1,
 	2465, 2444, 2443, -1,
 	2465, 2466, 2444, -1,
 	2466, 2445, 2444, -1,
 	2466, 2467, 2445, -1,
 	2467, 2446, 2445, -1,
 	2467, 2468, 2446, -1,
 	2468, 2447, 2446, -1,
 	2468, 2469, 2447, -1,
 	2469, 2448, 2447, -1,
 	2469, 2470, 2448, -1,
 	2470, 2449, 2448, -1,
 	2470, 2471, 2449, -1,
 	2471, 2450, 2449, -1,
 	2471, 2472, 2450, -1,
 	2472, 2451, 2450, -1,
 	2472, 2473, 2451, -1,
 	2473, 2452, 2451, -1,
 	2473, 2474, 2452, -1,
 	2474, 2453, 2452, -1,
 	2474, 2475, 2453, -1,
 	2475, 2454, 2453, -1,
 	2475, 2476, 2454, -1,
 	2476, 2455, 2454, -1,
 	2476, 2477, 2455, -1,
 	2477, 2456, 2455, -1,
 	2477, 2478, 2456, -1,
 	2478, 2457, 2456, -1,
 	2478, 2479, 2457, -1,
 	2479, 2458, 2457, -1,
 	2479, 2480, 2458, -1,
 	2480, 2459, 2458, -1,
 	2480, 2481, 2459, -1,
 	2481, 2460, 2459, -1,
 	2481, 2482, 2460, -1,
 	2482, 2461, 2460, -1,
 	2482, 2483, 2461, -1,
 	2485, 2463, 2462, -1,
 	2485, 2486, 2463, -1,
 	2486, 2464, 2463, -1,
 	2486, 2487, 2464, -1,
 	2487, 2465, 2464, -1,
 	2487, 2488, 2465, -1,
 	2488, 2466, 2465, -1,
 	2488, 2489, 2466, -1,
 	2489, 2467, 2466, -1,
 	2489, 2490, 2467, -1,
 	2490, 2468, 2467, -1,
 	2490, 2491, 2468, -1,
 	2491, 2469, 2468, -1,
 	2491, 2492, 2469, -1,
 	2492, 2470, 2469, -1,
 	2492, 2493, 2470, -1,
 	2493, 2471, 2470, -1,
 	2493, 2494, 2471, -1,
 	2494, 2472, 2471, -1,
 	2494, 2495, 2472, -1,
 	2495, 2473, 2472, -1,
 	2495, 2496, 2473, -1,
 	2496, 2474, 2473, -1,
 	2496, 2497, 2474, -1,
 	2497, 2475, 2474, -1,
 	2497, 2498, 2475, -1,
 	2498, 2476, 2475, -1,
 	2498, 2499, 2476, -1,
 	2499, 2477, 2476, -1,
 	2499, 2500, 2477, -1,
 	2500, 2478, 2477, -1,
 	2500, 2501, 2478, -1,
 	2501, 2479, 2478, -1,
 	2501, 2502, 2479, -1,
 	2502, 2480, 2479, -1,
 	2502, 2503, 2480, -1,
 	2503, 2481, 2480, -1,
 	2503, 2504, 2481, -1,
 	2504, 2482, 2481, -1,
 	2504, 2505, 2482, -1,
 	2505, 2483, 2482, -1,
 	2505, 2506, 2483, -1,
 	2506, 2484, 2483, -1,
 	2506, 2507, 2484, -1,
 	2508, 2486, 2485, -1,
 	2508, 2509, 2486, -1,
 	2509, 2487, 2486, -1,
 	2509, 2510, 2487, -1,
 	2510, 2488, 2487, -1,
 	2510, 2511, 2488, -1,
 	2511, 2489, 2488, -1,
 	2511, 2512, 2489, -1,
 	2512, 2490, 2489, -1,
 	2512, 2513, 2490, -1,
 	2513, 2491, 2490, -1,
 	2513, 2514, 2491, -1,
 	2514, 2492, 2491, -1,
 	2514, 2515, 2492, -1,
 	2515, 2493, 2492, -1,
 	2515, 2516, 2493, -1,
 	2516, 2494, 2493, -1,
 	2516, 2517, 2494, -1,
 	2517, 2495, 2494, -1,
 	2517, 2518, 2495, -1,
 	2518, 2496, 2495, -1,
 	2518, 2519, 2496, -1,
 	2519, 2497, 2496, -1,
 	2519, 2520, 2497, -1,
 	2520, 2498, 2497, -1,
 	2520, 2521, 2498, -1,
 	2521, 2499, 2498, -1,
 	2521, 2522, 2499, -1,
 	2522, 2500, 2499, -1,
 	2522, 2523, 2500, -1,
 	2523, 2501, 2500, -1,
 	2523, 2524, 2501, -1,
 	2524, 2502, 2501, -1,
 	2524, 2525, 2502, -1,
 	2525, 2503, 2502, -1,
 	2525, 2526, 2503, -1,
 	2526, 2504, 2503, -1,
 	2526, 2527, 2504, -1,
 	2527, 2505, 2504, -1,
 	2527, 2528, 2505, -1,
 	2528, 2506, 2505, -1,
 	2528, 2529, 2506, -1,
 	2529, 2507, 2506, -1,
 	2529, 2530, 2507, -1,
 	2531, 2509, 2508, -1,
 	2531, 2532, 2509, -1,
 	2532, 2510, 2509, -1,
 	2532, 2533, 2510, -1,
 	2533, 2511, 2510, -1,
 	2533, 2534, 2511, -1,
 	2534, 2512, 2511, -1,
 	2534, 2535, 2512, -1,
 	2535, 2513, 2512, -1,
 	2535, 2536, 2513, -1,
 	2536, 2514, 2513, -1,
 	2536, 2537, 2514, -1,
 	2537, 2515, 2514, -1,
 	2537, 2538, 2515, -1,
 	2538, 2516, 2515, -1,
 	2538, 2539, 2516, -1,
 	2539, 2517, 2516, -1,
 	2539, 2540, 2517, -1,
 	2540, 2518, 2517, -1,
 	2540, 2541, 2518, -1,
 	2541, 2519, 2518, -1,
 	2541, 2542, 2519, -1,
 	2542, 2520, 2519, -1,
 	2542, 2543, 2520, -1,
 	2543, 2521, 2520, -1,
 	2543, 2544, 2521, -1,
 	2544, 2522, 2521, -1,
 	2544, 2545, 2522, -1,
 	2545, 2523, 2522, -1,
 	2545, 2546, 2523, -1,
 	2546, 2524, 2523, -1,
 	2546, 2547, 2524, -1,
 	2547, 2525, 2524, -1,
 	2547, 2548, 2525, -1,
 	2548, 2526, 2525, -1,
 	2548, 2549, 2526, -1,
 	2549, 2527, 2526, -1,
 	2549, 2550, 2527, -1,
 	2550, 2528, 2527, -1,
 	2550, 2551, 2528, -1,
 	2551, 2529, 2528, -1,
 	2551, 2552, 2529, -1,
 	2552, 2530, 2529, -1,
 	2552, 2553, 2530, -1,
 	2554, 2532, 2531, -1,
 	2554, 2555, 2532, -1,
 	2555, 2533, 2532, -1,
 	2555, 2556, 2533, -1,
 	2556, 2534, 2533, -1,
 	2556, 2557, 2534, -1,
 	2557, 2535, 2534, -1,
 	2557, 2558, 2535, -1,
 	2558, 2536, 2535, -1,
 	2558, 2559, 2536, -1,
 	2559, 2537, 2536, -1,
 	2559, 2560, 2537, -1,
 	2560, 2538, 2537, -1,
 	2560, 2561, 2538, -1,
 	2561, 2539, 2538, -1,
 	2561, 2562, 2539, -1,
 	2562, 2540, 2539, -1,
 	2562, 2563, 2540, -1,
 	2563, 2541, 2540, -1,
 	2563, 2564, 2541, -1,
 	2564, 2542, 2541, -1,
 	2564, 2565, 2542, -1,
 	2565, 2543, 2542, -1,
 	2565, 2566, 2543, -1,
 	2566, 2544, 2543, -1,
 	2566, 2567, 2544, -1,
 	2567, 2545, 2544, -1,
 	2567, 2568, 2545, -1,
 	2568, 2546, 2545, -1,
 	2568, 2569, 2546, -1,
 	2569, 2547, 2546, -1,
 	2569, 2570, 2547, -1,
 	2570, 2548, 2547, -1,
 	2570, 2571, 2548, -1,
 	2571, 2549, 2548, -1,
 	2571, 2572, 2549, -1,
 	2572, 2550, 2549, -1,
 	2572, 2573, 2550, -1,
 	2573, 2551, 2550, -1,
 	2573, 2574, 2551, -1,
 	2574, 2552, 2551, -1,
 	2574, 2575, 2552, -1,
 	2575, 2553, 2552, -1,
 	2575, 2576, 2553, -1,
 	2577, 2555, 2554, -1,
 	2577, 2578, 2555, -1,
 	2578, 2556, 2555, -1,
 	2578, 2579, 2556, -1,
 	2579, 2557, 2556, -1,
 	2579, 2580, 2557, -1,
 	2580, 2558, 2557, -1,
 	2580, 2581, 2558, -1,
 	2581, 2559, 2558, -1,
 	2581, 2582, 2559, -1,
 	2582, 2560, 2559, -1,
 	2582, 2583, 2560, -1,
 	2583, 2561, 2560, -1,
 	2583, 2584, 2561, -1,
 	2584, 2562, 2561, -1,
 	2584, 2585, 2562, -1,
 	2585, 2563, 2562, -1,
 	2585, 2586, 2563, -1,
 	2586, 2564, 2563, -1,
 	2586, 2587, 2564, -1,
 	2587, 2565, 2564, -1,
 	2587, 2588, 2565, -1,
 	2588, 2566, 2565, -1,
 	2588, 2589, 2566, -1,
 	2589, 2567, 2566, -1,
 	2589, 2590, 2567, -1,
 	2590, 2568, 2567, -1,
 	2590, 2591, 2568, -1,
 	2591, 2569, 2568, -1,
 	2591, 2592, 2569, -1,
 	2592, 2570, 2569, -1,
 	2592, 2593, 2570, -1,
 	2593, 2571, 2570, -1,
 	2593, 2594, 2571, -1,
 	2594, 2572, 2571, -1,
 	2594, 2595, 2572, -1,
 	2595, 2573, 2572, -1,
 	2595, 2596, 2573, -1,
 	2596, 2574, 2573, -1,
 	2596, 2597, 2574, -1,
 	2597, 2575, 2574, -1,
 	2597, 2598, 2575, -1,
 	2598, 2576, 2575, -1,
 	2598, 2599, 2576, -1,
 	2600, 2579, 2578, -1,
 	2600, 2601, 2579, -1,
 	2601, 2580, 2579, -1,
 	2601, 2602, 2580, -1,
 	2602, 2581, 2580, -1,
 	2602, 2603, 2581, -1,
 	2603, 2582, 2581, -1,
 	2603, 2604, 2582, -1,
 	2604, 2583, 2582, -1,
 	2604, 2605, 2583, -1,
 	2605, 2584, 2583, -1,
 	2605, 2606, 2584, -1,
 	2606, 2585, 2584, -1,
 	2606, 2607, 2585, -1,
 	2607, 2586, 2585, -1,
 	2607, 2608, 2586, -1,
 	2608, 2587, 2586, -1,
 	2608, 2609, 2587, -1,
 	2609, 2588, 2587, -1,
 	2609, 2610, 2588, -1,
 	2610, 2589, 2588, -1,
 	2610, 2611, 2589, -1,
 	2611, 2590, 2589, -1,
 	2611, 2612, 2590, -1,
 	2612, 2591, 2590, -1,
 	2612, 2613, 2591, -1,
 	2613, 2592, 2591, -1,
 	2613, 2614, 2592, -1,
 	2614, 2593, 2592, -1,
 	2614, 2615, 2593, -1,
 	2615, 2594, 2593, -1,
 	2615, 2616, 2594, -1,
 	2616, 2595, 2594, -1,
 	2616, 2617, 2595, -1,
 	2617, 2596, 2595, -1,
 	2617, 2618, 2596, -1,
 	2618, 2597, 2596, -1,
 	2618, 2619, 2597, -1,
 	2619, 2598, 2597, -1,
 	2619, 2620, 2598, -1,
 	2620, 2599, 2598, -1,
 	2620, 2621, 2599, -1,
 	2623, 2602, 2601, -1,
 	2623, 2624, 2602, -1,
 	2624, 2603, 2602, -1,
 	2624, 2625, 2603, -1,
 	2625, 2604, 2603, -1,
 	2625, 2626, 2604, -1,
 	2626, 2605, 2604, -1,
 	2626, 2627, 2605, -1,
 	2627, 2606, 2605, -1,
 	2627, 2628, 2606, -1,
 	2628, 2607, 2606, -1,
 	2628, 2629, 2607, -1,
 	2629, 2608, 2607, -1,
 	2629, 2630, 2608, -1,
 	2630, 2609, 2608, -1,
 	2630, 2631, 2609, -1,
 	2631, 2610, 2609, -1,
 	2631, 2632, 2610, -1,
 	2632, 2611, 2610, -1,
 	2632, 2633, 2611, -1,
 	2633, 2612, 2611, -1,
 	2633, 2634, 2612, -1,
 	2634, 2613, 2612, -1,
 	2634, 2635, 2613, -1,
 	2635, 2614, 2613, -1,
 	2635, 2636, 2614, -1,
 	2636, 2615, 2614, -1,
 	2636, 2637, 2615, -1,
 	2637, 2616, 2615, -1,
 	2637, 2638, 2616, -1,
 	2638, 2617, 2616, -1,
 	2638, 2639, 2617, -1,
 	2639, 2618, 2617, -1,
 	2639, 2640, 2618, -1,
 	2640, 2619, 2618, -1,
 	2640, 2641, 2619, -1,
 	2641, 2620, 2619, -1,
 	2641, 2642, 2620, -1,
 	2642, 2621, 2620, -1,
 	2642, 2643, 2621, -1,
 	2643, 2622, 2621, -1,
 	2643, 2644, 2622, -1,
 	2645, 2624, 2623, -1,
 	2645, 2646, 2624, -1,
 	2646, 2625, 2624, -1,
 	2646, 2647, 2625, -1,
 	2647, 2626, 2625, -1,
 	2647, 2648, 2626, -1,
 	2648, 2627, 2626, -1,
 	2648, 2649, 2627, -1,
 	2649, 2628, 2627, -1,
 	2649, 2650, 2628, -1,
 	2650, 2629, 2628, -1,
 	2650, 2651, 2629, -1,
 	2651, 2630, 2629, -1,
 	2651, 2652, 2630, -1,
 	2652, 2631, 2630, -1,
 	2652, 2653, 2631, -1,
 	2653, 2632, 2631, -1,
 	2653, 2654, 2632, -1,
 	2654, 2633, 2632, -1,
 	2654, 2655, 2633, -1,
 	2655, 2634, 2633, -1,
 	2655, 2656, 2634, -1,
 	2656, 2635, 2634, -1,
 	2656, 2657, 2635, -1,
 	2657, 2636, 2635, -1,
 	2657, 2658, 2636, -1,
 	2658, 2637, 2636, -1,
 	2658, 2659, 2637, -1,
 	2659, 2638, 2637, -1,
 	2659, 2660, 2638, -1,
 	2660, 2639, 2638, -1,
 	2660, 2661, 2639, -1,
 	2661, 2640, 2639, -1,
 	2661, 2662, 2640, -1,
 	2662, 2641, 2640, -1,
 	2662, 2663, 2641, -1,
 	2663, 2642, 2641, -1,
 	2663, 2664, 2642, -1,
 	2664, 2643, 2642, -1,
 	2664, 2665, 2643, -1,
 	2665, 2644, 2643, -1,
 	2666, 2648, 2647, -1,
 	2666, 2667, 2648, -1,
 	2667, 2649, 2648, -1,
 	2667, 2668, 2649, -1,
 	2668, 2650, 2649, -1,
 	2668, 2669, 2650, -1,
 	2669, 2651, 2650, -1,
 	2669, 2670, 2651, -1,
 	2670, 2652, 2651, -1,
 	2670, 2671, 2652, -1,
 	2671, 2653, 2652, -1,
 	2671, 2672, 2653, -1,
 	2672, 2654, 2653, -1,
 	2672, 2673, 2654, -1,
 	2673, 2655, 2654, -1,
 	2673, 2674, 2655, -1,
 	2674, 2656, 2655, -1,
 	2674, 2675, 2656, -1,
 	2675, 2657, 2656, -1,
 	2675, 2676, 2657, -1,
 	2676, 2658, 2657, -1,
 	2676, 2677, 2658, -1,
 	2677, 2659, 2658, -1,
 	2677, 2678, 2659, -1,
 	2678, 2660, 2659, -1,
 	2678, 2679, 2660, -1,
 	2679, 2661, 2660, -1,
 	2679, 2680, 2661, -1,
 	2680, 2662, 2661, -1,
 	2680, 2681, 2662, -1,
 	2681, 2663, 2662, -1,
 	2681, 2682, 2663, -1,
 	2682, 2664, 2663, -1,
 	2682, 2683, 2664, -1,
 	2683, 2665, 2664, -1,
 	2683, 2684, 2665, -1,
 	2685, 2667, 2666, -1,
 	2685, 2686, 2667, -1,
 	2686, 2668, 2667, -1,
 	2686, 2687, 2668, -1,
 	2687, 2669, 2668, -1,
 	2687, 2688, 2669, -1,
 	2688, 2670, 2669, -1,
 	2688, 2689, 2670, -1,
 	2689, 2671, 2670, -1,
 	2689, 2690, 2671, -1,
 	2690, 2672, 2671, -1,
 	2690, 2691, 2672, -1,
 	2691, 2673, 2672, -1,
 	2691, 2692, 2673, -1,
 	2692, 2674, 2673, -1,
 	2692, 2693, 2674, -1,
 	2693, 2675, 2674, -1,
 	2693, 2694, 2675, -1,
 	2694, 2676, 2675, -1,
 	2694, 2695, 2676, -1,
 	2695, 2677, 2676, -1,
 	2695, 2696, 2677, -1,
 	2696, 2678, 2677, -1,
 	2696, 2697, 2678, -1,
 	2697, 2679, 2678, -1,
 	2697, 2698, 2679, -1,
 	2698, 2680, 2679, -1,
 	2698, 2699, 2680, -1,
 	2699, 2681, 2680, -1,
 	2699, 2700, 2681, -1,
 	2700, 2682, 2681, -1,
 	2700, 2701, 2682, -1,
 	2701, 2683, 2682, -1,
 	2701, 2702, 2683, -1,
 	2702, 2684, 2683, -1,
 	2703, 2686, 2685, -1,
 	2703, 2704, 2686, -1,
 	2704, 2687, 2686, -1,
 	2704, 2705, 2687, -1,
 	2705, 2688, 2687, -1,
 	2705, 2706, 2688, -1,
 	2706, 2689, 2688, -1,
 	2706, 2707, 2689, -1,
 	2707, 2690, 2689, -1,
 	2707, 2708, 2690, -1,
 	2708, 2691, 2690, -1,
 	2708, 2709, 2691, -1,
 	2709, 2692, 2691, -1,
 	2709, 2710, 2692, -1,
 	2710, 2693, 2692, -1,
 	2710, 2711, 2693, -1,
 	2711, 2694, 2693, -1,
 	2711, 2712, 2694, -1,
 	2712, 2695, 2694, -1,
 	2712, 2713, 2695, -1,
 	2713, 2696, 2695, -1,
 	2713, 2714, 2696, -1,
 	2714, 2697, 2696, -1,
 	2714, 2715, 2697, -1,
 	2715, 2698, 2697, -1,
 	2715, 2716, 2698, -1,
 	2716, 2699, 2698, -1,
 	2716, 2717, 2699, -1,
 	2717, 2700, 2699, -1,
 	2717, 2718, 2700, -1,
 	2718, 2701, 2700, -1,
 	2718, 2719, 2701, -1,
 	2719, 2702, 2701, -1,
 	2720, 2704, 2703, -1,
 	2720, 2721, 2704, -1,
 	2721, 2705, 2704, -1,
 	2721, 2722, 2705, -1,
 	2722, 2706, 2705, -1,
 	2722, 2723, 2706, -1,
 	2723, 2707, 2706, -1,
 	2723, 2724, 2707, -1,
 	2724, 2708, 2707, -1,
 	2724, 2725, 2708, -1,
 	2725, 2709, 2708, -1,
 	2725, 2726, 2709, -1,
 	2726, 2710, 2709, -1,
 	2726, 2727, 2710, -1,
 	2727, 2711, 2710, -1,
 	2727, 2728, 2711, -1,
 	2728, 2712, 2711, -1,
 	2728, 2729, 2712, -1,
 	2729, 2713, 2712, -1,
 	2729, 2730, 2713, -1,
 	2730, 2714, 2713, -1,
 	2730, 2731, 2714, -1,
 	2731, 2715, 2714, -1,
 	2731, 2732, 2715, -1,
 	2732, 2716, 2715, -1,
 	2732, 2733, 2716, -1,
 	2733, 2717, 2716, -1,
 	2733, 2734, 2717, -1,
 	2734, 2718, 2717, -1,
 	2734, 2735, 2718, -1,
 	2735, 2719, 2718, -1,
 	2735, 2736, 2719, -1,
 	2737, 2721, 2720, -1,
 	2737, 2738, 2721, -1,
 	2738, 2722, 2721, -1,
 	2738, 2739, 2722, -1,
 	2739, 2723, 2722, -1,
 	2739, 2740, 2723, -1,
 	2740, 2724, 2723, -1,
 	2740, 2741, 2724, -1,
 	2741, 2725, 2724, -1,
 	2741, 2742, 2725, -1,
 	2742, 2726, 2725, -1,
 	2742, 2743, 2726, -1,
 	2743, 2727, 2726, -1,
 	2743, 2744, 2727, -1,
 	2744, 2728, 2727, -1,
 	2744, 2745, 2728, -1,
 	2745, 2729, 2728, -1,
 	2745, 2746, 2729, -1,
 	2746, 2730, 2729, -1,
 	2746, 2747, 2730, -1,
 	2747, 2731, 2730, -1,
 	2747, 2748, 2731, -1,
 	2748, 2732, 2731, -1,
 	2748, 2749, 2732, -1,
 	2749, 2733, 2732, -1,
 	2749, 2750, 2733, -1,
 	2750, 2734, 2733, -1,
 	2750, 2751, 2734, -1,
 	2751, 2735, 2734, -1,
 	2751, 2752, 2735, -1,
 	2752, 2736, 2735, -1,
 	2752, 2753, 2736, -1,
 	2754, 2738, 2737, -1,
 	2754, 2755, 2738, -1,
 	2755, 2739, 2738, -1,
 	2755, 2756, 2739, -1,
 	2756, 2740, 2739, -1,
 	2756, 2757, 2740, -1,
 	2757, 2741, 2740, -1,
 	2757, 2758, 2741, -1,
 	2758, 2742, 2741, -1,
 	2758, 2759, 2742, -1,
 	2759, 2743, 2742, -1,
 	2759, 2760, 2743, -1,
 	2760, 2744, 2743, -1,
 	2760, 2761, 2744, -1,
 	2761, 2745, 2744, -1,
 	2761, 2762, 2745, -1,
 	2762, 2746, 2745, -1,
 	2762, 2763, 2746, -1,
 	2763, 2747, 2746, -1,
 	2763, 2764, 2747, -1,
 	2764, 2748, 2747, -1,
 	2764, 2765, 2748, -1,
 	2765, 2749, 2748, -1,
 	2765, 2766, 2749, -1,
 	2766, 2750, 2749, -1,
 	2766, 2767, 2750, -1,
 	2767, 2751, 2750, -1,
 	2767, 2768, 2751, -1,
 	2768, 2752, 2751, -1,
 	2768, 2769, 2752, -1,
 	2769, 2753, 2752, -1,
 	2770, 2755, 2754, -1,
 	2770, 2771, 2755, -1,
 	2771, 2756, 2755, -1,
 	2771, 2772, 2756, -1,
 	2772, 2757, 2756, -1,
 	2772, 2773, 2757, -1,
 	2773, 2758, 2757, -1,
 	2773, 2774, 2758, -1,
 	2774, 2759, 2758, -1,
 	2774, 2775, 2759, -1,
 	2775, 2760, 2759, -1,
 	2775, 2776, 2760, -1,
 	2776, 2761, 2760, -1,
 	2776, 2777, 2761, -1,
 	2777, 2762, 2761, -1,
 	2777, 2778, 2762, -1,
 	2778, 2763, 2762, -1,
 	2778, 2779, 2763, -1,
 	2779, 2764, 2763, -1,
 	2779, 2780, 2764, -1,
 	2780, 2765, 2764, -1,
 	2780, 2781, 2765, -1,
 	2781, 2766, 2765, -1,
 	2781, 2782, 2766, -1,
 	2782, 2767, 2766, -1,
 	2782, 2783, 2767, -1,
 	2783, 2768, 2767, -1,
 	2783, 2784, 2768, -1,
 	2784, 2769, 2768, -1,
 	2784, 2785, 2769, -1,
 	2786, 2771, 2770, -1,
 	2786, 2787, 2771, -1,
 	2787, 2772, 2771, -1,
 	2787, 2788, 2772, -1,
 	2788, 2773, 2772, -1,
 	2788, 2789, 2773, -1,
 	2789, 2774, 2773, -1,
 	2789, 2790, 2774, -1,
 	2790, 2775, 2774, -1,
 	2790, 2791, 2775, -1,
 	2791, 2776, 2775, -1,
 	2791, 2792, 2776, -1,
 	2792, 2777, 2776, -1,
 	2792, 2793, 2777, -1,
 	2793, 2778, 2777, -1,
 	2793, 2794, 2778, -1,
 	2794, 2779, 2778, -1,
 	2794, 2795, 2779, -1,
 	2795, 2780, 2779, -1,
 	2795, 2796, 2780, -1,
 	2796, 2781, 2780, -1,
 	2796, 2797, 2781, -1,
 	2797, 2782, 2781, -1,
 	2797, 2798, 2782, -1,
 	2798, 2783, 2782, -1,
 	2798, 2799, 2783, -1,
 	2799, 2784, 2783, -1,
 	2799, 2800, 2784, -1,
 	2800, 2785, 2784, -1,
 	2800, 2801, 2785, -1,
 	2802, 2787, 2786, -1,
 	2802, 2803, 2787, -1,
 	2803, 2788, 2787, -1,
 	2803, 2804, 2788, -1,
 	2804, 2789, 2788, -1,
 	2804, 2805, 2789, -1,
 	2805, 2790, 2789, -1,
 	2805, 2806, 2790, -1,
 	2806, 2791, 2790, -1,
 	2806, 2807, 2791, -1,
 	2807, 2792, 2791, -1,
 	2807, 2808, 2792, -1,
 	2808, 2793, 2792, -1,
 	2808, 2809, 2793, -1,
 	2809, 2794, 2793, -1,
 	2809, 2810, 2794, -1,
 	2810, 2795, 2794, -1,
 	2810, 2811, 2795, -1,
 	2811, 2796, 2795, -1,
 	2811, 2812, 2796, -1,
 	2812, 2797, 2796, -1,
 	2812, 2813, 2797, -1,
 	2813, 2798, 2797, -1,
 	2813, 2814, 2798, -1,
 	2814, 2799, 2798, -1,
 	2814, 2815, 2799, -1,
 	2815, 2800, 2799, -1,
 	2815, 2816, 2800, -1,
 	2816, 2801, 2800, -1,
 	2816, 2817, 2801, -1,
 	2819, 2808, 2807, -1,
 	2819, 2820, 2808, -1,
 	2820, 2809, 2808, -1,
 	2820, 2821, 2809, -1,
 	2821, 2810, 2809, -1,
 	2821, 2822, 2810, -1,
 	2822, 2811, 2810, -1,
 	2822, 2823, 2811, -1,
 	2823, 2812, 2811, -1,
 	2823, 2824, 2812, -1,
 	2824, 2813, 2812, -1,
 	2824, 2825, 2813, -1,
 	2825, 2814, 2813, -1,
 	2825, 2826, 2814, -1,
 	2826, 2815, 2814, -1,
 	2826, 2827, 2815, -1,
 	2827, 2816, 2815, -1,
 	2827, 2828, 2816, -1,
 	2828, 2817, 2816, -1,
 	2828, 2829, 2817, -1,
 	2829, 2818, 2817, -1,
 	2829, 2830, 2818, -1,
 	2833, 2822, 2821, -1,
 	2833, 2834, 2822, -1,
 	2834, 2823, 2822, -1,
 	2834, 2835, 2823, -1,
 	2835, 2824, 2823, -1,
 	2835, 2836, 2824, -1,
 	2836, 2825, 2824, -1,
 	2836, 2837, 2825, -1,
 	2837, 2826, 2825, -1,
 	2837, 2838, 2826, -1,
 	2838, 2827, 2826, -1,
 	2838, 2839, 2827, -1,
 	2839, 2828, 2827, -1,
 	2839, 2840, 2828, -1,
 	2840, 2829, 2828, -1,
 	2840, 2841, 2829, -1,
 	2841, 2830, 2829, -1,
 	2841, 2842, 2830, -1,
 	2842, 2831, 2830, -1,
 	2842, 2843, 2831, -1,
 	2843, 2832, 2831, -1,
 	2843, 2844, 2832, -1,
 	2845, 2834, 2833, -1,
 	2845, 2846, 2834, -1,
 	2846, 2835, 2834, -1,
 	2846, 2847, 2835, -1,
 	2847, 2836, 2835, -1,
 	2847, 2848, 2836, -1,
 	2848, 2837, 2836, -1,
 	2848, 2849, 2837, -1,
 	2849, 2838, 2837, -1,
 	2849, 2850, 2838, -1,
 	2850, 2839, 2838, -1,
 	2850, 2851, 2839, -1,
 	2851, 2840, 2839, -1,
 	2851, 2852, 2840, -1,
 	2852, 2841, 2840, -1,
 	2852, 2853, 2841, -1,
 	2853, 2842, 2841, -1,
 	2853, 2854, 2842, -1,
 	2854, 2843, 2842, -1,
 	2855, 2847, 2846, -1,
 	2855, 2856, 2847, -1,
 	2856, 2848, 2847, -1,
 	2856, 2857, 2848, -1,
 	2857, 2849, 2848, -1,
 	2857, 2858, 2849, -1,
 	2858, 2850, 2849, -1,
 	2858, 2859, 2850, -1,
 	2859, 2851, 2850, -1,
 	2859, 2860, 2851, -1,
 	2860, 2852, 2851, -1,
 	2860, 2861, 2852, -1,
 	2861, 2853, 2852, -1,
 	2861, 2862, 2853, -1,
 	2862, 2854, 2853, -1,
 	2863, 2856, 2855, -1,
 	2863, 2864, 2856, -1,
 	2864, 2857, 2856, -1,
 	2864, 2865, 2857, -1,
 	2865, 2858, 2857, -1,
 	2865, 2866, 2858, -1,
 	2866, 2859, 2858, -1,
 	2866, 2867, 2859, -1,
 	2867, 2860, 2859, -1,
 	2088, 79, 2087, -1,
 	78, 79, 2088, -1,
 	77, 78, 2088, -1,
 	75, 76, 2091, -1,
 	2095, 75, 2091, -1,
 	2111, 72, 2110, -1,
 	71, 72, 2111, -1,
 	70, 71, 2111, -1,
 	2120, 70, 2111, -1,
 	2132, 70, 2120, -1,
 	69, 70, 2132, -1,
 	2145, 69, 2132, -1,
 	68, 69, 2145, -1,
 	2159, 68, 2145, -1,
 	67, 68, 2159, -1,
 	2173, 67, 2159, -1,
 	66, 67, 2173, -1,
 	2187, 66, 2173, -1,
 	65, 66, 2187, -1,
 	2200, 65, 2187, -1,
 	2213, 65, 2200, -1,
 	64, 65, 2213, -1,
 	2227, 64, 2213, -1,
 	63, 64, 2227, -1,
 	2241, 63, 2227, -1,
 	2242, 63, 2241, -1,
 	62, 63, 2242, -1,
 	2258, 62, 2242, -1,
 	61, 62, 2258, -1,
 	2259, 61, 2258, -1,
 	60, 61, 2259, -1,
 	2277, 60, 2259, -1,
 	59, 60, 2277, -1,
 	2295, 59, 2277, -1,
 	58, 59, 2295, -1,
 	2314, 58, 2295, -1,
 	57, 58, 2314, -1,
 	2333, 57, 2314, -1,
 	56, 57, 2333, -1,
 	2352, 56, 2333, -1,
 	2353, 56, 2352, -1,
 	55, 56, 2353, -1,
 	54, 55, 2353, -1,
 	2373, 54, 2353, -1,
 	2374, 54, 2373, -1,
 	53, 54, 2374, -1,
 	2394, 53, 2374, -1,
 	52, 53, 2394, -1,
 	2395, 52, 2394, -1,
 	51, 52, 2395, -1,
 	2416, 51, 2395, -1,
 	2417, 51, 2416, -1,
 	50, 51, 2417, -1,
 	49, 50, 2417, -1,
 	2438, 49, 2417, -1,
 	2439, 49, 2438, -1,
 	48, 49, 2439, -1,
 	47, 48, 2439, -1,
 	2461, 47, 2439, -1,
 	46, 47, 2461, -1,
 	2483, 46, 2461, -1,
 	2484, 46, 2483, -1,
 	45, 46, 2484, -1,
 	2507, 45, 2484, -1,
 	44, 45, 2507, -1,
 	2530, 44, 2507, -1,
 	43, 44, 2530, -1,
 	2553, 43, 2530, -1,
 	42, 43, 2553, -1,
 	2576, 42, 2553, -1,
 	41, 42, 2576, -1,
 	2599, 41, 2576, -1,
 	40, 41, 2599, -1,
 	2621, 40, 2599, -1,
 	39, 40, 2621, -1,
 	2622, 39, 2621, -1,
 	38, 39, 2622, -1,
 	2644, 38, 2622, -1,
 	37, 38, 2644, -1,
 	36, 37, 2644, -1,
 	2665, 36, 2644, -1,
 	2684, 36, 2665, -1,
 	35, 36, 2684, -1,
 	34, 35, 2684, -1,
 	2702, 34, 2684, -1,
 	33, 34, 2702, -1,
 	2719, 33, 2702, -1,
 	2736, 33, 2719, -1,
 	32, 33, 2736, -1,
 	2753, 32, 2736, -1,
 	31, 32, 2753, -1,
 	2769, 31, 2753, -1,
 	30, 31, 2769, -1,
 	2785, 30, 2769, -1,
 	29, 30, 2785, -1,
 	2801, 29, 2785, -1,
 	2817, 29, 2801, -1,
 	28, 29, 2817, -1,
 	2818, 28, 2817, -1,
 	27, 28, 2818, -1,
 	2830, 27, 2818, -1,
 	2831, 27, 2830, -1,
 	26, 27, 2831, -1,
 	2832, 26, 2831, -1,
 	25, 26, 2832, -1,
 	24, 25, 2832, -1,
 	2844, 24, 2832, -1,
 	23, 24, 2844, -1,
 	22, 23, 2844, -1,
 	21, 22, 2844, -1,
 	2862, 20, 2854, -1,
 	19, 20, 2862, -1,
 	2861, 19, 2862, -1,
 	18, 19, 2861, -1,
 	2867, 17, 2860, -1,
 	16, 17, 2867, -1,
 	2866, 16, 2867, -1,
 	15, 16, 2866, -1,
 	2865, 15, 2866, -1,
 	14, 15, 2865, -1,
 	2864, 14, 2865, -1,
 	13, 14, 2864, -1,
 	2863, 13, 2864, -1,
 	12, 13, 2863, -1,
 	11, 12, 2863, -1,
 	2855, 11, 2863, -1,
 	10, 11, 2855, -1,
 	2846, 10, 2855, -1,
 	2845, 10, 2846, -1,
 	9, 10, 2845, -1,
 	2833, 9, 2845, -1,
 	8, 9, 2833, -1,
 	2821, 8, 2833, -1,
 	2819, 7, 2820, -1,
 	6, 7, 2819, -1,
 	5, 6, 2819, -1,
 	2807, 5, 2819, -1,
 	2806, 5, 2807, -1,
 	4, 5, 2806, -1,
 	2805, 4, 2806, -1,
 	3, 4, 2805, -1,
 	2804, 3, 2805, -1,
 	2, 3, 2804, -1,
 	2803, 2, 2804, -1,
 	1, 2, 2803, -1,
 	2802, 1, 2803, -1,
 	0, 1, 2802, -1,
 	2786, 0, 2802, -1,
 	131, 0, 2786, -1,
 	2770, 131, 2786, -1,
 	130, 131, 2770, -1,
 	2754, 130, 2770, -1,
 	129, 130, 2754, -1,
 	2737, 129, 2754, -1,
 	128, 129, 2737, -1,
 	2720, 128, 2737, -1,
 	127, 128, 2720, -1,
 	2703, 127, 2720, -1,
 	126, 127, 2703, -1,
 	2685, 126, 2703, -1,
 	125, 126, 2685, -1,
 	2666, 125, 2685, -1,
 	124, 125, 2666, -1,
 	2647, 124, 2666, -1,
 	123, 124, 2647, -1,
 	2646, 123, 2647, -1,
 	2645, 123, 2646, -1,
 	122, 123, 2645, -1,
 	121, 122, 2645, -1,
 	2623, 121, 2645, -1,
 	120, 121, 2623, -1,
 	2601, 120, 2623, -1,
 	2600, 120, 2601, -1,
 	119, 120, 2600, -1,
 	2578, 119, 2600, -1,
 	118, 119, 2578, -1,
 	2577, 118, 2578, -1,
 	117, 118, 2577, -1,
 	2554, 117, 2577, -1,
 	116, 117, 2554, -1,
 	2531, 116, 2554, -1,
 	115, 116, 2531, -1,
 	2508, 115, 2531, -1,
 	114, 115, 2508, -1,
 	2485, 114, 2508, -1,
 	113, 114, 2485, -1,
 	2462, 113, 2485, -1,
 	112, 113, 2462, -1,
 	2440, 112, 2462, -1,
 	111, 112, 2440, -1,
 	2418, 111, 2440, -1,
 	110, 111, 2418, -1,
 	2397, 110, 2418, -1,
 	2396, 110, 2397, -1,
 	109, 110, 2396, -1,
 	108, 109, 2396, -1,
 	2375, 108, 2396, -1,
 	107, 108, 2375, -1,
 	2355, 107, 2375, -1,
 	2354, 107, 2355, -1,
 	106, 107, 2354, -1,
 	2334, 106, 2354, -1,
 	105, 106, 2334, -1,
 	2315, 105, 2334, -1,
 	104, 105, 2315, -1,
 	103, 104, 2315, -1,
 	2296, 103, 2315, -1,
 	102, 103, 2296, -1,
 	2278, 102, 2296, -1,
 	2260, 102, 2278, -1,
 	101, 102, 2260, -1,
 	100, 101, 2260, -1,
 	2243, 100, 2260, -1,
 	99, 100, 2243, -1,
 	2228, 99, 2243, -1,
 	2214, 99, 2228, -1,
 	98, 99, 2214, -1,
 	2201, 98, 2214, -1,
 	96, 97, 2188, -1,
 	2174, 96, 2188, -1,
 	2160, 96, 2174, -1,
 	95, 96, 2160, -1,
 	94, 95, 2160, -1,
 	2146, 94, 2160, -1,
 	93, 94, 2146, -1,
 	92, 93, 2146, -1,
 	2147, 92, 2146, -1,
 	2133, 92, 2147, -1,
 	91, 92, 2133, -1,
 	2134, 91, 2133, -1,
 	90, 91, 2134, -1,
 	2121, 90, 2134, -1,
 	89, 90, 2121, -1,
 	2122, 89, 2121, -1,
 	88, 89, 2122, -1,
 	2112, 87, 2123, -1,
 	86, 87, 2112, -1,
 	2113, 86, 2112, -1,
 	85, 86, 2113, -1,
 	2114, 85, 2113, -1,
 	2105, 85, 2114, -1,
 	84, 85, 2105, -1,
 	2100, 84, 2105, -1,
 	83, 84, 2100, -1,
 	2096, 83, 2100, -1,
 	2092, 83, 2096, -1,
 	82, 83, 2092, -1,
 	2089, 82, 2092, -1,
 	81, 82, 2089, -1,
 	80, 81, 2089, -1,
 	2201, 97, 98, -1,
 	2201, 2188, 97, -1,
 	88, 2123, 87, -1,
 	2122, 2123, 88, -1,
 	2087, 80, 2089, -1,
 	2087, 79, 80, -1,
 	76, 2088, 2091, -1,
 	2088, 76, 77, -1,
 	72, 2104, 2110, -1,
 	73, 2104, 72, -1,
 	73, 2099, 2104, -1,
 	74, 2099, 73, -1,
 	74, 2095, 2099, -1,
 	2095, 74, 75, -1,
 	2843, 21, 2844, -1,
 	2854, 21, 2843, -1,
 	2854, 20, 21, -1,
 	18, 2860, 17, -1,
 	2861, 2860, 18, -1,
 	2820, 8, 2821, -1,
 	2820, 7, 8, -1,
 	2868, 2873, 2872, -1,
 	2868, 2869, 2873, -1,
 	2869, 2874, 2873, -1,
 	2869, 2870, 2874, -1,
 	2870, 2875, 2874, -1,
 	2870, 2871, 2875, -1,
 	2871, 2876, 2875, -1,
 	2872, 2878, 2877, -1,
 	2872, 2873, 2878, -1,
 	2873, 2879, 2878, -1,
 	2873, 2874, 2879, -1,
 	2874, 2880, 2879, -1,
 	2874, 2875, 2880, -1,
 	2875, 2881, 2880, -1,
 	2875, 2876, 2881, -1,
 	2876, 2882, 2881, -1,
 	2877, 2878, 2883, -1,
 	2878, 2884, 2883, -1,
 	2878, 2879, 2884, -1,
 	2879, 2885, 2884, -1,
 	2879, 2880, 2885, -1,
 	2880, 2886, 2885, -1,
 	2880, 2881, 2886, -1,
 	2881, 2887, 2886, -1,
 	2881, 2882, 2887, -1,
 	2882, 2888, 2887, -1,
 	2883, 2884, 2889, -1,
 	2884, 2890, 2889, -1,
 	2884, 2885, 2890, -1,
 	2885, 2891, 2890, -1,
 	2885, 2886, 2891, -1,
 	2886, 2892, 2891, -1,
 	2886, 2887, 2892, -1,
 	2887, 2893, 2892, -1,
 	2887, 2888, 2893, -1,
 	2888, 2894, 2893, -1,
 	2889, 2890, 2895, -1,
 	2890, 2896, 2895, -1,
 	2890, 2891, 2896, -1,
 	2891, 2897, 2896, -1,
 	2891, 2892, 2897, -1,
 	2892, 2898, 2897, -1,
 	2892, 2893, 2898, -1,
 	2893, 2899, 2898, -1,
 	2893, 2894, 2899, -1,
 	2895, 2896, 2900, -1,
 	2896, 2901, 2900, -1,
 	2896, 2897, 2901, -1,
 	2897, 2902, 2901, -1,
 	2897, 2898, 2902, -1,
 	2898, 2903, 2902, -1,
 	2898, 2899, 2903, -1,
 	2899, 2904, 2903, -1,
 	2900, 2906, 2905, -1,
 	2900, 2901, 2906, -1,
 	2901, 2907, 2906, -1,
 	2901, 2902, 2907, -1,
 	2902, 2908, 2907, -1,
 	2902, 2903, 2908, -1,
 	2903, 2909, 2908, -1,
 	2903, 2904, 2909, -1,
 	2905, 2906, 2910, -1,
 	2906, 2911, 2910, -1,
 	2906, 2907, 2911, -1,
 	2907, 2912, 2911, -1,
 	2907, 2908, 2912, -1,
 	2908, 2913, 2912, -1,
 	2908, 2909, 2913, -1,
 	2909, 2914, 2913, -1,
 	2910, 2911, 2915, -1,
 	2911, 2916, 2915, -1,
 	2911, 2912, 2916, -1,
 	2912, 2917, 2916, -1,
 	2912, 2913, 2917, -1,
 	2913, 2918, 2917, -1,
 	2913, 2914, 2918, -1,
 	2868, 1957, 2869, -1,
 	2869, 1957, 1956, -1,
 	2869, 1956, 2870, -1,
 	2870, 1956, 1955, -1,
 	2870, 1955, 2871, -1,
 	2871, 1955, 1954, -1,
 	2871, 1954, 1953, -1,
 	2871, 1953, 2876, -1,
 	2876, 1953, 1952, -1,
 	2876, 1952, 2882, -1,
 	2882, 1952, 1951, -1,
 	2882, 1951, 2888, -1,
 	2888, 1951, 1950, -1,
 	2888, 1950, 2894, -1,
 	2894, 1950, 1949, -1,
 	2894, 1949, 2899, -1,
 	2904, 1948, 1976, -1,
 	2914, 1975, 1974, -1,
 	2914, 1974, 2918, -1,
 	2918, 1974, 1973, -1,
 	2918, 1973, 1972, -1,
 	2916, 1970, 1969, -1,
 	2916, 1969, 2915, -1,
 	2915, 1969, 1968, -1,
 	2915, 1968, 1967, -1,
 	2915, 1967, 2910, -1,
 	2910, 1967, 1966, -1,
 	2910, 1966, 2905, -1,
 	2905, 1966, 1965, -1,
 	2905, 1965, 2900, -1,
 	2900, 1965, 2895, -1,
 	2895, 1965, 1964, -1,
 	2895, 1964, 2889, -1,
 	2889, 1964, 1963, -1,
 	2889, 1963, 2883, -1,
 	2883, 1963, 1962, -1,
 	2883, 1962, 2877, -1,
 	2877, 1962, 1961, -1,
 	2877, 1961, 1960, -1,
 	2877, 1960, 2872, -1,
 	2872, 1960, 1959, -1,
 	2914, 2909, 1975, -1,
 	1975, 2909, 1976, -1,
 	1976, 2909, 2904, -1,
 	1972, 1971, 2918, -1,
 	2918, 1971, 2917, -1,
 	1971, 1970, 2917, -1,
 	1970, 2916, 2917, -1,
 	1957, 2868, 1958, -1,
 	2872, 1959, 2868, -1,
 	1959, 1958, 2868, -1,
 	1949, 1948, 2899, -1,
 	1948, 2904, 2899, -1,
 	2919, 2925, 2924, -1,
 	2919, 2920, 2925, -1,
 	2920, 2926, 2925, -1,
 	2920, 2921, 2926, -1,
 	2921, 2927, 2926, -1,
 	2921, 2922, 2927, -1,
 	2922, 2928, 2927, -1,
 	2923, 2924, 2930, -1,
 	2924, 2931, 2930, -1,
 	2924, 2925, 2931, -1,
 	2925, 2932, 2931, -1,
 	2925, 2926, 2932, -1,
 	2926, 2933, 2932, -1,
 	2926, 2927, 2933, -1,
 	2927, 2934, 2933, -1,
 	2927, 2928, 2934, -1,
 	2928, 2935, 2934, -1,
 	2928, 2929, 2935, -1,
 	2929, 2936, 2935, -1,
 	2930, 2938, 2937, -1,
 	2930, 2931, 2938, -1,
 	2931, 2939, 2938, -1,
 	2931, 2932, 2939, -1,
 	2932, 2940, 2939, -1,
 	2932, 2933, 2940, -1,
 	2933, 2941, 2940, -1,
 	2933, 2934, 2941, -1,
 	2934, 2942, 2941, -1,
 	2934, 2935, 2942, -1,
 	2935, 2943, 2942, -1,
 	2935, 2936, 2943, -1,
 	2937, 2938, 2944, -1,
 	2938, 2945, 2944, -1,
 	2938, 2939, 2945, -1,
 	2939, 2946, 2945, -1,
 	2939, 2940, 2946, -1,
 	2940, 2947, 2946, -1,
 	2940, 2941, 2947, -1,
 	2941, 2948, 2947, -1,
 	2941, 2942, 2948, -1,
 	2942, 2949, 2948, -1,
 	2942, 2943, 2949, -1,
 	2944, 2951, 2950, -1,
 	2944, 2945, 2951, -1,
 	2945, 2952, 2951, -1,
 	2945, 2946, 2952, -1,
 	2946, 2953, 2952, -1,
 	2946, 2947, 2953, -1,
 	2947, 2954, 2953, -1,
 	2947, 2948, 2954, -1,
 	2948, 2955, 2954, -1,
 	2948, 2949, 2955, -1,
 	2950, 2957, 2956, -1,
 	2950, 2951, 2957, -1,
 	2951, 2958, 2957, -1,
 	2951, 2952, 2958, -1,
 	2952, 2959, 2958, -1,
 	2952, 2953, 2959, -1,
 	2953, 2960, 2959, -1,
 	2953, 2954, 2960, -1,
 	2956, 2957, 2961, -1,
 	2957, 2962, 2961, -1,
 	2957, 2958, 2962, -1,
 	2919, 2079, 2078, -1,
 	2919, 2078, 2920, -1,
 	2920, 2078, 2077, -1,
 	2920, 2077, 2921, -1,
 	2921, 2077, 2076, -1,
 	2921, 2076, 2922, -1,
 	2922, 2076, 2075, -1,
 	2922, 2075, 2928, -1,
 	2928, 2075, 2074, -1,
 	2928, 2074, 2929, -1,
 	2929, 2074, 2073, -1,
 	2929, 2073, 2936, -1,
 	2936, 2073, 2072, -1,
 	2936, 2072, 2071, -1,
 	2936, 2071, 2070, -1,
 	2936, 2070, 2943, -1,
 	2943, 2070, 2069, -1,
 	2943, 2069, 2949, -1,
 	2949, 2069, 2068, -1,
 	2949, 2068, 2955, -1,
 	2955, 2068, 2067, -1,
 	2954, 2066, 2960, -1,
 	2960, 2066, 2065, -1,
 	2960, 2065, 2959, -1,
 	2959, 2065, 2064, -1,
 	2959, 2064, 2958, -1,
 	2958, 2064, 2962, -1,
 	2962, 2064, 2063, -1,
 	2962, 2063, 2062, -1,
 	2962, 2062, 2961, -1,
 	2961, 2062, 2061, -1,
 	2961, 2061, 2956, -1,
 	2956, 2061, 2060, -1,
 	2956, 2060, 2086, -1,
 	2956, 2086, 2950, -1,
 	2950, 2086, 2085, -1,
 	2950, 2085, 2944, -1,
 	2944, 2085, 2937, -1,
 	2937, 2085, 2084, -1,
 	2937, 2084, 2083, -1,
 	2937, 2083, 2930, -1,
 	2930, 2083, 2923, -1,
 	2923, 2083, 2082, -1,
 	2923, 2082, 2081, -1,
 	2923, 2081, 2080, -1,
 	2923, 2080, 2924, -1,
 	2924, 2080, 2079, -1,
 	2079, 2919, 2924, -1,
 	2066, 2954, 2067, -1,
 	2067, 2954, 2955, -1,
 	1886, 1702, 1701, -1,
 	1886, 1703, 1702, -1,
 	1886, 1977, 1703, -1,
 	1977, 1704, 1703, -1,
 	1977, 1978, 1704, -1,
 	1978, 1705, 1704, -1,
 	1978, 1979, 1705, -1,
 	1979, 1706, 1705, -1,
 	1979, 1980, 1706, -1,
 	1980, 1707, 1706, -1,
 	1980, 1981, 1707, -1,
 	1981, 1708, 1707, -1,
 	1981, 1982, 1708, -1,
 	1982, 1709, 1708, -1,
 	1982, 1983, 1709, -1,
 	1983, 1710, 1709, -1,
 	1983, 1984, 1710, -1,
 	1984, 1711, 1710, -1,
 	1984, 1712, 1711, -1,
 	1984, 1985, 1712, -1,
 	1985, 1713, 1712, -1,
 	1985, 1986, 1713, -1,
 	1986, 1714, 1713, -1,
 	1986, 1987, 1714, -1,
 	1987, 1715, 1714, -1,
 	1987, 1988, 1715, -1,
 	1988, 1989, 1715, -1,
 	1989, 1716, 1715, -1,
 	1989, 1990, 1716, -1,
 	1990, 1717, 1716, -1,
 	1990, 1718, 1717, -1,
 	1990, 1719, 1718, -1,
 	1990, 1720, 1719, -1,
 	1990, 1991, 1720, -1,
 	1991, 1721, 1720, -1,
 	1991, 1992, 1721, -1,
 	1992, 1993, 1721, -1,
 	1993, 1722, 1721, -1,
 	1993, 1994, 1722, -1,
 	1994, 1723, 1722, -1,
 	1994, 1995, 1723, -1,
 	1995, 1724, 1723, -1,
 	1995, 1996, 1724, -1,
 	1996, 1725, 1724, -1,
 	1996, 1997, 1725, -1,
 	1997, 1726, 1725, -1,
 	1997, 1727, 1726, -1,
 	1997, 1998, 1727, -1,
 	1998, 1728, 1727, -1,
 	1998, 1729, 1728, -1,
 	1998, 1999, 1729, -1,
 	1999, 1730, 1729, -1,
 	1999, 2000, 1730, -1,
 	2000, 1731, 1730, -1,
 	2000, 1732, 1731, -1,
 	2000, 2001, 1732, -1,
 	2001, 1733, 1732, -1,
 	2001, 1734, 1733, -1,
 	2001, 2002, 1734, -1,
 	2002, 1735, 1734, -1,
 	2002, 2003, 1735, -1,
 	2003, 1736, 1735, -1,
 	2003, 2004, 1736, -1,
 	2004, 1737, 1736, -1,
 	2004, 2005, 1737, -1,
 	2005, 1738, 1737, -1,
 	2005, 2006, 1738, -1,
 	2006, 1739, 1738, -1,
 	2006, 1740, 1739, -1,
 	2006, 2007, 1740, -1,
 	2007, 2008, 1740, -1,
 	2008, 1741, 1740, -1,
 	2008, 2009, 1741, -1,
 	2009, 1742, 1741, -1,
 	2009, 2010, 1742, -1,
 	2010, 1743, 1742, -1,
 	2010, 2011, 1743, -1,
 	2011, 1744, 1743, -1,
 	2011, 2012, 1744, -1,
 	2012, 1745, 1744, -1,
 	2012, 1746, 1745, -1,
 	2012, 2013, 1746, -1,
 	2013, 1747, 1746, -1,
 	2013, 2014, 1747, -1,
 	2014, 1748, 1747, -1,
 	2014, 2015, 1748, -1,
 	2015, 1749, 1748, -1,
 	2015, 2016, 1749, -1,
 	2016, 1750, 1749, -1,
 	2016, 2017, 1750, -1,
 	2017, 1751, 1750, -1,
 	2017, 2018, 1751, -1,
 	2018, 1752, 1751, -1,
 	2018, 2019, 1752, -1,
 	2019, 1753, 1752, -1,
 	2019, 2020, 1753, -1,
 	2020, 1754, 1753, -1,
 	2020, 2021, 1754, -1,
 	2021, 1755, 1754, -1,
 	2021, 2022, 1755, -1,
 	2022, 1756, 1755, -1,
 	2022, 2023, 1756, -1,
 	2023, 1822, 1756, -1,
 	1822, 1757, 1756, -1,
 	1822, 1758, 1757, -1,
 	1822, 1823, 1758, -1,
 	1823, 1824, 1758, -1,
 	1824, 1759, 1758, -1,
 	1824, 1825, 1759, -1,
 	1825, 1760, 1759, -1,
 	1825, 1826, 1760, -1,
 	1826, 1827, 1760, -1,
 	1827, 1761, 1760, -1,
 	1827, 1828, 1761, -1,
 	1828, 1762, 1761, -1,
 	1828, 1829, 1762, -1,
 	1829, 1763, 1762, -1,
 	1829, 1830, 1763, -1,
 	1830, 1764, 1763, -1,
 	1830, 1831, 1764, -1,
 	1831, 1765, 1764, -1,
 	1831, 1832, 1765, -1,
 	1832, 1766, 1765, -1,
 	1832, 1833, 1766, -1,
 	1833, 1767, 1766, -1,
 	1833, 1834, 1767, -1,
 	1834, 1768, 1767, -1,
 	1834, 1835, 1768, -1,
 	1835, 1769, 1768, -1,
 	1835, 1770, 1769, -1,
 	1835, 1836, 1770, -1,
 	1836, 1837, 1770, -1,
 	1837, 1771, 1770, -1,
 	1837, 1772, 1771, -1,
 	1837, 1838, 1772, -1,
 	1838, 1773, 1772, -1,
 	1838, 1839, 1773, -1,
 	1839, 1774, 1773, -1,
 	1839, 1840, 1774, -1,
 	1840, 1775, 1774, -1,
 	1840, 1841, 1775, -1,
 	1841, 1842, 1775, -1,
 	1842, 1776, 1775, -1,
 	1842, 1843, 1776, -1,
 	1843, 1777, 1776, -1,
 	1843, 1844, 1777, -1,
 	1844, 1778, 1777, -1,
 	1844, 1845, 1778, -1,
 	1845, 1779, 1778, -1,
 	1845, 1846, 1779, -1,
 	1846, 1780, 1779, -1,
 	1846, 1847, 1780, -1,
 	1847, 1781, 1780, -1,
 	1847, 1782, 1781, -1,
 	1847, 1848, 1782, -1,
 	1848, 1783, 1782, -1,
 	1848, 1849, 1783, -1,
 	1849, 1784, 1783, -1,
 	1849, 1850, 1784, -1,
 	1850, 1785, 1784, -1,
 	1850, 1851, 1785, -1,
 	1851, 1786, 1785, -1,
 	1851, 1852, 1786, -1,
 	1852, 1787, 1786, -1,
 	1852, 1853, 1787, -1,
 	1853, 1788, 1787, -1,
 	1853, 1854, 1788, -1,
 	1854, 1789, 1788, -1,
 	1854, 1790, 1789, -1,
 	1854, 1855, 1790, -1,
 	1855, 1791, 1790, -1,
 	1855, 1856, 1791, -1,
 	1856, 1792, 1791, -1,
 	1856, 1857, 1792, -1,
 	1857, 1793, 1792, -1,
 	1857, 1858, 1793, -1,
 	1858, 1794, 1793, -1,
 	1858, 1859, 1794, -1,
 	1859, 1795, 1794, -1,
 	1859, 1860, 1795, -1,
 	1860, 1796, 1795, -1,
 	1860, 1797, 1796, -1,
 	1860, 1861, 1797, -1,
 	1861, 1798, 1797, -1,
 	1861, 1862, 1798, -1,
 	1862, 1863, 1798, -1,
 	1863, 1799, 1798, -1,
 	1863, 1864, 1799, -1,
 	1864, 1800, 1799, -1,
 	1864, 1865, 1800, -1,
 	1865, 1801, 1800, -1,
 	1865, 1866, 1801, -1,
 	1866, 1802, 1801, -1,
 	1866, 1867, 1802, -1,
 	1867, 1803, 1802, -1,
 	1867, 1868, 1803, -1,
 	1868, 1804, 1803, -1,
 	1868, 1805, 1804, -1,
 	1868, 1869, 1805, -1,
 	1869, 1806, 1805, -1,
 	1869, 1807, 1806, -1,
 	1869, 1870, 1807, -1,
 	1870, 1871, 1807, -1,
 	1871, 1808, 1807, -1,
 	1871, 1872, 1808, -1,
 	1872, 1809, 1808, -1,
 	1872, 1873, 1809, -1,
 	1873, 1810, 1809, -1,
 	1873, 1874, 1810, -1,
 	1874, 1811, 1810, -1,
 	1874, 1812, 1811, -1,
 	1874, 1875, 1812, -1,
 	1875, 1813, 1812, -1,
 	1875, 1876, 1813, -1,
 	1876, 1814, 1813, -1,
 	1876, 1877, 1814, -1,
 	1877, 1815, 1814, -1,
 	1877, 1878, 1815, -1,
 	1878, 1816, 1815, -1,
 	1878, 1879, 1816, -1,
 	1879, 1817, 1816, -1,
 	1879, 1880, 1817, -1,
 	1880, 1818, 1817, -1,
 	1880, 1881, 1818, -1,
 	1881, 1819, 1818, -1,
 	1881, 1882, 1819, -1,
 	1882, 1820, 1819, -1,
 	1882, 1883, 1820, -1,
 	1883, 1821, 1820, -1,
 	1883, 1884, 1821, -1,
 	1884, 1701, 1821, -1,
 	1884, 1885, 1701, -1,
 	1885, 1886, 1701, -1,
 	1887, 1823, 1822, -1,
 	1887, 1888, 1823, -1,
 	1888, 1824, 1823, -1,
 	1888, 1889, 1824, -1,
 	1889, 1890, 1824, -1,
 	1890, 1825, 1824, -1,
 	1890, 1891, 1825, -1,
 	1891, 1826, 1825, -1,
 	1891, 1892, 1826, -1,
 	1892, 1827, 1826, -1,
 	1892, 1893, 1827, -1,
 	1893, 1828, 1827, -1,
 	1893, 1894, 1828, -1,
 	1894, 1829, 1828, -1,
 	1894, 1830, 1829, -1,
 	1894, 1895, 1830, -1,
 	1895, 1896, 1830, -1,
 	1896, 1831, 1830, -1,
 	1896, 1897, 1831, -1,
 	1897, 1832, 1831, -1,
 	1897, 1833, 1832, -1,
 	1897, 1898, 1833, -1,
 	1898, 1834, 1833, -1,
 	1898, 1899, 1834, -1,
 	1899, 1835, 1834, -1,
 	1899, 1900, 1835, -1,
 	1900, 1836, 1835, -1,
 	1900, 1901, 1836, -1,
 	1901, 1837, 1836, -1,
 	1901, 1902, 1837, -1,
 	1902, 1838, 1837, -1,
 	1902, 1903, 1838, -1,
 	1903, 1904, 1838, -1,
 	1904, 1839, 1838, -1,
 	1904, 1905, 1839, -1,
 	1905, 1840, 1839, -1,
 	1905, 1906, 1840, -1,
 	1906, 1907, 1840, -1,
 	1907, 1841, 1840, -1,
 	1907, 1908, 1841, -1,
 	1908, 1842, 1841, -1,
 	1908, 1909, 1842, -1,
 	1909, 1843, 1842, -1,
 	1909, 1910, 1843, -1,
 	1910, 1844, 1843, -1,
 	1910, 1911, 1844, -1,
 	1911, 1845, 1844, -1,
 	1911, 1912, 1845, -1,
 	1912, 1846, 1845, -1,
 	1912, 1847, 1846, -1,
 	1912, 1848, 1847, -1,
 	1912, 1913, 1848, -1,
 	1913, 1849, 1848, -1,
 	1913, 1914, 1849, -1,
 	1914, 1850, 1849, -1,
 	1914, 1915, 1850, -1,
 	1915, 1851, 1850, -1,
 	1915, 1852, 1851, -1,
 	1915, 1916, 1852, -1,
 	1916, 1853, 1852, -1,
 	1916, 1854, 1853, -1,
 	1916, 1917, 1854, -1,
 	1917, 1855, 1854, -1,
 	1917, 1918, 1855, -1,
 	1918, 1856, 1855, -1,
 	1918, 1919, 1856, -1,
 	1919, 1857, 1856, -1,
 	1919, 1920, 1857, -1,
 	1920, 1858, 1857, -1,
 	1920, 1921, 1858, -1,
 	1921, 1922, 1858, -1,
 	1922, 1859, 1858, -1,
 	1922, 1923, 1859, -1,
 	1923, 1860, 1859, -1,
 	1923, 1861, 1860, -1,
 	1923, 1924, 1861, -1,
 	1924, 1862, 1861, -1,
 	1924, 1925, 1862, -1,
 	1925, 1863, 1862, -1,
 	1925, 1926, 1863, -1,
 	1926, 1864, 1863, -1,
 	1926, 1927, 1864, -1,
 	1927, 1928, 1864, -1,
 	1928, 1865, 1864, -1,
 	1928, 1866, 1865, -1,
 	1928, 1929, 1866, -1,
 	1929, 1867, 1866, -1,
 	1929, 1930, 1867, -1,
 	1930, 1868, 1867, -1,
 	1930, 1869, 1868, -1,
 	1930, 1931, 1869, -1,
 	1931, 1870, 1869, -1,
 	1931, 1932, 1870, -1,
 	1932, 1871, 1870, -1,
 	1932, 1933, 1871, -1,
 	1933, 1872, 1871, -1,
 	1933, 1934, 1872, -1,
 	1934, 1873, 1872, -1,
 	1934, 1935, 1873, -1,
 	1935, 1936, 1873, -1,
 	1936, 1874, 1873, -1,
 	1936, 1875, 1874, -1,
 	1936, 1937, 1875, -1,
 	1937, 1876, 1875, -1,
 	1937, 1938, 1876, -1,
 	1938, 1877, 1876, -1,
 	1938, 1939, 1877, -1,
 	1939, 1878, 1877, -1,
 	1939, 1940, 1878, -1,
 	1940, 1941, 1878, -1,
 	1941, 1879, 1878, -1,
 	1941, 1880, 1879, -1,
 	1941, 1881, 1880, -1,
 	1941, 1942, 1881, -1,
 	1942, 1882, 1881, -1,
 	1942, 1943, 1882, -1,
 	1943, 1883, 1882, -1,
 	1943, 1944, 1883, -1,
 	1944, 1884, 1883, -1,
 	1944, 1885, 1884, -1,
 	1944, 1886, 1885, -1,
 	1944, 1945, 1886, -1,
 	1945, 1946, 1886, -1,
 	1946, 1947, 1886, -1,
 	1947, 1887, 1886, -1,
 	2024, 2025, 1886, -1,
 	2025, 2026, 1886, -1,
 	2026, 1977, 1886, -1,
 	2026, 2027, 1977, -1,
 	2027, 1978, 1977, -1,
 	2027, 2028, 1978, -1,
 	2028, 1979, 1978, -1,
 	2028, 2029, 1979, -1,
 	2029, 1980, 1979, -1,
 	2029, 2030, 1980, -1,
 	2030, 1981, 1980, -1,
 	2030, 2031, 1981, -1,
 	2031, 1982, 1981, -1,
 	2031, 1983, 1982, -1,
 	2031, 2032, 1983, -1,
 	2032, 1984, 1983, -1,
 	2032, 2033, 1984, -1,
 	2033, 1985, 1984, -1,
 	2033, 1986, 1985, -1,
 	2033, 2034, 1986, -1,
 	2034, 1987, 1986, -1,
 	2034, 2035, 1987, -1,
 	2035, 2036, 1987, -1,
 	2036, 1988, 1987, -1,
 	2036, 2037, 1988, -1,
 	2037, 2038, 1988, -1,
 	2038, 1989, 1988, -1,
 	2038, 2039, 1989, -1,
 	2039, 1990, 1989, -1,
 	2039, 1991, 1990, -1,
 	2039, 2040, 1991, -1,
 	2040, 1992, 1991, -1,
 	2040, 2041, 1992, -1,
 	2041, 1993, 1992, -1,
 	2041, 2042, 1993, -1,
 	2042, 1994, 1993, -1,
 	2042, 1995, 1994, -1,
 	2042, 1996, 1995, -1,
 	2042, 1997, 1996, -1,
 	2042, 1998, 1997, -1,
 	2042, 1999, 1998, -1,
 	2042, 2000, 1999, -1,
 	2042, 2001, 2000, -1,
 	2042, 2002, 2001, -1,
 	2042, 2003, 2002, -1,
 	2042, 2004, 2003, -1,
 	2042, 2005, 2004, -1,
 	2042, 2006, 2005, -1,
 	2042, 2043, 2006, -1,
 	2043, 2007, 2006, -1,
 	2043, 2044, 2007, -1,
 	2044, 2008, 2007, -1,
 	2044, 2045, 2008, -1,
 	2045, 2009, 2008, -1,
 	2045, 2046, 2009, -1,
 	2046, 2010, 2009, -1,
 	2046, 2047, 2010, -1,
 	2047, 2011, 2010, -1,
 	2047, 2048, 2011, -1,
 	2048, 2012, 2011, -1,
 	2048, 2049, 2012, -1,
 	2049, 2013, 2012, -1,
 	2049, 2014, 2013, -1,
 	2049, 2050, 2014, -1,
 	2050, 2015, 2014, -1,
 	2050, 2051, 2015, -1,
 	2051, 2016, 2015, -1,
 	2051, 2052, 2016, -1,
 	2052, 2017, 2016, -1,
 	2052, 2053, 2017, -1,
 	2053, 2018, 2017, -1,
 	2053, 2054, 2018, -1,
 	2054, 2019, 2018, -1,
 	2054, 2055, 2019, -1,
 	2055, 2020, 2019, -1,
 	2055, 2056, 2020, -1,
 	2056, 2021, 2020, -1,
 	2056, 2057, 2021, -1,
 	2057, 2022, 2021, -1,
 	2057, 2058, 2022, -1,
 	2058, 2023, 2022, -1,
 	2058, 1822, 2023, -1,
 	2058, 2059, 1822, -1,
 	2059, 2024, 1822, -1,
 	1947, 1822, 1886, -1,
 	1947, 1887, 1822, -1,
 	2059, 2024, 1822, -1,
 	2024, 1886, 1822, -1,
      ]
    }
}
]
}
  Transform {
    translation 0.03781 0.03667 0.00141
    children Shape {
      appearance Appearance {
        material Material
          { diffuseColor 0. 0. 1. }
      }
      geometry Box {
        size 0.00019 0.00019 0.00047
      }
    }
  }
  Transform {
    translation 0.03781 0.03686 0.00141
    children Shape {
      appearance Appearance {
        material Material
          { diffuseColor 0. 0. 1. }
      }
      geometry Box {
        size 0.00019 0.00019 0.00047
      }
    }
  }
  Transform {
    translation 0.03781 0.03705 0.00141
    children Shape {
      appearance Appearance {
        material Material
          { diffuseColor 0. 0. 1. }
      }
      geometry Box {
        size 0.00019 0.00019 0.00047
      }
    }
  }
  Transform {
    translation 0.038 0.03705 0.00141
    children Shape {
      appearance Appearance {
        material Material
          { diffuseColor 0. 0. 1. }
      }
      geometry Box {
        size 0.00019 0.00019 0.00047
      }
    }
  }
  Transform {
    translation 0.03781 0.03724 0.00141
    children Shape {
      appearance Appearance {
        material Material
          { diffuseColor 0. 0. 1. }
      }
      geometry Box {
        size 0.00019 0.00019 0.00047
      }
    }
  }
  Transform {
    translation 0.038 0.03724 0.00141
    children Shape {
      appearance Appearance {
        material Material
          { diffuseColor 0. 0. 1. }
      }
      geometry Box {
        size 0.00019 0.00019 0.00047
      }
    }
  }
  Transform {
    translation 0.03762 0.03743 0.00141
    children Shape {
      appearance Appearance {
        material Material
          { diffuseColor 0. 0. 1. }
      }
      geometry Box {
        size 0.00019 0.00019 0.00047
      }
    }
  }
  Transform {
    translation 0.03781 0.03743 0.00141
    children Shape {
      appearance Appearance {
        material Material
          { diffuseColor 0. 0. 1. }
      }
      geometry Box {
        size 0.00019 0.00019 0.00047
      }
    }
  }
  Transform {
    translation 0.038 0.03743 0.00141
    children Shape {
      appearance Appearance {
        material Material
          { diffuseColor 0. 0. 1. }
      }
      geometry Box {
        size 0.00019 0.00019 0.00047
      }
    }
  }
  Transform {
    translation 0.03781 0.03762 0.00141
    children Shape {
      appearance Appearance {
        material Material
          { diffuseColor 0. 0. 1. }
      }
      geometry Box {
        size 0.00019 0.00019 0.00047
      }
    }
  }
  Transform {
    translation 0.038 0.03762 0.00141
    children Shape {
      appearance Appearance {
        material Material
          { diffuseColor 0. 0. 1. }
      }
      geometry Box {
        size 0.00019 0.00019 0.00047
      }
    }
  }
  Transform {
    translation 0.04104 0.03895 0.00141
    children Shape {
      appearance Appearance {
        material Material
          { diffuseColor 0. 0. 1. }
      }
      geometry Box {
        size 0.00019 0.00019 0.00047
      }
    }
  }
  Transform {
    translation 0.04161 0.03895 0.00141
    children Shape {
      appearance Appearance {
        material Material
          { diffuseColor 0. 0. 1. }
      }
      geometry Box {
        size 0.00019 0.00019 0.00047
      }
    }
  }
  Transform {
    translation 0.04104 0.03933 0.00141
    children Shape {
      appearance Appearance {
        material Material
          { diffuseColor 0. 0. 1. }
      }
      geometry Box {
        size 0.00019 0.00019 0.00047
      }
    }
  }
  Transform {
    translation 0.04446 0.03933 0.00141
    children Shape {
      appearance Appearance {
        material Material
          { diffuseColor 0. 0. 1. }
      }
      geometry Box {
        size 0.00019 0.00019 0.00047
      }
    }
  }
  Transform {
    translation 0.04427 0.03952 0.00141
    children Shape {
      appearance Appearance {
        material Material
          { diffuseColor 0. 0. 1. }
      }
      geometry Box {
        size 0.00019 0.00019 0.00047
      }
    }
  }
  Transform {
    translation 0.03895 0.04066 0.00141
    children Shape {
      appearance Appearance {
        material Material
          { diffuseColor 0. 0. 1. }
      }
      geometry Box {
        size 0.00019 0.00019 0.00047
      }
    }
  }
  Transform {
    translation 0.04199 0.04085 0.00141
    children Shape {
      appearance Appearance {
        material Material
          { diffuseColor 0. 0. 1. }
      }
      geometry Box {
        size 0.00019 0.00019 0.00047
      }
    }
  }
  Transform {
    translation 0.04541 0.04085 0.00141
    children Shape {
      appearance Appearance {
        material Material
          { diffuseColor 0. 0. 1. }
      }
      geometry Box {
        size 0.00019 0.00019 0.00047
      }
    }
  }
  Transform {
    translation 0.0456 0.04085 0.00141
    children Shape {
      appearance Appearance {
        material Material
          { diffuseColor 0. 0. 1. }
      }
      geometry Box {
        size 0.00019 0.00019 0.00047
      }
    }
  }
  Transform {
    translation 0.04579 0.04085 0.00141
    children Shape {
      appearance Appearance {
        material Material
          { diffuseColor 0. 0. 1. }
      }
      geometry Box {
        size 0.00019 0.00019 0.00047
      }
    }
  }
  Transform {
    translation 0.04199 0.04104 0.00141
    children Shape {
      appearance Appearance {
        material Material
          { diffuseColor 0. 0. 1. }
      }
      geometry Box {
        size 0.00019 0.00019 0.00047
      }
    }
  }
  Transform {
    translation 0.04218 0.04104 0.00141
    children Shape {
      appearance Appearance {
        material Material
          { diffuseColor 0. 0. 1. }
      }
      geometry Box {
        size 0.00019 0.00019 0.00047
      }
    }
  }
  Transform {
    translation 0.04465 0.04104 0.00141
    children Shape {
      appearance Appearance {
        material Material
          { diffuseColor 0. 0. 1. }
      }
      geometry Box {
        size 0.00019 0.00019 0.00047
      }
    }
  }
  Transform {
    translation 0.04484 0.04104 0.00141
    children Shape {
      appearance Appearance {
        material Material
          { diffuseColor 0. 0. 1. }
      }
      geometry Box {
        size 0.00019 0.00019 0.00047
      }
    }
  }
  Transform {
    translation 0.04541 0.04104 0.00141
    children Shape {
      appearance Appearance {
        material Material
          { diffuseColor 0. 0. 1. }
      }
      geometry Box {
        size 0.00019 0.00019 0.00047
      }
    }
  }
  Transform {
    translation 0.0456 0.04104 0.00141
    children Shape {
      appearance Appearance {
        material Material
          { diffuseColor 0. 0. 1. }
      }
      geometry Box {
        size 0.00019 0.00019 0.00047
      }
    }
  }
  Transform {
    translation 0.04579 0.04104 0.00141
    children Shape {
      appearance Appearance {
        material Material
          { diffuseColor 0. 0. 1. }
      }
      geometry Box {
        size 0.00019 0.00019 0.00047
      }
    }
  }
  Transform {
    translation 0.04598 0.04104 0.00141
    children Shape {
      appearance Appearance {
        material Material
          { diffuseColor 0. 0. 1. }
      }
      geometry Box {
        size 0.00019 0.00019 0.00047
      }
    }
  }
  Transform {
    translation 0.04218 0.04123 0.00141
    children Shape {
      appearance Appearance {
        material Material
          { diffuseColor 0. 0. 1. }
      }
      geometry Box {
        size 0.00019 0.00019 0.00047
      }
    }
  }
  Transform {
    translation 0.04237 0.04123 0.00141
    children Shape {
      appearance Appearance {
        material Material
          { diffuseColor 0. 0. 1. }
      }
      geometry Box {
        size 0.00019 0.00019 0.00047
      }
    }
  }
  Transform {
    translation 0.04427 0.04123 0.00141
    children Shape {
      appearance Appearance {
        material Material
          { diffuseColor 0. 0. 1. }
      }
      geometry Box {
        size 0.00019 0.00019 0.00047
      }
    }
  }
  Transform {
    translation 0.04446 0.04123 0.00141
    children Shape {
      appearance Appearance {
        material Material
          { diffuseColor 0. 0. 1. }
      }
      geometry Box {
        size 0.00019 0.00019 0.00047
      }
    }
  }
  Transform {
    translation 0.04541 0.04123 0.00141
    children Shape {
      appearance Appearance {
        material Material
          { diffuseColor 0. 0. 1. }
      }
      geometry Box {
        size 0.00019 0.00019 0.00047
      }
    }
  }
  Transform {
    translation 0.0456 0.04123 0.00141
    children Shape {
      appearance Appearance {
        material Material
          { diffuseColor 0. 0. 1. }
      }
      geometry Box {
        size 0.00019 0.00019 0.00047
      }
    }
  }
  Transform {
    translation 0.04218 0.04142 0.00141
    children Shape {
      appearance Appearance {
        material Material
          { diffuseColor 0. 0. 1. }
      }
      geometry Box {
        size 0.00019 0.00019 0.00047
      }
    }
  }
  Transform {
    translation 0.04427 0.04142 0.00141
    children Shape {
      appearance Appearance {
        material Material
          { diffuseColor 0. 0. 1. }
      }
      geometry Box {
        size 0.00019 0.00019 0.00047
      }
    }
  }
  Transform {
    translation 0.0456 0.04142 0.00141
    children Shape {
      appearance Appearance {
        material Material
          { diffuseColor 0. 0. 1. }
      }
      geometry Box {
        size 0.00019 0.00019 0.00047
      }
    }
  }
  Transform {
    translation 0.04104 0.04161 0.00141
    children Shape {
      appearance Appearance {
        material Material
          { diffuseColor 0. 0. 1. }
      }
      geometry Box {
        size 0.00019 0.00019 0.00047
      }
    }
  }
  Transform {
    translation 0.04085 0.0418 0.00141
    children Shape {
      appearance Appearance {
        material Material
          { diffuseColor 0. 0. 1. }
      }
      geometry Box {
        size 0.00019 0.00019 0.00047
      }
    }
  }
  Transform {
    translation 0.04104 0.0418 0.00141
    children Shape {
      appearance Appearance {
        material Material
          { diffuseColor 0. 0. 1. }
      }
      geometry Box {
        size 0.00019 0.00019 0.00047
      }
    }
  }
  Transform {
    translation 0.04085 0.04199 0.00141
    children Shape {
      appearance Appearance {
        material Material
          { diffuseColor 0. 0. 1. }
      }
      geometry Box {
        size 0.00019 0.00019 0.00047
      }
    }
  }
  Transform {
    translation 0.04104 0.04199 0.00141
    children Shape {
      appearance Appearance {
        material Material
          { diffuseColor 0. 0. 1. }
      }
      geometry Box {
        size 0.00019 0.00019 0.00047
      }
    }
  }
  Transform {
    translation 0.04161 0.04199 0.00141
    children Shape {
      appearance Appearance {
        material Material
          { diffuseColor 0. 0. 1. }
      }
      geometry Box {
        size 0.00019 0.00019 0.00047
      }
    }
  }
  Transform {
    translation 0.0418 0.04199 0.00141
    children Shape {
      appearance Appearance {
        material Material
          { diffuseColor 0. 0. 1. }
      }
      geometry Box {
        size 0.00019 0.00019 0.00047
      }
    }
  }
  Transform {
    translation 0.04085 0.04218 0.00141
    children Shape {
      appearance Appearance {
        material Material
          { diffuseColor 0. 0. 1. }
      }
      geometry Box {
        size 0.00019 0.00019 0.00047
      }
    }
  }
  Transform {
    translation 0.04104 0.04218 0.00141
    children Shape {
      appearance Appearance {
        material Material
          { diffuseColor 0. 0. 1. }
      }
      geometry Box {
        size 0.00019 0.00019 0.00047
      }
    }
  }
  Transform {
    translation 0.04123 0.04218 0.00141
    children Shape {
      appearance Appearance {
        material Material
          { diffuseColor 0. 0. 1. }
      }
      geometry Box {
        size 0.00019 0.00019 0.00047
      }
    }
  }
  Transform {
    translation 0.04142 0.04218 0.00141
    children Shape {
      appearance Appearance {
        material Material
          { diffuseColor 0. 0. 1. }
      }
      geometry Box {
        size 0.00019 0.00019 0.00047
      }
    }
  }
  Transform {
    translation 0.04161 0.04218 0.00141
    children Shape {
      appearance Appearance {
        material Material
          { diffuseColor 0. 0. 1. }
      }
      geometry Box {
        size 0.00019 0.00019 0.00047
      }
    }
  }
  Transform {
    translation 0.0418 0.04218 0.00141
    children Shape {
      appearance Appearance {
        material Material
          { diffuseColor 0. 0. 1. }
      }
      geometry Box {
        size 0.00019 0.00019 0.00047
      }
    }
  }
  Transform {
    translation 0.04199 0.04218 0.00141
    children Shape {
      appearance Appearance {
        material Material
          { diffuseColor 0. 0. 1. }
      }
      geometry Box {
        size 0.00019 0.00019 0.00047
      }
    }
  }
  Transform {
    translation 0.04313 0.04218 0.00141
    children Shape {
      appearance Appearance {
        material Material
          { diffuseColor 0. 0. 1. }
      }
      geometry Box {
        size 0.00019 0.00019 0.00047
      }
    }
  }
  Transform {
    translation 0.04332 0.04218 0.00141
    children Shape {
      appearance Appearance {
        material Material
          { diffuseColor 0. 0. 1. }
      }
      geometry Box {
        size 0.00019 0.00019 0.00047
      }
    }
  }
  Transform {
    translation 0.04085 0.04237 0.00141
    children Shape {
      appearance Appearance {
        material Material
          { diffuseColor 0. 0. 1. }
      }
      geometry Box {
        size 0.00019 0.00019 0.00047
      }
    }
  }
  Transform {
    translation 0.04104 0.04237 0.00141
    children Shape {
      appearance Appearance {
        material Material
          { diffuseColor 0. 0. 1. }
      }
      geometry Box {
        size 0.00019 0.00019 0.00047
      }
    }
  }
  Transform {
    translation 0.04123 0.04237 0.00141
    children Shape {
      appearance Appearance {
        material Material
          { diffuseColor 0. 0. 1. }
      }
      geometry Box {
        size 0.00019 0.00019 0.00047
      }
    }
  }
  Transform {
    translation 0.04142 0.04237 0.00141
    children Shape {
      appearance Appearance {
        material Material
          { diffuseColor 0. 0. 1. }
      }
      geometry Box {
        size 0.00019 0.00019 0.00047
      }
    }
  }
  Transform {
    translation 0.04161 0.04237 0.00141
    children Shape {
      appearance Appearance {
        material Material
          { diffuseColor 0. 0. 1. }
      }
      geometry Box {
        size 0.00019 0.00019 0.00047
      }
    }
  }
  Transform {
    translation 0.0418 0.04237 0.00141
    children Shape {
      appearance Appearance {
        material Material
          { diffuseColor 0. 0. 1. }
      }
      geometry Box {
        size 0.00019 0.00019 0.00047
      }
    }
  }
  Transform {
    translation 0.04313 0.04237 0.00141
    children Shape {
      appearance Appearance {
        material Material
          { diffuseColor 0. 0. 1. }
      }
      geometry Box {
        size 0.00019 0.00019 0.00047
      }
    }
  }
  Transform {
    translation 0.04332 0.04237 0.00141
    children Shape {
      appearance Appearance {
        material Material
          { diffuseColor 0. 0. 1. }
      }
      geometry Box {
        size 0.00019 0.00019 0.00047
      }
    }
  }
  Transform {
    translation 0.04351 0.04237 0.00141
    children Shape {
      appearance Appearance {
        material Material
          { diffuseColor 0. 0. 1. }
      }
      geometry Box {
        size 0.00019 0.00019 0.00047
      }
    }
  }
  Transform {
    translation 0.0437 0.04237 0.00141
    children Shape {
      appearance Appearance {
        material Material
          { diffuseColor 0. 0. 1. }
      }
      geometry Box {
        size 0.00019 0.00019 0.00047
      }
    }
  }
  Transform {
    translation 0.04579 0.04237 0.00141
    children Shape {
      appearance Appearance {
        material Material
          { diffuseColor 0. 0. 1. }
      }
      geometry Box {
        size 0.00019 0.00019 0.00047
      }
    }
  }
  Transform {
    translation 0.04598 0.04237 0.00141
    children Shape {
      appearance Appearance {
        material Material
          { diffuseColor 0. 0. 1. }
      }
      geometry Box {
        size 0.00019 0.00019 0.00047
      }
    }
  }
  Transform {
    translation 0.03952 0.04256 0.00141
    children Shape {
      appearance Appearance {
        material Material
          { diffuseColor 0. 0. 1. }
      }
      geometry Box {
        size 0.00019 0.00019 0.00047
      }
    }
  }
  Transform {
    translation 0.03971 0.04256 0.00141
    children Shape {
      appearance Appearance {
        material Material
          { diffuseColor 0. 0. 1. }
      }
      geometry Box {
        size 0.00019 0.00019 0.00047
      }
    }
  }
  Transform {
    translation 0.04085 0.04256 0.00141
    children Shape {
      appearance Appearance {
        material Material
          { diffuseColor 0. 0. 1. }
      }
      geometry Box {
        size 0.00019 0.00019 0.00047
      }
    }
  }
  Transform {
    translation 0.04104 0.04256 0.00141
    children Shape {
      appearance Appearance {
        material Material
          { diffuseColor 0. 0. 1. }
      }
      geometry Box {
        size 0.00019 0.00019 0.00047
      }
    }
  }
  Transform {
    translation 0.04123 0.04256 0.00141
    children Shape {
      appearance Appearance {
        material Material
          { diffuseColor 0. 0. 1. }
      }
      geometry Box {
        size 0.00019 0.00019 0.00047
      }
    }
  }
  Transform {
    translation 0.04142 0.04256 0.00141
    children Shape {
      appearance Appearance {
        material Material
          { diffuseColor 0. 0. 1. }
      }
      geometry Box {
        size 0.00019 0.00019 0.00047
      }
    }
  }
  Transform {
    translation 0.04161 0.04256 0.00141
    children Shape {
      appearance Appearance {
        material Material
          { diffuseColor 0. 0. 1. }
      }
      geometry Box {
        size 0.00019 0.00019 0.00047
      }
    }
  }
  Transform {
    translation 0.0418 0.04256 0.00141
    children Shape {
      appearance Appearance {
        material Material
          { diffuseColor 0. 0. 1. }
      }
      geometry Box {
        size 0.00019 0.00019 0.00047
      }
    }
  }
  Transform {
    translation 0.04199 0.04256 0.00141
    children Shape {
      appearance Appearance {
        material Material
          { diffuseColor 0. 0. 1. }
      }
      geometry Box {
        size 0.00019 0.00019 0.00047
      }
    }
  }
  Transform {
    translation 0.04294 0.04256 0.00141
    children Shape {
      appearance Appearance {
        material Material
          { diffuseColor 0. 0. 1. }
      }
      geometry Box {
        size 0.00019 0.00019 0.00047
      }
    }
  }
  Transform {
    translation 0.04313 0.04256 0.00141
    children Shape {
      appearance Appearance {
        material Material
          { diffuseColor 0. 0. 1. }
      }
      geometry Box {
        size 0.00019 0.00019 0.00047
      }
    }
  }
  Transform {
    translation 0.04332 0.04256 0.00141
    children Shape {
      appearance Appearance {
        material Material
          { diffuseColor 0. 0. 1. }
      }
      geometry Box {
        size 0.00019 0.00019 0.00047
      }
    }
  }
  Transform {
    translation 0.04351 0.04256 0.00141
    children Shape {
      appearance Appearance {
        material Material
          { diffuseColor 0. 0. 1. }
      }
      geometry Box {
        size 0.00019 0.00019 0.00047
      }
    }
  }
  Transform {
    translation 0.0437 0.04256 0.00141
    children Shape {
      appearance Appearance {
        material Material
          { diffuseColor 0. 0. 1. }
      }
      geometry Box {
        size 0.00019 0.00019 0.00047
      }
    }
  }
  Transform {
    translation 0.04389 0.04256 0.00141
    children Shape {
      appearance Appearance {
        material Material
          { diffuseColor 0. 0. 1. }
      }
      geometry Box {
        size 0.00019 0.00019 0.00047
      }
    }
  }
  Transform {
    translation 0.04579 0.04256 0.00141
    children Shape {
      appearance Appearance {
        material Material
          { diffuseColor 0. 0. 1. }
      }
      geometry Box {
        size 0.00019 0.00019 0.00047
      }
    }
  }
  Transform {
    translation 0.04598 0.04256 0.00141
    children Shape {
      appearance Appearance {
        material Material
          { diffuseColor 0. 0. 1. }
      }
      geometry Box {
        size 0.00019 0.00019 0.00047
      }
    }
  }
  Transform {
    translation 0.03952 0.04275 0.00141
    children Shape {
      appearance Appearance {
        material Material
          { diffuseColor 0. 0. 1. }
      }
      geometry Box {
        size 0.00019 0.00019 0.00047
      }
    }
  }
  Transform {
    translation 0.04104 0.04275 0.00141
    children Shape {
      appearance Appearance {
        material Material
          { diffuseColor 0. 0. 1. }
      }
      geometry Box {
        size 0.00019 0.00019 0.00047
      }
    }
  }
  Transform {
    translation 0.04123 0.04275 0.00141
    children Shape {
      appearance Appearance {
        material Material
          { diffuseColor 0. 0. 1. }
      }
      geometry Box {
        size 0.00019 0.00019 0.00047
      }
    }
  }
  Transform {
    translation 0.04142 0.04275 0.00141
    children Shape {
      appearance Appearance {
        material Material
          { diffuseColor 0. 0. 1. }
      }
      geometry Box {
        size 0.00019 0.00019 0.00047
      }
    }
  }
  Transform {
    translation 0.04161 0.04275 0.00141
    children Shape {
      appearance Appearance {
        material Material
          { diffuseColor 0. 0. 1. }
      }
      geometry Box {
        size 0.00019 0.00019 0.00047
      }
    }
  }
  Transform {
    translation 0.0418 0.04275 0.00141
    children Shape {
      appearance Appearance {
        material Material
          { diffuseColor 0. 0. 1. }
      }
      geometry Box {
        size 0.00019 0.00019 0.00047
      }
    }
  }
  Transform {
    translation 0.04199 0.04275 0.00141
    children Shape {
      appearance Appearance {
        material Material
          { diffuseColor 0. 0. 1. }
      }
      geometry Box {
        size 0.00019 0.00019 0.00047
      }
    }
  }
  Transform {
    translation 0.04218 0.04275 0.00141
    children Shape {
      appearance Appearance {
        material Material
          { diffuseColor 0. 0. 1. }
      }
      geometry Box {
        size 0.00019 0.00019 0.00047
      }
    }
  }
  Transform {
    translation 0.04275 0.04275 0.00141
    children Shape {
      appearance Appearance {
        material Material
          { diffuseColor 0. 0. 1. }
      }
      geometry Box {
        size 0.00019 0.00019 0.00047
      }
    }
  }
  Transform {
    translation 0.04294 0.04275 0.00141
    children Shape {
      appearance Appearance {
        material Material
          { diffuseColor 0. 0. 1. }
      }
      geometry Box {
        size 0.00019 0.00019 0.00047
      }
    }
  }
  Transform {
    translation 0.04313 0.04275 0.00141
    children Shape {
      appearance Appearance {
        material Material
          { diffuseColor 0. 0. 1. }
      }
      geometry Box {
        size 0.00019 0.00019 0.00047
      }
    }
  }
  Transform {
    translation 0.04332 0.04275 0.00141
    children Shape {
      appearance Appearance {
        material Material
          { diffuseColor 0. 0. 1. }
      }
      geometry Box {
        size 0.00019 0.00019 0.00047
      }
    }
  }
  Transform {
    translation 0.04351 0.04275 0.00141
    children Shape {
      appearance Appearance {
        material Material
          { diffuseColor 0. 0. 1. }
      }
      geometry Box {
        size 0.00019 0.00019 0.00047
      }
    }
  }
  Transform {
    translation 0.0437 0.04275 0.00141
    children Shape {
      appearance Appearance {
        material Material
          { diffuseColor 0. 0. 1. }
      }
      geometry Box {
        size 0.00019 0.00019 0.00047
      }
    }
  }
  Transform {
    translation 0.04389 0.04275 0.00141
    children Shape {
      appearance Appearance {
        material Material
          { diffuseColor 0. 0. 1. }
      }
      geometry Box {
        size 0.00019 0.00019 0.00047
      }
    }
  }
  Transform {
    translation 0.04579 0.04275 0.00141
    children Shape {
      appearance Appearance {
        material Material
          { diffuseColor 0. 0. 1. }
      }
      geometry Box {
        size 0.00019 0.00019 0.00047
      }
    }
  }
  Transform {
    translation 0.04598 0.04275 0.00141
    children Shape {
      appearance Appearance {
        material Material
          { diffuseColor 0. 0. 1. }
      }
      geometry Box {
        size 0.00019 0.00019 0.00047
      }
    }
  }
  Transform {
    translation 0.04123 0.04294 0.00141
    children Shape {
      appearance Appearance {
        material Material
          { diffuseColor 0. 0. 1. }
      }
      geometry Box {
        size 0.00019 0.00019 0.00047
      }
    }
  }
  Transform {
    translation 0.04142 0.04294 0.00141
    children Shape {
      appearance Appearance {
        material Material
          { diffuseColor 0. 0. 1. }
      }
      geometry Box {
        size 0.00019 0.00019 0.00047
      }
    }
  }
  Transform {
    translation 0.04161 0.04294 0.00141
    children Shape {
      appearance Appearance {
        material Material
          { diffuseColor 0. 0. 1. }
      }
      geometry Box {
        size 0.00019 0.00019 0.00047
      }
    }
  }
  Transform {
    translation 0.0418 0.04294 0.00141
    children Shape {
      appearance Appearance {
        material Material
          { diffuseColor 0. 0. 1. }
      }
      geometry Box {
        size 0.00019 0.00019 0.00047
      }
    }
  }
  Transform {
    translation 0.04199 0.04294 0.00141
    children Shape {
      appearance Appearance {
        material Material
          { diffuseColor 0. 0. 1. }
      }
      geometry Box {
        size 0.00019 0.00019 0.00047
      }
    }
  }
  Transform {
    translation 0.04275 0.04294 0.00141
    children Shape {
      appearance Appearance {
        material Material
          { diffuseColor 0. 0. 1. }
      }
      geometry Box {
        size 0.00019 0.00019 0.00047
      }
    }
  }
  Transform {
    translation 0.04294 0.04294 0.00141
    children Shape {
      appearance Appearance {
        material Material
          { diffuseColor 0. 0. 1. }
      }
      geometry Box {
        size 0.00019 0.00019 0.00047
      }
    }
  }
  Transform {
    translation 0.04313 0.04294 0.00141
    children Shape {
      appearance Appearance {
        material Material
          { diffuseColor 0. 0. 1. }
      }
      geometry Box {
        size 0.00019 0.00019 0.00047
      }
    }
  }
  Transform {
    translation 0.04332 0.04294 0.00141
    children Shape {
      appearance Appearance {
        material Material
          { diffuseColor 0. 0. 1. }
      }
      geometry Box {
        size 0.00019 0.00019 0.00047
      }
    }
  }
  Transform {
    translation 0.04351 0.04294 0.00141
    children Shape {
      appearance Appearance {
        material Material
          { diffuseColor 0. 0. 1. }
      }
      geometry Box {
        size 0.00019 0.00019 0.00047
      }
    }
  }
  Transform {
    translation 0.0437 0.04294 0.00141
    children Shape {
      appearance Appearance {
        material Material
          { diffuseColor 0. 0. 1. }
      }
      geometry Box {
        size 0.00019 0.00019 0.00047
      }
    }
  }
  Transform {
    translation 0.04389 0.04294 0.00141
    children Shape {
      appearance Appearance {
        material Material
          { diffuseColor 0. 0. 1. }
      }
      geometry Box {
        size 0.00019 0.00019 0.00047
      }
    }
  }
  Transform {
    translation 0.04142 0.04313 0.00141
    children Shape {
      appearance Appearance {
        material Material
          { diffuseColor 0. 0. 1. }
      }
      geometry Box {
        size 0.00019 0.00019 0.00047
      }
    }
  }
  Transform {
    translation 0.04161 0.04313 0.00141
    children Shape {
      appearance Appearance {
        material Material
          { diffuseColor 0. 0. 1. }
      }
      geometry Box {
        size 0.00019 0.00019 0.00047
      }
    }
  }
  Transform {
    translation 0.04256 0.04313 0.00141
    children Shape {
      appearance Appearance {
        material Material
          { diffuseColor 0. 0. 1. }
      }
      geometry Box {
        size 0.00019 0.00019 0.00047
      }
    }
  }
  Transform {
    translation 0.04275 0.04313 0.00141
    children Shape {
      appearance Appearance {
        material Material
          { diffuseColor 0. 0. 1. }
      }
      geometry Box {
        size 0.00019 0.00019 0.00047
      }
    }
  }
  Transform {
    translation 0.04294 0.04313 0.00141
    children Shape {
      appearance Appearance {
        material Material
          { diffuseColor 0. 0. 1. }
      }
      geometry Box {
        size 0.00019 0.00019 0.00047
      }
    }
  }
  Transform {
    translation 0.04313 0.04313 0.00141
    children Shape {
      appearance Appearance {
        material Material
          { diffuseColor 0. 0. 1. }
      }
      geometry Box {
        size 0.00019 0.00019 0.00047
      }
    }
  }
  Transform {
    translation 0.0437 0.04313 0.00141
    children Shape {
      appearance Appearance {
        material Material
          { diffuseColor 0. 0. 1. }
      }
      geometry Box {
        size 0.00019 0.00019 0.00047
      }
    }
  }
  Transform {
    translation 0.04237 0.04332 0.00141
    children Shape {
      appearance Appearance {
        material Material
          { diffuseColor 0. 0. 1. }
      }
      geometry Box {
        size 0.00019 0.00019 0.00047
      }
    }
  }
  Transform {
    translation 0.04256 0.04332 0.00141
    children Shape {
      appearance Appearance {
        material Material
          { diffuseColor 0. 0. 1. }
      }
      geometry Box {
        size 0.00019 0.00019 0.00047
      }
    }
  }
  Transform {
    translation 0.04275 0.04332 0.00141
    children Shape {
      appearance Appearance {
        material Material
          { diffuseColor 0. 0. 1. }
      }
      geometry Box {
        size 0.00019 0.00019 0.00047
      }
    }
  }
  Transform {
    translation 0.04294 0.04332 0.00141
    children Shape {
      appearance Appearance {
        material Material
          { diffuseColor 0. 0. 1. }
      }
      geometry Box {
        size 0.00019 0.00019 0.00047
      }
    }
  }
  Transform {
    translation 0.04028 0.04351 0.00141
    children Shape {
      appearance Appearance {
        material Material
          { diffuseColor 0. 0. 1. }
      }
      geometry Box {
        size 0.00019 0.00019 0.00047
      }
    }
  }
  Transform {
    translation 0.04161 0.04351 0.00141
    children Shape {
      appearance Appearance {
        material Material
          { diffuseColor 0. 0. 1. }
      }
      geometry Box {
        size 0.00019 0.00019 0.00047
      }
    }
  }
  Transform {
    translation 0.0418 0.04351 0.00141
    children Shape {
      appearance Appearance {
        material Material
          { diffuseColor 0. 0. 1. }
      }
      geometry Box {
        size 0.00019 0.00019 0.00047
      }
    }
  }
  Transform {
    translation 0.04218 0.04351 0.00141
    children Shape {
      appearance Appearance {
        material Material
          { diffuseColor 0. 0. 1. }
      }
      geometry Box {
        size 0.00019 0.00019 0.00047
      }
    }
  }
  Transform {
    translation 0.04237 0.04351 0.00141
    children Shape {
      appearance Appearance {
        material Material
          { diffuseColor 0. 0. 1. }
      }
      geometry Box {
        size 0.00019 0.00019 0.00047
      }
    }
  }
  Transform {
    translation 0.04256 0.04351 0.00141
    children Shape {
      appearance Appearance {
        material Material
          { diffuseColor 0. 0. 1. }
      }
      geometry Box {
        size 0.00019 0.00019 0.00047
      }
    }
  }
  Transform {
    translation 0.04275 0.04351 0.00141
    children Shape {
      appearance Appearance {
        material Material
          { diffuseColor 0. 0. 1. }
      }
      geometry Box {
        size 0.00019 0.00019 0.00047
      }
    }
  }
  Transform {
    translation 0.04294 0.04351 0.00141
    children Shape {
      appearance Appearance {
        material Material
          { diffuseColor 0. 0. 1. }
      }
      geometry Box {
        size 0.00019 0.00019 0.00047
      }
    }
  }
  Transform {
    translation 0.04161 0.0437 0.00141
    children Shape {
      appearance Appearance {
        material Material
          { diffuseColor 0. 0. 1. }
      }
      geometry Box {
        size 0.00019 0.00019 0.00047
      }
    }
  }
  Transform {
    translation 0.0418 0.0437 0.00141
    children Shape {
      appearance Appearance {
        material Material
          { diffuseColor 0. 0. 1. }
      }
      geometry Box {
        size 0.00019 0.00019 0.00047
      }
    }
  }
  Transform {
    translation 0.04256 0.0437 0.00141
    children Shape {
      appearance Appearance {
        material Material
          { diffuseColor 0. 0. 1. }
      }
      geometry Box {
        size 0.00019 0.00019 0.00047
      }
    }
  }
  Transform {
    translation 0.04275 0.0437 0.00141
    children Shape {
      appearance Appearance {
        material Material
          { diffuseColor 0. 0. 1. }
      }
      geometry Box {
        size 0.00019 0.00019 0.00047
      }
    }
  }
  Transform {
    translation 0.04294 0.0437 0.00141
    children Shape {
      appearance Appearance {
        material Material
          { diffuseColor 0. 0. 1. }
      }
      geometry Box {
        size 0.00019 0.00019 0.00047
      }
    }
  }
  Transform {
    translation 0.04142 0.04389 0.00141
    children Shape {
      appearance Appearance {
        material Material
          { diffuseColor 0. 0. 1. }
      }
      geometry Box {
        size 0.00019 0.00019 0.00047
      }
    }
  }
  Transform {
    translation 0.04294 0.04389 0.00141
    children Shape {
      appearance Appearance {
        material Material
          { diffuseColor 0. 0. 1. }
      }
      geometry Box {
        size 0.00019 0.00019 0.00047
      }
    }
  }
  Transform {
    translation 0.04313 0.04389 0.00141
    children Shape {
      appearance Appearance {
        material Material
          { diffuseColor 0. 0. 1. }
      }
      geometry Box {
        size 0.00019 0.00019 0.00047
      }
    }
  }
  Transform {
    translation 0.04332 0.04389 0.00141
    children Shape {
      appearance Appearance {
        material Material
          { diffuseColor 0. 0. 1. }
      }
      geometry Box {
        size 0.00019 0.00019 0.00047
      }
    }
  }
  Transform {
    translation 0.04123 0.04408 0.00141
    children Shape {
      appearance Appearance {
        material Material
          { diffuseColor 0. 0. 1. }
      }
      geometry Box {
        size 0.00019 0.00019 0.00047
      }
    }
  }
  Transform {
    translation 0.04142 0.04408 0.00141
    children Shape {
      appearance Appearance {
        material Material
          { diffuseColor 0. 0. 1. }
      }
      geometry Box {
        size 0.00019 0.00019 0.00047
      }
    }
  }
  Transform {
    translation 0.04161 0.04408 0.00141
    children Shape {
      appearance Appearance {
        material Material
          { diffuseColor 0. 0. 1. }
      }
      geometry Box {
        size 0.00019 0.00019 0.00047
      }
    }
  }
  Transform {
    translation 0.04294 0.04408 0.00141
    children Shape {
      appearance Appearance {
        material Material
          { diffuseColor 0. 0. 1. }
      }
      geometry Box {
        size 0.00019 0.00019 0.00047
      }
    }
  }
  Transform {
    translation 0.04313 0.04408 0.00141
    children Shape {
      appearance Appearance {
        material Material
          { diffuseColor 0. 0. 1. }
      }
      geometry Box {
        size 0.00019 0.00019 0.00047
      }
    }
  }
  Transform {
    translation 0.04332 0.04408 0.00141
    children Shape {
      appearance Appearance {
        material Material
          { diffuseColor 0. 0. 1. }
      }
      geometry Box {
        size 0.00019 0.00019 0.00047
      }
    }
  }
  Transform {
    translation 0.04351 0.04408 0.00141
    children Shape {
      appearance Appearance {
        material Material
          { diffuseColor 0. 0. 1. }
      }
      geometry Box {
        size 0.00019 0.00019 0.00047
      }
    }
  }
  Transform {
    translation 0.04104 0.04427 0.00141
    children Shape {
      appearance Appearance {
        material Material
          { diffuseColor 0. 0. 1. }
      }
      geometry Box {
        size 0.00019 0.00019 0.00047
      }
    }
  }
  Transform {
    translation 0.04123 0.04427 0.00141
    children Shape {
      appearance Appearance {
        material Material
          { diffuseColor 0. 0. 1. }
      }
      geometry Box {
        size 0.00019 0.00019 0.00047
      }
    }
  }
  Transform {
    translation 0.04142 0.04427 0.00141
    children Shape {
      appearance Appearance {
        material Material
          { diffuseColor 0. 0. 1. }
      }
      geometry Box {
        size 0.00019 0.00019 0.00047
      }
    }
  }
  Transform {
    translation 0.04161 0.04427 0.00141
    children Shape {
      appearance Appearance {
        material Material
          { diffuseColor 0. 0. 1. }
      }
      geometry Box {
        size 0.00019 0.00019 0.00047
      }
    }
  }
  Transform {
    translation 0.0418 0.04427 0.00141
    children Shape {
      appearance Appearance {
        material Material
          { diffuseColor 0. 0. 1. }
      }
      geometry Box {
        size 0.00019 0.00019 0.00047
      }
    }
  }
  Transform {
    translation 0.04237 0.04427 0.00141
    children Shape {
      appearance Appearance {
        material Material
          { diffuseColor 0. 0. 1. }
      }
      geometry Box {
        size 0.00019 0.00019 0.00047
      }
    }
  }
  Transform {
    translation 0.04256 0.04427 0.00141
    children Shape {
      appearance Appearance {
        material Material
          { diffuseColor 0. 0. 1. }
      }
      geometry Box {
        size 0.00019 0.00019 0.00047
      }
    }
  }
  Transform {
    translation 0.04275 0.04427 0.00141
    children Shape {
      appearance Appearance {
        material Material
          { diffuseColor 0. 0. 1. }
      }
      geometry Box {
        size 0.00019 0.00019 0.00047
      }
    }
  }
  Transform {
    translation 0.04294 0.04427 0.00141
    children Shape {
      appearance Appearance {
        material Material
          { diffuseColor 0. 0. 1. }
      }
      geometry Box {
        size 0.00019 0.00019 0.00047
      }
    }
  }
  Transform {
    translation 0.04313 0.04427 0.00141
    children Shape {
      appearance Appearance {
        material Material
          { diffuseColor 0. 0. 1. }
      }
      geometry Box {
        size 0.00019 0.00019 0.00047
      }
    }
  }
  Transform {
    translation 0.04332 0.04427 0.00141
    children Shape {
      appearance Appearance {
        material Material
          { diffuseColor 0. 0. 1. }
      }
      geometry Box {
        size 0.00019 0.00019 0.00047
      }
    }
  }
  Transform {
    translation 0.04351 0.04427 0.00141
    children Shape {
      appearance Appearance {
        material Material
          { diffuseColor 0. 0. 1. }
      }
      geometry Box {
        size 0.00019 0.00019 0.00047
      }
    }
  }
  Transform {
    translation 0.0437 0.04427 0.00141
    children Shape {
      appearance Appearance {
        material Material
          { diffuseColor 0. 0. 1. }
      }
      geometry Box {
        size 0.00019 0.00019 0.00047
      }
    }
  }
  Transform {
    translation 0.04104 0.04446 0.00141
    children Shape {
      appearance Appearance {
        material Material
          { diffuseColor 0. 0. 1. }
      }
      geometry Box {
        size 0.00019 0.00019 0.00047
      }
    }
  }
  Transform {
    translation 0.04123 0.04446 0.00141
    children Shape {
      appearance Appearance {
        material Material
          { diffuseColor 0. 0. 1. }
      }
      geometry Box {
        size 0.00019 0.00019 0.00047
      }
    }
  }
  Transform {
    translation 0.04142 0.04446 0.00141
    children Shape {
      appearance Appearance {
        material Material
          { diffuseColor 0. 0. 1. }
      }
      geometry Box {
        size 0.00019 0.00019 0.00047
      }
    }
  }
  Transform {
    translation 0.04161 0.04446 0.00141
    children Shape {
      appearance Appearance {
        material Material
          { diffuseColor 0. 0. 1. }
      }
      geometry Box {
        size 0.00019 0.00019 0.00047
      }
    }
  }
  Transform {
    translation 0.0418 0.04446 0.00141
    children Shape {
      appearance Appearance {
        material Material
          { diffuseColor 0. 0. 1. }
      }
      geometry Box {
        size 0.00019 0.00019 0.00047
      }
    }
  }
  Transform {
    translation 0.04199 0.04446 0.00141
    children Shape {
      appearance Appearance {
        material Material
          { diffuseColor 0. 0. 1. }
      }
      geometry Box {
        size 0.00019 0.00019 0.00047
      }
    }
  }
  Transform {
    translation 0.04218 0.04446 0.00141
    children Shape {
      appearance Appearance {
        material Material
          { diffuseColor 0. 0. 1. }
      }
      geometry Box {
        size 0.00019 0.00019 0.00047
      }
    }
  }
  Transform {
    translation 0.04237 0.04446 0.00141
    children Shape {
      appearance Appearance {
        material Material
          { diffuseColor 0. 0. 1. }
      }
      geometry Box {
        size 0.00019 0.00019 0.00047
      }
    }
  }
  Transform {
    translation 0.04256 0.04446 0.00141
    children Shape {
      appearance Appearance {
        material Material
          { diffuseColor 0. 0. 1. }
      }
      geometry Box {
        size 0.00019 0.00019 0.00047
      }
    }
  }
  Transform {
    translation 0.04275 0.04446 0.00141
    children Shape {
      appearance Appearance {
        material Material
          { diffuseColor 0. 0. 1. }
      }
      geometry Box {
        size 0.00019 0.00019 0.00047
      }
    }
  }
  Transform {
    translation 0.04294 0.04446 0.00141
    children Shape {
      appearance Appearance {
        material Material
          { diffuseColor 0. 0. 1. }
      }
      geometry Box {
        size 0.00019 0.00019 0.00047
      }
    }
  }
  Transform {
    translation 0.04313 0.04446 0.00141
    children Shape {
      appearance Appearance {
        material Material
          { diffuseColor 0. 0. 1. }
      }
      geometry Box {
        size 0.00019 0.00019 0.00047
      }
    }
  }
  Transform {
    translation 0.04332 0.04446 0.00141
    children Shape {
      appearance Appearance {
        material Material
          { diffuseColor 0. 0. 1. }
      }
      geometry Box {
        size 0.00019 0.00019 0.00047
      }
    }
  }
  Transform {
    translation 0.04351 0.04446 0.00141
    children Shape {
      appearance Appearance {
        material Material
          { diffuseColor 0. 0. 1. }
      }
      geometry Box {
        size 0.00019 0.00019 0.00047
      }
    }
  }
  Transform {
    translation 0.0437 0.04446 0.00141
    children Shape {
      appearance Appearance {
        material Material
          { diffuseColor 0. 0. 1. }
      }
      geometry Box {
        size 0.00019 0.00019 0.00047
      }
    }
  }
  Transform {
    translation 0.04104 0.04465 0.00141
    children Shape {
      appearance Appearance {
        material Material
          { diffuseColor 0. 0. 1. }
      }
      geometry Box {
        size 0.00019 0.00019 0.00047
      }
    }
  }
  Transform {
    translation 0.04123 0.04465 0.00141
    children Shape {
      appearance Appearance {
        material Material
          { diffuseColor 0. 0. 1. }
      }
      geometry Box {
        size 0.00019 0.00019 0.00047
      }
    }
  }
  Transform {
    translation 0.04142 0.04465 0.00141
    children Shape {
      appearance Appearance {
        material Material
          { diffuseColor 0. 0. 1. }
      }
      geometry Box {
        size 0.00019 0.00019 0.00047
      }
    }
  }
  Transform {
    translation 0.04161 0.04465 0.00141
    children Shape {
      appearance Appearance {
        material Material
          { diffuseColor 0. 0. 1. }
      }
      geometry Box {
        size 0.00019 0.00019 0.00047
      }
    }
  }
  Transform {
    translation 0.0418 0.04465 0.00141
    children Shape {
      appearance Appearance {
        material Material
          { diffuseColor 0. 0. 1. }
      }
      geometry Box {
        size 0.00019 0.00019 0.00047
      }
    }
  }
  Transform {
    translation 0.04199 0.04465 0.00141
    children Shape {
      appearance Appearance {
        material Material
          { diffuseColor 0. 0. 1. }
      }
      geometry Box {
        size 0.00019 0.00019 0.00047
      }
    }
  }
  Transform {
    translation 0.04218 0.04465 0.00141
    children Shape {
      appearance Appearance {
        material Material
          { diffuseColor 0. 0. 1. }
      }
      geometry Box {
        size 0.00019 0.00019 0.00047
      }
    }
  }
  Transform {
    translation 0.04351 0.04465 0.00141
    children Shape {
      appearance Appearance {
        material Material
          { diffuseColor 0. 0. 1. }
      }
      geometry Box {
        size 0.00019 0.00019 0.00047
      }
    }
  }
  Transform {
    translation 0.04427 0.04465 0.00141
    children Shape {
      appearance Appearance {
        material Material
          { diffuseColor 0. 0. 1. }
      }
      geometry Box {
        size 0.00019 0.00019 0.00047
      }
    }
  }
  Transform {
    translation 0.04446 0.04465 0.00141
    children Shape {
      appearance Appearance {
        material Material
          { diffuseColor 0. 0. 1. }
      }
      geometry Box {
        size 0.00019 0.00019 0.00047
      }
    }
  }
  Transform {
    translation 0.04085 0.04484 0.00141
    children Shape {
      appearance Appearance {
        material Material
          { diffuseColor 0. 0. 1. }
      }
      geometry Box {
        size 0.00019 0.00019 0.00047
      }
    }
  }
  Transform {
    translation 0.04104 0.04484 0.00141
    children Shape {
      appearance Appearance {
        material Material
          { diffuseColor 0. 0. 1. }
      }
      geometry Box {
        size 0.00019 0.00019 0.00047
      }
    }
  }
  Transform {
    translation 0.04123 0.04484 0.00141
    children Shape {
      appearance Appearance {
        material Material
          { diffuseColor 0. 0. 1. }
      }
      geometry Box {
        size 0.00019 0.00019 0.00047
      }
    }
  }
  Transform {
    translation 0.04142 0.04484 0.00141
    children Shape {
      appearance Appearance {
        material Material
          { diffuseColor 0. 0. 1. }
      }
      geometry Box {
        size 0.00019 0.00019 0.00047
      }
    }
  }
  Transform {
    translation 0.04161 0.04484 0.00141
    children Shape {
      appearance Appearance {
        material Material
          { diffuseColor 0. 0. 1. }
      }
      geometry Box {
        size 0.00019 0.00019 0.00047
      }
    }
  }
  Transform {
    translation 0.0418 0.04484 0.00141
    children Shape {
      appearance Appearance {
        material Material
          { diffuseColor 0. 0. 1. }
      }
      geometry Box {
        size 0.00019 0.00019 0.00047
      }
    }
  }
  Transform {
    translation 0.04199 0.04484 0.00141
    children Shape {
      appearance Appearance {
        material Material
          { diffuseColor 0. 0. 1. }
      }
      geometry Box {
        size 0.00019 0.00019 0.00047
      }
    }
  }
  Transform {
    translation 0.04218 0.04484 0.00141
    children Shape {
      appearance Appearance {
        material Material
          { diffuseColor 0. 0. 1. }
      }
      geometry Box {
        size 0.00019 0.00019 0.00047
      }
    }
  }
  Transform {
    translation 0.04427 0.04484 0.00141
    children Shape {
      appearance Appearance {
        material Material
          { diffuseColor 0. 0. 1. }
      }
      geometry Box {
        size 0.00019 0.00019 0.00047
      }
    }
  }
  Transform {
    translation 0.04446 0.04484 0.00141
    children Shape {
      appearance Appearance {
        material Material
          { diffuseColor 0. 0. 1. }
      }
      geometry Box {
        size 0.00019 0.00019 0.00047
      }
    }
  }
  Transform {
    translation 0.04104 0.04503 0.00141
    children Shape {
      appearance Appearance {
        material Material
          { diffuseColor 0. 0. 1. }
      }
      geometry Box {
        size 0.00019 0.00019 0.00047
      }
    }
  }
  Transform {
    translation 0.05073 0.04522 0.00141
    children Shape {
      appearance Appearance {
        material Material
          { diffuseColor 0. 0. 1. }
      }
      geometry Box {
        size 0.00019 0.00019 0.00047
      }
    }
  }
  Transform {
    translation 0.04503 0.0456 0.00141
    children Shape {
      appearance Appearance {
        material Material
          { diffuseColor 0. 0. 1. }
      }
      geometry Box {
        size 0.00019 0.00019 0.00047
      }
    }
  }
  Transform {
    translation 0.04522 0.0456 0.00141
    children Shape {
      appearance Appearance {
        material Material
          { diffuseColor 0. 0. 1. }
      }
      geometry Box {
        size 0.00019 0.00019 0.00047
      }
    }
  }
  Transform {
    translation 0.04541 0.0456 0.00141
    children Shape {
      appearance Appearance {
        material Material
          { diffuseColor 0. 0. 1. }
      }
      geometry Box {
        size 0.00019 0.00019 0.00047
      }
    }
  }
  Transform {
    translation 0.04503 0.04579 0.00141
    children Shape {
      appearance Appearance {
        material Material
          { diffuseColor 0. 0. 1. }
      }
      geometry Box {
        size 0.00019 0.00019 0.00047
      }
    }
  }
  Transform {
    translation 0.04522 0.04579 0.00141
    children Shape {
      appearance Appearance {
        material Material
          { diffuseColor 0. 0. 1. }
      }
      geometry Box {
        size 0.00019 0.00019 0.00047
      }
    }
  }
  Transform {
    translation 0.04617 0.04655 0.00141
    children Shape {
      appearance Appearance {
        material Material
          { diffuseColor 0. 0. 1. }
      }
      geometry Box {
        size 0.00019 0.00019 0.00047
      }
    }
  }
  Transform {
    translation 0.04636 0.04655 0.00141
    children Shape {
      appearance Appearance {
        material Material
          { diffuseColor 0. 0. 1. }
      }
      geometry Box {
        size 0.00019 0.00019 0.00047
      }
    }
  }
  Transform {
    translation 0.04655 0.04655 0.00141
    children Shape {
      appearance Appearance {
        material Material
          { diffuseColor 0. 0. 1. }
      }
      geometry Box {
        size 0.00019 0.00019 0.00047
      }
    }
  }
  Transform {
    translation 0.04674 0.04655 0.00141
    children Shape {
      appearance Appearance {
        material Material
          { diffuseColor 0. 0. 1. }
      }
      geometry Box {
        size 0.00019 0.00019 0.00047
      }
    }
  }
  Transform {
    translation 0.04617 0.04674 0.00141
    children Shape {
      appearance Appearance {
        material Material
          { diffuseColor 0. 0. 1. }
      }
      geometry Box {
        size 0.00019 0.00019 0.00047
      }
    }
  }
  Transform {
    translation 0.04636 0.04674 0.00141
    children Shape {
      appearance Appearance {
        material Material
          { diffuseColor 0. 0. 1. }
      }
      geometry Box {
        size 0.00019 0.00019 0.00047
      }
    }
  }
  Transform {
    translation 0.04655 0.04674 0.00141
    children Shape {
      appearance Appearance {
        material Material
          { diffuseColor 0. 0. 1. }
      }
      geometry Box {
        size 0.00019 0.00019 0.00047
      }
    }
  }
  Transform {
    translation 0.04674 0.04674 0.00141
    children Shape {
      appearance Appearance {
        material Material
          { diffuseColor 0. 0. 1. }
      }
      geometry Box {
        size 0.00019 0.00019 0.00047
      }
    }
  }
  Transform {
    translation 0.04617 0.04693 0.00141
    children Shape {
      appearance Appearance {
        material Material
          { diffuseColor 0. 0. 1. }
      }
      geometry Box {
        size 0.00019 0.00019 0.00047
      }
    }
  }
  Transform {
    translation 0.04636 0.04693 0.00141
    children Shape {
      appearance Appearance {
        material Material
          { diffuseColor 0. 0. 1. }
      }
      geometry Box {
        size 0.00019 0.00019 0.00047
      }
    }
  }
  Transform {
    translation 0.04655 0.04693 0.00141
    children Shape {
      appearance Appearance {
        material Material
          { diffuseColor 0. 0. 1. }
      }
      geometry Box {
        size 0.00019 0.00019 0.00047
      }
    }
  }
  Transform {
    translation 0.04598 0.04712 0.00141
    children Shape {
      appearance Appearance {
        material Material
          { diffuseColor 0. 0. 1. }
      }
      geometry Box {
        size 0.00019 0.00019 0.00047
      }
    }
  }
  Transform {
    translation 0.04617 0.04712 0.00141
    children Shape {
      appearance Appearance {
        material Material
          { diffuseColor 0. 0. 1. }
      }
      geometry Box {
        size 0.00019 0.00019 0.00047
      }
    }
  }
  Transform {
    translation 0.04636 0.04712 0.00141
    children Shape {
      appearance Appearance {
        material Material
          { diffuseColor 0. 0. 1. }
      }
      geometry Box {
        size 0.00019 0.00019 0.00047
      }
    }
  }
  Transform {
    translation 0.04655 0.04712 0.00141
    children Shape {
      appearance Appearance {
        material Material
          { diffuseColor 0. 0. 1. }
      }
      geometry Box {
        size 0.00019 0.00019 0.00047
      }
    }
  }
  Transform {
    translation 0.04598 0.04731 0.00141
    children Shape {
      appearance Appearance {
        material Material
          { diffuseColor 0. 0. 1. }
      }
      geometry Box {
        size 0.00019 0.00019 0.00047
      }
    }
  }
  Transform {
    translation 0.04617 0.04731 0.00141
    children Shape {
      appearance Appearance {
        material Material
          { diffuseColor 0. 0. 1. }
      }
      geometry Box {
        size 0.00019 0.00019 0.00047
      }
    }
  }
  Transform {
    translation 0.04636 0.04731 0.00141
    children Shape {
      appearance Appearance {
        material Material
          { diffuseColor 0. 0. 1. }
      }
      geometry Box {
        size 0.00019 0.00019 0.00047
      }
    }
  }
  Transform {
    translation 0.04655 0.04731 0.00141
    children Shape {
      appearance Appearance {
        material Material
          { diffuseColor 0. 0. 1. }
      }
      geometry Box {
        size 0.00019 0.00019 0.00047
      }
    }
  }
  Transform {
    translation 0.04674 0.04731 0.00141
    children Shape {
      appearance Appearance {
        material Material
          { diffuseColor 0. 0. 1. }
      }
      geometry Box {
        size 0.00019 0.00019 0.00047
      }
    }
  }
  Transform {
    translation 0.04769 0.04731 0.00141
    children Shape {
      appearance Appearance {
        material Material
          { diffuseColor 0. 0. 1. }
      }
      geometry Box {
        size 0.00019 0.00019 0.00047
      }
    }
  }
  Transform {
    translation 0.04598 0.0475 0.00141
    children Shape {
      appearance Appearance {
        material Material
          { diffuseColor 0. 0. 1. }
      }
      geometry Box {
        size 0.00019 0.00019 0.00047
      }
    }
  }
  Transform {
    translation 0.04617 0.0475 0.00141
    children Shape {
      appearance Appearance {
        material Material
          { diffuseColor 0. 0. 1. }
      }
      geometry Box {
        size 0.00019 0.00019 0.00047
      }
    }
  }
  Transform {
    translation 0.04636 0.0475 0.00141
    children Shape {
      appearance Appearance {
        material Material
          { diffuseColor 0. 0. 1. }
      }
      geometry Box {
        size 0.00019 0.00019 0.00047
      }
    }
  }
  Transform {
    translation 0.04655 0.0475 0.00141
    children Shape {
      appearance Appearance {
        material Material
          { diffuseColor 0. 0. 1. }
      }
      geometry Box {
        size 0.00019 0.00019 0.00047
      }
    }
  }
  Transform {
    translation 0.04769 0.0475 0.00141
    children Shape {
      appearance Appearance {
        material Material
          { diffuseColor 0. 0. 1. }
      }
      geometry Box {
        size 0.00019 0.00019 0.00047
      }
    }
  }
  Transform {
    translation 0.04617 0.04769 0.00141
    children Shape {
      appearance Appearance {
        material Material
          { diffuseColor 0. 0. 1. }
      }
      geometry Box {
        size 0.00019 0.00019 0.00047
      }
    }
  }
  Transform {
    translation 0.04636 0.04769 0.00141
    children Shape {
      appearance Appearance {
        material Material
          { diffuseColor 0. 0. 1. }
      }
      geometry Box {
        size 0.00019 0.00019 0.00047
      }
    }
  }
  Transform {
    translation 0.04921 0.04788 0.00141
    children Shape {
      appearance Appearance {
        material Material
          { diffuseColor 0. 0. 1. }
      }
      geometry Box {
        size 0.00019 0.00019 0.00047
      }
    }
  }
  Transform {
    translation 0.04636 0.04807 0.00141
    children Shape {
      appearance Appearance {
        material Material
          { diffuseColor 0. 0. 1. }
      }
      geometry Box {
        size 0.00019 0.00019 0.00047
      }
    }
  }
  Transform {
    translation 0.04883 0.04807 0.00141
    children Shape {
      appearance Appearance {
        material Material
          { diffuseColor 0. 0. 1. }
      }
      geometry Box {
        size 0.00019 0.00019 0.00047
      }
    }
  }
  Transform {
    translation 0.04902 0.04807 0.00141
    children Shape {
      appearance Appearance {
        material Material
          { diffuseColor 0. 0. 1. }
      }
      geometry Box {
        size 0.00019 0.00019 0.00047
      }
    }
  }
  Transform {
    translation 0.04921 0.04807 0.00141
    children Shape {
      appearance Appearance {
        material Material
          { diffuseColor 0. 0. 1. }
      }
      geometry Box {
        size 0.00019 0.00019 0.00047
      }
    }
  }
  Transform {
    translation 0.0494 0.04807 0.00141
    children Shape {
      appearance Appearance {
        material Material
          { diffuseColor 0. 0. 1. }
      }
      geometry Box {
        size 0.00019 0.00019 0.00047
      }
    }
  }
  Transform {
    translation 0.04902 0.04826 0.00141
    children Shape {
      appearance Appearance {
        material Material
          { diffuseColor 0. 0. 1. }
      }
      geometry Box {
        size 0.00019 0.00019 0.00047
      }
    }
  }
  Transform {
    translation 0.04921 0.04826 0.00141
    children Shape {
      appearance Appearance {
        material Material
          { diffuseColor 0. 0. 1. }
      }
      geometry Box {
        size 0.00019 0.00019 0.00047
      }
    }
  }
  Transform {
    translation 0.04902 0.04845 0.00141
    children Shape {
      appearance Appearance {
        material Material
          { diffuseColor 0. 0. 1. }
      }
      geometry Box {
        size 0.00019 0.00019 0.00047
      }
    }
  }
  Transform {
    translation 0.04921 0.0494 0.00141
    children Shape {
      appearance Appearance {
        material Material
          { diffuseColor 0. 0. 1. }
      }
      geometry Box {
        size 0.00019 0.00019 0.00047
      }
    }
  }
  Transform {
    translation 0.0494 0.0494 0.00141
    children Shape {
      appearance Appearance {
        material Material
          { diffuseColor 0. 0. 1. }
      }
      geometry Box {
        size 0.00019 0.00019 0.00047
      }
    }
  }
  Transform {
    translation 0.04883 0.04959 0.00141
    children Shape {
      appearance Appearance {
        material Material
          { diffuseColor 0. 0. 1. }
      }
      geometry Box {
        size 0.00019 0.00019 0.00047
      }
    }
  }
  Transform {
    translation 0.04902 0.04959 0.00141
    children Shape {
      appearance Appearance {
        material Material
          { diffuseColor 0. 0. 1. }
      }
      geometry Box {
        size 0.00019 0.00019 0.00047
      }
    }
  }
  Transform {
    translation 0.04921 0.04959 0.00141
    children Shape {
      appearance Appearance {
        material Material
          { diffuseColor 0. 0. 1. }
      }
      geometry Box {
        size 0.00019 0.00019 0.00047
      }
    }
  }
  Transform {
    translation 0.0494 0.04959 0.00141
    children Shape {
      appearance Appearance {
        material Material
          { diffuseColor 0. 0. 1. }
      }
      geometry Box {
        size 0.00019 0.00019 0.00047
      }
    }
  }
  Transform {
    translation 0.04959 0.04959 0.00141
    children Shape {
      appearance Appearance {
        material Material
          { diffuseColor 0. 0. 1. }
      }
      geometry Box {
        size 0.00019 0.00019 0.00047
      }
    }
  }
  Transform {
    translation 0.04883 0.04978 0.00141
    children Shape {
      appearance Appearance {
        material Material
          { diffuseColor 0. 0. 1. }
      }
      geometry Box {
        size 0.00019 0.00019 0.00047
      }
    }
  }
  Transform {
    translation 0.04902 0.04978 0.00141
    children Shape {
      appearance Appearance {
        material Material
          { diffuseColor 0. 0. 1. }
      }
      geometry Box {
        size 0.00019 0.00019 0.00047
      }
    }
  }
  Transform {
    translation 0.04921 0.04978 0.00141
    children Shape {
      appearance Appearance {
        material Material
          { diffuseColor 0. 0. 1. }
      }
      geometry Box {
        size 0.00019 0.00019 0.00047
      }
    }
  }
  Transform {
    translation 0.0494 0.04978 0.00141
    children Shape {
      appearance Appearance {
        material Material
          { diffuseColor 0. 0. 1. }
      }
      geometry Box {
        size 0.00019 0.00019 0.00047
      }
    }
  }
  Transform {
    translation 0.04864 0.04997 0.00141
    children Shape {
      appearance Appearance {
        material Material
          { diffuseColor 0. 0. 1. }
      }
      geometry Box {
        size 0.00019 0.00019 0.00047
      }
    }
  }
  Transform {
    translation 0.04883 0.04997 0.00141
    children Shape {
      appearance Appearance {
        material Material
          { diffuseColor 0. 0. 1. }
      }
      geometry Box {
        size 0.00019 0.00019 0.00047
      }
    }
  }
  Transform {
    translation 0.04902 0.04997 0.00141
    children Shape {
      appearance Appearance {
        material Material
          { diffuseColor 0. 0. 1. }
      }
      geometry Box {
        size 0.00019 0.00019 0.00047
      }
    }
  }
  Transform {
    translation 0.05054 0.05016 0.00141
    children Shape {
      appearance Appearance {
        material Material
          { diffuseColor 0. 0. 1. }
      }
      geometry Box {
        size 0.00019 0.00019 0.00047
      }
    }
  }
  Transform {
    translation 0.05092 0.05035 0.00141
    children Shape {
      appearance Appearance {
        material Material
          { diffuseColor 0. 0. 1. }
      }
      geometry Box {
        size 0.00019 0.00019 0.00047
      }
    }
  }
  Transform {
    translation 0.05111 0.05035 0.00141
    children Shape {
      appearance Appearance {
        material Material
          { diffuseColor 0. 0. 1. }
      }
      geometry Box {
        size 0.00019 0.00019 0.00047
      }
    }
  }
  Transform {
    translation 0.0513 0.05035 0.00141
    children Shape {
      appearance Appearance {
        material Material
          { diffuseColor 0. 0. 1. }
      }
      geometry Box {
        size 0.00019 0.00019 0.00047
      }
    }
  }
  Transform {
    translation 0.05111 0.05054 0.00141
    children Shape {
      appearance Appearance {
        material Material
          { diffuseColor 0. 0. 1. }
      }
      geometry Box {
        size 0.00019 0.00019 0.00047
      }
    }
  }
  Transform {
    translation 0.0513 0.05054 0.00141
    children Shape {
      appearance Appearance {
        material Material
          { diffuseColor 0. 0. 1. }
      }
      geometry Box {
        size 0.00019 0.00019 0.00047
      }
    }
  }
  Transform {
    translation 0.04066 0.03306 0.00188
    children Shape {
      appearance Appearance {
        material Material
          { diffuseColor 0. 0. 1. }
      }
      geometry Box {
        size 0.00019 0.00019 0.00047
      }
    }
  }
  Transform {
    translation 0.04085 0.03306 0.00188
    children Shape {
      appearance Appearance {
        material Material
          { diffuseColor 0. 0. 1. }
      }
      geometry Box {
        size 0.00019 0.00019 0.00047
      }
    }
  }
  Transform {
    translation 0.04104 0.03306 0.00188
    children Shape {
      appearance Appearance {
        material Material
          { diffuseColor 0. 0. 1. }
      }
      geometry Box {
        size 0.00019 0.00019 0.00047
      }
    }
  }
  Transform {
    translation 0.04218 0.03306 0.00188
    children Shape {
      appearance Appearance {
        material Material
          { diffuseColor 0. 0. 1. }
      }
      geometry Box {
        size 0.00019 0.00019 0.00047
      }
    }
  }
  Transform {
    translation 0.04237 0.03306 0.00188
    children Shape {
      appearance Appearance {
        material Material
          { diffuseColor 0. 0. 1. }
      }
      geometry Box {
        size 0.00019 0.00019 0.00047
      }
    }
  }
  Transform {
    translation 0.04047 0.03325 0.00188
    children Shape {
      appearance Appearance {
        material Material
          { diffuseColor 0. 0. 1. }
      }
      geometry Box {
        size 0.00019 0.00019 0.00047
      }
    }
  }
  Transform {
    translation 0.04066 0.03325 0.00188
    children Shape {
      appearance Appearance {
        material Material
          { diffuseColor 0. 0. 1. }
      }
      geometry Box {
        size 0.00019 0.00019 0.00047
      }
    }
  }
  Transform {
    translation 0.04085 0.03325 0.00188
    children Shape {
      appearance Appearance {
        material Material
          { diffuseColor 0. 0. 1. }
      }
      geometry Box {
        size 0.00019 0.00019 0.00047
      }
    }
  }
  Transform {
    translation 0.04104 0.03325 0.00188
    children Shape {
      appearance Appearance {
        material Material
          { diffuseColor 0. 0. 1. }
      }
      geometry Box {
        size 0.00019 0.00019 0.00047
      }
    }
  }
  Transform {
    translation 0.0418 0.03325 0.00188
    children Shape {
      appearance Appearance {
        material Material
          { diffuseColor 0. 0. 1. }
      }
      geometry Box {
        size 0.00019 0.00019 0.00047
      }
    }
  }
  Transform {
    translation 0.04199 0.03325 0.00188
    children Shape {
      appearance Appearance {
        material Material
          { diffuseColor 0. 0. 1. }
      }
      geometry Box {
        size 0.00019 0.00019 0.00047
      }
    }
  }
  Transform {
    translation 0.04218 0.03325 0.00188
    children Shape {
      appearance Appearance {
        material Material
          { diffuseColor 0. 0. 1. }
      }
      geometry Box {
        size 0.00019 0.00019 0.00047
      }
    }
  }
  Transform {
    translation 0.04237 0.03325 0.00188
    children Shape {
      appearance Appearance {
        material Material
          { diffuseColor 0. 0. 1. }
      }
      geometry Box {
        size 0.00019 0.00019 0.00047
      }
    }
  }
  Transform {
    translation 0.04256 0.03325 0.00188
    children Shape {
      appearance Appearance {
        material Material
          { diffuseColor 0. 0. 1. }
      }
      geometry Box {
        size 0.00019 0.00019 0.00047
      }
    }
  }
  Transform {
    translation 0.04275 0.03325 0.00188
    children Shape {
      appearance Appearance {
        material Material
          { diffuseColor 0. 0. 1. }
      }
      geometry Box {
        size 0.00019 0.00019 0.00047
      }
    }
  }
  Transform {
    translation 0.04047 0.03344 0.00188
    children Shape {
      appearance Appearance {
        material Material
          { diffuseColor 0. 0. 1. }
      }
      geometry Box {
        size 0.00019 0.00019 0.00047
      }
    }
  }
  Transform {
    translation 0.04066 0.03344 0.00188
    children Shape {
      appearance Appearance {
        material Material
          { diffuseColor 0. 0. 1. }
      }
      geometry Box {
        size 0.00019 0.00019 0.00047
      }
    }
  }
  Transform {
    translation 0.04085 0.03344 0.00188
    children Shape {
      appearance Appearance {
        material Material
          { diffuseColor 0. 0. 1. }
      }
      geometry Box {
        size 0.00019 0.00019 0.00047
      }
    }
  }
  Transform {
    translation 0.04104 0.03344 0.00188
    children Shape {
      appearance Appearance {
        material Material
          { diffuseColor 0. 0. 1. }
      }
      geometry Box {
        size 0.00019 0.00019 0.00047
      }
    }
  }
  Transform {
    translation 0.0418 0.03344 0.00188
    children Shape {
      appearance Appearance {
        material Material
          { diffuseColor 0. 0. 1. }
      }
      geometry Box {
        size 0.00019 0.00019 0.00047
      }
    }
  }
  Transform {
    translation 0.04199 0.03344 0.00188
    children Shape {
      appearance Appearance {
        material Material
          { diffuseColor 0. 0. 1. }
      }
      geometry Box {
        size 0.00019 0.00019 0.00047
      }
    }
  }
  Transform {
    translation 0.04218 0.03344 0.00188
    children Shape {
      appearance Appearance {
        material Material
          { diffuseColor 0. 0. 1. }
      }
      geometry Box {
        size 0.00019 0.00019 0.00047
      }
    }
  }
  Transform {
    translation 0.04237 0.03344 0.00188
    children Shape {
      appearance Appearance {
        material Material
          { diffuseColor 0. 0. 1. }
      }
      geometry Box {
        size 0.00019 0.00019 0.00047
      }
    }
  }
  Transform {
    translation 0.04256 0.03344 0.00188
    children Shape {
      appearance Appearance {
        material Material
          { diffuseColor 0. 0. 1. }
      }
      geometry Box {
        size 0.00019 0.00019 0.00047
      }
    }
  }
  Transform {
    translation 0.04275 0.03344 0.00188
    children Shape {
      appearance Appearance {
        material Material
          { diffuseColor 0. 0. 1. }
      }
      geometry Box {
        size 0.00019 0.00019 0.00047
      }
    }
  }
  Transform {
    translation 0.04294 0.03344 0.00188
    children Shape {
      appearance Appearance {
        material Material
          { diffuseColor 0. 0. 1. }
      }
      geometry Box {
        size 0.00019 0.00019 0.00047
      }
    }
  }
  Transform {
    translation 0.04313 0.03344 0.00188
    children Shape {
      appearance Appearance {
        material Material
          { diffuseColor 0. 0. 1. }
      }
      geometry Box {
        size 0.00019 0.00019 0.00047
      }
    }
  }
  Transform {
    translation 0.03914 0.03363 0.00188
    children Shape {
      appearance Appearance {
        material Material
          { diffuseColor 0. 0. 1. }
      }
      geometry Box {
        size 0.00019 0.00019 0.00047
      }
    }
  }
  Transform {
    translation 0.04066 0.03363 0.00188
    children Shape {
      appearance Appearance {
        material Material
          { diffuseColor 0. 0. 1. }
      }
      geometry Box {
        size 0.00019 0.00019 0.00047
      }
    }
  }
  Transform {
    translation 0.04085 0.03363 0.00188
    children Shape {
      appearance Appearance {
        material Material
          { diffuseColor 0. 0. 1. }
      }
      geometry Box {
        size 0.00019 0.00019 0.00047
      }
    }
  }
  Transform {
    translation 0.04104 0.03363 0.00188
    children Shape {
      appearance Appearance {
        material Material
          { diffuseColor 0. 0. 1. }
      }
      geometry Box {
        size 0.00019 0.00019 0.00047
      }
    }
  }
  Transform {
    translation 0.04161 0.03363 0.00188
    children Shape {
      appearance Appearance {
        material Material
          { diffuseColor 0. 0. 1. }
      }
      geometry Box {
        size 0.00019 0.00019 0.00047
      }
    }
  }
  Transform {
    translation 0.0418 0.03363 0.00188
    children Shape {
      appearance Appearance {
        material Material
          { diffuseColor 0. 0. 1. }
      }
      geometry Box {
        size 0.00019 0.00019 0.00047
      }
    }
  }
  Transform {
    translation 0.04199 0.03363 0.00188
    children Shape {
      appearance Appearance {
        material Material
          { diffuseColor 0. 0. 1. }
      }
      geometry Box {
        size 0.00019 0.00019 0.00047
      }
    }
  }
  Transform {
    translation 0.04218 0.03363 0.00188
    children Shape {
      appearance Appearance {
        material Material
          { diffuseColor 0. 0. 1. }
      }
      geometry Box {
        size 0.00019 0.00019 0.00047
      }
    }
  }
  Transform {
    translation 0.04237 0.03363 0.00188
    children Shape {
      appearance Appearance {
        material Material
          { diffuseColor 0. 0. 1. }
      }
      geometry Box {
        size 0.00019 0.00019 0.00047
      }
    }
  }
  Transform {
    translation 0.04256 0.03363 0.00188
    children Shape {
      appearance Appearance {
        material Material
          { diffuseColor 0. 0. 1. }
      }
      geometry Box {
        size 0.00019 0.00019 0.00047
      }
    }
  }
  Transform {
    translation 0.04275 0.03363 0.00188
    children Shape {
      appearance Appearance {
        material Material
          { diffuseColor 0. 0. 1. }
      }
      geometry Box {
        size 0.00019 0.00019 0.00047
      }
    }
  }
  Transform {
    translation 0.04294 0.03363 0.00188
    children Shape {
      appearance Appearance {
        material Material
          { diffuseColor 0. 0. 1. }
      }
      geometry Box {
        size 0.00019 0.00019 0.00047
      }
    }
  }
  Transform {
    translation 0.04313 0.03363 0.00188
    children Shape {
      appearance Appearance {
        material Material
          { diffuseColor 0. 0. 1. }
      }
      geometry Box {
        size 0.00019 0.00019 0.00047
      }
    }
  }
  Transform {
    translation 0.04332 0.03363 0.00188
    children Shape {
      appearance Appearance {
        material Material
          { diffuseColor 0. 0. 1. }
      }
      geometry Box {
        size 0.00019 0.00019 0.00047
      }
    }
  }
  Transform {
    translation 0.03895 0.03382 0.00188
    children Shape {
      appearance Appearance {
        material Material
          { diffuseColor 0. 0. 1. }
      }
      geometry Box {
        size 0.00019 0.00019 0.00047
      }
    }
  }
  Transform {
    translation 0.03914 0.03382 0.00188
    children Shape {
      appearance Appearance {
        material Material
          { diffuseColor 0. 0. 1. }
      }
      geometry Box {
        size 0.00019 0.00019 0.00047
      }
    }
  }
  Transform {
    translation 0.04085 0.03382 0.00188
    children Shape {
      appearance Appearance {
        material Material
          { diffuseColor 0. 0. 1. }
      }
      geometry Box {
        size 0.00019 0.00019 0.00047
      }
    }
  }
  Transform {
    translation 0.04104 0.03382 0.00188
    children Shape {
      appearance Appearance {
        material Material
          { diffuseColor 0. 0. 1. }
      }
      geometry Box {
        size 0.00019 0.00019 0.00047
      }
    }
  }
  Transform {
    translation 0.04161 0.03382 0.00188
    children Shape {
      appearance Appearance {
        material Material
          { diffuseColor 0. 0. 1. }
      }
      geometry Box {
        size 0.00019 0.00019 0.00047
      }
    }
  }
  Transform {
    translation 0.0418 0.03382 0.00188
    children Shape {
      appearance Appearance {
        material Material
          { diffuseColor 0. 0. 1. }
      }
      geometry Box {
        size 0.00019 0.00019 0.00047
      }
    }
  }
  Transform {
    translation 0.04199 0.03382 0.00188
    children Shape {
      appearance Appearance {
        material Material
          { diffuseColor 0. 0. 1. }
      }
      geometry Box {
        size 0.00019 0.00019 0.00047
      }
    }
  }
  Transform {
    translation 0.04218 0.03382 0.00188
    children Shape {
      appearance Appearance {
        material Material
          { diffuseColor 0. 0. 1. }
      }
      geometry Box {
        size 0.00019 0.00019 0.00047
      }
    }
  }
  Transform {
    translation 0.04237 0.03382 0.00188
    children Shape {
      appearance Appearance {
        material Material
          { diffuseColor 0. 0. 1. }
      }
      geometry Box {
        size 0.00019 0.00019 0.00047
      }
    }
  }
  Transform {
    translation 0.04256 0.03382 0.00188
    children Shape {
      appearance Appearance {
        material Material
          { diffuseColor 0. 0. 1. }
      }
      geometry Box {
        size 0.00019 0.00019 0.00047
      }
    }
  }
  Transform {
    translation 0.04275 0.03382 0.00188
    children Shape {
      appearance Appearance {
        material Material
          { diffuseColor 0. 0. 1. }
      }
      geometry Box {
        size 0.00019 0.00019 0.00047
      }
    }
  }
  Transform {
    translation 0.04294 0.03382 0.00188
    children Shape {
      appearance Appearance {
        material Material
          { diffuseColor 0. 0. 1. }
      }
      geometry Box {
        size 0.00019 0.00019 0.00047
      }
    }
  }
  Transform {
    translation 0.04313 0.03382 0.00188
    children Shape {
      appearance Appearance {
        material Material
          { diffuseColor 0. 0. 1. }
      }
      geometry Box {
        size 0.00019 0.00019 0.00047
      }
    }
  }
  Transform {
    translation 0.04332 0.03382 0.00188
    children Shape {
      appearance Appearance {
        material Material
          { diffuseColor 0. 0. 1. }
      }
      geometry Box {
        size 0.00019 0.00019 0.00047
      }
    }
  }
  Transform {
    translation 0.04351 0.03382 0.00188
    children Shape {
      appearance Appearance {
        material Material
          { diffuseColor 0. 0. 1. }
      }
      geometry Box {
        size 0.00019 0.00019 0.00047
      }
    }
  }
  Transform {
    translation 0.03895 0.03401 0.00188
    children Shape {
      appearance Appearance {
        material Material
          { diffuseColor 0. 0. 1. }
      }
      geometry Box {
        size 0.00019 0.00019 0.00047
      }
    }
  }
  Transform {
    translation 0.03914 0.03401 0.00188
    children Shape {
      appearance Appearance {
        material Material
          { diffuseColor 0. 0. 1. }
      }
      geometry Box {
        size 0.00019 0.00019 0.00047
      }
    }
  }
  Transform {
    translation 0.04104 0.03401 0.00188
    children Shape {
      appearance Appearance {
        material Material
          { diffuseColor 0. 0. 1. }
      }
      geometry Box {
        size 0.00019 0.00019 0.00047
      }
    }
  }
  Transform {
    translation 0.04123 0.03401 0.00188
    children Shape {
      appearance Appearance {
        material Material
          { diffuseColor 0. 0. 1. }
      }
      geometry Box {
        size 0.00019 0.00019 0.00047
      }
    }
  }
  Transform {
    translation 0.04142 0.03401 0.00188
    children Shape {
      appearance Appearance {
        material Material
          { diffuseColor 0. 0. 1. }
      }
      geometry Box {
        size 0.00019 0.00019 0.00047
      }
    }
  }
  Transform {
    translation 0.04199 0.03401 0.00188
    children Shape {
      appearance Appearance {
        material Material
          { diffuseColor 0. 0. 1. }
      }
      geometry Box {
        size 0.00019 0.00019 0.00047
      }
    }
  }
  Transform {
    translation 0.04218 0.03401 0.00188
    children Shape {
      appearance Appearance {
        material Material
          { diffuseColor 0. 0. 1. }
      }
      geometry Box {
        size 0.00019 0.00019 0.00047
      }
    }
  }
  Transform {
    translation 0.04237 0.03401 0.00188
    children Shape {
      appearance Appearance {
        material Material
          { diffuseColor 0. 0. 1. }
      }
      geometry Box {
        size 0.00019 0.00019 0.00047
      }
    }
  }
  Transform {
    translation 0.04256 0.03401 0.00188
    children Shape {
      appearance Appearance {
        material Material
          { diffuseColor 0. 0. 1. }
      }
      geometry Box {
        size 0.00019 0.00019 0.00047
      }
    }
  }
  Transform {
    translation 0.04275 0.03401 0.00188
    children Shape {
      appearance Appearance {
        material Material
          { diffuseColor 0. 0. 1. }
      }
      geometry Box {
        size 0.00019 0.00019 0.00047
      }
    }
  }
  Transform {
    translation 0.04294 0.03401 0.00188
    children Shape {
      appearance Appearance {
        material Material
          { diffuseColor 0. 0. 1. }
      }
      geometry Box {
        size 0.00019 0.00019 0.00047
      }
    }
  }
  Transform {
    translation 0.04351 0.03515 0.00188
    children Shape {
      appearance Appearance {
        material Material
          { diffuseColor 0. 0. 1. }
      }
      geometry Box {
        size 0.00019 0.00019 0.00047
      }
    }
  }
  Transform {
    translation 0.0437 0.03515 0.00188
    children Shape {
      appearance Appearance {
        material Material
          { diffuseColor 0. 0. 1. }
      }
      geometry Box {
        size 0.00019 0.00019 0.00047
      }
    }
  }
  Transform {
    translation 0.04351 0.03534 0.00188
    children Shape {
      appearance Appearance {
        material Material
          { diffuseColor 0. 0. 1. }
      }
      geometry Box {
        size 0.00019 0.00019 0.00047
      }
    }
  }
  Transform {
    translation 0.0437 0.03534 0.00188
    children Shape {
      appearance Appearance {
        material Material
          { diffuseColor 0. 0. 1. }
      }
      geometry Box {
        size 0.00019 0.00019 0.00047
      }
    }
  }
  Transform {
    translation 0.03743 0.03591 0.00188
    children Shape {
      appearance Appearance {
        material Material
          { diffuseColor 0. 0. 1. }
      }
      geometry Box {
        size 0.00019 0.00019 0.00047
      }
    }
  }
  Transform {
    translation 0.03762 0.03591 0.00188
    children Shape {
      appearance Appearance {
        material Material
          { diffuseColor 0. 0. 1. }
      }
      geometry Box {
        size 0.00019 0.00019 0.00047
      }
    }
  }
  Transform {
    translation 0.03743 0.0361 0.00188
    children Shape {
      appearance Appearance {
        material Material
          { diffuseColor 0. 0. 1. }
      }
      geometry Box {
        size 0.00019 0.00019 0.00047
      }
    }
  }
  Transform {
    translation 0.03762 0.0361 0.00188
    children Shape {
      appearance Appearance {
        material Material
          { diffuseColor 0. 0. 1. }
      }
      geometry Box {
        size 0.00019 0.00019 0.00047
      }
    }
  }
  Transform {
    translation 0.04237 0.0361 0.00188
    children Shape {
      appearance Appearance {
        material Material
          { diffuseColor 0. 0. 1. }
      }
      geometry Box {
        size 0.00019 0.00019 0.00047
      }
    }
  }
  Transform {
    translation 0.04256 0.0361 0.00188
    children Shape {
      appearance Appearance {
        material Material
          { diffuseColor 0. 0. 1. }
      }
      geometry Box {
        size 0.00019 0.00019 0.00047
      }
    }
  }
  Transform {
    translation 0.03724 0.03629 0.00188
    children Shape {
      appearance Appearance {
        material Material
          { diffuseColor 0. 0. 1. }
      }
      geometry Box {
        size 0.00019 0.00019 0.00047
      }
    }
  }
  Transform {
    translation 0.03743 0.03629 0.00188
    children Shape {
      appearance Appearance {
        material Material
          { diffuseColor 0. 0. 1. }
      }
      geometry Box {
        size 0.00019 0.00019 0.00047
      }
    }
  }
  Transform {
    translation 0.03762 0.03629 0.00188
    children Shape {
      appearance Appearance {
        material Material
          { diffuseColor 0. 0. 1. }
      }
      geometry Box {
        size 0.00019 0.00019 0.00047
      }
    }
  }
  Transform {
    translation 0.03857 0.03629 0.00188
    children Shape {
      appearance Appearance {
        material Material
          { diffuseColor 0. 0. 1. }
      }
      geometry Box {
        size 0.00019 0.00019 0.00047
      }
    }
  }
  Transform {
    translation 0.03876 0.03629 0.00188
    children Shape {
      appearance Appearance {
        material Material
          { diffuseColor 0. 0. 1. }
      }
      geometry Box {
        size 0.00019 0.00019 0.00047
      }
    }
  }
  Transform {
    translation 0.03895 0.03629 0.00188
    children Shape {
      appearance Appearance {
        material Material
          { diffuseColor 0. 0. 1. }
      }
      geometry Box {
        size 0.00019 0.00019 0.00047
      }
    }
  }
  Transform {
    translation 0.04237 0.03629 0.00188
    children Shape {
      appearance Appearance {
        material Material
          { diffuseColor 0. 0. 1. }
      }
      geometry Box {
        size 0.00019 0.00019 0.00047
      }
    }
  }
  Transform {
    translation 0.04256 0.03629 0.00188
    children Shape {
      appearance Appearance {
        material Material
          { diffuseColor 0. 0. 1. }
      }
      geometry Box {
        size 0.00019 0.00019 0.00047
      }
    }
  }
  Transform {
    translation 0.03724 0.03648 0.00188
    children Shape {
      appearance Appearance {
        material Material
          { diffuseColor 0. 0. 1. }
      }
      geometry Box {
        size 0.00019 0.00019 0.00047
      }
    }
  }
  Transform {
    translation 0.03743 0.03648 0.00188
    children Shape {
      appearance Appearance {
        material Material
          { diffuseColor 0. 0. 1. }
      }
      geometry Box {
        size 0.00019 0.00019 0.00047
      }
    }
  }
  Transform {
    translation 0.03762 0.03648 0.00188
    children Shape {
      appearance Appearance {
        material Material
          { diffuseColor 0. 0. 1. }
      }
      geometry Box {
        size 0.00019 0.00019 0.00047
      }
    }
  }
  Transform {
    translation 0.03838 0.03648 0.00188
    children Shape {
      appearance Appearance {
        material Material
          { diffuseColor 0. 0. 1. }
      }
      geometry Box {
        size 0.00019 0.00019 0.00047
      }
    }
  }
  Transform {
    translation 0.03857 0.03648 0.00188
    children Shape {
      appearance Appearance {
        material Material
          { diffuseColor 0. 0. 1. }
      }
      geometry Box {
        size 0.00019 0.00019 0.00047
      }
    }
  }
  Transform {
    translation 0.03876 0.03648 0.00188
    children Shape {
      appearance Appearance {
        material Material
          { diffuseColor 0. 0. 1. }
      }
      geometry Box {
        size 0.00019 0.00019 0.00047
      }
    }
  }
  Transform {
    translation 0.04256 0.03648 0.00188
    children Shape {
      appearance Appearance {
        material Material
          { diffuseColor 0. 0. 1. }
      }
      geometry Box {
        size 0.00019 0.00019 0.00047
      }
    }
  }
  Transform {
    translation 0.03724 0.03667 0.00188
    children Shape {
      appearance Appearance {
        material Material
          { diffuseColor 0. 0. 1. }
      }
      geometry Box {
        size 0.00019 0.00019 0.00047
      }
    }
  }
  Transform {
    translation 0.03743 0.03667 0.00188
    children Shape {
      appearance Appearance {
        material Material
          { diffuseColor 0. 0. 1. }
      }
      geometry Box {
        size 0.00019 0.00019 0.00047
      }
    }
  }
  Transform {
    translation 0.04275 0.03667 0.00188
    children Shape {
      appearance Appearance {
        material Material
          { diffuseColor 0. 0. 1. }
      }
      geometry Box {
        size 0.00019 0.00019 0.00047
      }
    }
  }
  Transform {
    translation 0.04294 0.03667 0.00188
    children Shape {
      appearance Appearance {
        material Material
          { diffuseColor 0. 0. 1. }
      }
      geometry Box {
        size 0.00019 0.00019 0.00047
      }
    }
  }
  Transform {
    translation 0.04313 0.03667 0.00188
    children Shape {
      appearance Appearance {
        material Material
          { diffuseColor 0. 0. 1. }
      }
      geometry Box {
        size 0.00019 0.00019 0.00047
      }
    }
  }
  Transform {
    translation 0.04332 0.03667 0.00188
    children Shape {
      appearance Appearance {
        material Material
          { diffuseColor 0. 0. 1. }
      }
      geometry Box {
        size 0.00019 0.00019 0.00047
      }
    }
  }
  Transform {
    translation 0.03743 0.03686 0.00188
    children Shape {
      appearance Appearance {
        material Material
          { diffuseColor 0. 0. 1. }
      }
      geometry Box {
        size 0.00019 0.00019 0.00047
      }
    }
  }
  Transform {
    translation 0.0399 0.03686 0.00188
    children Shape {
      appearance Appearance {
        material Material
          { diffuseColor 0. 0. 1. }
      }
      geometry Box {
        size 0.00019 0.00019 0.00047
      }
    }
  }
  Transform {
    translation 0.04009 0.03686 0.00188
    children Shape {
      appearance Appearance {
        material Material
          { diffuseColor 0. 0. 1. }
      }
      geometry Box {
        size 0.00019 0.00019 0.00047
      }
    }
  }
  Transform {
    translation 0.04275 0.03686 0.00188
    children Shape {
      appearance Appearance {
        material Material
          { diffuseColor 0. 0. 1. }
      }
      geometry Box {
        size 0.00019 0.00019 0.00047
      }
    }
  }
  Transform {
    translation 0.04294 0.03686 0.00188
    children Shape {
      appearance Appearance {
        material Material
          { diffuseColor 0. 0. 1. }
      }
      geometry Box {
        size 0.00019 0.00019 0.00047
      }
    }
  }
  Transform {
    translation 0.04313 0.03686 0.00188
    children Shape {
      appearance Appearance {
        material Material
          { diffuseColor 0. 0. 1. }
      }
      geometry Box {
        size 0.00019 0.00019 0.00047
      }
    }
  }
  Transform {
    translation 0.04351 0.03686 0.00188
    children Shape {
      appearance Appearance {
        material Material
          { diffuseColor 0. 0. 1. }
      }
      geometry Box {
        size 0.00019 0.00019 0.00047
      }
    }
  }
  Transform {
    translation 0.03724 0.03705 0.00188
    children Shape {
      appearance Appearance {
        material Material
          { diffuseColor 0. 0. 1. }
      }
      geometry Box {
        size 0.00019 0.00019 0.00047
      }
    }
  }
  Transform {
    translation 0.03743 0.03705 0.00188
    children Shape {
      appearance Appearance {
        material Material
          { diffuseColor 0. 0. 1. }
      }
      geometry Box {
        size 0.00019 0.00019 0.00047
      }
    }
  }
  Transform {
    translation 0.04389 0.03705 0.00188
    children Shape {
      appearance Appearance {
        material Material
          { diffuseColor 0. 0. 1. }
      }
      geometry Box {
        size 0.00019 0.00019 0.00047
      }
    }
  }
  Transform {
    translation 0.03705 0.03724 0.00188
    children Shape {
      appearance Appearance {
        material Material
          { diffuseColor 0. 0. 1. }
      }
      geometry Box {
        size 0.00019 0.00019 0.00047
      }
    }
  }
  Transform {
    translation 0.03724 0.03724 0.00188
    children Shape {
      appearance Appearance {
        material Material
          { diffuseColor 0. 0. 1. }
      }
      geometry Box {
        size 0.00019 0.00019 0.00047
      }
    }
  }
  Transform {
    translation 0.03743 0.03724 0.00188
    children Shape {
      appearance Appearance {
        material Material
          { diffuseColor 0. 0. 1. }
      }
      geometry Box {
        size 0.00019 0.00019 0.00047
      }
    }
  }
  Transform {
    translation 0.03762 0.03724 0.00188
    children Shape {
      appearance Appearance {
        material Material
          { diffuseColor 0. 0. 1. }
      }
      geometry Box {
        size 0.00019 0.00019 0.00047
      }
    }
  }
  Transform {
    translation 0.04123 0.03724 0.00188
    children Shape {
      appearance Appearance {
        material Material
          { diffuseColor 0. 0. 1. }
      }
      geometry Box {
        size 0.00019 0.00019 0.00047
      }
    }
  }
  Transform {
    translation 0.04142 0.03724 0.00188
    children Shape {
      appearance Appearance {
        material Material
          { diffuseColor 0. 0. 1. }
      }
      geometry Box {
        size 0.00019 0.00019 0.00047
      }
    }
  }
  Transform {
    translation 0.04389 0.03724 0.00188
    children Shape {
      appearance Appearance {
        material Material
          { diffuseColor 0. 0. 1. }
      }
      geometry Box {
        size 0.00019 0.00019 0.00047
      }
    }
  }
  Transform {
    translation 0.04408 0.03724 0.00188
    children Shape {
      appearance Appearance {
        material Material
          { diffuseColor 0. 0. 1. }
      }
      geometry Box {
        size 0.00019 0.00019 0.00047
      }
    }
  }
  Transform {
    translation 0.03705 0.03743 0.00188
    children Shape {
      appearance Appearance {
        material Material
          { diffuseColor 0. 0. 1. }
      }
      geometry Box {
        size 0.00019 0.00019 0.00047
      }
    }
  }
  Transform {
    translation 0.03724 0.03743 0.00188
    children Shape {
      appearance Appearance {
        material Material
          { diffuseColor 0. 0. 1. }
      }
      geometry Box {
        size 0.00019 0.00019 0.00047
      }
    }
  }
  Transform {
    translation 0.03743 0.03743 0.00188
    children Shape {
      appearance Appearance {
        material Material
          { diffuseColor 0. 0. 1. }
      }
      geometry Box {
        size 0.00019 0.00019 0.00047
      }
    }
  }
  Transform {
    translation 0.03762 0.03743 0.00188
    children Shape {
      appearance Appearance {
        material Material
          { diffuseColor 0. 0. 1. }
      }
      geometry Box {
        size 0.00019 0.00019 0.00047
      }
    }
  }
  Transform {
    translation 0.04104 0.03743 0.00188
    children Shape {
      appearance Appearance {
        material Material
          { diffuseColor 0. 0. 1. }
      }
      geometry Box {
        size 0.00019 0.00019 0.00047
      }
    }
  }
  Transform {
    translation 0.04123 0.03743 0.00188
    children Shape {
      appearance Appearance {
        material Material
          { diffuseColor 0. 0. 1. }
      }
      geometry Box {
        size 0.00019 0.00019 0.00047
      }
    }
  }
  Transform {
    translation 0.04142 0.03743 0.00188
    children Shape {
      appearance Appearance {
        material Material
          { diffuseColor 0. 0. 1. }
      }
      geometry Box {
        size 0.00019 0.00019 0.00047
      }
    }
  }
  Transform {
    translation 0.04161 0.03743 0.00188
    children Shape {
      appearance Appearance {
        material Material
          { diffuseColor 0. 0. 1. }
      }
      geometry Box {
        size 0.00019 0.00019 0.00047
      }
    }
  }
  Transform {
    translation 0.04313 0.03743 0.00188
    children Shape {
      appearance Appearance {
        material Material
          { diffuseColor 0. 0. 1. }
      }
      geometry Box {
        size 0.00019 0.00019 0.00047
      }
    }
  }
  Transform {
    translation 0.04332 0.03743 0.00188
    children Shape {
      appearance Appearance {
        material Material
          { diffuseColor 0. 0. 1. }
      }
      geometry Box {
        size 0.00019 0.00019 0.00047
      }
    }
  }
  Transform {
    translation 0.04351 0.03743 0.00188
    children Shape {
      appearance Appearance {
        material Material
          { diffuseColor 0. 0. 1. }
      }
      geometry Box {
        size 0.00019 0.00019 0.00047
      }
    }
  }
  Transform {
    translation 0.0437 0.03743 0.00188
    children Shape {
      appearance Appearance {
        material Material
          { diffuseColor 0. 0. 1. }
      }
      geometry Box {
        size 0.00019 0.00019 0.00047
      }
    }
  }
  Transform {
    translation 0.04389 0.03743 0.00188
    children Shape {
      appearance Appearance {
        material Material
          { diffuseColor 0. 0. 1. }
      }
      geometry Box {
        size 0.00019 0.00019 0.00047
      }
    }
  }
  Transform {
    translation 0.03724 0.03762 0.00188
    children Shape {
      appearance Appearance {
        material Material
          { diffuseColor 0. 0. 1. }
      }
      geometry Box {
        size 0.00019 0.00019 0.00047
      }
    }
  }
  Transform {
    translation 0.03743 0.03762 0.00188
    children Shape {
      appearance Appearance {
        material Material
          { diffuseColor 0. 0. 1. }
      }
      geometry Box {
        size 0.00019 0.00019 0.00047
      }
    }
  }
  Transform {
    translation 0.03762 0.03762 0.00188
    children Shape {
      appearance Appearance {
        material Material
          { diffuseColor 0. 0. 1. }
      }
      geometry Box {
        size 0.00019 0.00019 0.00047
      }
    }
  }
  Transform {
    translation 0.04085 0.03762 0.00188
    children Shape {
      appearance Appearance {
        material Material
          { diffuseColor 0. 0. 1. }
      }
      geometry Box {
        size 0.00019 0.00019 0.00047
      }
    }
  }
  Transform {
    translation 0.04104 0.03762 0.00188
    children Shape {
      appearance Appearance {
        material Material
          { diffuseColor 0. 0. 1. }
      }
      geometry Box {
        size 0.00019 0.00019 0.00047
      }
    }
  }
  Transform {
    translation 0.04123 0.03762 0.00188
    children Shape {
      appearance Appearance {
        material Material
          { diffuseColor 0. 0. 1. }
      }
      geometry Box {
        size 0.00019 0.00019 0.00047
      }
    }
  }
  Transform {
    translation 0.04142 0.03762 0.00188
    children Shape {
      appearance Appearance {
        material Material
          { diffuseColor 0. 0. 1. }
      }
      geometry Box {
        size 0.00019 0.00019 0.00047
      }
    }
  }
  Transform {
    translation 0.04161 0.03762 0.00188
    children Shape {
      appearance Appearance {
        material Material
          { diffuseColor 0. 0. 1. }
      }
      geometry Box {
        size 0.00019 0.00019 0.00047
      }
    }
  }
  Transform {
    translation 0.04332 0.03762 0.00188
    children Shape {
      appearance Appearance {
        material Material
          { diffuseColor 0. 0. 1. }
      }
      geometry Box {
        size 0.00019 0.00019 0.00047
      }
    }
  }
  Transform {
    translation 0.04351 0.03762 0.00188
    children Shape {
      appearance Appearance {
        material Material
          { diffuseColor 0. 0. 1. }
      }
      geometry Box {
        size 0.00019 0.00019 0.00047
      }
    }
  }
  Transform {
    translation 0.04085 0.03781 0.00188
    children Shape {
      appearance Appearance {
        material Material
          { diffuseColor 0. 0. 1. }
      }
      geometry Box {
        size 0.00019 0.00019 0.00047
      }
    }
  }
  Transform {
    translation 0.04104 0.03781 0.00188
    children Shape {
      appearance Appearance {
        material Material
          { diffuseColor 0. 0. 1. }
      }
      geometry Box {
        size 0.00019 0.00019 0.00047
      }
    }
  }
  Transform {
    translation 0.0418 0.03819 0.00188
    children Shape {
      appearance Appearance {
        material Material
          { diffuseColor 0. 0. 1. }
      }
      geometry Box {
        size 0.00019 0.00019 0.00047
      }
    }
  }
  Transform {
    translation 0.04199 0.03819 0.00188
    children Shape {
      appearance Appearance {
        material Material
          { diffuseColor 0. 0. 1. }
      }
      geometry Box {
        size 0.00019 0.00019 0.00047
      }
    }
  }
  Transform {
    translation 0.04161 0.03838 0.00188
    children Shape {
      appearance Appearance {
        material Material
          { diffuseColor 0. 0. 1. }
      }
      geometry Box {
        size 0.00019 0.00019 0.00047
      }
    }
  }
  Transform {
    translation 0.0418 0.03838 0.00188
    children Shape {
      appearance Appearance {
        material Material
          { diffuseColor 0. 0. 1. }
      }
      geometry Box {
        size 0.00019 0.00019 0.00047
      }
    }
  }
  Transform {
    translation 0.04199 0.03838 0.00188
    children Shape {
      appearance Appearance {
        material Material
          { diffuseColor 0. 0. 1. }
      }
      geometry Box {
        size 0.00019 0.00019 0.00047
      }
    }
  }
  Transform {
    translation 0.04161 0.03857 0.00188
    children Shape {
      appearance Appearance {
        material Material
          { diffuseColor 0. 0. 1. }
      }
      geometry Box {
        size 0.00019 0.00019 0.00047
      }
    }
  }
  Transform {
    translation 0.0418 0.03857 0.00188
    children Shape {
      appearance Appearance {
        material Material
          { diffuseColor 0. 0. 1. }
      }
      geometry Box {
        size 0.00019 0.00019 0.00047
      }
    }
  }
  Transform {
    translation 0.04332 0.03857 0.00188
    children Shape {
      appearance Appearance {
        material Material
          { diffuseColor 0. 0. 1. }
      }
      geometry Box {
        size 0.00019 0.00019 0.00047
      }
    }
  }
  Transform {
    translation 0.04351 0.03857 0.00188
    children Shape {
      appearance Appearance {
        material Material
          { diffuseColor 0. 0. 1. }
      }
      geometry Box {
        size 0.00019 0.00019 0.00047
      }
    }
  }
  Transform {
    translation 0.04123 0.03876 0.00188
    children Shape {
      appearance Appearance {
        material Material
          { diffuseColor 0. 0. 1. }
      }
      geometry Box {
        size 0.00019 0.00019 0.00047
      }
    }
  }
  Transform {
    translation 0.04142 0.03876 0.00188
    children Shape {
      appearance Appearance {
        material Material
          { diffuseColor 0. 0. 1. }
      }
      geometry Box {
        size 0.00019 0.00019 0.00047
      }
    }
  }
  Transform {
    translation 0.04161 0.03876 0.00188
    children Shape {
      appearance Appearance {
        material Material
          { diffuseColor 0. 0. 1. }
      }
      geometry Box {
        size 0.00019 0.00019 0.00047
      }
    }
  }
  Transform {
    translation 0.0418 0.03876 0.00188
    children Shape {
      appearance Appearance {
        material Material
          { diffuseColor 0. 0. 1. }
      }
      geometry Box {
        size 0.00019 0.00019 0.00047
      }
    }
  }
  Transform {
    translation 0.04332 0.03876 0.00188
    children Shape {
      appearance Appearance {
        material Material
          { diffuseColor 0. 0. 1. }
      }
      geometry Box {
        size 0.00019 0.00019 0.00047
      }
    }
  }
  Transform {
    translation 0.04351 0.03876 0.00188
    children Shape {
      appearance Appearance {
        material Material
          { diffuseColor 0. 0. 1. }
      }
      geometry Box {
        size 0.00019 0.00019 0.00047
      }
    }
  }
  Transform {
    translation 0.04484 0.03876 0.00188
    children Shape {
      appearance Appearance {
        material Material
          { diffuseColor 0. 0. 1. }
      }
      geometry Box {
        size 0.00019 0.00019 0.00047
      }
    }
  }
  Transform {
    translation 0.04123 0.03895 0.00188
    children Shape {
      appearance Appearance {
        material Material
          { diffuseColor 0. 0. 1. }
      }
      geometry Box {
        size 0.00019 0.00019 0.00047
      }
    }
  }
  Transform {
    translation 0.04142 0.03895 0.00188
    children Shape {
      appearance Appearance {
        material Material
          { diffuseColor 0. 0. 1. }
      }
      geometry Box {
        size 0.00019 0.00019 0.00047
      }
    }
  }
  Transform {
    translation 0.04161 0.03895 0.00188
    children Shape {
      appearance Appearance {
        material Material
          { diffuseColor 0. 0. 1. }
      }
      geometry Box {
        size 0.00019 0.00019 0.00047
      }
    }
  }
  Transform {
    translation 0.0418 0.03895 0.00188
    children Shape {
      appearance Appearance {
        material Material
          { diffuseColor 0. 0. 1. }
      }
      geometry Box {
        size 0.00019 0.00019 0.00047
      }
    }
  }
  Transform {
    translation 0.04427 0.03895 0.00188
    children Shape {
      appearance Appearance {
        material Material
          { diffuseColor 0. 0. 1. }
      }
      geometry Box {
        size 0.00019 0.00019 0.00047
      }
    }
  }
  Transform {
    translation 0.04446 0.03895 0.00188
    children Shape {
      appearance Appearance {
        material Material
          { diffuseColor 0. 0. 1. }
      }
      geometry Box {
        size 0.00019 0.00019 0.00047
      }
    }
  }
  Transform {
    translation 0.04465 0.03895 0.00188
    children Shape {
      appearance Appearance {
        material Material
          { diffuseColor 0. 0. 1. }
      }
      geometry Box {
        size 0.00019 0.00019 0.00047
      }
    }
  }
  Transform {
    translation 0.04484 0.03895 0.00188
    children Shape {
      appearance Appearance {
        material Material
          { diffuseColor 0. 0. 1. }
      }
      geometry Box {
        size 0.00019 0.00019 0.00047
      }
    }
  }
  Transform {
    translation 0.04161 0.03914 0.00188
    children Shape {
      appearance Appearance {
        material Material
          { diffuseColor 0. 0. 1. }
      }
      geometry Box {
        size 0.00019 0.00019 0.00047
      }
    }
  }
  Transform {
    translation 0.0418 0.03914 0.00188
    children Shape {
      appearance Appearance {
        material Material
          { diffuseColor 0. 0. 1. }
      }
      geometry Box {
        size 0.00019 0.00019 0.00047
      }
    }
  }
  Transform {
    translation 0.04408 0.03914 0.00188
    children Shape {
      appearance Appearance {
        material Material
          { diffuseColor 0. 0. 1. }
      }
      geometry Box {
        size 0.00019 0.00019 0.00047
      }
    }
  }
  Transform {
    translation 0.04427 0.03914 0.00188
    children Shape {
      appearance Appearance {
        material Material
          { diffuseColor 0. 0. 1. }
      }
      geometry Box {
        size 0.00019 0.00019 0.00047
      }
    }
  }
  Transform {
    translation 0.04446 0.03914 0.00188
    children Shape {
      appearance Appearance {
        material Material
          { diffuseColor 0. 0. 1. }
      }
      geometry Box {
        size 0.00019 0.00019 0.00047
      }
    }
  }
  Transform {
    translation 0.04465 0.03914 0.00188
    children Shape {
      appearance Appearance {
        material Material
          { diffuseColor 0. 0. 1. }
      }
      geometry Box {
        size 0.00019 0.00019 0.00047
      }
    }
  }
  Transform {
    translation 0.04484 0.03914 0.00188
    children Shape {
      appearance Appearance {
        material Material
          { diffuseColor 0. 0. 1. }
      }
      geometry Box {
        size 0.00019 0.00019 0.00047
      }
    }
  }
  Transform {
    translation 0.04503 0.03914 0.00188
    children Shape {
      appearance Appearance {
        material Material
          { diffuseColor 0. 0. 1. }
      }
      geometry Box {
        size 0.00019 0.00019 0.00047
      }
    }
  }
  Transform {
    translation 0.04237 0.03933 0.00188
    children Shape {
      appearance Appearance {
        material Material
          { diffuseColor 0. 0. 1. }
      }
      geometry Box {
        size 0.00019 0.00019 0.00047
      }
    }
  }
  Transform {
    translation 0.04256 0.03933 0.00188
    children Shape {
      appearance Appearance {
        material Material
          { diffuseColor 0. 0. 1. }
      }
      geometry Box {
        size 0.00019 0.00019 0.00047
      }
    }
  }
  Transform {
    translation 0.04275 0.03933 0.00188
    children Shape {
      appearance Appearance {
        material Material
          { diffuseColor 0. 0. 1. }
      }
      geometry Box {
        size 0.00019 0.00019 0.00047
      }
    }
  }
  Transform {
    translation 0.04294 0.03933 0.00188
    children Shape {
      appearance Appearance {
        material Material
          { diffuseColor 0. 0. 1. }
      }
      geometry Box {
        size 0.00019 0.00019 0.00047
      }
    }
  }
  Transform {
    translation 0.04389 0.03933 0.00188
    children Shape {
      appearance Appearance {
        material Material
          { diffuseColor 0. 0. 1. }
      }
      geometry Box {
        size 0.00019 0.00019 0.00047
      }
    }
  }
  Transform {
    translation 0.04408 0.03933 0.00188
    children Shape {
      appearance Appearance {
        material Material
          { diffuseColor 0. 0. 1. }
      }
      geometry Box {
        size 0.00019 0.00019 0.00047
      }
    }
  }
  Transform {
    translation 0.04427 0.03933 0.00188
    children Shape {
      appearance Appearance {
        material Material
          { diffuseColor 0. 0. 1. }
      }
      geometry Box {
        size 0.00019 0.00019 0.00047
      }
    }
  }
  Transform {
    translation 0.04446 0.03933 0.00188
    children Shape {
      appearance Appearance {
        material Material
          { diffuseColor 0. 0. 1. }
      }
      geometry Box {
        size 0.00019 0.00019 0.00047
      }
    }
  }
  Transform {
    translation 0.04465 0.03933 0.00188
    children Shape {
      appearance Appearance {
        material Material
          { diffuseColor 0. 0. 1. }
      }
      geometry Box {
        size 0.00019 0.00019 0.00047
      }
    }
  }
  Transform {
    translation 0.04484 0.03933 0.00188
    children Shape {
      appearance Appearance {
        material Material
          { diffuseColor 0. 0. 1. }
      }
      geometry Box {
        size 0.00019 0.00019 0.00047
      }
    }
  }
  Transform {
    translation 0.04503 0.03933 0.00188
    children Shape {
      appearance Appearance {
        material Material
          { diffuseColor 0. 0. 1. }
      }
      geometry Box {
        size 0.00019 0.00019 0.00047
      }
    }
  }
  Transform {
    translation 0.04522 0.03933 0.00188
    children Shape {
      appearance Appearance {
        material Material
          { diffuseColor 0. 0. 1. }
      }
      geometry Box {
        size 0.00019 0.00019 0.00047
      }
    }
  }
  Transform {
    translation 0.04218 0.03952 0.00188
    children Shape {
      appearance Appearance {
        material Material
          { diffuseColor 0. 0. 1. }
      }
      geometry Box {
        size 0.00019 0.00019 0.00047
      }
    }
  }
  Transform {
    translation 0.04237 0.03952 0.00188
    children Shape {
      appearance Appearance {
        material Material
          { diffuseColor 0. 0. 1. }
      }
      geometry Box {
        size 0.00019 0.00019 0.00047
      }
    }
  }
  Transform {
    translation 0.04256 0.03952 0.00188
    children Shape {
      appearance Appearance {
        material Material
          { diffuseColor 0. 0. 1. }
      }
      geometry Box {
        size 0.00019 0.00019 0.00047
      }
    }
  }
  Transform {
    translation 0.04275 0.03952 0.00188
    children Shape {
      appearance Appearance {
        material Material
          { diffuseColor 0. 0. 1. }
      }
      geometry Box {
        size 0.00019 0.00019 0.00047
      }
    }
  }
  Transform {
    translation 0.04294 0.03952 0.00188
    children Shape {
      appearance Appearance {
        material Material
          { diffuseColor 0. 0. 1. }
      }
      geometry Box {
        size 0.00019 0.00019 0.00047
      }
    }
  }
  Transform {
    translation 0.0437 0.03952 0.00188
    children Shape {
      appearance Appearance {
        material Material
          { diffuseColor 0. 0. 1. }
      }
      geometry Box {
        size 0.00019 0.00019 0.00047
      }
    }
  }
  Transform {
    translation 0.04389 0.03952 0.00188
    children Shape {
      appearance Appearance {
        material Material
          { diffuseColor 0. 0. 1. }
      }
      geometry Box {
        size 0.00019 0.00019 0.00047
      }
    }
  }
  Transform {
    translation 0.04408 0.03952 0.00188
    children Shape {
      appearance Appearance {
        material Material
          { diffuseColor 0. 0. 1. }
      }
      geometry Box {
        size 0.00019 0.00019 0.00047
      }
    }
  }
  Transform {
    translation 0.04427 0.03952 0.00188
    children Shape {
      appearance Appearance {
        material Material
          { diffuseColor 0. 0. 1. }
      }
      geometry Box {
        size 0.00019 0.00019 0.00047
      }
    }
  }
  Transform {
    translation 0.04446 0.03952 0.00188
    children Shape {
      appearance Appearance {
        material Material
          { diffuseColor 0. 0. 1. }
      }
      geometry Box {
        size 0.00019 0.00019 0.00047
      }
    }
  }
  Transform {
    translation 0.04465 0.03952 0.00188
    children Shape {
      appearance Appearance {
        material Material
          { diffuseColor 0. 0. 1. }
      }
      geometry Box {
        size 0.00019 0.00019 0.00047
      }
    }
  }
  Transform {
    translation 0.04484 0.03952 0.00188
    children Shape {
      appearance Appearance {
        material Material
          { diffuseColor 0. 0. 1. }
      }
      geometry Box {
        size 0.00019 0.00019 0.00047
      }
    }
  }
  Transform {
    translation 0.04503 0.03952 0.00188
    children Shape {
      appearance Appearance {
        material Material
          { diffuseColor 0. 0. 1. }
      }
      geometry Box {
        size 0.00019 0.00019 0.00047
      }
    }
  }
  Transform {
    translation 0.04522 0.03952 0.00188
    children Shape {
      appearance Appearance {
        material Material
          { diffuseColor 0. 0. 1. }
      }
      geometry Box {
        size 0.00019 0.00019 0.00047
      }
    }
  }
  Transform {
    translation 0.04218 0.03971 0.00188
    children Shape {
      appearance Appearance {
        material Material
          { diffuseColor 0. 0. 1. }
      }
      geometry Box {
        size 0.00019 0.00019 0.00047
      }
    }
  }
  Transform {
    translation 0.04237 0.03971 0.00188
    children Shape {
      appearance Appearance {
        material Material
          { diffuseColor 0. 0. 1. }
      }
      geometry Box {
        size 0.00019 0.00019 0.00047
      }
    }
  }
  Transform {
    translation 0.04256 0.03971 0.00188
    children Shape {
      appearance Appearance {
        material Material
          { diffuseColor 0. 0. 1. }
      }
      geometry Box {
        size 0.00019 0.00019 0.00047
      }
    }
  }
  Transform {
    translation 0.04275 0.03971 0.00188
    children Shape {
      appearance Appearance {
        material Material
          { diffuseColor 0. 0. 1. }
      }
      geometry Box {
        size 0.00019 0.00019 0.00047
      }
    }
  }
  Transform {
    translation 0.04294 0.03971 0.00188
    children Shape {
      appearance Appearance {
        material Material
          { diffuseColor 0. 0. 1. }
      }
      geometry Box {
        size 0.00019 0.00019 0.00047
      }
    }
  }
  Transform {
    translation 0.04313 0.03971 0.00188
    children Shape {
      appearance Appearance {
        material Material
          { diffuseColor 0. 0. 1. }
      }
      geometry Box {
        size 0.00019 0.00019 0.00047
      }
    }
  }
  Transform {
    translation 0.04332 0.03971 0.00188
    children Shape {
      appearance Appearance {
        material Material
          { diffuseColor 0. 0. 1. }
      }
      geometry Box {
        size 0.00019 0.00019 0.00047
      }
    }
  }
  Transform {
    translation 0.04351 0.03971 0.00188
    children Shape {
      appearance Appearance {
        material Material
          { diffuseColor 0. 0. 1. }
      }
      geometry Box {
        size 0.00019 0.00019 0.00047
      }
    }
  }
  Transform {
    translation 0.0437 0.03971 0.00188
    children Shape {
      appearance Appearance {
        material Material
          { diffuseColor 0. 0. 1. }
      }
      geometry Box {
        size 0.00019 0.00019 0.00047
      }
    }
  }
  Transform {
    translation 0.04389 0.03971 0.00188
    children Shape {
      appearance Appearance {
        material Material
          { diffuseColor 0. 0. 1. }
      }
      geometry Box {
        size 0.00019 0.00019 0.00047
      }
    }
  }
  Transform {
    translation 0.04408 0.03971 0.00188
    children Shape {
      appearance Appearance {
        material Material
          { diffuseColor 0. 0. 1. }
      }
      geometry Box {
        size 0.00019 0.00019 0.00047
      }
    }
  }
  Transform {
    translation 0.04427 0.03971 0.00188
    children Shape {
      appearance Appearance {
        material Material
          { diffuseColor 0. 0. 1. }
      }
      geometry Box {
        size 0.00019 0.00019 0.00047
      }
    }
  }
  Transform {
    translation 0.04446 0.03971 0.00188
    children Shape {
      appearance Appearance {
        material Material
          { diffuseColor 0. 0. 1. }
      }
      geometry Box {
        size 0.00019 0.00019 0.00047
      }
    }
  }
  Transform {
    translation 0.04503 0.03971 0.00188
    children Shape {
      appearance Appearance {
        material Material
          { diffuseColor 0. 0. 1. }
      }
      geometry Box {
        size 0.00019 0.00019 0.00047
      }
    }
  }
  Transform {
    translation 0.04522 0.03971 0.00188
    children Shape {
      appearance Appearance {
        material Material
          { diffuseColor 0. 0. 1. }
      }
      geometry Box {
        size 0.00019 0.00019 0.00047
      }
    }
  }
  Transform {
    translation 0.04541 0.03971 0.00188
    children Shape {
      appearance Appearance {
        material Material
          { diffuseColor 0. 0. 1. }
      }
      geometry Box {
        size 0.00019 0.00019 0.00047
      }
    }
  }
  Transform {
    translation 0.04199 0.0399 0.00188
    children Shape {
      appearance Appearance {
        material Material
          { diffuseColor 0. 0. 1. }
      }
      geometry Box {
        size 0.00019 0.00019 0.00047
      }
    }
  }
  Transform {
    translation 0.04218 0.0399 0.00188
    children Shape {
      appearance Appearance {
        material Material
          { diffuseColor 0. 0. 1. }
      }
      geometry Box {
        size 0.00019 0.00019 0.00047
      }
    }
  }
  Transform {
    translation 0.04237 0.0399 0.00188
    children Shape {
      appearance Appearance {
        material Material
          { diffuseColor 0. 0. 1. }
      }
      geometry Box {
        size 0.00019 0.00019 0.00047
      }
    }
  }
  Transform {
    translation 0.04256 0.0399 0.00188
    children Shape {
      appearance Appearance {
        material Material
          { diffuseColor 0. 0. 1. }
      }
      geometry Box {
        size 0.00019 0.00019 0.00047
      }
    }
  }
  Transform {
    translation 0.04275 0.0399 0.00188
    children Shape {
      appearance Appearance {
        material Material
          { diffuseColor 0. 0. 1. }
      }
      geometry Box {
        size 0.00019 0.00019 0.00047
      }
    }
  }
  Transform {
    translation 0.04294 0.0399 0.00188
    children Shape {
      appearance Appearance {
        material Material
          { diffuseColor 0. 0. 1. }
      }
      geometry Box {
        size 0.00019 0.00019 0.00047
      }
    }
  }
  Transform {
    translation 0.04313 0.0399 0.00188
    children Shape {
      appearance Appearance {
        material Material
          { diffuseColor 0. 0. 1. }
      }
      geometry Box {
        size 0.00019 0.00019 0.00047
      }
    }
  }
  Transform {
    translation 0.04332 0.0399 0.00188
    children Shape {
      appearance Appearance {
        material Material
          { diffuseColor 0. 0. 1. }
      }
      geometry Box {
        size 0.00019 0.00019 0.00047
      }
    }
  }
  Transform {
    translation 0.04351 0.0399 0.00188
    children Shape {
      appearance Appearance {
        material Material
          { diffuseColor 0. 0. 1. }
      }
      geometry Box {
        size 0.00019 0.00019 0.00047
      }
    }
  }
  Transform {
    translation 0.0437 0.0399 0.00188
    children Shape {
      appearance Appearance {
        material Material
          { diffuseColor 0. 0. 1. }
      }
      geometry Box {
        size 0.00019 0.00019 0.00047
      }
    }
  }
  Transform {
    translation 0.04389 0.0399 0.00188
    children Shape {
      appearance Appearance {
        material Material
          { diffuseColor 0. 0. 1. }
      }
      geometry Box {
        size 0.00019 0.00019 0.00047
      }
    }
  }
  Transform {
    translation 0.04408 0.0399 0.00188
    children Shape {
      appearance Appearance {
        material Material
          { diffuseColor 0. 0. 1. }
      }
      geometry Box {
        size 0.00019 0.00019 0.00047
      }
    }
  }
  Transform {
    translation 0.04427 0.0399 0.00188
    children Shape {
      appearance Appearance {
        material Material
          { diffuseColor 0. 0. 1. }
      }
      geometry Box {
        size 0.00019 0.00019 0.00047
      }
    }
  }
  Transform {
    translation 0.04446 0.0399 0.00188
    children Shape {
      appearance Appearance {
        material Material
          { diffuseColor 0. 0. 1. }
      }
      geometry Box {
        size 0.00019 0.00019 0.00047
      }
    }
  }
  Transform {
    translation 0.04465 0.0399 0.00188
    children Shape {
      appearance Appearance {
        material Material
          { diffuseColor 0. 0. 1. }
      }
      geometry Box {
        size 0.00019 0.00019 0.00047
      }
    }
  }
  Transform {
    translation 0.04503 0.0399 0.00188
    children Shape {
      appearance Appearance {
        material Material
          { diffuseColor 0. 0. 1. }
      }
      geometry Box {
        size 0.00019 0.00019 0.00047
      }
    }
  }
  Transform {
    translation 0.04522 0.0399 0.00188
    children Shape {
      appearance Appearance {
        material Material
          { diffuseColor 0. 0. 1. }
      }
      geometry Box {
        size 0.00019 0.00019 0.00047
      }
    }
  }
  Transform {
    translation 0.04541 0.0399 0.00188
    children Shape {
      appearance Appearance {
        material Material
          { diffuseColor 0. 0. 1. }
      }
      geometry Box {
        size 0.00019 0.00019 0.00047
      }
    }
  }
  Transform {
    translation 0.0456 0.0399 0.00188
    children Shape {
      appearance Appearance {
        material Material
          { diffuseColor 0. 0. 1. }
      }
      geometry Box {
        size 0.00019 0.00019 0.00047
      }
    }
  }
  Transform {
    translation 0.04199 0.04009 0.00188
    children Shape {
      appearance Appearance {
        material Material
          { diffuseColor 0. 0. 1. }
      }
      geometry Box {
        size 0.00019 0.00019 0.00047
      }
    }
  }
  Transform {
    translation 0.04218 0.04009 0.00188
    children Shape {
      appearance Appearance {
        material Material
          { diffuseColor 0. 0. 1. }
      }
      geometry Box {
        size 0.00019 0.00019 0.00047
      }
    }
  }
  Transform {
    translation 0.04237 0.04009 0.00188
    children Shape {
      appearance Appearance {
        material Material
          { diffuseColor 0. 0. 1. }
      }
      geometry Box {
        size 0.00019 0.00019 0.00047
      }
    }
  }
  Transform {
    translation 0.04256 0.04009 0.00188
    children Shape {
      appearance Appearance {
        material Material
          { diffuseColor 0. 0. 1. }
      }
      geometry Box {
        size 0.00019 0.00019 0.00047
      }
    }
  }
  Transform {
    translation 0.04275 0.04009 0.00188
    children Shape {
      appearance Appearance {
        material Material
          { diffuseColor 0. 0. 1. }
      }
      geometry Box {
        size 0.00019 0.00019 0.00047
      }
    }
  }
  Transform {
    translation 0.04294 0.04009 0.00188
    children Shape {
      appearance Appearance {
        material Material
          { diffuseColor 0. 0. 1. }
      }
      geometry Box {
        size 0.00019 0.00019 0.00047
      }
    }
  }
  Transform {
    translation 0.04313 0.04009 0.00188
    children Shape {
      appearance Appearance {
        material Material
          { diffuseColor 0. 0. 1. }
      }
      geometry Box {
        size 0.00019 0.00019 0.00047
      }
    }
  }
  Transform {
    translation 0.04332 0.04009 0.00188
    children Shape {
      appearance Appearance {
        material Material
          { diffuseColor 0. 0. 1. }
      }
      geometry Box {
        size 0.00019 0.00019 0.00047
      }
    }
  }
  Transform {
    translation 0.04351 0.04009 0.00188
    children Shape {
      appearance Appearance {
        material Material
          { diffuseColor 0. 0. 1. }
      }
      geometry Box {
        size 0.00019 0.00019 0.00047
      }
    }
  }
  Transform {
    translation 0.0437 0.04009 0.00188
    children Shape {
      appearance Appearance {
        material Material
          { diffuseColor 0. 0. 1. }
      }
      geometry Box {
        size 0.00019 0.00019 0.00047
      }
    }
  }
  Transform {
    translation 0.04389 0.04009 0.00188
    children Shape {
      appearance Appearance {
        material Material
          { diffuseColor 0. 0. 1. }
      }
      geometry Box {
        size 0.00019 0.00019 0.00047
      }
    }
  }
  Transform {
    translation 0.04408 0.04009 0.00188
    children Shape {
      appearance Appearance {
        material Material
          { diffuseColor 0. 0. 1. }
      }
      geometry Box {
        size 0.00019 0.00019 0.00047
      }
    }
  }
  Transform {
    translation 0.04427 0.04009 0.00188
    children Shape {
      appearance Appearance {
        material Material
          { diffuseColor 0. 0. 1. }
      }
      geometry Box {
        size 0.00019 0.00019 0.00047
      }
    }
  }
  Transform {
    translation 0.04446 0.04009 0.00188
    children Shape {
      appearance Appearance {
        material Material
          { diffuseColor 0. 0. 1. }
      }
      geometry Box {
        size 0.00019 0.00019 0.00047
      }
    }
  }
  Transform {
    translation 0.04465 0.04009 0.00188
    children Shape {
      appearance Appearance {
        material Material
          { diffuseColor 0. 0. 1. }
      }
      geometry Box {
        size 0.00019 0.00019 0.00047
      }
    }
  }
  Transform {
    translation 0.04484 0.04009 0.00188
    children Shape {
      appearance Appearance {
        material Material
          { diffuseColor 0. 0. 1. }
      }
      geometry Box {
        size 0.00019 0.00019 0.00047
      }
    }
  }
  Transform {
    translation 0.04503 0.04009 0.00188
    children Shape {
      appearance Appearance {
        material Material
          { diffuseColor 0. 0. 1. }
      }
      geometry Box {
        size 0.00019 0.00019 0.00047
      }
    }
  }
  Transform {
    translation 0.04522 0.04009 0.00188
    children Shape {
      appearance Appearance {
        material Material
          { diffuseColor 0. 0. 1. }
      }
      geometry Box {
        size 0.00019 0.00019 0.00047
      }
    }
  }
  Transform {
    translation 0.04541 0.04009 0.00188
    children Shape {
      appearance Appearance {
        material Material
          { diffuseColor 0. 0. 1. }
      }
      geometry Box {
        size 0.00019 0.00019 0.00047
      }
    }
  }
  Transform {
    translation 0.0456 0.04009 0.00188
    children Shape {
      appearance Appearance {
        material Material
          { diffuseColor 0. 0. 1. }
      }
      geometry Box {
        size 0.00019 0.00019 0.00047
      }
    }
  }
  Transform {
    translation 0.04199 0.04028 0.00188
    children Shape {
      appearance Appearance {
        material Material
          { diffuseColor 0. 0. 1. }
      }
      geometry Box {
        size 0.00019 0.00019 0.00047
      }
    }
  }
  Transform {
    translation 0.04218 0.04028 0.00188
    children Shape {
      appearance Appearance {
        material Material
          { diffuseColor 0. 0. 1. }
      }
      geometry Box {
        size 0.00019 0.00019 0.00047
      }
    }
  }
  Transform {
    translation 0.04237 0.04028 0.00188
    children Shape {
      appearance Appearance {
        material Material
          { diffuseColor 0. 0. 1. }
      }
      geometry Box {
        size 0.00019 0.00019 0.00047
      }
    }
  }
  Transform {
    translation 0.04275 0.04028 0.00188
    children Shape {
      appearance Appearance {
        material Material
          { diffuseColor 0. 0. 1. }
      }
      geometry Box {
        size 0.00019 0.00019 0.00047
      }
    }
  }
  Transform {
    translation 0.04294 0.04028 0.00188
    children Shape {
      appearance Appearance {
        material Material
          { diffuseColor 0. 0. 1. }
      }
      geometry Box {
        size 0.00019 0.00019 0.00047
      }
    }
  }
  Transform {
    translation 0.04313 0.04028 0.00188
    children Shape {
      appearance Appearance {
        material Material
          { diffuseColor 0. 0. 1. }
      }
      geometry Box {
        size 0.00019 0.00019 0.00047
      }
    }
  }
  Transform {
    translation 0.04332 0.04028 0.00188
    children Shape {
      appearance Appearance {
        material Material
          { diffuseColor 0. 0. 1. }
      }
      geometry Box {
        size 0.00019 0.00019 0.00047
      }
    }
  }
  Transform {
    translation 0.04351 0.04028 0.00188
    children Shape {
      appearance Appearance {
        material Material
          { diffuseColor 0. 0. 1. }
      }
      geometry Box {
        size 0.00019 0.00019 0.00047
      }
    }
  }
  Transform {
    translation 0.04427 0.04028 0.00188
    children Shape {
      appearance Appearance {
        material Material
          { diffuseColor 0. 0. 1. }
      }
      geometry Box {
        size 0.00019 0.00019 0.00047
      }
    }
  }
  Transform {
    translation 0.04446 0.04028 0.00188
    children Shape {
      appearance Appearance {
        material Material
          { diffuseColor 0. 0. 1. }
      }
      geometry Box {
        size 0.00019 0.00019 0.00047
      }
    }
  }
  Transform {
    translation 0.04465 0.04028 0.00188
    children Shape {
      appearance Appearance {
        material Material
          { diffuseColor 0. 0. 1. }
      }
      geometry Box {
        size 0.00019 0.00019 0.00047
      }
    }
  }
  Transform {
    translation 0.04484 0.04028 0.00188
    children Shape {
      appearance Appearance {
        material Material
          { diffuseColor 0. 0. 1. }
      }
      geometry Box {
        size 0.00019 0.00019 0.00047
      }
    }
  }
  Transform {
    translation 0.04503 0.04028 0.00188
    children Shape {
      appearance Appearance {
        material Material
          { diffuseColor 0. 0. 1. }
      }
      geometry Box {
        size 0.00019 0.00019 0.00047
      }
    }
  }
  Transform {
    translation 0.04522 0.04028 0.00188
    children Shape {
      appearance Appearance {
        material Material
          { diffuseColor 0. 0. 1. }
      }
      geometry Box {
        size 0.00019 0.00019 0.00047
      }
    }
  }
  Transform {
    translation 0.04541 0.04028 0.00188
    children Shape {
      appearance Appearance {
        material Material
          { diffuseColor 0. 0. 1. }
      }
      geometry Box {
        size 0.00019 0.00019 0.00047
      }
    }
  }
  Transform {
    translation 0.04199 0.04047 0.00188
    children Shape {
      appearance Appearance {
        material Material
          { diffuseColor 0. 0. 1. }
      }
      geometry Box {
        size 0.00019 0.00019 0.00047
      }
    }
  }
  Transform {
    translation 0.04218 0.04047 0.00188
    children Shape {
      appearance Appearance {
        material Material
          { diffuseColor 0. 0. 1. }
      }
      geometry Box {
        size 0.00019 0.00019 0.00047
      }
    }
  }
  Transform {
    translation 0.04237 0.04047 0.00188
    children Shape {
      appearance Appearance {
        material Material
          { diffuseColor 0. 0. 1. }
      }
      geometry Box {
        size 0.00019 0.00019 0.00047
      }
    }
  }
  Transform {
    translation 0.04256 0.04047 0.00188
    children Shape {
      appearance Appearance {
        material Material
          { diffuseColor 0. 0. 1. }
      }
      geometry Box {
        size 0.00019 0.00019 0.00047
      }
    }
  }
  Transform {
    translation 0.04313 0.04047 0.00188
    children Shape {
      appearance Appearance {
        material Material
          { diffuseColor 0. 0. 1. }
      }
      geometry Box {
        size 0.00019 0.00019 0.00047
      }
    }
  }
  Transform {
    translation 0.04332 0.04047 0.00188
    children Shape {
      appearance Appearance {
        material Material
          { diffuseColor 0. 0. 1. }
      }
      geometry Box {
        size 0.00019 0.00019 0.00047
      }
    }
  }
  Transform {
    translation 0.04313 0.04066 0.00188
    children Shape {
      appearance Appearance {
        material Material
          { diffuseColor 0. 0. 1. }
      }
      geometry Box {
        size 0.00019 0.00019 0.00047
      }
    }
  }
  Transform {
    translation 0.04313 0.04085 0.00188
    children Shape {
      appearance Appearance {
        material Material
          { diffuseColor 0. 0. 1. }
      }
      geometry Box {
        size 0.00019 0.00019 0.00047
      }
    }
  }
  Transform {
    translation 0.04332 0.04085 0.00188
    children Shape {
      appearance Appearance {
        material Material
          { diffuseColor 0. 0. 1. }
      }
      geometry Box {
        size 0.00019 0.00019 0.00047
      }
    }
  }
  Transform {
    translation 0.04522 0.04085 0.00188
    children Shape {
      appearance Appearance {
        material Material
          { diffuseColor 0. 0. 1. }
      }
      geometry Box {
        size 0.00019 0.00019 0.00047
      }
    }
  }
  Transform {
    translation 0.04541 0.04085 0.00188
    children Shape {
      appearance Appearance {
        material Material
          { diffuseColor 0. 0. 1. }
      }
      geometry Box {
        size 0.00019 0.00019 0.00047
      }
    }
  }
  Transform {
    translation 0.0456 0.04085 0.00188
    children Shape {
      appearance Appearance {
        material Material
          { diffuseColor 0. 0. 1. }
      }
      geometry Box {
        size 0.00019 0.00019 0.00047
      }
    }
  }
  Transform {
    translation 0.04579 0.04085 0.00188
    children Shape {
      appearance Appearance {
        material Material
          { diffuseColor 0. 0. 1. }
      }
      geometry Box {
        size 0.00019 0.00019 0.00047
      }
    }
  }
  Transform {
    translation 0.04598 0.04085 0.00188
    children Shape {
      appearance Appearance {
        material Material
          { diffuseColor 0. 0. 1. }
      }
      geometry Box {
        size 0.00019 0.00019 0.00047
      }
    }
  }
  Transform {
    translation 0.04617 0.04085 0.00188
    children Shape {
      appearance Appearance {
        material Material
          { diffuseColor 0. 0. 1. }
      }
      geometry Box {
        size 0.00019 0.00019 0.00047
      }
    }
  }
  Transform {
    translation 0.04636 0.04085 0.00188
    children Shape {
      appearance Appearance {
        material Material
          { diffuseColor 0. 0. 1. }
      }
      geometry Box {
        size 0.00019 0.00019 0.00047
      }
    }
  }
  Transform {
    translation 0.04655 0.04085 0.00188
    children Shape {
      appearance Appearance {
        material Material
          { diffuseColor 0. 0. 1. }
      }
      geometry Box {
        size 0.00019 0.00019 0.00047
      }
    }
  }
  Transform {
    translation 0.04674 0.04085 0.00188
    children Shape {
      appearance Appearance {
        material Material
          { diffuseColor 0. 0. 1. }
      }
      geometry Box {
        size 0.00019 0.00019 0.00047
      }
    }
  }
  Transform {
    translation 0.04693 0.04085 0.00188
    children Shape {
      appearance Appearance {
        material Material
          { diffuseColor 0. 0. 1. }
      }
      geometry Box {
        size 0.00019 0.00019 0.00047
      }
    }
  }
  Transform {
    translation 0.04313 0.04104 0.00188
    children Shape {
      appearance Appearance {
        material Material
          { diffuseColor 0. 0. 1. }
      }
      geometry Box {
        size 0.00019 0.00019 0.00047
      }
    }
  }
  Transform {
    translation 0.04522 0.04104 0.00188
    children Shape {
      appearance Appearance {
        material Material
          { diffuseColor 0. 0. 1. }
      }
      geometry Box {
        size 0.00019 0.00019 0.00047
      }
    }
  }
  Transform {
    translation 0.04541 0.04104 0.00188
    children Shape {
      appearance Appearance {
        material Material
          { diffuseColor 0. 0. 1. }
      }
      geometry Box {
        size 0.00019 0.00019 0.00047
      }
    }
  }
  Transform {
    translation 0.0456 0.04104 0.00188
    children Shape {
      appearance Appearance {
        material Material
          { diffuseColor 0. 0. 1. }
      }
      geometry Box {
        size 0.00019 0.00019 0.00047
      }
    }
  }
  Transform {
    translation 0.04579 0.04104 0.00188
    children Shape {
      appearance Appearance {
        material Material
          { diffuseColor 0. 0. 1. }
      }
      geometry Box {
        size 0.00019 0.00019 0.00047
      }
    }
  }
  Transform {
    translation 0.04598 0.04104 0.00188
    children Shape {
      appearance Appearance {
        material Material
          { diffuseColor 0. 0. 1. }
      }
      geometry Box {
        size 0.00019 0.00019 0.00047
      }
    }
  }
  Transform {
    translation 0.04617 0.04104 0.00188
    children Shape {
      appearance Appearance {
        material Material
          { diffuseColor 0. 0. 1. }
      }
      geometry Box {
        size 0.00019 0.00019 0.00047
      }
    }
  }
  Transform {
    translation 0.04636 0.04104 0.00188
    children Shape {
      appearance Appearance {
        material Material
          { diffuseColor 0. 0. 1. }
      }
      geometry Box {
        size 0.00019 0.00019 0.00047
      }
    }
  }
  Transform {
    translation 0.04655 0.04104 0.00188
    children Shape {
      appearance Appearance {
        material Material
          { diffuseColor 0. 0. 1. }
      }
      geometry Box {
        size 0.00019 0.00019 0.00047
      }
    }
  }
  Transform {
    translation 0.04674 0.04104 0.00188
    children Shape {
      appearance Appearance {
        material Material
          { diffuseColor 0. 0. 1. }
      }
      geometry Box {
        size 0.00019 0.00019 0.00047
      }
    }
  }
  Transform {
    translation 0.04693 0.04104 0.00188
    children Shape {
      appearance Appearance {
        material Material
          { diffuseColor 0. 0. 1. }
      }
      geometry Box {
        size 0.00019 0.00019 0.00047
      }
    }
  }
  Transform {
    translation 0.03743 0.04123 0.00188
    children Shape {
      appearance Appearance {
        material Material
          { diffuseColor 0. 0. 1. }
      }
      geometry Box {
        size 0.00019 0.00019 0.00047
      }
    }
  }
  Transform {
    translation 0.04199 0.04123 0.00188
    children Shape {
      appearance Appearance {
        material Material
          { diffuseColor 0. 0. 1. }
      }
      geometry Box {
        size 0.00019 0.00019 0.00047
      }
    }
  }
  Transform {
    translation 0.04218 0.04123 0.00188
    children Shape {
      appearance Appearance {
        material Material
          { diffuseColor 0. 0. 1. }
      }
      geometry Box {
        size 0.00019 0.00019 0.00047
      }
    }
  }
  Transform {
    translation 0.04237 0.04123 0.00188
    children Shape {
      appearance Appearance {
        material Material
          { diffuseColor 0. 0. 1. }
      }
      geometry Box {
        size 0.00019 0.00019 0.00047
      }
    }
  }
  Transform {
    translation 0.04256 0.04123 0.00188
    children Shape {
      appearance Appearance {
        material Material
          { diffuseColor 0. 0. 1. }
      }
      geometry Box {
        size 0.00019 0.00019 0.00047
      }
    }
  }
  Transform {
    translation 0.03762 0.04142 0.00188
    children Shape {
      appearance Appearance {
        material Material
          { diffuseColor 0. 0. 1. }
      }
      geometry Box {
        size 0.00019 0.00019 0.00047
      }
    }
  }
  Transform {
    translation 0.03781 0.04161 0.00188
    children Shape {
      appearance Appearance {
        material Material
          { diffuseColor 0. 0. 1. }
      }
      geometry Box {
        size 0.00019 0.00019 0.00047
      }
    }
  }
  Transform {
    translation 0.038 0.04161 0.00188
    children Shape {
      appearance Appearance {
        material Material
          { diffuseColor 0. 0. 1. }
      }
      geometry Box {
        size 0.00019 0.00019 0.00047
      }
    }
  }
  Transform {
    translation 0.04845 0.04161 0.00188
    children Shape {
      appearance Appearance {
        material Material
          { diffuseColor 0. 0. 1. }
      }
      geometry Box {
        size 0.00019 0.00019 0.00047
      }
    }
  }
  Transform {
    translation 0.04864 0.04161 0.00188
    children Shape {
      appearance Appearance {
        material Material
          { diffuseColor 0. 0. 1. }
      }
      geometry Box {
        size 0.00019 0.00019 0.00047
      }
    }
  }
  Transform {
    translation 0.03781 0.0418 0.00188
    children Shape {
      appearance Appearance {
        material Material
          { diffuseColor 0. 0. 1. }
      }
      geometry Box {
        size 0.00019 0.00019 0.00047
      }
    }
  }
  Transform {
    translation 0.038 0.0418 0.00188
    children Shape {
      appearance Appearance {
        material Material
          { diffuseColor 0. 0. 1. }
      }
      geometry Box {
        size 0.00019 0.00019 0.00047
      }
    }
  }
  Transform {
    translation 0.04313 0.0418 0.00188
    children Shape {
      appearance Appearance {
        material Material
          { diffuseColor 0. 0. 1. }
      }
      geometry Box {
        size 0.00019 0.00019 0.00047
      }
    }
  }
  Transform {
    translation 0.04332 0.0418 0.00188
    children Shape {
      appearance Appearance {
        material Material
          { diffuseColor 0. 0. 1. }
      }
      geometry Box {
        size 0.00019 0.00019 0.00047
      }
    }
  }
  Transform {
    translation 0.04845 0.0418 0.00188
    children Shape {
      appearance Appearance {
        material Material
          { diffuseColor 0. 0. 1. }
      }
      geometry Box {
        size 0.00019 0.00019 0.00047
      }
    }
  }
  Transform {
    translation 0.04864 0.0418 0.00188
    children Shape {
      appearance Appearance {
        material Material
          { diffuseColor 0. 0. 1. }
      }
      geometry Box {
        size 0.00019 0.00019 0.00047
      }
    }
  }
  Transform {
    translation 0.04883 0.0418 0.00188
    children Shape {
      appearance Appearance {
        material Material
          { diffuseColor 0. 0. 1. }
      }
      geometry Box {
        size 0.00019 0.00019 0.00047
      }
    }
  }
  Transform {
    translation 0.03819 0.04199 0.00188
    children Shape {
      appearance Appearance {
        material Material
          { diffuseColor 0. 0. 1. }
      }
      geometry Box {
        size 0.00019 0.00019 0.00047
      }
    }
  }
  Transform {
    translation 0.03838 0.04199 0.00188
    children Shape {
      appearance Appearance {
        material Material
          { diffuseColor 0. 0. 1. }
      }
      geometry Box {
        size 0.00019 0.00019 0.00047
      }
    }
  }
  Transform {
    translation 0.04104 0.04199 0.00188
    children Shape {
      appearance Appearance {
        material Material
          { diffuseColor 0. 0. 1. }
      }
      geometry Box {
        size 0.00019 0.00019 0.00047
      }
    }
  }
  Transform {
    translation 0.04123 0.04199 0.00188
    children Shape {
      appearance Appearance {
        material Material
          { diffuseColor 0. 0. 1. }
      }
      geometry Box {
        size 0.00019 0.00019 0.00047
      }
    }
  }
  Transform {
    translation 0.04142 0.04199 0.00188
    children Shape {
      appearance Appearance {
        material Material
          { diffuseColor 0. 0. 1. }
      }
      geometry Box {
        size 0.00019 0.00019 0.00047
      }
    }
  }
  Transform {
    translation 0.04161 0.04199 0.00188
    children Shape {
      appearance Appearance {
        material Material
          { diffuseColor 0. 0. 1. }
      }
      geometry Box {
        size 0.00019 0.00019 0.00047
      }
    }
  }
  Transform {
    translation 0.04294 0.04199 0.00188
    children Shape {
      appearance Appearance {
        material Material
          { diffuseColor 0. 0. 1. }
      }
      geometry Box {
        size 0.00019 0.00019 0.00047
      }
    }
  }
  Transform {
    translation 0.04313 0.04199 0.00188
    children Shape {
      appearance Appearance {
        material Material
          { diffuseColor 0. 0. 1. }
      }
      geometry Box {
        size 0.00019 0.00019 0.00047
      }
    }
  }
  Transform {
    translation 0.04332 0.04199 0.00188
    children Shape {
      appearance Appearance {
        material Material
          { diffuseColor 0. 0. 1. }
      }
      geometry Box {
        size 0.00019 0.00019 0.00047
      }
    }
  }
  Transform {
    translation 0.04351 0.04199 0.00188
    children Shape {
      appearance Appearance {
        material Material
          { diffuseColor 0. 0. 1. }
      }
      geometry Box {
        size 0.00019 0.00019 0.00047
      }
    }
  }
  Transform {
    translation 0.0437 0.04199 0.00188
    children Shape {
      appearance Appearance {
        material Material
          { diffuseColor 0. 0. 1. }
      }
      geometry Box {
        size 0.00019 0.00019 0.00047
      }
    }
  }
  Transform {
    translation 0.03819 0.04218 0.00188
    children Shape {
      appearance Appearance {
        material Material
          { diffuseColor 0. 0. 1. }
      }
      geometry Box {
        size 0.00019 0.00019 0.00047
      }
    }
  }
  Transform {
    translation 0.03838 0.04218 0.00188
    children Shape {
      appearance Appearance {
        material Material
          { diffuseColor 0. 0. 1. }
      }
      geometry Box {
        size 0.00019 0.00019 0.00047
      }
    }
  }
  Transform {
    translation 0.04066 0.04218 0.00188
    children Shape {
      appearance Appearance {
        material Material
          { diffuseColor 0. 0. 1. }
      }
      geometry Box {
        size 0.00019 0.00019 0.00047
      }
    }
  }
  Transform {
    translation 0.04085 0.04218 0.00188
    children Shape {
      appearance Appearance {
        material Material
          { diffuseColor 0. 0. 1. }
      }
      geometry Box {
        size 0.00019 0.00019 0.00047
      }
    }
  }
  Transform {
    translation 0.04104 0.04218 0.00188
    children Shape {
      appearance Appearance {
        material Material
          { diffuseColor 0. 0. 1. }
      }
      geometry Box {
        size 0.00019 0.00019 0.00047
      }
    }
  }
  Transform {
    translation 0.04123 0.04218 0.00188
    children Shape {
      appearance Appearance {
        material Material
          { diffuseColor 0. 0. 1. }
      }
      geometry Box {
        size 0.00019 0.00019 0.00047
      }
    }
  }
  Transform {
    translation 0.04142 0.04218 0.00188
    children Shape {
      appearance Appearance {
        material Material
          { diffuseColor 0. 0. 1. }
      }
      geometry Box {
        size 0.00019 0.00019 0.00047
      }
    }
  }
  Transform {
    translation 0.04161 0.04218 0.00188
    children Shape {
      appearance Appearance {
        material Material
          { diffuseColor 0. 0. 1. }
      }
      geometry Box {
        size 0.00019 0.00019 0.00047
      }
    }
  }
  Transform {
    translation 0.0418 0.04218 0.00188
    children Shape {
      appearance Appearance {
        material Material
          { diffuseColor 0. 0. 1. }
      }
      geometry Box {
        size 0.00019 0.00019 0.00047
      }
    }
  }
  Transform {
    translation 0.04275 0.04218 0.00188
    children Shape {
      appearance Appearance {
        material Material
          { diffuseColor 0. 0. 1. }
      }
      geometry Box {
        size 0.00019 0.00019 0.00047
      }
    }
  }
  Transform {
    translation 0.04294 0.04218 0.00188
    children Shape {
      appearance Appearance {
        material Material
          { diffuseColor 0. 0. 1. }
      }
      geometry Box {
        size 0.00019 0.00019 0.00047
      }
    }
  }
  Transform {
    translation 0.04313 0.04218 0.00188
    children Shape {
      appearance Appearance {
        material Material
          { diffuseColor 0. 0. 1. }
      }
      geometry Box {
        size 0.00019 0.00019 0.00047
      }
    }
  }
  Transform {
    translation 0.04332 0.04218 0.00188
    children Shape {
      appearance Appearance {
        material Material
          { diffuseColor 0. 0. 1. }
      }
      geometry Box {
        size 0.00019 0.00019 0.00047
      }
    }
  }
  Transform {
    translation 0.04351 0.04218 0.00188
    children Shape {
      appearance Appearance {
        material Material
          { diffuseColor 0. 0. 1. }
      }
      geometry Box {
        size 0.00019 0.00019 0.00047
      }
    }
  }
  Transform {
    translation 0.0437 0.04218 0.00188
    children Shape {
      appearance Appearance {
        material Material
          { diffuseColor 0. 0. 1. }
      }
      geometry Box {
        size 0.00019 0.00019 0.00047
      }
    }
  }
  Transform {
    translation 0.04389 0.04218 0.00188
    children Shape {
      appearance Appearance {
        material Material
          { diffuseColor 0. 0. 1. }
      }
      geometry Box {
        size 0.00019 0.00019 0.00047
      }
    }
  }
  Transform {
    translation 0.04465 0.04218 0.00188
    children Shape {
      appearance Appearance {
        material Material
          { diffuseColor 0. 0. 1. }
      }
      geometry Box {
        size 0.00019 0.00019 0.00047
      }
    }
  }
  Transform {
    translation 0.04066 0.04237 0.00188
    children Shape {
      appearance Appearance {
        material Material
          { diffuseColor 0. 0. 1. }
      }
      geometry Box {
        size 0.00019 0.00019 0.00047
      }
    }
  }
  Transform {
    translation 0.04085 0.04237 0.00188
    children Shape {
      appearance Appearance {
        material Material
          { diffuseColor 0. 0. 1. }
      }
      geometry Box {
        size 0.00019 0.00019 0.00047
      }
    }
  }
  Transform {
    translation 0.04104 0.04237 0.00188
    children Shape {
      appearance Appearance {
        material Material
          { diffuseColor 0. 0. 1. }
      }
      geometry Box {
        size 0.00019 0.00019 0.00047
      }
    }
  }
  Transform {
    translation 0.04123 0.04237 0.00188
    children Shape {
      appearance Appearance {
        material Material
          { diffuseColor 0. 0. 1. }
      }
      geometry Box {
        size 0.00019 0.00019 0.00047
      }
    }
  }
  Transform {
    translation 0.04142 0.04237 0.00188
    children Shape {
      appearance Appearance {
        material Material
          { diffuseColor 0. 0. 1. }
      }
      geometry Box {
        size 0.00019 0.00019 0.00047
      }
    }
  }
  Transform {
    translation 0.04161 0.04237 0.00188
    children Shape {
      appearance Appearance {
        material Material
          { diffuseColor 0. 0. 1. }
      }
      geometry Box {
        size 0.00019 0.00019 0.00047
      }
    }
  }
  Transform {
    translation 0.0418 0.04237 0.00188
    children Shape {
      appearance Appearance {
        material Material
          { diffuseColor 0. 0. 1. }
      }
      geometry Box {
        size 0.00019 0.00019 0.00047
      }
    }
  }
  Transform {
    translation 0.04256 0.04237 0.00188
    children Shape {
      appearance Appearance {
        material Material
          { diffuseColor 0. 0. 1. }
      }
      geometry Box {
        size 0.00019 0.00019 0.00047
      }
    }
  }
  Transform {
    translation 0.04275 0.04237 0.00188
    children Shape {
      appearance Appearance {
        material Material
          { diffuseColor 0. 0. 1. }
      }
      geometry Box {
        size 0.00019 0.00019 0.00047
      }
    }
  }
  Transform {
    translation 0.04294 0.04237 0.00188
    children Shape {
      appearance Appearance {
        material Material
          { diffuseColor 0. 0. 1. }
      }
      geometry Box {
        size 0.00019 0.00019 0.00047
      }
    }
  }
  Transform {
    translation 0.04313 0.04237 0.00188
    children Shape {
      appearance Appearance {
        material Material
          { diffuseColor 0. 0. 1. }
      }
      geometry Box {
        size 0.00019 0.00019 0.00047
      }
    }
  }
  Transform {
    translation 0.04332 0.04237 0.00188
    children Shape {
      appearance Appearance {
        material Material
          { diffuseColor 0. 0. 1. }
      }
      geometry Box {
        size 0.00019 0.00019 0.00047
      }
    }
  }
  Transform {
    translation 0.04351 0.04237 0.00188
    children Shape {
      appearance Appearance {
        material Material
          { diffuseColor 0. 0. 1. }
      }
      geometry Box {
        size 0.00019 0.00019 0.00047
      }
    }
  }
  Transform {
    translation 0.0437 0.04237 0.00188
    children Shape {
      appearance Appearance {
        material Material
          { diffuseColor 0. 0. 1. }
      }
      geometry Box {
        size 0.00019 0.00019 0.00047
      }
    }
  }
  Transform {
    translation 0.04389 0.04237 0.00188
    children Shape {
      appearance Appearance {
        material Material
          { diffuseColor 0. 0. 1. }
      }
      geometry Box {
        size 0.00019 0.00019 0.00047
      }
    }
  }
  Transform {
    translation 0.04465 0.04237 0.00188
    children Shape {
      appearance Appearance {
        material Material
          { diffuseColor 0. 0. 1. }
      }
      geometry Box {
        size 0.00019 0.00019 0.00047
      }
    }
  }
  Transform {
    translation 0.04484 0.04237 0.00188
    children Shape {
      appearance Appearance {
        material Material
          { diffuseColor 0. 0. 1. }
      }
      geometry Box {
        size 0.00019 0.00019 0.00047
      }
    }
  }
  Transform {
    translation 0.04541 0.04237 0.00188
    children Shape {
      appearance Appearance {
        material Material
          { diffuseColor 0. 0. 1. }
      }
      geometry Box {
        size 0.00019 0.00019 0.00047
      }
    }
  }
  Transform {
    translation 0.0456 0.04237 0.00188
    children Shape {
      appearance Appearance {
        material Material
          { diffuseColor 0. 0. 1. }
      }
      geometry Box {
        size 0.00019 0.00019 0.00047
      }
    }
  }
  Transform {
    translation 0.04579 0.04237 0.00188
    children Shape {
      appearance Appearance {
        material Material
          { diffuseColor 0. 0. 1. }
      }
      geometry Box {
        size 0.00019 0.00019 0.00047
      }
    }
  }
  Transform {
    translation 0.04066 0.04256 0.00188
    children Shape {
      appearance Appearance {
        material Material
          { diffuseColor 0. 0. 1. }
      }
      geometry Box {
        size 0.00019 0.00019 0.00047
      }
    }
  }
  Transform {
    translation 0.04085 0.04256 0.00188
    children Shape {
      appearance Appearance {
        material Material
          { diffuseColor 0. 0. 1. }
      }
      geometry Box {
        size 0.00019 0.00019 0.00047
      }
    }
  }
  Transform {
    translation 0.04104 0.04256 0.00188
    children Shape {
      appearance Appearance {
        material Material
          { diffuseColor 0. 0. 1. }
      }
      geometry Box {
        size 0.00019 0.00019 0.00047
      }
    }
  }
  Transform {
    translation 0.04123 0.04256 0.00188
    children Shape {
      appearance Appearance {
        material Material
          { diffuseColor 0. 0. 1. }
      }
      geometry Box {
        size 0.00019 0.00019 0.00047
      }
    }
  }
  Transform {
    translation 0.04142 0.04256 0.00188
    children Shape {
      appearance Appearance {
        material Material
          { diffuseColor 0. 0. 1. }
      }
      geometry Box {
        size 0.00019 0.00019 0.00047
      }
    }
  }
  Transform {
    translation 0.04161 0.04256 0.00188
    children Shape {
      appearance Appearance {
        material Material
          { diffuseColor 0. 0. 1. }
      }
      geometry Box {
        size 0.00019 0.00019 0.00047
      }
    }
  }
  Transform {
    translation 0.0418 0.04256 0.00188
    children Shape {
      appearance Appearance {
        material Material
          { diffuseColor 0. 0. 1. }
      }
      geometry Box {
        size 0.00019 0.00019 0.00047
      }
    }
  }
  Transform {
    translation 0.04237 0.04256 0.00188
    children Shape {
      appearance Appearance {
        material Material
          { diffuseColor 0. 0. 1. }
      }
      geometry Box {
        size 0.00019 0.00019 0.00047
      }
    }
  }
  Transform {
    translation 0.04256 0.04256 0.00188
    children Shape {
      appearance Appearance {
        material Material
          { diffuseColor 0. 0. 1. }
      }
      geometry Box {
        size 0.00019 0.00019 0.00047
      }
    }
  }
  Transform {
    translation 0.04275 0.04256 0.00188
    children Shape {
      appearance Appearance {
        material Material
          { diffuseColor 0. 0. 1. }
      }
      geometry Box {
        size 0.00019 0.00019 0.00047
      }
    }
  }
  Transform {
    translation 0.04294 0.04256 0.00188
    children Shape {
      appearance Appearance {
        material Material
          { diffuseColor 0. 0. 1. }
      }
      geometry Box {
        size 0.00019 0.00019 0.00047
      }
    }
  }
  Transform {
    translation 0.04313 0.04256 0.00188
    children Shape {
      appearance Appearance {
        material Material
          { diffuseColor 0. 0. 1. }
      }
      geometry Box {
        size 0.00019 0.00019 0.00047
      }
    }
  }
  Transform {
    translation 0.04332 0.04256 0.00188
    children Shape {
      appearance Appearance {
        material Material
          { diffuseColor 0. 0. 1. }
      }
      geometry Box {
        size 0.00019 0.00019 0.00047
      }
    }
  }
  Transform {
    translation 0.04351 0.04256 0.00188
    children Shape {
      appearance Appearance {
        material Material
          { diffuseColor 0. 0. 1. }
      }
      geometry Box {
        size 0.00019 0.00019 0.00047
      }
    }
  }
  Transform {
    translation 0.0437 0.04256 0.00188
    children Shape {
      appearance Appearance {
        material Material
          { diffuseColor 0. 0. 1. }
      }
      geometry Box {
        size 0.00019 0.00019 0.00047
      }
    }
  }
  Transform {
    translation 0.04389 0.04256 0.00188
    children Shape {
      appearance Appearance {
        material Material
          { diffuseColor 0. 0. 1. }
      }
      geometry Box {
        size 0.00019 0.00019 0.00047
      }
    }
  }
  Transform {
    translation 0.04465 0.04256 0.00188
    children Shape {
      appearance Appearance {
        material Material
          { diffuseColor 0. 0. 1. }
      }
      geometry Box {
        size 0.00019 0.00019 0.00047
      }
    }
  }
  Transform {
    translation 0.04541 0.04256 0.00188
    children Shape {
      appearance Appearance {
        material Material
          { diffuseColor 0. 0. 1. }
      }
      geometry Box {
        size 0.00019 0.00019 0.00047
      }
    }
  }
  Transform {
    translation 0.0456 0.04256 0.00188
    children Shape {
      appearance Appearance {
        material Material
          { diffuseColor 0. 0. 1. }
      }
      geometry Box {
        size 0.00019 0.00019 0.00047
      }
    }
  }
  Transform {
    translation 0.04579 0.04256 0.00188
    children Shape {
      appearance Appearance {
        material Material
          { diffuseColor 0. 0. 1. }
      }
      geometry Box {
        size 0.00019 0.00019 0.00047
      }
    }
  }
  Transform {
    translation 0.04598 0.04256 0.00188
    children Shape {
      appearance Appearance {
        material Material
          { diffuseColor 0. 0. 1. }
      }
      geometry Box {
        size 0.00019 0.00019 0.00047
      }
    }
  }
  Transform {
    translation 0.04066 0.04275 0.00188
    children Shape {
      appearance Appearance {
        material Material
          { diffuseColor 0. 0. 1. }
      }
      geometry Box {
        size 0.00019 0.00019 0.00047
      }
    }
  }
  Transform {
    translation 0.04085 0.04275 0.00188
    children Shape {
      appearance Appearance {
        material Material
          { diffuseColor 0. 0. 1. }
      }
      geometry Box {
        size 0.00019 0.00019 0.00047
      }
    }
  }
  Transform {
    translation 0.04104 0.04275 0.00188
    children Shape {
      appearance Appearance {
        material Material
          { diffuseColor 0. 0. 1. }
      }
      geometry Box {
        size 0.00019 0.00019 0.00047
      }
    }
  }
  Transform {
    translation 0.04123 0.04275 0.00188
    children Shape {
      appearance Appearance {
        material Material
          { diffuseColor 0. 0. 1. }
      }
      geometry Box {
        size 0.00019 0.00019 0.00047
      }
    }
  }
  Transform {
    translation 0.04142 0.04275 0.00188
    children Shape {
      appearance Appearance {
        material Material
          { diffuseColor 0. 0. 1. }
      }
      geometry Box {
        size 0.00019 0.00019 0.00047
      }
    }
  }
  Transform {
    translation 0.04161 0.04275 0.00188
    children Shape {
      appearance Appearance {
        material Material
          { diffuseColor 0. 0. 1. }
      }
      geometry Box {
        size 0.00019 0.00019 0.00047
      }
    }
  }
  Transform {
    translation 0.0418 0.04275 0.00188
    children Shape {
      appearance Appearance {
        material Material
          { diffuseColor 0. 0. 1. }
      }
      geometry Box {
        size 0.00019 0.00019 0.00047
      }
    }
  }
  Transform {
    translation 0.04237 0.04275 0.00188
    children Shape {
      appearance Appearance {
        material Material
          { diffuseColor 0. 0. 1. }
      }
      geometry Box {
        size 0.00019 0.00019 0.00047
      }
    }
  }
  Transform {
    translation 0.04256 0.04275 0.00188
    children Shape {
      appearance Appearance {
        material Material
          { diffuseColor 0. 0. 1. }
      }
      geometry Box {
        size 0.00019 0.00019 0.00047
      }
    }
  }
  Transform {
    translation 0.04275 0.04275 0.00188
    children Shape {
      appearance Appearance {
        material Material
          { diffuseColor 0. 0. 1. }
      }
      geometry Box {
        size 0.00019 0.00019 0.00047
      }
    }
  }
  Transform {
    translation 0.04294 0.04275 0.00188
    children Shape {
      appearance Appearance {
        material Material
          { diffuseColor 0. 0. 1. }
      }
      geometry Box {
        size 0.00019 0.00019 0.00047
      }
    }
  }
  Transform {
    translation 0.04313 0.04275 0.00188
    children Shape {
      appearance Appearance {
        material Material
          { diffuseColor 0. 0. 1. }
      }
      geometry Box {
        size 0.00019 0.00019 0.00047
      }
    }
  }
  Transform {
    translation 0.04332 0.04275 0.00188
    children Shape {
      appearance Appearance {
        material Material
          { diffuseColor 0. 0. 1. }
      }
      geometry Box {
        size 0.00019 0.00019 0.00047
      }
    }
  }
  Transform {
    translation 0.04351 0.04275 0.00188
    children Shape {
      appearance Appearance {
        material Material
          { diffuseColor 0. 0. 1. }
      }
      geometry Box {
        size 0.00019 0.00019 0.00047
      }
    }
  }
  Transform {
    translation 0.0437 0.04275 0.00188
    children Shape {
      appearance Appearance {
        material Material
          { diffuseColor 0. 0. 1. }
      }
      geometry Box {
        size 0.00019 0.00019 0.00047
      }
    }
  }
  Transform {
    translation 0.04389 0.04275 0.00188
    children Shape {
      appearance Appearance {
        material Material
          { diffuseColor 0. 0. 1. }
      }
      geometry Box {
        size 0.00019 0.00019 0.00047
      }
    }
  }
  Transform {
    translation 0.04541 0.04275 0.00188
    children Shape {
      appearance Appearance {
        material Material
          { diffuseColor 0. 0. 1. }
      }
      geometry Box {
        size 0.00019 0.00019 0.00047
      }
    }
  }
  Transform {
    translation 0.0456 0.04275 0.00188
    children Shape {
      appearance Appearance {
        material Material
          { diffuseColor 0. 0. 1. }
      }
      geometry Box {
        size 0.00019 0.00019 0.00047
      }
    }
  }
  Transform {
    translation 0.04579 0.04275 0.00188
    children Shape {
      appearance Appearance {
        material Material
          { diffuseColor 0. 0. 1. }
      }
      geometry Box {
        size 0.00019 0.00019 0.00047
      }
    }
  }
  Transform {
    translation 0.04598 0.04275 0.00188
    children Shape {
      appearance Appearance {
        material Material
          { diffuseColor 0. 0. 1. }
      }
      geometry Box {
        size 0.00019 0.00019 0.00047
      }
    }
  }
  Transform {
    translation 0.04674 0.04275 0.00188
    children Shape {
      appearance Appearance {
        material Material
          { diffuseColor 0. 0. 1. }
      }
      geometry Box {
        size 0.00019 0.00019 0.00047
      }
    }
  }
  Transform {
    translation 0.03914 0.04294 0.00188
    children Shape {
      appearance Appearance {
        material Material
          { diffuseColor 0. 0. 1. }
      }
      geometry Box {
        size 0.00019 0.00019 0.00047
      }
    }
  }
  Transform {
    translation 0.04085 0.04294 0.00188
    children Shape {
      appearance Appearance {
        material Material
          { diffuseColor 0. 0. 1. }
      }
      geometry Box {
        size 0.00019 0.00019 0.00047
      }
    }
  }
  Transform {
    translation 0.04104 0.04294 0.00188
    children Shape {
      appearance Appearance {
        material Material
          { diffuseColor 0. 0. 1. }
      }
      geometry Box {
        size 0.00019 0.00019 0.00047
      }
    }
  }
  Transform {
    translation 0.04123 0.04294 0.00188
    children Shape {
      appearance Appearance {
        material Material
          { diffuseColor 0. 0. 1. }
      }
      geometry Box {
        size 0.00019 0.00019 0.00047
      }
    }
  }
  Transform {
    translation 0.04142 0.04294 0.00188
    children Shape {
      appearance Appearance {
        material Material
          { diffuseColor 0. 0. 1. }
      }
      geometry Box {
        size 0.00019 0.00019 0.00047
      }
    }
  }
  Transform {
    translation 0.04161 0.04294 0.00188
    children Shape {
      appearance Appearance {
        material Material
          { diffuseColor 0. 0. 1. }
      }
      geometry Box {
        size 0.00019 0.00019 0.00047
      }
    }
  }
  Transform {
    translation 0.04237 0.04294 0.00188
    children Shape {
      appearance Appearance {
        material Material
          { diffuseColor 0. 0. 1. }
      }
      geometry Box {
        size 0.00019 0.00019 0.00047
      }
    }
  }
  Transform {
    translation 0.04256 0.04294 0.00188
    children Shape {
      appearance Appearance {
        material Material
          { diffuseColor 0. 0. 1. }
      }
      geometry Box {
        size 0.00019 0.00019 0.00047
      }
    }
  }
  Transform {
    translation 0.04275 0.04294 0.00188
    children Shape {
      appearance Appearance {
        material Material
          { diffuseColor 0. 0. 1. }
      }
      geometry Box {
        size 0.00019 0.00019 0.00047
      }
    }
  }
  Transform {
    translation 0.04294 0.04294 0.00188
    children Shape {
      appearance Appearance {
        material Material
          { diffuseColor 0. 0. 1. }
      }
      geometry Box {
        size 0.00019 0.00019 0.00047
      }
    }
  }
  Transform {
    translation 0.04313 0.04294 0.00188
    children Shape {
      appearance Appearance {
        material Material
          { diffuseColor 0. 0. 1. }
      }
      geometry Box {
        size 0.00019 0.00019 0.00047
      }
    }
  }
  Transform {
    translation 0.04332 0.04294 0.00188
    children Shape {
      appearance Appearance {
        material Material
          { diffuseColor 0. 0. 1. }
      }
      geometry Box {
        size 0.00019 0.00019 0.00047
      }
    }
  }
  Transform {
    translation 0.04351 0.04294 0.00188
    children Shape {
      appearance Appearance {
        material Material
          { diffuseColor 0. 0. 1. }
      }
      geometry Box {
        size 0.00019 0.00019 0.00047
      }
    }
  }
  Transform {
    translation 0.0437 0.04294 0.00188
    children Shape {
      appearance Appearance {
        material Material
          { diffuseColor 0. 0. 1. }
      }
      geometry Box {
        size 0.00019 0.00019 0.00047
      }
    }
  }
  Transform {
    translation 0.04389 0.04294 0.00188
    children Shape {
      appearance Appearance {
        material Material
          { diffuseColor 0. 0. 1. }
      }
      geometry Box {
        size 0.00019 0.00019 0.00047
      }
    }
  }
  Transform {
    translation 0.04408 0.04294 0.00188
    children Shape {
      appearance Appearance {
        material Material
          { diffuseColor 0. 0. 1. }
      }
      geometry Box {
        size 0.00019 0.00019 0.00047
      }
    }
  }
  Transform {
    translation 0.04503 0.04294 0.00188
    children Shape {
      appearance Appearance {
        material Material
          { diffuseColor 0. 0. 1. }
      }
      geometry Box {
        size 0.00019 0.00019 0.00047
      }
    }
  }
  Transform {
    translation 0.04522 0.04294 0.00188
    children Shape {
      appearance Appearance {
        material Material
          { diffuseColor 0. 0. 1. }
      }
      geometry Box {
        size 0.00019 0.00019 0.00047
      }
    }
  }
  Transform {
    translation 0.04541 0.04294 0.00188
    children Shape {
      appearance Appearance {
        material Material
          { diffuseColor 0. 0. 1. }
      }
      geometry Box {
        size 0.00019 0.00019 0.00047
      }
    }
  }
  Transform {
    translation 0.0456 0.04294 0.00188
    children Shape {
      appearance Appearance {
        material Material
          { diffuseColor 0. 0. 1. }
      }
      geometry Box {
        size 0.00019 0.00019 0.00047
      }
    }
  }
  Transform {
    translation 0.04579 0.04294 0.00188
    children Shape {
      appearance Appearance {
        material Material
          { diffuseColor 0. 0. 1. }
      }
      geometry Box {
        size 0.00019 0.00019 0.00047
      }
    }
  }
  Transform {
    translation 0.04598 0.04294 0.00188
    children Shape {
      appearance Appearance {
        material Material
          { diffuseColor 0. 0. 1. }
      }
      geometry Box {
        size 0.00019 0.00019 0.00047
      }
    }
  }
  Transform {
    translation 0.04237 0.04313 0.00188
    children Shape {
      appearance Appearance {
        material Material
          { diffuseColor 0. 0. 1. }
      }
      geometry Box {
        size 0.00019 0.00019 0.00047
      }
    }
  }
  Transform {
    translation 0.04256 0.04313 0.00188
    children Shape {
      appearance Appearance {
        material Material
          { diffuseColor 0. 0. 1. }
      }
      geometry Box {
        size 0.00019 0.00019 0.00047
      }
    }
  }
  Transform {
    translation 0.04275 0.04313 0.00188
    children Shape {
      appearance Appearance {
        material Material
          { diffuseColor 0. 0. 1. }
      }
      geometry Box {
        size 0.00019 0.00019 0.00047
      }
    }
  }
  Transform {
    translation 0.04389 0.04313 0.00188
    children Shape {
      appearance Appearance {
        material Material
          { diffuseColor 0. 0. 1. }
      }
      geometry Box {
        size 0.00019 0.00019 0.00047
      }
    }
  }
  Transform {
    translation 0.04408 0.04313 0.00188
    children Shape {
      appearance Appearance {
        material Material
          { diffuseColor 0. 0. 1. }
      }
      geometry Box {
        size 0.00019 0.00019 0.00047
      }
    }
  }
  Transform {
    translation 0.04522 0.04313 0.00188
    children Shape {
      appearance Appearance {
        material Material
          { diffuseColor 0. 0. 1. }
      }
      geometry Box {
        size 0.00019 0.00019 0.00047
      }
    }
  }
  Transform {
    translation 0.04541 0.04313 0.00188
    children Shape {
      appearance Appearance {
        material Material
          { diffuseColor 0. 0. 1. }
      }
      geometry Box {
        size 0.00019 0.00019 0.00047
      }
    }
  }
  Transform {
    translation 0.0456 0.04313 0.00188
    children Shape {
      appearance Appearance {
        material Material
          { diffuseColor 0. 0. 1. }
      }
      geometry Box {
        size 0.00019 0.00019 0.00047
      }
    }
  }
  Transform {
    translation 0.04579 0.04313 0.00188
    children Shape {
      appearance Appearance {
        material Material
          { diffuseColor 0. 0. 1. }
      }
      geometry Box {
        size 0.00019 0.00019 0.00047
      }
    }
  }
  Transform {
    translation 0.04769 0.04313 0.00188
    children Shape {
      appearance Appearance {
        material Material
          { diffuseColor 0. 0. 1. }
      }
      geometry Box {
        size 0.00019 0.00019 0.00047
      }
    }
  }
  Transform {
    translation 0.04788 0.04313 0.00188
    children Shape {
      appearance Appearance {
        material Material
          { diffuseColor 0. 0. 1. }
      }
      geometry Box {
        size 0.00019 0.00019 0.00047
      }
    }
  }
  Transform {
    translation 0.04237 0.04332 0.00188
    children Shape {
      appearance Appearance {
        material Material
          { diffuseColor 0. 0. 1. }
      }
      geometry Box {
        size 0.00019 0.00019 0.00047
      }
    }
  }
  Transform {
    translation 0.04256 0.04332 0.00188
    children Shape {
      appearance Appearance {
        material Material
          { diffuseColor 0. 0. 1. }
      }
      geometry Box {
        size 0.00019 0.00019 0.00047
      }
    }
  }
  Transform {
    translation 0.04275 0.04332 0.00188
    children Shape {
      appearance Appearance {
        material Material
          { diffuseColor 0. 0. 1. }
      }
      geometry Box {
        size 0.00019 0.00019 0.00047
      }
    }
  }
  Transform {
    translation 0.04294 0.04332 0.00188
    children Shape {
      appearance Appearance {
        material Material
          { diffuseColor 0. 0. 1. }
      }
      geometry Box {
        size 0.00019 0.00019 0.00047
      }
    }
  }
  Transform {
    translation 0.04389 0.04332 0.00188
    children Shape {
      appearance Appearance {
        material Material
          { diffuseColor 0. 0. 1. }
      }
      geometry Box {
        size 0.00019 0.00019 0.00047
      }
    }
  }
  Transform {
    translation 0.04408 0.04332 0.00188
    children Shape {
      appearance Appearance {
        material Material
          { diffuseColor 0. 0. 1. }
      }
      geometry Box {
        size 0.00019 0.00019 0.00047
      }
    }
  }
  Transform {
    translation 0.04427 0.04332 0.00188
    children Shape {
      appearance Appearance {
        material Material
          { diffuseColor 0. 0. 1. }
      }
      geometry Box {
        size 0.00019 0.00019 0.00047
      }
    }
  }
  Transform {
    translation 0.04522 0.04332 0.00188
    children Shape {
      appearance Appearance {
        material Material
          { diffuseColor 0. 0. 1. }
      }
      geometry Box {
        size 0.00019 0.00019 0.00047
      }
    }
  }
  Transform {
    translation 0.04541 0.04332 0.00188
    children Shape {
      appearance Appearance {
        material Material
          { diffuseColor 0. 0. 1. }
      }
      geometry Box {
        size 0.00019 0.00019 0.00047
      }
    }
  }
  Transform {
    translation 0.0456 0.04332 0.00188
    children Shape {
      appearance Appearance {
        material Material
          { diffuseColor 0. 0. 1. }
      }
      geometry Box {
        size 0.00019 0.00019 0.00047
      }
    }
  }
  Transform {
    translation 0.04769 0.04332 0.00188
    children Shape {
      appearance Appearance {
        material Material
          { diffuseColor 0. 0. 1. }
      }
      geometry Box {
        size 0.00019 0.00019 0.00047
      }
    }
  }
  Transform {
    translation 0.0399 0.04351 0.00188
    children Shape {
      appearance Appearance {
        material Material
          { diffuseColor 0. 0. 1. }
      }
      geometry Box {
        size 0.00019 0.00019 0.00047
      }
    }
  }
  Transform {
    translation 0.04009 0.04351 0.00188
    children Shape {
      appearance Appearance {
        material Material
          { diffuseColor 0. 0. 1. }
      }
      geometry Box {
        size 0.00019 0.00019 0.00047
      }
    }
  }
  Transform {
    translation 0.04028 0.04351 0.00188
    children Shape {
      appearance Appearance {
        material Material
          { diffuseColor 0. 0. 1. }
      }
      geometry Box {
        size 0.00019 0.00019 0.00047
      }
    }
  }
  Transform {
    translation 0.04047 0.04351 0.00188
    children Shape {
      appearance Appearance {
        material Material
          { diffuseColor 0. 0. 1. }
      }
      geometry Box {
        size 0.00019 0.00019 0.00047
      }
    }
  }
  Transform {
    translation 0.04256 0.04351 0.00188
    children Shape {
      appearance Appearance {
        material Material
          { diffuseColor 0. 0. 1. }
      }
      geometry Box {
        size 0.00019 0.00019 0.00047
      }
    }
  }
  Transform {
    translation 0.04275 0.04351 0.00188
    children Shape {
      appearance Appearance {
        material Material
          { diffuseColor 0. 0. 1. }
      }
      geometry Box {
        size 0.00019 0.00019 0.00047
      }
    }
  }
  Transform {
    translation 0.04294 0.04351 0.00188
    children Shape {
      appearance Appearance {
        material Material
          { diffuseColor 0. 0. 1. }
      }
      geometry Box {
        size 0.00019 0.00019 0.00047
      }
    }
  }
  Transform {
    translation 0.04408 0.04351 0.00188
    children Shape {
      appearance Appearance {
        material Material
          { diffuseColor 0. 0. 1. }
      }
      geometry Box {
        size 0.00019 0.00019 0.00047
      }
    }
  }
  Transform {
    translation 0.04427 0.04351 0.00188
    children Shape {
      appearance Appearance {
        material Material
          { diffuseColor 0. 0. 1. }
      }
      geometry Box {
        size 0.00019 0.00019 0.00047
      }
    }
  }
  Transform {
    translation 0.04446 0.04351 0.00188
    children Shape {
      appearance Appearance {
        material Material
          { diffuseColor 0. 0. 1. }
      }
      geometry Box {
        size 0.00019 0.00019 0.00047
      }
    }
  }
  Transform {
    translation 0.04788 0.04351 0.00188
    children Shape {
      appearance Appearance {
        material Material
          { diffuseColor 0. 0. 1. }
      }
      geometry Box {
        size 0.00019 0.00019 0.00047
      }
    }
  }
  Transform {
    translation 0.04864 0.04351 0.00188
    children Shape {
      appearance Appearance {
        material Material
          { diffuseColor 0. 0. 1. }
      }
      geometry Box {
        size 0.00019 0.00019 0.00047
      }
    }
  }
  Transform {
    translation 0.04883 0.04351 0.00188
    children Shape {
      appearance Appearance {
        material Material
[truncated: 1,180,710 more chars]
