# Supplementary material for: Three-dimensional reconstruction of cell nuclei, internalized quantum dots and sites of lipid peroxidation
Source: J Nanobiotechnology. 2006 Oct 20;4:10. doi: 10.1186/1477-3155-4-10 (PMC1635722; doi:10.1186/1477-3155-4-10)
Supplement: Additional file 6 — 3-D model shown in Fig. 5 (top). [file 1477-3155-4-10-S6.wrl]

#VRML V2.0 utf8
#20060126 Generated by Tr3
DEF axis_pz Viewpoint {
  position 0.05053 0.0423 0.07985
  orientation 1. 0. 0. 0.
  description "View from +z"
  }
DEF axis_mz Viewpoint {
  position 0.05053 0.0423 -0.07206
  orientation 0. 1. 0. 3.1416
  description "View from -z"
  }
DEF axis_px Viewpoint {
  position 0.1403 0.0423 0.003895
  orientation 0. 1. 0. 1.5708
  description "View from +x"
  }
DEF axis_mx Viewpoint {
  position -0.03923 0.0423 0.003895
  orientation 0. 1. 0. -1.5708
  description "View from -x"
  }
DEF axis_py Viewpoint {
  position 0.05053 0.1194 0.003895
  orientation 1. 0. 0. -1.5708
  description "View from +y"
  }
DEF axis_my Viewpoint {
  position 0.05053 -0.0348 0.003895
  orientation 1. 0. 0. 1.5708
  description "View from -y"
  }
Background {
  skyColor [ 0.6 0.6 1.0 ]
}
NavigationInfo {
  avatarSize 0.
  headlight TRUE
  type ["EXAMINE","ANY"]
}
Shape {
  geometry
    IndexedFaceSet {
      coord DEF all_coords Coordinate {
        point [
 	0.057 0.06612 0.,
 	0.05738 0.06583 0.,
 	0.05776 0.06553 0.,
 	0.058 0.06512 0.,
 	0.05834 0.06478 0.,
 	0.05868 0.06444 0.,
 	0.05902 0.06411 0.,
 	0.05937 0.06377 0.,
 	0.05977 0.06352 0.,
 	0.0602 0.06331 0.,
 	0.06067 0.06323 0.,
 	0.06115 0.06323 0.,
 	0.06163 0.06325 0.,
 	0.0621 0.06333 0.,
 	0.06257 0.06342 0.,
 	0.06303 0.06336 0.,
 	0.06346 0.06315 0.,
 	0.06388 0.06292 0.,
 	0.06435 0.06287 0.,
 	0.06483 0.06283 0.,
 	0.06531 0.06276 0.,
 	0.06577 0.06264 0.,
 	0.06621 0.06246 0.,
 	0.0666 0.06218 0.,
 	0.06695 0.06185 0.,
 	0.06728 0.0615 0.,
 	0.06759 0.06113 0.,
 	0.06784 0.06073 0.,
 	0.06804 0.06029 0.,
 	0.06822 0.05985 0.,
 	0.06812 0.05939 0.,
 	0.06785 0.05902 0.,
 	0.06745 0.05875 0.,
 	0.06706 0.05847 0.,
 	0.06676 0.05811 0.,
 	0.06647 0.05773 0.,
 	0.06614 0.05739 0.,
 	0.06567 0.05729 0.,
 	0.0652 0.05718 0.,
 	0.06474 0.05704 0.,
 	0.06432 0.05682 0.,
 	0.06392 0.05655 0.,
 	0.06353 0.05626 0.,
 	0.06314 0.05599 0.,
 	0.06275 0.05571 0.,
 	0.0624 0.05538 0.,
 	0.06206 0.05504 0.,
 	0.06173 0.0547 0.,
 	0.06143 0.05432 0.,
 	0.0611 0.05399 0.,
 	0.06074 0.05367 0.,
 	0.0605 0.05326 0.,
 	0.06025 0.05285 0.,
 	0.06002 0.05243 0.,
 	0.05977 0.05202 0.,
 	0.05949 0.05163 0.,
 	0.05921 0.05124 0.,
 	0.05894 0.05084 0.,
 	0.05876 0.0504 0.,
 	0.0586 0.04995 0.,
 	0.05835 0.04954 0.,
 	0.05807 0.04916 0.,
 	0.05791 0.04871 0.,
 	0.05777 0.04826 0.,
 	0.05795 0.04781 0.,
 	0.05813 0.04736 0.,
 	0.05835 0.04694 0.,
 	0.05826 0.04649 0.,
 	0.05808 0.04604 0.,
 	0.05791 0.0456 0.,
 	0.0578 0.04513 0.,
 	0.05771 0.04466 0.,
 	0.05764 0.04419 0.,
 	0.05758 0.04371 0.,
 	0.05751 0.04323 0.,
 	0.05742 0.04276 0.,
 	0.05731 0.04229 0.,
 	0.05723 0.04182 0.,
 	0.05717 0.04135 0.,
 	0.05722 0.04088 0.,
 	0.05733 0.04041 0.,
 	0.05746 0.03995 0.,
 	0.05757 0.03948 0.,
 	0.05759 0.039 0.,
 	0.0576 0.03852 0.,
 	0.05781 0.03811 0.,
 	0.05811 0.03773 0.,
 	0.05842 0.03736 0.,
 	0.05873 0.037 0.,
 	0.05903 0.03662 0.,
 	0.05921 0.03619 0.,
 	0.05927 0.03572 0.,
 	0.05887 0.03546 0.,
 	0.05846 0.03521 0.,
 	0.05801 0.03507 0.,
 	0.05753 0.03501 0.,
 	0.05706 0.03506 0.,
 	0.0566 0.03519 0.,
 	0.05614 0.03532 0.,
 	0.05566 0.03534 0.,
 	0.05518 0.03534 0.,
 	0.05471 0.03528 0.,
 	0.05424 0.03518 0.,
 	0.05377 0.03508 0.,
 	0.05333 0.03488 0.,
 	0.05289 0.03468 0.,
 	0.05246 0.03448 0.,
 	0.05201 0.03432 0.,
 	0.05155 0.03419 0.,
 	0.05109 0.03405 0.,
 	0.05063 0.0339 0.,
 	0.05019 0.03371 0.,
 	0.04979 0.03345 0.,
 	0.04944 0.03312 0.,
 	0.04912 0.03277 0.,
 	0.04886 0.03236 0.,
 	0.04868 0.03192 0.,
 	0.0485 0.03147 0.,
 	0.0483 0.03104 0.,
 	0.04808 0.03061 0.,
 	0.04784 0.0302 0.,
 	0.0476 0.02978 0.,
 	0.04735 0.02937 0.,
 	0.0471 0.02896 0.,
 	0.04683 0.02856 0.,
 	0.04656 0.02817 0.,
 	0.04629 0.02777 0.,
 	0.0461 0.02733 0.,
 	0.04597 0.02687 0.,
 	0.04583 0.02641 0.,
 	0.04568 0.02595 0.,
 	0.04552 0.0255 0.,
 	0.04535 0.02505 0.,
 	0.04522 0.02459 0.,
 	0.04511 0.02412 0.,
 	0.045 0.02366 0.,
 	0.04488 0.02319 0.,
 	0.0447 0.02275 0.,
 	0.04446 0.02234 0.,
 	0.04416 0.02196 0.,
 	0.04385 0.02159 0.,
 	0.04353 0.02123 0.,
 	0.04319 0.0209 0.,
 	0.04282 0.02058 0.,
 	0.04243 0.02033 0.,
 	0.04195 0.02027 0.,
 	0.04148 0.0202 0.,
 	0.0411 0.02046 0.,
 	0.04085 0.02087 0.,
 	0.04066 0.02131 0.,
 	0.04064 0.02178 0.,
 	0.04066 0.02226 0.,
 	0.04071 0.02274 0.,
 	0.04079 0.02321 0.,
 	0.0409 0.02368 0.,
 	0.04105 0.02413 0.,
 	0.04123 0.02458 0.,
 	0.04142 0.02499 0.,
 	0.04142 0.02547 0.,
 	0.04141 0.02595 0.,
 	0.04143 0.02643 0.,
 	0.04143 0.02691 0.,
 	0.04143 0.02739 0.,
 	0.0414 0.02787 0.,
 	0.04127 0.02833 0.,
 	0.04123 0.02881 0.,
 	0.04123 0.02929 0.,
 	0.04137 0.02975 0.,
 	0.0414 0.03023 0.,
 	0.04136 0.03069 0.,
 	0.04126 0.03114 0.,
 	0.04139 0.0316 0.,
 	0.04157 0.03203 0.,
 	0.04188 0.0324 0.,
 	0.04204 0.03284 0.,
 	0.04214 0.03331 0.,
 	0.04209 0.03378 0.,
 	0.04196 0.03424 0.,
 	0.04167 0.03462 0.,
 	0.04142 0.03503 0.,
 	0.04115 0.03542 0.,
 	0.04081 0.03576 0.,
 	0.04048 0.03611 0.,
 	0.04037 0.03657 0.,
 	0.04037 0.03705 0.,
 	0.04038 0.03753 0.,
 	0.04041 0.038 0.,
 	0.04045 0.03848 0.,
 	0.04042 0.03896 0.,
 	0.04032 0.03943 0.,
 	0.0402 0.03989 0.,
 	0.04005 0.04035 0.,
 	0.03987 0.04079 0.,
 	0.03969 0.04123 0.,
 	0.03943 0.04164 0.,
 	0.03913 0.04201 0.,
 	0.03881 0.04237 0.,
 	0.03851 0.04274 0.,
 	0.03821 0.04312 0.,
 	0.03833 0.04358 0.,
 	0.0385 0.04402 0.,
 	0.03871 0.04446 0.,
 	0.03889 0.0449 0.,
 	0.03882 0.04535 0.,
 	0.03865 0.0458 0.,
 	0.03835 0.04614 0.,
 	0.03796 0.04643 0.,
 	0.03762 0.04676 0.,
 	0.0374 0.04719 0.,
 	0.03722 0.04764 0.,
 	0.03704 0.04808 0.,
 	0.03686 0.04853 0.,
 	0.03669 0.04897 0.,
 	0.03653 0.04943 0.,
 	0.03629 0.04984 0.,
 	0.03601 0.05022 0.,
 	0.03569 0.05058 0.,
 	0.03536 0.05094 0.,
 	0.03504 0.05129 0.,
 	0.03476 0.05168 0.,
 	0.03479 0.05216 0.,
 	0.03491 0.05262 0.,
 	0.03511 0.05305 0.,
 	0.03535 0.05347 0.,
 	0.03561 0.05387 0.,
 	0.03588 0.05427 0.,
 	0.03614 0.05467 0.,
 	0.03639 0.05508 0.,
 	0.03667 0.05547 0.,
 	0.03707 0.05574 0.,
 	0.03747 0.05601 0.,
 	0.03787 0.05627 0.,
 	0.03829 0.05649 0.,
 	0.03873 0.0567 0.,
 	0.03916 0.0569 0.,
 	0.0396 0.0571 0.,
 	0.04003 0.0573 0.,
 	0.04048 0.05747 0.,
 	0.04094 0.05763 0.,
 	0.04138 0.05782 0.,
 	0.0418 0.05804 0.,
 	0.04217 0.05835 0.,
 	0.04257 0.05862 0.,
 	0.04299 0.05885 0.,
 	0.0434 0.05909 0.,
 	0.04381 0.05935 0.,
 	0.04421 0.05961 0.,
 	0.04463 0.05984 0.,
 	0.04506 0.06005 0.,
 	0.04548 0.06028 0.,
 	0.04587 0.06057 0.,
 	0.04626 0.06084 0.,
 	0.04666 0.06111 0.,
 	0.04708 0.06134 0.,
 	0.04746 0.06163 0.,
 	0.04786 0.0619 0.,
 	0.04825 0.06217 0.,
 	0.04865 0.06244 0.,
 	0.04905 0.06271 0.,
 	0.04948 0.06292 0.,
 	0.04993 0.0631 0.,
 	0.05037 0.06328 0.,
 	0.05084 0.06336 0.,
 	0.05132 0.06343 0.,
 	0.05178 0.06357 0.,
 	0.05223 0.06374 0.,
 	0.05265 0.06397 0.,
 	0.05305 0.06424 0.,
 	0.05339 0.06456 0.,
 	0.05365 0.06497 0.,
 	0.05399 0.06527 0.,
 	0.05442 0.06549 0.,
 	0.05481 0.06577 0.,
 	0.0552 0.06605 0.,
 	0.05562 0.06629 0.,
 	0.05609 0.06631 0.,
 	0.05657 0.06632 0.,
 	0.057 0.06612 0.00041,
 	0.05738 0.06583 0.00041,
 	0.05776 0.06553 0.00041,
 	0.058 0.06512 0.00041,
 	0.05834 0.06478 0.00041,
 	0.05868 0.06444 0.00041,
 	0.05902 0.06411 0.00041,
 	0.05937 0.06377 0.00041,
 	0.05977 0.06352 0.00041,
 	0.0602 0.06331 0.00041,
 	0.06067 0.06323 0.00041,
 	0.06115 0.06323 0.00041,
 	0.06163 0.06325 0.00041,
 	0.0621 0.06333 0.00041,
 	0.06257 0.06342 0.00041,
 	0.06303 0.06336 0.00041,
 	0.06346 0.06315 0.00041,
 	0.06388 0.06292 0.00041,
 	0.06435 0.06287 0.00041,
 	0.06483 0.06283 0.00041,
 	0.06531 0.06276 0.00041,
 	0.06577 0.06264 0.00041,
 	0.06621 0.06246 0.00041,
 	0.0666 0.06218 0.00041,
 	0.06695 0.06185 0.00041,
 	0.06728 0.0615 0.00041,
 	0.06759 0.06113 0.00041,
 	0.06784 0.06073 0.00041,
 	0.06804 0.06029 0.00041,
 	0.06822 0.05985 0.00041,
 	0.06812 0.05939 0.00041,
 	0.06785 0.05902 0.00041,
 	0.06745 0.05875 0.00041,
 	0.06706 0.05847 0.00041,
 	0.06676 0.05811 0.00041,
 	0.06647 0.05773 0.00041,
 	0.06614 0.05739 0.00041,
 	0.06567 0.05729 0.00041,
 	0.0652 0.05718 0.00041,
 	0.06474 0.05704 0.00041,
 	0.06432 0.05682 0.00041,
 	0.06392 0.05655 0.00041,
 	0.06353 0.05626 0.00041,
 	0.06314 0.05599 0.00041,
 	0.06275 0.05571 0.00041,
 	0.0624 0.05538 0.00041,
 	0.06206 0.05504 0.00041,
 	0.06173 0.0547 0.00041,
 	0.06143 0.05432 0.00041,
 	0.0611 0.05399 0.00041,
 	0.06074 0.05367 0.00041,
 	0.0605 0.05326 0.00041,
 	0.06025 0.05285 0.00041,
 	0.06002 0.05243 0.00041,
 	0.05977 0.05202 0.00041,
 	0.05949 0.05163 0.00041,
 	0.05921 0.05124 0.00041,
 	0.05894 0.05084 0.00041,
 	0.05876 0.0504 0.00041,
 	0.0586 0.04995 0.00041,
 	0.05835 0.04954 0.00041,
 	0.05807 0.04916 0.00041,
 	0.05791 0.04871 0.00041,
 	0.05777 0.04826 0.00041,
 	0.05795 0.04781 0.00041,
 	0.05813 0.04736 0.00041,
 	0.05835 0.04694 0.00041,
 	0.05826 0.04649 0.00041,
 	0.05808 0.04604 0.00041,
 	0.05791 0.0456 0.00041,
 	0.0578 0.04513 0.00041,
 	0.05771 0.04466 0.00041,
 	0.05764 0.04419 0.00041,
 	0.05758 0.04371 0.00041,
 	0.05751 0.04323 0.00041,
 	0.05742 0.04276 0.00041,
 	0.05731 0.04229 0.00041,
 	0.05723 0.04182 0.00041,
 	0.05717 0.04135 0.00041,
 	0.05722 0.04088 0.00041,
 	0.05733 0.04041 0.00041,
 	0.05746 0.03995 0.00041,
 	0.05757 0.03948 0.00041,
 	0.05759 0.039 0.00041,
 	0.0576 0.03852 0.00041,
 	0.05781 0.03811 0.00041,
 	0.05811 0.03773 0.00041,
 	0.05842 0.03736 0.00041,
 	0.05873 0.037 0.00041,
 	0.05903 0.03662 0.00041,
 	0.05921 0.03619 0.00041,
 	0.05927 0.03572 0.00041,
 	0.05887 0.03546 0.00041,
 	0.05846 0.03521 0.00041,
 	0.05801 0.03507 0.00041,
 	0.05753 0.03501 0.00041,
 	0.05706 0.03506 0.00041,
 	0.0566 0.03519 0.00041,
 	0.05614 0.03532 0.00041,
 	0.05566 0.03534 0.00041,
 	0.05518 0.03534 0.00041,
 	0.05471 0.03528 0.00041,
 	0.05424 0.03518 0.00041,
 	0.05377 0.03508 0.00041,
 	0.05333 0.03488 0.00041,
 	0.05289 0.03468 0.00041,
 	0.05246 0.03448 0.00041,
 	0.05201 0.03432 0.00041,
 	0.05155 0.03419 0.00041,
 	0.05109 0.03405 0.00041,
 	0.05063 0.0339 0.00041,
 	0.05019 0.03371 0.00041,
 	0.04979 0.03345 0.00041,
 	0.04944 0.03312 0.00041,
 	0.04912 0.03277 0.00041,
 	0.04886 0.03236 0.00041,
 	0.04868 0.03192 0.00041,
 	0.0485 0.03147 0.00041,
 	0.0483 0.03104 0.00041,
 	0.04808 0.03061 0.00041,
 	0.04784 0.0302 0.00041,
 	0.0476 0.02978 0.00041,
 	0.04735 0.02937 0.00041,
 	0.0471 0.02896 0.00041,
 	0.04683 0.02856 0.00041,
 	0.04656 0.02817 0.00041,
 	0.04629 0.02777 0.00041,
 	0.0461 0.02733 0.00041,
 	0.04597 0.02687 0.00041,
 	0.04583 0.02641 0.00041,
 	0.04568 0.02595 0.00041,
 	0.04552 0.0255 0.00041,
 	0.04535 0.02505 0.00041,
 	0.04522 0.02459 0.00041,
 	0.04511 0.02412 0.00041,
 	0.045 0.02366 0.00041,
 	0.04488 0.02319 0.00041,
 	0.0447 0.02275 0.00041,
 	0.04446 0.02234 0.00041,
 	0.04416 0.02196 0.00041,
 	0.04385 0.02159 0.00041,
 	0.04353 0.02123 0.00041,
 	0.04319 0.0209 0.00041,
 	0.04282 0.02058 0.00041,
 	0.04243 0.02033 0.00041,
 	0.04195 0.02027 0.00041,
 	0.04148 0.0202 0.00041,
 	0.0411 0.02046 0.00041,
 	0.04085 0.02087 0.00041,
 	0.04066 0.02131 0.00041,
 	0.04064 0.02178 0.00041,
 	0.04066 0.02226 0.00041,
 	0.04071 0.02274 0.00041,
 	0.04079 0.02321 0.00041,
 	0.0409 0.02368 0.00041,
 	0.04105 0.02413 0.00041,
 	0.04123 0.02458 0.00041,
 	0.04142 0.02499 0.00041,
 	0.04142 0.02547 0.00041,
 	0.04141 0.02595 0.00041,
 	0.04143 0.02643 0.00041,
 	0.04143 0.02691 0.00041,
 	0.04143 0.02739 0.00041,
 	0.0414 0.02787 0.00041,
 	0.04127 0.02833 0.00041,
 	0.04123 0.02881 0.00041,
 	0.04123 0.02929 0.00041,
 	0.04137 0.02975 0.00041,
 	0.0414 0.03023 0.00041,
 	0.04136 0.03069 0.00041,
 	0.04126 0.03114 0.00041,
 	0.04139 0.0316 0.00041,
 	0.04157 0.03203 0.00041,
 	0.04188 0.0324 0.00041,
 	0.04204 0.03284 0.00041,
 	0.04214 0.03331 0.00041,
 	0.04209 0.03378 0.00041,
 	0.04196 0.03424 0.00041,
 	0.04167 0.03462 0.00041,
 	0.04142 0.03503 0.00041,
 	0.04115 0.03542 0.00041,
 	0.04081 0.03576 0.00041,
 	0.04048 0.03611 0.00041,
 	0.04037 0.03657 0.00041,
 	0.04037 0.03705 0.00041,
 	0.04038 0.03753 0.00041,
 	0.04041 0.038 0.00041,
 	0.04045 0.03848 0.00041,
 	0.04042 0.03896 0.00041,
 	0.04032 0.03943 0.00041,
 	0.0402 0.03989 0.00041,
 	0.04005 0.04035 0.00041,
 	0.03987 0.04079 0.00041,
 	0.03969 0.04123 0.00041,
 	0.03943 0.04164 0.00041,
 	0.03913 0.04201 0.00041,
 	0.03881 0.04237 0.00041,
 	0.03851 0.04274 0.00041,
 	0.03821 0.04312 0.00041,
 	0.03833 0.04358 0.00041,
 	0.0385 0.04402 0.00041,
 	0.03871 0.04446 0.00041,
 	0.03889 0.0449 0.00041,
 	0.03882 0.04535 0.00041,
 	0.03865 0.0458 0.00041,
 	0.03835 0.04614 0.00041,
 	0.03796 0.04643 0.00041,
 	0.03762 0.04676 0.00041,
 	0.0374 0.04719 0.00041,
 	0.03722 0.04764 0.00041,
 	0.03704 0.04808 0.00041,
 	0.03686 0.04853 0.00041,
 	0.03669 0.04897 0.00041,
 	0.03653 0.04943 0.00041,
 	0.03629 0.04984 0.00041,
 	0.03601 0.05022 0.00041,
 	0.03569 0.05058 0.00041,
 	0.03536 0.05094 0.00041,
 	0.03504 0.05129 0.00041,
 	0.03476 0.05168 0.00041,
 	0.03479 0.05216 0.00041,
 	0.03491 0.05262 0.00041,
 	0.03511 0.05305 0.00041,
 	0.03535 0.05347 0.00041,
 	0.03561 0.05387 0.00041,
 	0.03588 0.05427 0.00041,
 	0.03614 0.05467 0.00041,
 	0.03639 0.05508 0.00041,
 	0.03667 0.05547 0.00041,
 	0.03707 0.05574 0.00041,
 	0.03747 0.05601 0.00041,
 	0.03787 0.05627 0.00041,
 	0.03829 0.05649 0.00041,
 	0.03873 0.0567 0.00041,
 	0.03916 0.0569 0.00041,
 	0.0396 0.0571 0.00041,
 	0.04003 0.0573 0.00041,
 	0.04048 0.05747 0.00041,
 	0.04094 0.05763 0.00041,
 	0.04138 0.05782 0.00041,
 	0.0418 0.05804 0.00041,
 	0.04217 0.05835 0.00041,
 	0.04257 0.05862 0.00041,
 	0.04299 0.05885 0.00041,
 	0.0434 0.05909 0.00041,
 	0.04381 0.05935 0.00041,
 	0.04421 0.05961 0.00041,
 	0.04463 0.05984 0.00041,
 	0.04506 0.06005 0.00041,
 	0.04548 0.06028 0.00041,
 	0.04587 0.06057 0.00041,
 	0.04626 0.06084 0.00041,
 	0.04666 0.06111 0.00041,
 	0.04708 0.06134 0.00041,
 	0.04746 0.06163 0.00041,
 	0.04786 0.0619 0.00041,
 	0.04825 0.06217 0.00041,
 	0.04865 0.06244 0.00041,
 	0.04905 0.06271 0.00041,
 	0.04948 0.06292 0.00041,
 	0.04993 0.0631 0.00041,
 	0.05037 0.06328 0.00041,
 	0.05084 0.06336 0.00041,
 	0.05132 0.06343 0.00041,
 	0.05178 0.06357 0.00041,
 	0.05223 0.06374 0.00041,
 	0.05265 0.06397 0.00041,
 	0.05305 0.06424 0.00041,
 	0.05339 0.06456 0.00041,
 	0.05365 0.06497 0.00041,
 	0.05399 0.06527 0.00041,
 	0.05442 0.06549 0.00041,
 	0.05481 0.06577 0.00041,
 	0.0552 0.06605 0.00041,
 	0.05562 0.06629 0.00041,
 	0.05609 0.06631 0.00041,
 	0.05657 0.06632 0.00041,
 	0.05672 0.06612 0.00082,
 	0.05709 0.06581 0.00082,
 	0.05747 0.06552 0.00082,
 	0.05786 0.06524 0.00082,
 	0.05821 0.06492 0.00082,
 	0.05855 0.06458 0.00082,
 	0.05888 0.06423 0.00082,
 	0.05925 0.06392 0.00082,
 	0.05965 0.06367 0.00082,
 	0.06011 0.06352 0.00082,
 	0.06055 0.06334 0.00082,
 	0.061 0.06319 0.00082,
 	0.06148 0.06312 0.00082,
 	0.06195 0.06309 0.00082,
 	0.06243 0.06312 0.00082,
 	0.06291 0.06312 0.00082,
 	0.06339 0.06307 0.00082,
 	0.06386 0.06296 0.00082,
 	0.06433 0.06292 0.00082,
 	0.06481 0.06285 0.00082,
 	0.06528 0.06275 0.00082,
 	0.06571 0.06256 0.00082,
 	0.06613 0.06232 0.00082,
 	0.06652 0.06204 0.00082,
 	0.06691 0.06177 0.00082,
 	0.06731 0.0615 0.00082,
 	0.06757 0.0611 0.00082,
 	0.0678 0.06068 0.00082,
 	0.06792 0.06021 0.00082,
 	0.06802 0.05975 0.00082,
 	0.06792 0.0593 0.00082,
 	0.06764 0.05891 0.00082,
 	0.0673 0.05857 0.00082,
 	0.06697 0.05823 0.00082,
 	0.06662 0.05789 0.00082,
 	0.06623 0.05763 0.00082,
 	0.06579 0.05744 0.00082,
 	0.06533 0.05729 0.00082,
 	0.06489 0.05711 0.00082,
 	0.06445 0.05691 0.00082,
 	0.06406 0.05665 0.00082,
 	0.06372 0.05631 0.00082,
 	0.06338 0.05597 0.00082,
 	0.06304 0.05563 0.00082,
 	0.06267 0.05533 0.00082,
 	0.06227 0.05507 0.00082,
 	0.0619 0.05477 0.00082,
 	0.06158 0.0544 0.00082,
 	0.06126 0.05405 0.00082,
 	0.06091 0.05372 0.00082,
 	0.06053 0.05344 0.00082,
 	0.0603 0.05302 0.00082,
 	0.06007 0.0526 0.00082,
 	0.05985 0.05218 0.00082,
 	0.05963 0.05175 0.00082,
 	0.05929 0.05141 0.00082,
 	0.05895 0.05107 0.00082,
 	0.05868 0.05068 0.00082,
 	0.05845 0.05026 0.00082,
 	0.05826 0.04982 0.00082,
 	0.05808 0.04937 0.00082,
 	0.0579 0.04893 0.00082,
 	0.05785 0.04849 0.00082,
 	0.05799 0.04803 0.00082,
 	0.05811 0.04757 0.00082,
 	0.05822 0.0471 0.00082,
 	0.05816 0.04664 0.00082,
 	0.05801 0.04619 0.00082,
 	0.05791 0.04572 0.00082,
 	0.05778 0.04525 0.00082,
 	0.05766 0.04479 0.00082,
 	0.05761 0.04431 0.00082,
 	0.05757 0.04383 0.00082,
 	0.05747 0.04337 0.00082,
 	0.05733 0.04291 0.00082,
 	0.0572 0.04245 0.00082,
 	0.05711 0.04198 0.00082,
 	0.05702 0.0415 0.00082,
 	0.05715 0.04105 0.00082,
 	0.05733 0.04061 0.00082,
 	0.05747 0.04015 0.00082,
 	0.05753 0.03968 0.00082,
 	0.05757 0.0392 0.00082,
 	0.0576 0.03872 0.00082,
 	0.05771 0.03825 0.00082,
 	0.05786 0.0378 0.00082,
 	0.05815 0.03743 0.00082,
 	0.05851 0.0371 0.00082,
 	0.05885 0.03677 0.00082,
 	0.05913 0.03638 0.00082,
 	0.05935 0.03596 0.00082,
 	0.05932 0.03551 0.00082,
 	0.05912 0.03508 0.00082,
 	0.05871 0.03485 0.00082,
 	0.05826 0.03471 0.00082,
 	0.05778 0.03475 0.00082,
 	0.05733 0.03489 0.00082,
 	0.0569 0.03511 0.00082,
 	0.05646 0.03529 0.00082,
 	0.05601 0.03545 0.00082,
 	0.05553 0.0355 0.00082,
 	0.05505 0.03553 0.00082,
 	0.05458 0.03545 0.00082,
 	0.05412 0.03531 0.00082,
 	0.05367 0.03516 0.00082,
 	0.05324 0.03495 0.00082,
 	0.0528 0.03474 0.00082,
 	0.05237 0.03454 0.00082,
 	0.05194 0.03432 0.00082,
 	0.05151 0.03411 0.00082,
 	0.0511 0.03387 0.00082,
 	0.05069 0.0336 0.00082,
 	0.05028 0.03336 0.00082,
 	0.04987 0.0331 0.00082,
 	0.04947 0.03284 0.00082,
 	0.04909 0.03255 0.00082,
 	0.04877 0.0322 0.00082,
 	0.0485 0.0318 0.00082,
 	0.04826 0.03139 0.00082,
 	0.04806 0.03095 0.00082,
 	0.04785 0.03052 0.00082,
 	0.04762 0.0301 0.00082,
 	0.04738 0.02968 0.00082,
 	0.04713 0.02927 0.00082,
 	0.04689 0.02886 0.00082,
 	0.04665 0.02844 0.00082,
 	0.0464 0.02803 0.00082,
 	0.04613 0.02764 0.00082,
 	0.04592 0.02721 0.00082,
 	0.04581 0.02675 0.00082,
 	0.04577 0.02627 0.00082,
 	0.04572 0.02579 0.00082,
 	0.04564 0.02532 0.00082,
 	0.04548 0.02487 0.00082,
 	0.04525 0.02445 0.00082,
 	0.04505 0.02402 0.00082,
 	0.04493 0.02355 0.00082,
 	0.04487 0.02307 0.00082,
 	0.0448 0.0226 0.00082,
 	0.04468 0.02214 0.00082,
 	0.04448 0.0217 0.00082,
 	0.0442 0.02131 0.00082,
 	0.04393 0.02092 0.00082,
 	0.04359 0.02057 0.00082,
 	0.04318 0.02034 0.00082,
 	0.04273 0.02018 0.00082,
 	0.04226 0.0201 0.00082,
 	0.04178 0.02006 0.00082,
 	0.0413 0.0201 0.00082,
 	0.04091 0.02035 0.00082,
 	0.0408 0.02082 0.00082,
 	0.04068 0.02128 0.00082,
 	0.04066 0.02176 0.00082,
 	0.04073 0.02223 0.00082,
 	0.04081 0.02271 0.00082,
 	0.04096 0.02316 0.00082,
 	0.0411 0.02362 0.00082,
 	0.04119 0.02409 0.00082,
 	0.04124 0.02457 0.00082,
 	0.0413 0.02504 0.00082,
 	0.04146 0.02549 0.00082,
 	0.04149 0.02595 0.00082,
 	0.04141 0.02642 0.00082,
 	0.04138 0.0269 0.00082,
 	0.0414 0.02738 0.00082,
 	0.04141 0.02786 0.00082,
 	0.04142 0.02834 0.00082,
 	0.0414 0.02882 0.00082,
 	0.0414 0.0293 0.00082,
 	0.04142 0.02978 0.00082,
 	0.04143 0.03026 0.00082,
 	0.0414 0.03074 0.00082,
 	0.04126 0.03119 0.00082,
 	0.04148 0.03162 0.00082,
 	0.04174 0.03203 0.00082,
 	0.04181 0.03249 0.00082,
 	0.0418 0.03297 0.00082,
 	0.04178 0.03345 0.00082,
 	0.04173 0.03392 0.00082,
 	0.04161 0.03439 0.00082,
 	0.0414 0.03482 0.00082,
 	0.04117 0.03524 0.00082,
 	0.0409 0.03563 0.00082,
 	0.04066 0.03605 0.00082,
 	0.04056 0.03652 0.00082,
 	0.04048 0.03699 0.00082,
 	0.04042 0.03747 0.00082,
 	0.04036 0.03794 0.00082,
 	0.0403 0.03842 0.00082,
 	0.04022 0.03889 0.00082,
 	0.04013 0.03937 0.00082,
 	0.04007 0.03984 0.00082,
 	0.04001 0.04032 0.00082,
 	0.03993 0.04079 0.00082,
 	0.03975 0.04123 0.00082,
 	0.0395 0.04164 0.00082,
 	0.03921 0.04202 0.00082,
 	0.03892 0.0424 0.00082,
 	0.03865 0.0428 0.00082,
 	0.03843 0.04323 0.00082,
 	0.03837 0.04369 0.00082,
 	0.03843 0.04416 0.00082,
 	0.03866 0.04458 0.00082,
 	0.03889 0.045 0.00082,
 	0.03882 0.04544 0.00082,
 	0.03864 0.04589 0.00082,
 	0.03834 0.04625 0.00082,
 	0.03799 0.04658 0.00082,
 	0.03761 0.04687 0.00082,
 	0.03723 0.04716 0.00082,
 	0.03708 0.04761 0.00082,
 	0.03691 0.04806 0.00082,
 	0.03686 0.04853 0.00082,
 	0.03683 0.04901 0.00082,
 	0.03658 0.04941 0.00082,
 	0.03626 0.04978 0.00082,
 	0.03598 0.05016 0.00082,
 	0.03565 0.0505 0.00082,
 	0.03529 0.05082 0.00082,
 	0.03501 0.05121 0.00082,
 	0.03484 0.05165 0.00082,
 	0.0348 0.05212 0.00082,
 	0.03484 0.0526 0.00082,
 	0.03497 0.05306 0.00082,
 	0.03514 0.05351 0.00082,
 	0.03538 0.05392 0.00082,
 	0.03563 0.05433 0.00082,
 	0.03591 0.05472 0.00082,
 	0.03626 0.05505 0.00082,
 	0.03665 0.05534 0.00082,
 	0.03702 0.05564 0.00082,
 	0.03739 0.05592 0.00082,
 	0.03783 0.05612 0.00082,
 	0.03828 0.0563 0.00082,
 	0.03865 0.05657 0.00082,
 	0.03898 0.05689 0.00082,
 	0.03941 0.0571 0.00082,
 	0.03986 0.05726 0.00082,
 	0.04031 0.05742 0.00082,
 	0.04077 0.05757 0.00082,
 	0.0412 0.05777 0.00082,
 	0.04164 0.05798 0.00082,
 	0.04202 0.05826 0.00082,
 	0.04241 0.05855 0.00082,
 	0.04281 0.05881 0.00082,
 	0.0432 0.05909 0.00082,
 	0.04357 0.05939 0.00082,
 	0.04395 0.0597 0.00082,
 	0.04429 0.06003 0.00082,
 	0.04474 0.06019 0.00082,
 	0.04519 0.06034 0.00082,
 	0.04565 0.06048 0.00082,
 	0.04611 0.06062 0.00082,
 	0.04654 0.06083 0.00082,
 	0.04695 0.06107 0.00082,
 	0.04728 0.06142 0.00082,
 	0.04757 0.06181 0.00082,
 	0.04787 0.06218 0.00082,
 	0.04822 0.0625 0.00082,
 	0.0486 0.06279 0.00082,
 	0.04905 0.06289 0.00082,
 	0.04949 0.06305 0.00082,
 	0.04992 0.06326 0.00082,
 	0.05038 0.06341 0.00082,
 	0.05083 0.06357 0.00082,
 	0.05128 0.06374 0.00082,
 	0.05173 0.06391 0.00082,
 	0.05218 0.06408 0.00082,
 	0.05263 0.06423 0.00082,
 	0.05306 0.06445 0.00082,
 	0.05342 0.06476 0.00082,
 	0.0538 0.06506 0.00082,
 	0.05421 0.0653 0.00082,
 	0.05463 0.06553 0.00082,
 	0.055 0.06584 0.00082,
 	0.05536 0.06616 0.00082,
 	0.05578 0.06627 0.00082,
 	0.05626 0.06622 0.00082,
 	0.05645 0.06593 0.00123,
 	0.05688 0.06573 0.00123,
 	0.05729 0.06548 0.00123,
 	0.05767 0.06519 0.00123,
 	0.05802 0.06486 0.00123,
 	0.05828 0.06446 0.00123,
 	0.05861 0.06412 0.00123,
 	0.05902 0.06388 0.00123,
 	0.05945 0.06366 0.00123,
 	0.05989 0.06347 0.00123,
 	0.06034 0.06331 0.00123,
 	0.06081 0.06321 0.00123,
 	0.06128 0.06311 0.00123,
 	0.06175 0.06308 0.00123,
 	0.06222 0.063 0.00123,
 	0.06268 0.06291 0.00123,
 	0.06316 0.06293 0.00123,
 	0.06362 0.06306 0.00123,
 	0.06408 0.06296 0.00123,
 	0.06455 0.06284 0.00123,
 	0.065 0.06269 0.00123,
 	0.06547 0.06266 0.00123,
 	0.06593 0.06251 0.00123,
 	0.06638 0.06235 0.00123,
 	0.06675 0.06207 0.00123,
 	0.06707 0.06171 0.00123,
 	0.06737 0.06133 0.00123,
 	0.06759 0.06091 0.00123,
 	0.06775 0.06046 0.00123,
 	0.0678 0.05999 0.00123,
 	0.06772 0.05952 0.00123,
 	0.0676 0.05906 0.00123,
 	0.06732 0.05868 0.00123,
 	0.06703 0.0583 0.00123,
 	0.06672 0.05794 0.00123,
 	0.06627 0.05778 0.00123,
 	0.0658 0.05771 0.00123,
 	0.06535 0.05754 0.00123,
 	0.06491 0.05735 0.00123,
 	0.06446 0.05719 0.00123,
 	0.06404 0.05697 0.00123,
 	0.06368 0.05666 0.00123,
 	0.06334 0.05632 0.00123,
 	0.063 0.05599 0.00123,
 	0.06266 0.05564 0.00123,
 	0.06234 0.05529 0.00123,
 	0.06204 0.05492 0.00123,
 	0.06175 0.05453 0.00123,
 	0.06147 0.05415 0.00123,
 	0.06118 0.05377 0.00123,
 	0.06092 0.05337 0.00123,
 	0.06065 0.05297 0.00123,
 	0.06037 0.05258 0.00123,
 	0.06008 0.0522 0.00123,
 	0.05977 0.05183 0.00123,
 	0.05945 0.05148 0.00123,
 	0.05909 0.05116 0.00123,
 	0.05872 0.05087 0.00123,
 	0.05846 0.05049 0.00123,
 	0.05831 0.05003 0.00123,
 	0.05823 0.04956 0.00123,
 	0.05824 0.04909 0.00123,
 	0.05827 0.04861 0.00123,
 	0.05831 0.04813 0.00123,
 	0.0583 0.04765 0.00123,
 	0.05824 0.04718 0.00123,
 	0.05815 0.04671 0.00123,
 	0.05802 0.04625 0.00123,
 	0.05791 0.04578 0.00123,
 	0.05783 0.04531 0.00123,
 	0.05776 0.04484 0.00123,
 	0.05779 0.04436 0.00123,
 	0.05785 0.04388 0.00123,
 	0.0579 0.04341 0.00123,
 	0.05794 0.04293 0.00123,
 	0.05786 0.04246 0.00123,
 	0.05776 0.042 0.00123,
 	0.05738 0.0417 0.00123,
 	0.057 0.04141 0.00123,
 	0.057 0.04093 0.00123,
 	0.05707 0.04046 0.00123,
 	0.05723 0.04001 0.00123,
 	0.05744 0.03958 0.00123,
 	0.05766 0.03915 0.00123,
 	0.05781 0.0387 0.00123,
 	0.05789 0.03823 0.00123,
 	0.05809 0.0378 0.00123,
 	0.05843 0.03746 0.00123,
 	0.05877 0.03712 0.00123,
 	0.0591 0.03678 0.00123,
 	0.05933 0.03636 0.00123,
 	0.05956 0.03594 0.00123,
 	0.05942 0.0355 0.00123,
 	0.05921 0.03507 0.00123,
 	0.05893 0.03468 0.00123,
 	0.0586 0.03433 0.00123,
 	0.05817 0.03436 0.00123,
 	0.05773 0.03453 0.00123,
 	0.05742 0.03488 0.00123,
 	0.05701 0.03511 0.00123,
 	0.05656 0.03527 0.00123,
 	0.05611 0.03544 0.00123,
 	0.05564 0.03553 0.00123,
 	0.05517 0.03553 0.00123,
 	0.05469 0.03551 0.00123,
 	0.05421 0.03544 0.00123,
 	0.05374 0.03536 0.00123,
 	0.05327 0.03527 0.00123,
 	0.05282 0.03512 0.00123,
 	0.05242 0.03486 0.00123,
 	0.05203 0.03458 0.00123,
 	0.05164 0.03431 0.00123,
 	0.05124 0.03404 0.00123,
 	0.05085 0.03376 0.00123,
 	0.05045 0.0335 0.00123,
 	0.05004 0.03326 0.00123,
 	0.04964 0.03299 0.00123,
 	0.04927 0.03269 0.00123,
 	0.04889 0.03239 0.00123,
 	0.04859 0.03202 0.00123,
 	0.04832 0.03163 0.00123,
 	0.04812 0.0312 0.00123,
 	0.04792 0.03076 0.00123,
 	0.04771 0.03033 0.00123,
 	0.0475 0.0299 0.00123,
 	0.04731 0.02946 0.00123,
 	0.0471 0.02903 0.00123,
 	0.04687 0.02861 0.00123,
 	0.04654 0.02826 0.00123,
 	0.04625 0.02789 0.00123,
 	0.04611 0.02744 0.00123,
 	0.04601 0.02697 0.00123,
 	0.04587 0.02651 0.00123,
 	0.04571 0.02606 0.00123,
 	0.04555 0.02561 0.00123,
 	0.04542 0.02515 0.00123,
 	0.04541 0.02467 0.00123,
 	0.04539 0.0242 0.00123,
 	0.04533 0.02372 0.00123,
 	0.04527 0.02325 0.00123,
 	0.04518 0.02277 0.00123,
 	0.04509 0.0223 0.00123,
 	0.04499 0.02184 0.00123,
 	0.04482 0.02139 0.00123,
 	0.04461 0.02096 0.00123,
 	0.0444 0.02053 0.00123,
 	0.04416 0.02011 0.00123,
 	0.04388 0.01973 0.00123,
 	0.04344 0.01956 0.00123,
 	0.04296 0.01951 0.00123,
 	0.04248 0.01953 0.00123,
 	0.04202 0.01965 0.00123,
 	0.04159 0.01986 0.00123,
 	0.04117 0.02009 0.00123,
 	0.04097 0.02048 0.00123,
 	0.04087 0.02095 0.00123,
 	0.04085 0.02142 0.00123,
 	0.04085 0.0219 0.00123,
 	0.04084 0.02238 0.00123,
 	0.04088 0.02286 0.00123,
 	0.04101 0.02332 0.00123,
 	0.04112 0.02378 0.00123,
 	0.0412 0.02426 0.00123,
 	0.04126 0.02473 0.00123,
 	0.04139 0.02519 0.00123,
 	0.04153 0.02565 0.00123,
 	0.04158 0.02611 0.00123,
 	0.04151 0.02659 0.00123,
 	0.04146 0.02706 0.00123,
 	0.04144 0.02754 0.00123,
 	0.04143 0.02802 0.00123,
 	0.04142 0.0285 0.00123,
 	0.04143 0.02898 0.00123,
 	0.04153 0.02945 0.00123,
 	0.04156 0.02991 0.00123,
 	0.04146 0.03038 0.00123,
 	0.04142 0.03085 0.00123,
 	0.04155 0.03131 0.00123,
 	0.04173 0.03175 0.00123,
 	0.04181 0.03222 0.00123,
 	0.04188 0.03269 0.00123,
 	0.04197 0.03316 0.00123,
 	0.04192 0.03363 0.00123,
 	0.04183 0.0341 0.00123,
 	0.04167 0.03454 0.00123,
 	0.04139 0.03493 0.00123,
 	0.04113 0.03533 0.00123,
 	0.04088 0.03574 0.00123,
 	0.04074 0.0362 0.00123,
 	0.04065 0.03667 0.00123,
 	0.04056 0.03714 0.00123,
 	0.04048 0.03761 0.00123,
 	0.04039 0.03808 0.00123,
 	0.04029 0.03855 0.00123,
 	0.04023 0.03902 0.00123,
 	0.04016 0.0395 0.00123,
 	0.04006 0.03996 0.00123,
 	0.03995 0.04043 0.00123,
 	0.03984 0.0409 0.00123,
 	0.03964 0.04133 0.00123,
 	0.03942 0.04175 0.00123,
 	0.03916 0.04216 0.00123,
 	0.03892 0.04258 0.00123,
 	0.03874 0.04302 0.00123,
 	0.03858 0.04347 0.00123,
 	0.03863 0.04394 0.00123,
 	0.0387 0.04441 0.00123,
 	0.03873 0.04489 0.00123,
 	0.03876 0.04537 0.00123,
 	0.03849 0.04576 0.00123,
 	0.0382 0.04614 0.00123,
 	0.03787 0.04648 0.00123,
 	0.03755 0.04684 0.00123,
 	0.03728 0.04723 0.00123,
 	0.03702 0.04764 0.00123,
 	0.03686 0.04808 0.00123,
 	0.03684 0.04856 0.00123,
 	0.03668 0.04899 0.00123,
 	0.03643 0.0494 0.00123,
 	0.03623 0.04983 0.00123,
 	0.03588 0.05015 0.00123,
 	0.03564 0.05054 0.00123,
 	0.03556 0.05101 0.00123,
 	0.03538 0.05144 0.00123,
 	0.03507 0.05181 0.00123,
 	0.03495 0.05227 0.00123,
 	0.03486 0.05274 0.00123,
 	0.03486 0.05321 0.00123,
 	0.03498 0.05367 0.00123,
 	0.03521 0.05409 0.00123,
 	0.03548 0.05448 0.00123,
 	0.03581 0.05484 0.00123,
 	0.03617 0.05515 0.00123,
 	0.03659 0.05537 0.00123,
 	0.03702 0.05557 0.00123,
 	0.03744 0.0558 0.00123,
 	0.03785 0.05604 0.00123,
 	0.03827 0.05628 0.00123,
 	0.0387 0.05649 0.00123,
 	0.03913 0.05671 0.00123,
 	0.03955 0.05693 0.00123,
 	0.03997 0.05716 0.00123,
 	0.0404 0.05737 0.00123,
 	0.04084 0.05757 0.00123,
 	0.04123 0.05784 0.00123,
 	0.04166 0.05806 0.00123,
 	0.04208 0.05829 0.00123,
 	0.04249 0.05853 0.00123,
 	0.04288 0.05881 0.00123,
 	0.04327 0.05909 0.00123,
 	0.04365 0.05938 0.00123,
 	0.04408 0.05958 0.00123,
 	0.04452 0.05977 0.00123,
 	0.04499 0.05986 0.00123,
 	0.04546 0.05994 0.00123,
 	0.04591 0.06008 0.00123,
 	0.04631 0.06034 0.00123,
 	0.0467 0.06062 0.00123,
 	0.04706 0.06094 0.00123,
 	0.04734 0.06132 0.00123,
 	0.04757 0.06174 0.00123,
 	0.04775 0.06218 0.00123,
 	0.04809 0.06251 0.00123,
 	0.04849 0.06274 0.00123,
 	0.04893 0.06291 0.00123,
 	0.04936 0.06313 0.00123,
 	0.04978 0.06336 0.00123,
 	0.05021 0.06356 0.00123,
 	0.05067 0.0637 0.00123,
 	0.05114 0.0638 0.00123,
 	0.0516 0.06391 0.00123,
 	0.05204 0.06411 0.00123,
 	0.05246 0.06433 0.00123,
 	0.05284 0.06462 0.00123,
 	0.05314 0.06499 0.00123,
 	0.0534 0.06539 0.00123,
 	0.0537 0.06577 0.00123,
 	0.05408 0.066 0.00123,
 	0.05456 0.06607 0.00123,
 	0.05503 0.06612 0.00123,
 	0.05551 0.06608 0.00123,
 	0.05598 0.06598 0.00123,
 	0.05642 0.06573 0.00164,
 	0.05686 0.06555 0.00164,
 	0.0572 0.06522 0.00164,
 	0.05763 0.06501 0.00164,
 	0.05806 0.06479 0.00164,
 	0.05837 0.06443 0.00164,
 	0.05868 0.06407 0.00164,
 	0.05904 0.06375 0.00164,
 	0.05945 0.06351 0.00164,
 	0.05987 0.06327 0.00164,
 	0.06033 0.06315 0.00164,
 	0.0608 0.06304 0.00164,
 	0.06127 0.06295 0.00164,
 	0.06174 0.06289 0.00164,
 	0.06222 0.06288 0.00164,
 	0.0627 0.06289 0.00164,
 	0.06318 0.06289 0.00164,
 	0.06366 0.0629 0.00164,
 	0.06414 0.06288 0.00164,
 	0.0646 0.06275 0.00164,
 	0.06506 0.06262 0.00164,
 	0.06552 0.06248 0.00164,
 	0.06596 0.06231 0.00164,
 	0.06639 0.06209 0.00164,
 	0.06678 0.06182 0.00164,
 	0.06704 0.06143 0.00164,
 	0.06725 0.061 0.00164,
 	0.06735 0.06053 0.00164,
 	0.06745 0.06006 0.00164,
 	0.06741 0.05958 0.00164,
 	0.06737 0.05911 0.00164,
 	0.06722 0.05865 0.00164,
 	0.06707 0.0582 0.00164,
 	0.06664 0.05803 0.00164,
 	0.06617 0.05793 0.00164,
 	0.06574 0.05773 0.00164,
 	0.06531 0.05753 0.00164,
 	0.06488 0.05733 0.00164,
 	0.06446 0.05708 0.00164,
 	0.06406 0.05683 0.00164,
 	0.06366 0.05656 0.00164,
 	0.06326 0.05629 0.00164,
 	0.06289 0.056 0.00164,
 	0.06252 0.05569 0.00164,
 	0.06218 0.05535 0.00164,
 	0.06186 0.055 0.00164,
 	0.06154 0.05464 0.00164,
 	0.06122 0.05428 0.00164,
 	0.0609 0.05393 0.00164,
 	0.06058 0.05357 0.00164,
 	0.06031 0.05317 0.00164,
 	0.0601 0.05275 0.00164,
 	0.05992 0.0523 0.00164,
 	0.05976 0.05185 0.00164,
 	0.05949 0.05147 0.00164,
 	0.05914 0.05114 0.00164,
 	0.05878 0.05082 0.00164,
 	0.05858 0.05041 0.00164,
 	0.05849 0.04995 0.00164,
 	0.05858 0.04948 0.00164,
 	0.05854 0.049 0.00164,
 	0.05852 0.04852 0.00164,
 	0.05851 0.04804 0.00164,
 	0.05842 0.04757 0.00164,
 	0.05832 0.0471 0.00164,
 	0.05817 0.04665 0.00164,
 	0.05798 0.04621 0.00164,
 	0.05792 0.04573 0.00164,
 	0.05778 0.04528 0.00164,
 	0.05768 0.04481 0.00164,
 	0.05762 0.04433 0.00164,
 	0.05758 0.04386 0.00164,
 	0.0576 0.04338 0.00164,
 	0.05762 0.0429 0.00164,
 	0.05759 0.04242 0.00164,
 	0.05743 0.04199 0.00164,
 	0.05714 0.04161 0.00164,
 	0.057 0.04118 0.00164,
 	0.05701 0.0407 0.00164,
 	0.05707 0.04023 0.00164,
 	0.05718 0.03976 0.00164,
 	0.05724 0.03929 0.00164,
 	0.05749 0.03889 0.00164,
 	0.05774 0.03848 0.00164,
 	0.05799 0.03807 0.00164,
 	0.05827 0.03768 0.00164,
 	0.05861 0.03734 0.00164,
 	0.05894 0.037 0.00164,
 	0.05923 0.03662 0.00164,
 	0.05935 0.03616 0.00164,
 	0.05943 0.03569 0.00164,
 	0.05943 0.03521 0.00164,
 	0.05927 0.03479 0.00164,
 	0.0589 0.03451 0.00164,
 	0.05844 0.0344 0.00164,
 	0.05798 0.03452 0.00164,
 	0.05755 0.03471 0.00164,
 	0.05714 0.03496 0.00164,
 	0.05672 0.0352 0.00164,
 	0.05629 0.03541 0.00164,
 	0.05584 0.03556 0.00164,
 	0.05537 0.03559 0.00164,
 	0.05489 0.0356 0.00164,
 	0.05441 0.03564 0.00164,
 	0.05393 0.0357 0.00164,
 	0.05346 0.03572 0.00164,
 	0.05302 0.0356 0.00164,
 	0.05265 0.03529 0.00164,
 	0.05225 0.03503 0.00164,
 	0.05185 0.03477 0.00164,
 	0.05146 0.0345 0.00164,
 	0.05104 0.03425 0.00164,
 	0.05062 0.03404 0.00164,
 	0.05026 0.03372 0.00164,
 	0.04995 0.03336 0.00164,
 	0.04957 0.03306 0.00164,
 	0.0492 0.03277 0.00164,
 	0.04887 0.03241 0.00164,
 	0.04855 0.03206 0.00164,
 	0.04823 0.03171 0.00164,
 	0.04807 0.03126 0.00164,
 	0.0479 0.03081 0.00164,
 	0.04777 0.03034 0.00164,
 	0.04762 0.02989 0.00164,
 	0.04742 0.02945 0.00164,
 	0.04719 0.02904 0.00164,
 	0.04691 0.02865 0.00164,
 	0.0466 0.02828 0.00164,
 	0.04631 0.0279 0.00164,
 	0.04603 0.02751 0.00164,
 	0.04583 0.02708 0.00164,
 	0.04567 0.02663 0.00164,
 	0.04557 0.02616 0.00164,
 	0.04553 0.02568 0.00164,
 	0.04551 0.02521 0.00164,
 	0.04555 0.02473 0.00164,
 	0.04535 0.0243 0.00164,
 	0.04526 0.02384 0.00164,
 	0.04526 0.02336 0.00164,
 	0.04525 0.02288 0.00164,
 	0.04522 0.0224 0.00164,
 	0.04518 0.02193 0.00164,
 	0.04511 0.02145 0.00164,
 	0.04493 0.02101 0.00164,
 	0.04471 0.02058 0.00164,
 	0.04443 0.0202 0.00164,
 	0.04409 0.01985 0.00164,
 	0.04381 0.01948 0.00164,
 	0.04347 0.01923 0.00164,
 	0.043 0.0192 0.00164,
 	0.04253 0.01924 0.00164,
 	0.04207 0.0194 0.00164,
 	0.04165 0.01962 0.00164,
 	0.04128 0.01992 0.00164,
 	0.04101 0.02029 0.00164,
 	0.04091 0.02076 0.00164,
 	0.04085 0.02123 0.00164,
 	0.04086 0.02171 0.00164,
 	0.04086 0.02219 0.00164,
 	0.04084 0.02267 0.00164,
 	0.0409 0.02315 0.00164,
 	0.041 0.02361 0.00164,
 	0.04114 0.02407 0.00164,
 	0.04126 0.02454 0.00164,
 	0.04137 0.025 0.00164,
 	0.04158 0.02543 0.00164,
 	0.04159 0.02591 0.00164,
 	0.04153 0.02638 0.00164,
 	0.04139 0.02684 0.00164,
 	0.04127 0.0273 0.00164,
 	0.04126 0.02777 0.00164,
 	0.04145 0.02822 0.00164,
 	0.04159 0.02867 0.00164,
 	0.04161 0.02915 0.00164,
 	0.04161 0.02963 0.00164,
 	0.04153 0.0301 0.00164,
 	0.04143 0.03057 0.00164,
 	0.04142 0.03105 0.00164,
 	0.04148 0.03151 0.00164,
 	0.04175 0.03191 0.00164,
 	0.04182 0.03237 0.00164,
 	0.04191 0.03284 0.00164,
 	0.04197 0.03332 0.00164,
 	0.04193 0.03379 0.00164,
 	0.04188 0.03427 0.00164,
 	0.04163 0.03466 0.00164,
 	0.04134 0.03504 0.00164,
 	0.04114 0.03547 0.00164,
 	0.04096 0.03592 0.00164,
 	0.04082 0.03637 0.00164,
 	0.04077 0.03684 0.00164,
 	0.04069 0.03732 0.00164,
 	0.04053 0.03777 0.00164,
 	0.04036 0.03821 0.00164,
 	0.04013 0.03863 0.00164,
 	0.04013 0.03911 0.00164,
 	0.04012 0.03959 0.00164,
 	0.04013 0.04007 0.00164,
 	0.04015 0.04054 0.00164,
 	0.04009 0.04102 0.00164,
 	0.03989 0.04145 0.00164,
 	0.03969 0.04188 0.00164,
 	0.03946 0.04231 0.00164,
 	0.03921 0.04271 0.00164,
 	0.03893 0.0431 0.00164,
 	0.03869 0.04351 0.00164,
 	0.03857 0.04397 0.00164,
 	0.03867 0.04444 0.00164,
 	0.03876 0.04491 0.00164,
 	0.03866 0.04537 0.00164,
 	0.03851 0.04583 0.00164,
 	0.03825 0.04622 0.00164,
 	0.03793 0.04657 0.00164,
 	0.0376 0.04692 0.00164,
 	0.03727 0.04727 0.00164,
 	0.03701 0.04767 0.00164,
 	0.03681 0.04809 0.00164,
 	0.03682 0.04855 0.00164,
 	0.03672 0.049 0.00164,
 	0.03643 0.04935 0.00164,
 	0.03619 0.04975 0.00164,
 	0.03593 0.05014 0.00164,
 	0.03559 0.05048 0.00164,
 	0.03548 0.05093 0.00164,
 	0.0354 0.0514 0.00164,
 	0.0352 0.05182 0.00164,
 	0.03491 0.0522 0.00164,
 	0.03468 0.05262 0.00164,
 	0.03448 0.05305 0.00164,
 	0.03454 0.05351 0.00164,
 	0.03471 0.05396 0.00164,
 	0.03498 0.05435 0.00164,
 	0.03528 0.05473 0.00164,
 	0.0357 0.05495 0.00164,
 	0.03613 0.05517 0.00164,
 	0.03655 0.05539 0.00164,
 	0.03699 0.0556 0.00164,
 	0.03741 0.05581 0.00164,
 	0.03783 0.05605 0.00164,
 	0.03823 0.05631 0.00164,
 	0.03864 0.05656 0.00164,
 	0.03907 0.05677 0.00164,
 	0.0395 0.05698 0.00164,
 	0.03993 0.05718 0.00164,
 	0.04038 0.05734 0.00164,
 	0.04081 0.05755 0.00164,
 	0.04126 0.05772 0.00164,
 	0.0417 0.05785 0.00164,
 	0.04208 0.05815 0.00164,
 	0.04248 0.05842 0.00164,
 	0.04288 0.05867 0.00164,
 	0.04328 0.05894 0.00164,
 	0.04365 0.05924 0.00164,
 	0.04407 0.05948 0.00164,
 	0.0445 0.05969 0.00164,
 	0.04497 0.05978 0.00164,
 	0.04544 0.05985 0.00164,
 	0.04589 0.05998 0.00164,
 	0.04632 0.06021 0.00164,
 	0.04666 0.06054 0.00164,
 	0.0469 0.06095 0.00164,
 	0.04712 0.06137 0.00164,
 	0.04734 0.0618 0.00164,
 	0.04759 0.0622 0.00164,
 	0.04797 0.06249 0.00164,
 	0.04836 0.06276 0.00164,
 	0.0488 0.06295 0.00164,
 	0.04924 0.06315 0.00164,
 	0.04968 0.06334 0.00164,
 	0.05011 0.06354 0.00164,
 	0.05057 0.06367 0.00164,
 	0.05104 0.06378 0.00164,
 	0.05151 0.06386 0.00164,
 	0.0519 0.06414 0.00164,
 	0.05228 0.06443 0.00164,
 	0.05264 0.06474 0.00164,
 	0.053 0.06506 0.00164,
 	0.05336 0.06538 0.00164,
 	0.05371 0.0657 0.00164,
 	0.05411 0.06597 0.00164,
 	0.05458 0.06606 0.00164,
 	0.05505 0.06611 0.00164,
 	0.05552 0.06603 0.00164,
 	0.056 0.06594 0.00164,
 	0.0564 0.06574 0.00205,
 	0.05678 0.06545 0.00205,
 	0.05718 0.06517 0.00205,
 	0.05759 0.06493 0.00205,
 	0.05799 0.06466 0.00205,
 	0.05836 0.06437 0.00205,
 	0.0587 0.06402 0.00205,
 	0.05906 0.06371 0.00205,
 	0.05946 0.06344 0.00205,
 	0.05989 0.06325 0.00205,
 	0.06036 0.06314 0.00205,
 	0.06083 0.06304 0.00205,
 	0.0613 0.06295 0.00205,
 	0.06176 0.06282 0.00205,
 	0.06222 0.06277 0.00205,
 	0.0627 0.06283 0.00205,
 	0.06317 0.06288 0.00205,
 	0.06365 0.06289 0.00205,
 	0.06413 0.06286 0.00205,
 	0.0646 0.06277 0.00205,
 	0.06508 0.06268 0.00205,
 	0.06551 0.06248 0.00205,
 	0.06592 0.06224 0.00205,
 	0.06631 0.06196 0.00205,
 	0.0667 0.06168 0.00205,
 	0.06703 0.06133 0.00205,
 	0.06729 0.06093 0.00205,
 	0.06748 0.06049 0.00205,
 	0.06761 0.06005 0.00205,
 	0.0675 0.05959 0.00205,
 	0.06722 0.0592 0.00205,
 	0.06703 0.05876 0.00205,
 	0.06679 0.05836 0.00205,
 	0.06637 0.05813 0.00205,
 	0.06593 0.05794 0.00205,
 	0.06548 0.05777 0.00205,
 	0.06504 0.05758 0.00205,
 	0.06461 0.05738 0.00205,
 	0.06423 0.05707 0.00205,
 	0.06385 0.05678 0.00205,
 	0.06344 0.05654 0.00205,
 	0.06304 0.05627 0.00205,
 	0.06265 0.05599 0.00205,
 	0.06227 0.05569 0.00205,
 	0.06192 0.05537 0.00205,
 	0.06164 0.05498 0.00205,
 	0.06136 0.05459 0.00205,
 	0.06113 0.05417 0.00205,
 	0.06089 0.05375 0.00205,
 	0.06056 0.05341 0.00205,
 	0.06025 0.05304 0.00205,
 	0.05997 0.05265 0.00205,
 	0.05973 0.05224 0.00205,
 	0.0595 0.05182 0.00205,
 	0.0593 0.05138 0.00205,
 	0.05903 0.05099 0.00205,
 	0.05874 0.0506 0.00205,
 	0.05847 0.0502 0.00205,
 	0.05833 0.04977 0.00205,
 	0.05834 0.04929 0.00205,
 	0.0584 0.04881 0.00205,
 	0.0585 0.04834 0.00205,
 	0.05858 0.04787 0.00205,
 	0.05863 0.04739 0.00205,
 	0.05841 0.04699 0.00205,
 	0.05815 0.04659 0.00205,
 	0.05789 0.04619 0.00205,
 	0.05768 0.04576 0.00205,
 	0.0575 0.04531 0.00205,
 	0.05741 0.04485 0.00205,
 	0.05745 0.04437 0.00205,
 	0.05751 0.0439 0.00205,
 	0.05756 0.04342 0.00205,
 	0.05756 0.04294 0.00205,
 	0.05755 0.04246 0.00205,
 	0.05741 0.04203 0.00205,
 	0.05707 0.04169 0.00205,
 	0.05695 0.04124 0.00205,
 	0.0569 0.04076 0.00205,
 	0.05685 0.04029 0.00205,
 	0.05695 0.03982 0.00205,
 	0.05718 0.03943 0.00205,
 	0.05747 0.03906 0.00205,
 	0.0577 0.03864 0.00205,
 	0.05777 0.03818 0.00205,
 	0.05798 0.03775 0.00205,
 	0.05824 0.03735 0.00205,
 	0.0586 0.03703 0.00205,
 	0.05896 0.03671 0.00205,
 	0.05931 0.03638 0.00205,
 	0.0596 0.03601 0.00205,
 	0.05988 0.03562 0.00205,
 	0.06005 0.03517 0.00205,
 	0.06002 0.03469 0.00205,
 	0.05992 0.03422 0.00205,
 	0.05959 0.03403 0.00205,
 	0.05911 0.03406 0.00205,
 	0.05867 0.03422 0.00205,
 	0.05827 0.03448 0.00205,
 	0.05786 0.03473 0.00205,
 	0.05743 0.03494 0.00205,
 	0.057 0.03515 0.00205,
 	0.05657 0.03537 0.00205,
 	0.05614 0.03559 0.00205,
 	0.0557 0.03576 0.00205,
 	0.05522 0.03585 0.00205,
 	0.05475 0.03589 0.00205,
 	0.05428 0.03591 0.00205,
 	0.0538 0.03596 0.00205,
 	0.05333 0.03587 0.00205,
 	0.05289 0.03567 0.00205,
 	0.05247 0.03545 0.00205,
 	0.05206 0.03519 0.00205,
 	0.05168 0.03491 0.00205,
 	0.05127 0.03466 0.00205,
 	0.05083 0.03447 0.00205,
 	0.0504 0.03426 0.00205,
 	0.04999 0.03401 0.00205,
 	0.04956 0.0338 0.00205,
 	0.04917 0.03351 0.00205,
 	0.04884 0.03317 0.00205,
 	0.04854 0.03279 0.00205,
 	0.04827 0.0324 0.00205,
 	0.04801 0.03199 0.00205,
 	0.04776 0.03159 0.00205,
 	0.04759 0.03114 0.00205,
 	0.0475 0.03067 0.00205,
 	0.0475 0.03019 0.00205,
 	0.04742 0.02972 0.00205,
 	0.0473 0.02926 0.00205,
 	0.04702 0.02887 0.00205,
 	0.04673 0.02848 0.00205,
 	0.0464 0.02814 0.00205,
 	0.04609 0.02778 0.00205,
 	0.04583 0.02738 0.00205,
 	0.04563 0.02694 0.00205,
 	0.04548 0.02648 0.00205,
 	0.04544 0.02601 0.00205,
 	0.04542 0.02553 0.00205,
 	0.04543 0.02505 0.00205,
 	0.04542 0.02457 0.00205,
 	0.04526 0.02414 0.00205,
 	0.04516 0.02368 0.00205,
 	0.04521 0.02321 0.00205,
 	0.04522 0.02273 0.00205,
 	0.04519 0.02225 0.00205,
 	0.04506 0.02179 0.00205,
 	0.0449 0.02134 0.00205,
 	0.04473 0.02089 0.00205,
 	0.04457 0.02044 0.00205,
 	0.04437 0.02 0.00205,
 	0.0441 0.0196 0.00205,
 	0.04376 0.01927 0.00205,
 	0.04331 0.01912 0.00205,
 	0.04283 0.01912 0.00205,
 	0.04237 0.01922 0.00205,
 	0.04192 0.01938 0.00205,
 	0.04155 0.01969 0.00205,
 	0.04121 0.02002 0.00205,
 	0.0411 0.02049 0.00205,
 	0.04103 0.02096 0.00205,
 	0.04103 0.02144 0.00205,
 	0.04102 0.02192 0.00205,
 	0.04098 0.0224 0.00205,
 	0.04097 0.02287 0.00205,
 	0.04107 0.02334 0.00205,
 	0.04118 0.02381 0.00205,
 	0.04129 0.02428 0.00205,
 	0.04139 0.02475 0.00205,
 	0.04142 0.02523 0.00205,
 	0.0415 0.0257 0.00205,
 	0.04159 0.02617 0.00205,
 	0.04173 0.02663 0.00205,
 	0.04171 0.02711 0.00205,
 	0.04167 0.02759 0.00205,
 	0.04161 0.02806 0.00205,
 	0.04161 0.02854 0.00205,
 	0.04161 0.02902 0.00205,
 	0.0416 0.0295 0.00205,
 	0.0416 0.02998 0.00205,
 	0.04159 0.03046 0.00205,
 	0.04163 0.03094 0.00205,
 	0.04163 0.03142 0.00205,
 	0.04161 0.0319 0.00205,
 	0.04172 0.03236 0.00205,
 	0.04181 0.03283 0.00205,
 	0.04183 0.03331 0.00205,
 	0.04177 0.03379 0.00205,
 	0.04168 0.03426 0.00205,
 	0.04156 0.03472 0.00205,
 	0.04141 0.03518 0.00205,
 	0.0413 0.03565 0.00205,
 	0.04116 0.0361 0.00205,
 	0.041 0.03654 0.00205,
 	0.04093 0.03702 0.00205,
 	0.04089 0.0375 0.00205,
 	0.04073 0.03795 0.00205,
 	0.04051 0.03837 0.00205,
 	0.04028 0.03879 0.00205,
 	0.04028 0.03927 0.00205,
 	0.04038 0.03974 0.00205,
 	0.04041 0.04022 0.00205,
 	0.04039 0.0407 0.00205,
 	0.04027 0.04115 0.00205,
 	0.04001 0.04155 0.00205,
 	0.03974 0.04195 0.00205,
 	0.03951 0.04238 0.00205,
 	0.0393 0.04281 0.00205,
 	0.03912 0.04325 0.00205,
 	0.03898 0.04371 0.00205,
 	0.03888 0.04418 0.00205,
 	0.03883 0.04465 0.00205,
 	0.03884 0.04513 0.00205,
 	0.03878 0.04559 0.00205,
 	0.03848 0.04597 0.00205,
 	0.03817 0.04634 0.00205,
 	0.03786 0.0467 0.00205,
 	0.03756 0.04708 0.00205,
 	0.03727 0.04746 0.00205,
 	0.03705 0.04789 0.00205,
 	0.03677 0.04828 0.00205,
 	0.03657 0.04871 0.00205,
 	0.03639 0.04916 0.00205,
 	0.03623 0.04961 0.00205,
 	0.03603 0.05004 0.00205,
 	0.03573 0.05041 0.00205,
 	0.03555 0.05085 0.00205,
 	0.03542 0.05132 0.00205,
 	0.03507 0.05164 0.00205,
 	0.03472 0.05197 0.00205,
 	0.03439 0.05231 0.00205,
 	0.0341 0.0527 0.00205,
 	0.03398 0.05315 0.00205,
 	0.03409 0.05361 0.00205,
 	0.03427 0.05406 0.00205,
 	0.03453 0.05444 0.00205,
 	0.03491 0.05473 0.00205,
 	0.03532 0.05497 0.00205,
 	0.03578 0.05512 0.00205,
 	0.03623 0.05527 0.00205,
 	0.03667 0.05547 0.00205,
 	0.03712 0.05564 0.00205,
 	0.03756 0.05581 0.00205,
 	0.03799 0.05602 0.00205,
 	0.03841 0.05626 0.00205,
 	0.0388 0.05653 0.00205,
 	0.0392 0.05681 0.00205,
 	0.03964 0.057 0.00205,
 	0.04008 0.05719 0.00205,
 	0.04053 0.05736 0.00205,
 	0.04097 0.05755 0.00205,
 	0.0414 0.05775 0.00205,
 	0.04185 0.05792 0.00205,
 	0.0423 0.0581 0.00205,
 	0.04272 0.05832 0.00205,
 	0.04311 0.05861 0.00205,
 	0.04348 0.05891 0.00205,
 	0.04384 0.05923 0.00205,
 	0.04428 0.05942 0.00205,
 	0.04472 0.05959 0.00205,
 	0.04516 0.05978 0.00205,
 	0.04558 0.06001 0.00205,
 	0.04598 0.06029 0.00205,
 	0.04637 0.06056 0.00205,
 	0.04666 0.06094 0.00205,
 	0.04692 0.06134 0.00205,
 	0.0472 0.06173 0.00205,
 	0.04749 0.06211 0.00205,
 	0.04784 0.06244 0.00205,
 	0.04821 0.06273 0.00205,
 	0.04866 0.0629 0.00205,
 	0.0491 0.0631 0.00205,
 	0.04953 0.06331 0.00205,
 	0.04996 0.06354 0.00205,
 	0.0504 0.06372 0.00205,
 	0.05084 0.06391 0.00205,
 	0.05126 0.06414 0.00205,
 	0.05166 0.06441 0.00205,
 	0.05204 0.0647 0.00205,
 	0.05242 0.06499 0.00205,
 	0.05282 0.06526 0.00205,
 	0.05324 0.0655 0.00205,
 	0.05367 0.06571 0.00205,
 	0.05411 0.06589 0.00205,
 	0.05457 0.06603 0.00205,
 	0.05504 0.0661 0.00205,
 	0.05552 0.06607 0.00205,
 	0.05598 0.06596 0.00205,
 	0.05625 0.06574 0.00246,
 	0.05664 0.06547 0.00246,
 	0.05705 0.06521 0.00246,
 	0.05746 0.06496 0.00246,
 	0.05787 0.06471 0.00246,
 	0.05827 0.06444 0.00246,
 	0.05867 0.06417 0.00246,
 	0.05904 0.06388 0.00246,
 	0.05941 0.06358 0.00246,
 	0.05986 0.06341 0.00246,
 	0.06033 0.0633 0.00246,
 	0.06068 0.06301 0.00246,
 	0.06114 0.06287 0.00246,
 	0.0616 0.06273 0.00246,
 	0.06208 0.0627 0.00246,
 	0.06255 0.06277 0.00246,
 	0.06302 0.06288 0.00246,
 	0.0635 0.06289 0.00246,
 	0.06393 0.06273 0.00246,
 	0.06441 0.06271 0.00246,
 	0.06489 0.0627 0.00246,
 	0.06537 0.0627 0.00246,
 	0.06583 0.06257 0.00246,
 	0.06628 0.0624 0.00246,
 	0.06661 0.0621 0.00246,
 	0.06682 0.06167 0.00246,
 	0.06711 0.06129 0.00246,
 	0.06739 0.0609 0.00246,
 	0.06752 0.06044 0.00246,
 	0.06762 0.05998 0.00246,
 	0.0675 0.05952 0.00246,
 	0.06724 0.05912 0.00246,
 	0.06698 0.05871 0.00246,
 	0.06661 0.05842 0.00246,
 	0.06619 0.05818 0.00246,
 	0.06573 0.05804 0.00246,
 	0.06529 0.05788 0.00246,
 	0.06491 0.05759 0.00246,
 	0.06453 0.05729 0.00246,
 	0.06414 0.057 0.00246,
 	0.06375 0.05672 0.00246,
 	0.06336 0.05645 0.00246,
 	0.06292 0.05626 0.00246,
 	0.06259 0.05591 0.00246,
 	0.0623 0.05553 0.00246,
 	0.06202 0.05514 0.00246,
 	0.06173 0.05475 0.00246,
 	0.06148 0.05435 0.00246,
 	0.06124 0.05393 0.00246,
 	0.06095 0.05355 0.00246,
 	0.06064 0.05318 0.00246,
 	0.06035 0.0528 0.00246,
 	0.06007 0.05241 0.00246,
 	0.0598 0.05201 0.00246,
 	0.05954 0.05161 0.00246,
 	0.0593 0.05119 0.00246,
 	0.05909 0.05076 0.00246,
 	0.05888 0.05033 0.00246,
 	0.05877 0.04987 0.00246,
 	0.05877 0.04939 0.00246,
 	0.05871 0.04892 0.00246,
 	0.0587 0.04844 0.00246,
 	0.05872 0.04796 0.00246,
 	0.05877 0.04748 0.00246,
 	0.05854 0.04708 0.00246,
 	0.05822 0.04672 0.00246,
 	0.05791 0.04636 0.00246,
 	0.05762 0.04597 0.00246,
 	0.05733 0.04559 0.00246,
 	0.05708 0.04519 0.00246,
 	0.05695 0.04472 0.00246,
 	0.05695 0.04425 0.00246,
 	0.05705 0.04379 0.00246,
 	0.05725 0.04335 0.00246,
 	0.0574 0.04289 0.00246,
 	0.05755 0.04244 0.00246,
 	0.05749 0.04197 0.00246,
 	0.0574 0.0415 0.00246,
 	0.05716 0.04108 0.00246,
 	0.05696 0.04066 0.00246,
 	0.05687 0.04018 0.00246,
 	0.057 0.03977 0.00246,
 	0.05733 0.03942 0.00246,
 	0.05762 0.03904 0.00246,
 	0.05788 0.03864 0.00246,
 	0.05811 0.03822 0.00246,
 	0.05834 0.0378 0.00246,
 	0.05859 0.03739 0.00246,
 	0.05892 0.03704 0.00246,
 	0.05923 0.03667 0.00246,
 	0.05952 0.03629 0.00246,
 	0.05987 0.03597 0.00246,
 	0.06005 0.03556 0.00246,
 	0.06014 0.03509 0.00246,
 	0.06005 0.03463 0.00246,
 	0.0599 0.03417 0.00246,
 	0.05954 0.03406 0.00246,
 	0.05907 0.03414 0.00246,
 	0.05865 0.03436 0.00246,
 	0.05826 0.03463 0.00246,
 	0.05785 0.03489 0.00246,
 	0.05746 0.03516 0.00246,
 	0.05706 0.03543 0.00246,
 	0.05668 0.03572 0.00246,
 	0.05625 0.03593 0.00246,
 	0.05578 0.03594 0.00246,
 	0.0553 0.0359 0.00246,
 	0.05482 0.03591 0.00246,
 	0.05435 0.03599 0.00246,
 	0.05388 0.03608 0.00246,
 	0.05342 0.03599 0.00246,
 	0.05296 0.03585 0.00246,
 	0.05256 0.03559 0.00246,
 	0.05218 0.0353 0.00246,
 	0.05178 0.03503 0.00246,
 	0.05134 0.03484 0.00246,
 	0.05089 0.03468 0.00246,
 	0.05046 0.03448 0.00246,
 	0.05005 0.03423 0.00246,
 	0.04965 0.03395 0.00246,
 	0.04928 0.03365 0.00246,
 	0.04892 0.03333 0.00246,
 	0.04861 0.03297 0.00246,
 	0.04836 0.03256 0.00246,
 	0.04827 0.0321 0.00246,
 	0.04828 0.03162 0.00246,
 	0.0482 0.03115 0.00246,
 	0.04803 0.0307 0.00246,
 	0.04788 0.03025 0.00246,
 	0.04769 0.0298 0.00246,
 	0.04744 0.0294 0.00246,
 	0.04717 0.029 0.00246,
 	0.04688 0.02862 0.00246,
 	0.04658 0.02824 0.00246,
 	0.04627 0.02787 0.00246,
 	0.04599 0.02748 0.00246,
 	0.04573 0.02708 0.00246,
 	0.04555 0.02663 0.00246,
 	0.04539 0.02618 0.00246,
 	0.0454 0.0257 0.00246,
 	0.0454 0.02522 0.00246,
 	0.04539 0.02475 0.00246,
 	0.0453 0.02428 0.00246,
 	0.04509 0.02385 0.00246,
 	0.04503 0.02338 0.00246,
 	0.04514 0.02292 0.00246,
 	0.04522 0.02245 0.00246,
 	0.04511 0.02199 0.00246,
 	0.04497 0.02153 0.00246,
 	0.04477 0.02109 0.00246,
 	0.04455 0.02067 0.00246,
 	0.04432 0.02024 0.00246,
 	0.04404 0.01986 0.00246,
 	0.04373 0.01949 0.00246,
 	0.04332 0.01924 0.00246,
 	0.0429 0.01902 0.00246,
 	0.04242 0.01902 0.00246,
 	0.04195 0.01911 0.00246,
 	0.04152 0.01931 0.00246,
 	0.04112 0.01956 0.00246,
 	0.04104 0.02002 0.00246,
 	0.04103 0.0205 0.00246,
 	0.04103 0.02098 0.00246,
 	0.0409 0.02144 0.00246,
 	0.04074 0.02189 0.00246,
 	0.04067 0.02235 0.00246,
 	0.04081 0.02279 0.00246,
 	0.04107 0.0232 0.00246,
 	0.04128 0.02363 0.00246,
 	0.04136 0.02409 0.00246,
 	0.04129 0.02456 0.00246,
 	0.0413 0.02503 0.00246,
 	0.04143 0.02549 0.00246,
 	0.04156 0.02596 0.00246,
 	0.0415 0.02641 0.00246,
 	0.04143 0.02688 0.00246,
 	0.04141 0.02736 0.00246,
 	0.04144 0.02784 0.00246,
 	0.04154 0.02831 0.00246,
 	0.04159 0.02878 0.00246,
 	0.0415 0.02925 0.00246,
 	0.04142 0.02973 0.00246,
 	0.04141 0.03021 0.00246,
 	0.04142 0.03069 0.00246,
 	0.04143 0.03117 0.00246,
 	0.04145 0.03165 0.00246,
 	0.04152 0.03212 0.00246,
 	0.04162 0.03259 0.00246,
 	0.04167 0.03306 0.00246,
 	0.04163 0.03352 0.00246,
 	0.04156 0.034 0.00246,
 	0.0415 0.03447 0.00246,
 	0.04147 0.03495 0.00246,
 	0.04144 0.03543 0.00246,
 	0.04142 0.03591 0.00246,
 	0.0414 0.03639 0.00246,
 	0.04126 0.03685 0.00246,
 	0.04111 0.03731 0.00246,
 	0.04098 0.03777 0.00246,
 	0.04086 0.03823 0.00246,
 	0.04068 0.03868 0.00246,
 	0.0405 0.03913 0.00246,
 	0.0403 0.03956 0.00246,
 	0.0404 0.04002 0.00246,
 	0.0405 0.04049 0.00246,
 	0.0406 0.04096 0.00246,
 	0.04054 0.04143 0.00246,
 	0.04039 0.04187 0.00246,
 	0.04005 0.04222 0.00246,
 	0.0397 0.04255 0.00246,
 	0.03938 0.0429 0.00246,
 	0.03919 0.04334 0.00246,
 	0.03913 0.0438 0.00246,
 	0.039 0.04426 0.00246,
 	0.03886 0.04472 0.00246,
 	0.03861 0.04512 0.00246,
 	0.03843 0.04556 0.00246,
 	0.03825 0.04601 0.00246,
 	0.03805 0.04645 0.00246,
 	0.03783 0.04687 0.00246,
 	0.03755 0.04727 0.00246,
 	0.03727 0.04766 0.00246,
 	0.03705 0.04808 0.00246,
 	0.03685 0.04852 0.00246,
 	0.03669 0.04897 0.00246,
 	0.03649 0.04941 0.00246,
 	0.03626 0.04983 0.00246,
 	0.03598 0.05022 0.00246,
 	0.03562 0.05052 0.00246,
 	0.03521 0.05077 0.00246,
 	0.03493 0.05116 0.00246,
 	0.03466 0.05156 0.00246,
 	0.03435 0.05191 0.00246,
 	0.03401 0.05225 0.00246,
 	0.0338 0.05266 0.00246,
 	0.03378 0.05313 0.00246,
 	0.03392 0.05359 0.00246,
 	0.03415 0.05401 0.00246,
 	0.03446 0.05436 0.00246,
 	0.03487 0.05461 0.00246,
 	0.03528 0.05485 0.00246,
 	0.03574 0.05499 0.00246,
 	0.03621 0.0551 0.00246,
 	0.03669 0.0551 0.00246,
 	0.03715 0.05517 0.00246,
 	0.03755 0.05543 0.00246,
 	0.03792 0.05573 0.00246,
 	0.0383 0.05603 0.00246,
 	0.0387 0.05629 0.00246,
 	0.03909 0.05657 0.00246,
 	0.03952 0.05679 0.00246,
 	0.03996 0.05699 0.00246,
 	0.0404 0.05718 0.00246,
 	0.04084 0.05738 0.00246,
 	0.04128 0.05757 0.00246,
 	0.0417 0.05779 0.00246,
 	0.04212 0.05802 0.00246,
 	0.04253 0.05828 0.00246,
 	0.04295 0.05852 0.00246,
 	0.04335 0.05878 0.00246,
 	0.0437 0.05911 0.00246,
 	0.04409 0.05938 0.00246,
 	0.04451 0.05961 0.00246,
 	0.04494 0.05982 0.00246,
 	0.04538 0.06 0.00246,
 	0.04582 0.06019 0.00246,
 	0.0462 0.06049 0.00246,
 	0.04652 0.06084 0.00246,
 	0.04681 0.06122 0.00246,
 	0.04708 0.06162 0.00246,
 	0.04733 0.06203 0.00246,
 	0.04764 0.06239 0.00246,
 	0.04804 0.06265 0.00246,
 	0.04848 0.06284 0.00246,
 	0.04891 0.06305 0.00246,
 	0.04934 0.06327 0.00246,
 	0.04977 0.06348 0.00246,
 	0.05022 0.06364 0.00246,
 	0.05067 0.0638 0.00246,
 	0.05111 0.06399 0.00246,
 	0.05154 0.06421 0.00246,
 	0.05194 0.06448 0.00246,
 	0.05229 0.06481 0.00246,
 	0.05266 0.06511 0.00246,
 	0.05305 0.06539 0.00246,
 	0.05347 0.06561 0.00246,
 	0.05392 0.06578 0.00246,
 	0.05438 0.06591 0.00246,
 	0.05486 0.06599 0.00246,
 	0.05533 0.06597 0.00246,
 	0.05581 0.06593 0.00246,
 	0.05623 0.06554 0.00287,
 	0.05658 0.06521 0.00287,
 	0.05698 0.06495 0.00287,
 	0.05739 0.0647 0.00287,
 	0.0578 0.06444 0.00287,
 	0.05819 0.06418 0.00287,
 	0.05859 0.06391 0.00287,
 	0.05898 0.06363 0.00287,
 	0.05939 0.06338 0.00287,
 	0.05984 0.06321 0.00287,
 	0.0603 0.06309 0.00287,
 	0.06075 0.06293 0.00287,
 	0.0612 0.06277 0.00287,
 	0.06166 0.06261 0.00287,
 	0.06212 0.06252 0.00287,
 	0.06259 0.0626 0.00287,
 	0.06306 0.0627 0.00287,
 	0.06354 0.0627 0.00287,
 	0.06401 0.06264 0.00287,
 	0.06448 0.06254 0.00287,
 	0.06496 0.06251 0.00287,
 	0.06544 0.06247 0.00287,
 	0.06589 0.06232 0.00287,
 	0.06634 0.06216 0.00287,
 	0.06659 0.06176 0.00287,
 	0.06682 0.06134 0.00287,
 	0.06715 0.06099 0.00287,
 	0.06742 0.0606 0.00287,
 	0.06752 0.06013 0.00287,
 	0.06762 0.05966 0.00287,
 	0.06748 0.05921 0.00287,
 	0.06717 0.05886 0.00287,
 	0.06678 0.05857 0.00287,
 	0.06637 0.05833 0.00287,
 	0.06592 0.05817 0.00287,
 	0.0655 0.05794 0.00287,
 	0.06509 0.05768 0.00287,
 	0.06473 0.05737 0.00287,
 	0.06437 0.05707 0.00287,
 	0.06396 0.05681 0.00287,
 	0.06356 0.05656 0.00287,
 	0.06316 0.05628 0.00287,
 	0.06279 0.05598 0.00287,
 	0.06249 0.05561 0.00287,
 	0.06218 0.05524 0.00287,
 	0.06188 0.05487 0.00287,
 	0.0616 0.05448 0.00287,
 	0.06133 0.05408 0.00287,
 	0.06108 0.05367 0.00287,
 	0.06084 0.05326 0.00287,
 	0.06057 0.05286 0.00287,
 	0.0603 0.05247 0.00287,
 	0.06002 0.05208 0.00287,
 	0.05974 0.05169 0.00287,
 	0.05947 0.05129 0.00287,
 	0.05921 0.05088 0.00287,
 	0.05904 0.05044 0.00287,
 	0.05891 0.04998 0.00287,
 	0.05884 0.0495 0.00287,
 	0.05877 0.04903 0.00287,
 	0.05878 0.04856 0.00287,
 	0.05871 0.04808 0.00287,
 	0.05854 0.04764 0.00287,
 	0.05836 0.04719 0.00287,
 	0.05808 0.0468 0.00287,
 	0.05774 0.04647 0.00287,
 	0.05739 0.04615 0.00287,
 	0.05705 0.04581 0.00287,
 	0.05706 0.04534 0.00287,
 	0.05705 0.04486 0.00287,
 	0.05701 0.04438 0.00287,
 	0.05704 0.04391 0.00287,
 	0.05721 0.04346 0.00287,
 	0.05739 0.04301 0.00287,
 	0.05756 0.04257 0.00287,
 	0.05752 0.04209 0.00287,
 	0.05741 0.04163 0.00287,
 	0.05717 0.04122 0.00287,
 	0.057 0.0408 0.00287,
 	0.057 0.04032 0.00287,
 	0.05707 0.03985 0.00287,
 	0.05736 0.03947 0.00287,
 	0.05764 0.03908 0.00287,
 	0.05789 0.03867 0.00287,
 	0.05812 0.03825 0.00287,
 	0.05833 0.03782 0.00287,
 	0.05854 0.03739 0.00287,
 	0.0588 0.03699 0.00287,
 	0.0591 0.03661 0.00287,
 	0.05941 0.03624 0.00287,
 	0.05977 0.03594 0.00287,
 	0.06016 0.03566 0.00287,
 	0.06038 0.03525 0.00287,
 	0.06054 0.0348 0.00287,
 	0.06034 0.03437 0.00287,
 	0.06002 0.03401 0.00287,
 	0.05961 0.03388 0.00287,
 	0.05914 0.03397 0.00287,
 	0.05877 0.03421 0.00287,
 	0.05842 0.03454 0.00287,
 	0.05808 0.03488 0.00287,
 	0.05771 0.03518 0.00287,
 	0.05731 0.03545 0.00287,
 	0.05691 0.03571 0.00287,
 	0.05649 0.03594 0.00287,
 	0.05602 0.03599 0.00287,
 	0.05554 0.03601 0.00287,
 	0.05506 0.036 0.00287,
 	0.05458 0.03603 0.00287,
 	0.05412 0.03615 0.00287,
 	0.05365 0.03628 0.00287,
 	0.05319 0.03615 0.00287,
 	0.05275 0.03599 0.00287,
 	0.05238 0.03568 0.00287,
 	0.05198 0.03541 0.00287,
 	0.05157 0.03517 0.00287,
 	0.05116 0.03492 0.00287,
 	0.05073 0.03472 0.00287,
 	0.05027 0.03456 0.00287,
 	0.04988 0.03429 0.00287,
 	0.04953 0.03396 0.00287,
 	0.0492 0.03362 0.00287,
 	0.04892 0.03323 0.00287,
 	0.04865 0.03284 0.00287,
 	0.04847 0.03239 0.00287,
 	0.04852 0.03191 0.00287,
 	0.04858 0.03144 0.00287,
 	0.04851 0.03097 0.00287,
 	0.04839 0.03051 0.00287,
 	0.04812 0.03011 0.00287,
 	0.04783 0.02973 0.00287,
 	0.04759 0.02931 0.00287,
 	0.04733 0.02891 0.00287,
 	0.04702 0.02855 0.00287,
 	0.0467 0.02819 0.00287,
 	0.04636 0.02785 0.00287,
 	0.04602 0.02752 0.00287,
 	0.04568 0.02718 0.00287,
 	0.04551 0.02673 0.00287,
 	0.0454 0.02627 0.00287,
 	0.04541 0.02579 0.00287,
 	0.04543 0.02531 0.00287,
 	0.0455 0.02483 0.00287,
 	0.04546 0.02436 0.00287,
 	0.0453 0.02392 0.00287,
 	0.04523 0.02345 0.00287,
 	0.04522 0.02297 0.00287,
 	0.04534 0.02251 0.00287,
 	0.04524 0.02204 0.00287,
 	0.04496 0.02167 0.00287,
 	0.04472 0.02126 0.00287,
 	0.0445 0.02083 0.00287,
 	0.0443 0.0204 0.00287,
 	0.04412 0.01995 0.00287,
 	0.04394 0.01951 0.00287,
 	0.04377 0.01906 0.00287,
 	0.04358 0.01865 0.00287,
 	0.0431 0.01862 0.00287,
 	0.04262 0.01867 0.00287,
 	0.04216 0.0188 0.00287,
 	0.04174 0.01902 0.00287,
 	0.04136 0.01931 0.00287,
 	0.04103 0.01964 0.00287,
 	0.04089 0.0201 0.00287,
 	0.04083 0.02057 0.00287,
 	0.04084 0.02105 0.00287,
 	0.04085 0.02153 0.00287,
 	0.04095 0.022 0.00287,
 	0.04105 0.02247 0.00287,
 	0.04115 0.02294 0.00287,
 	0.04124 0.02341 0.00287,
 	0.04135 0.02388 0.00287,
 	0.04141 0.02435 0.00287,
 	0.04142 0.02483 0.00287,
 	0.04144 0.02531 0.00287,
 	0.04151 0.02578 0.00287,
 	0.04158 0.02626 0.00287,
 	0.0414 0.02669 0.00287,
 	0.04135 0.02716 0.00287,
 	0.04136 0.02764 0.00287,
 	0.04144 0.02811 0.00287,
 	0.04157 0.02857 0.00287,
 	0.04145 0.02901 0.00287,
 	0.04113 0.02934 0.00287,
 	0.04109 0.02981 0.00287,
 	0.04108 0.03029 0.00287,
 	0.04122 0.03075 0.00287,
 	0.04134 0.03121 0.00287,
 	0.0414 0.03168 0.00287,
 	0.04144 0.03216 0.00287,
 	0.0415 0.03263 0.00287,
 	0.04171 0.03306 0.00287,
 	0.04192 0.03349 0.00287,
 	0.04183 0.03393 0.00287,
 	0.04162 0.03436 0.00287,
 	0.04162 0.03484 0.00287,
 	0.04161 0.03532 0.00287,
 	0.04155 0.03579 0.00287,
 	0.04147 0.03627 0.00287,
 	0.04141 0.03674 0.00287,
 	0.04138 0.03722 0.00287,
 	0.0413 0.03768 0.00287,
 	0.04103 0.03808 0.00287,
 	0.04085 0.03852 0.00287,
 	0.04083 0.039 0.00287,
 	0.04065 0.03944 0.00287,
 	0.04048 0.03988 0.00287,
 	0.04043 0.04035 0.00287,
 	0.04037 0.04083 0.00287,
 	0.04033 0.04131 0.00287,
 	0.04024 0.04177 0.00287,
 	0.04002 0.0422 0.00287,
 	0.03979 0.04262 0.00287,
 	0.03953 0.04303 0.00287,
 	0.03934 0.04345 0.00287,
 	0.03928 0.04392 0.00287,
 	0.03917 0.04439 0.00287,
 	0.03902 0.04484 0.00287,
 	0.0388 0.04526 0.00287,
 	0.03853 0.04566 0.00287,
 	0.03829 0.04608 0.00287,
 	0.03804 0.04648 0.00287,
 	0.03778 0.04689 0.00287,
 	0.03752 0.04729 0.00287,
 	0.03726 0.0477 0.00287,
 	0.03719 0.04816 0.00287,
 	0.03698 0.04859 0.00287,
 	0.03676 0.04902 0.00287,
 	0.03654 0.04944 0.00287,
 	0.03629 0.04985 0.00287,
 	0.03603 0.05025 0.00287,
 	0.03572 0.05062 0.00287,
 	0.03539 0.05096 0.00287,
 	0.035 0.05125 0.00287,
 	0.03467 0.05159 0.00287,
 	0.03433 0.05193 0.00287,
 	0.03399 0.05227 0.00287,
 	0.03368 0.05263 0.00287,
 	0.0335 0.05306 0.00287,
 	0.03358 0.05352 0.00287,
 	0.03376 0.05396 0.00287,
 	0.03405 0.05433 0.00287,
 	0.03441 0.05465 0.00287,
 	0.03483 0.05487 0.00287,
 	0.03527 0.05507 0.00287,
 	0.03573 0.05518 0.00287,
 	0.03621 0.05524 0.00287,
 	0.03668 0.05528 0.00287,
 	0.03713 0.05542 0.00287,
 	0.03753 0.05568 0.00287,
 	0.03792 0.05596 0.00287,
 	0.0383 0.05624 0.00287,
 	0.03873 0.05645 0.00287,
 	0.03916 0.05667 0.00287,
 	0.03957 0.05692 0.00287,
 	0.03998 0.05716 0.00287,
 	0.0404 0.05741 0.00287,
 	0.0408 0.05766 0.00287,
 	0.04121 0.05792 0.00287,
 	0.04167 0.05802 0.00287,
 	0.04214 0.05811 0.00287,
 	0.0426 0.05825 0.00287,
 	0.04306 0.0584 0.00287,
 	0.0434 0.05869 0.00287,
 	0.04363 0.05911 0.00287,
 	0.04398 0.05941 0.00287,
 	0.04438 0.05967 0.00287,
 	0.0448 0.05989 0.00287,
 	0.04526 0.06004 0.00287,
 	0.04571 0.06019 0.00287,
 	0.04616 0.06037 0.00287,
 	0.04653 0.06066 0.00287,
 	0.04681 0.06105 0.00287,
 	0.047 0.06149 0.00287,
 	0.04725 0.0619 0.00287,
 	0.04758 0.06225 0.00287,
 	0.04794 0.06256 0.00287,
 	0.04835 0.0628 0.00287,
 	0.04879 0.06301 0.00287,
 	0.04922 0.0632 0.00287,
 	0.04967 0.06338 0.00287,
 	0.05012 0.06356 0.00287,
 	0.05056 0.06373 0.00287,
 	0.051 0.06392 0.00287,
 	0.05143 0.06414 0.00287,
 	0.05186 0.06435 0.00287,
 	0.05223 0.06466 0.00287,
 	0.05263 0.06491 0.00287,
 	0.05307 0.06511 0.00287,
 	0.05349 0.06534 0.00287,
 	0.05393 0.06554 0.00287,
 	0.05439 0.06565 0.00287,
 	0.05486 0.06577 0.00287,
 	0.05534 0.06576 0.00287,
 	0.05582 0.06575 0.00287,
 	0.05594 0.06555 0.00328,
 	0.05624 0.06518 0.00328,
 	0.05658 0.06483 0.00328,
 	0.05697 0.06456 0.00328,
 	0.05739 0.06432 0.00328,
 	0.05783 0.06413 0.00328,
 	0.05827 0.06394 0.00328,
 	0.05869 0.06372 0.00328,
 	0.05909 0.06345 0.00328,
 	0.05953 0.06326 0.00328,
 	0.05997 0.06306 0.00328,
 	0.0604 0.06286 0.00328,
 	0.06083 0.06264 0.00328,
 	0.06129 0.06252 0.00328,
 	0.06177 0.06249 0.00328,
 	0.06223 0.06238 0.00328,
 	0.06271 0.06239 0.00328,
 	0.06319 0.06244 0.00328,
 	0.06366 0.0625 0.00328,
 	0.06414 0.06251 0.00328,
 	0.06462 0.06252 0.00328,
 	0.0651 0.06251 0.00328,
 	0.06558 0.0625 0.00328,
 	0.06601 0.06231 0.00328,
 	0.06643 0.06206 0.00328,
 	0.0667 0.06168 0.00328,
 	0.0669 0.06125 0.00328,
 	0.06706 0.0608 0.00328,
 	0.06723 0.06035 0.00328,
 	0.06744 0.05991 0.00328,
 	0.06761 0.05948 0.00328,
 	0.06734 0.05908 0.00328,
 	0.06706 0.0587 0.00328,
 	0.06671 0.05836 0.00328,
 	0.06628 0.05817 0.00328,
 	0.06583 0.05799 0.00328,
 	0.0654 0.05778 0.00328,
 	0.06501 0.0575 0.00328,
 	0.06463 0.05721 0.00328,
 	0.06419 0.057 0.00328,
 	0.06376 0.0568 0.00328,
 	0.06333 0.05658 0.00328,
 	0.06291 0.05636 0.00328,
 	0.06263 0.05597 0.00328,
 	0.06238 0.05556 0.00328,
 	0.06213 0.05515 0.00328,
 	0.06188 0.05474 0.00328,
 	0.06158 0.05437 0.00328,
 	0.06131 0.05397 0.00328,
 	0.06105 0.05356 0.00328,
 	0.06081 0.05315 0.00328,
 	0.06056 0.05274 0.00328,
 	0.06034 0.05231 0.00328,
 	0.06008 0.05191 0.00328,
 	0.05984 0.05149 0.00328,
 	0.05961 0.05107 0.00328,
 	0.05936 0.05066 0.00328,
 	0.05911 0.05025 0.00328,
 	0.05895 0.0498 0.00328,
 	0.0589 0.04933 0.00328,
 	0.05873 0.04888 0.00328,
 	0.05838 0.04863 0.00328,
 	0.05812 0.04823 0.00328,
 	0.05809 0.04775 0.00328,
 	0.05804 0.04728 0.00328,
 	0.05797 0.0468 0.00328,
 	0.05761 0.04652 0.00328,
 	0.0572 0.04626 0.00328,
 	0.05703 0.04584 0.00328,
 	0.05713 0.04537 0.00328,
 	0.05719 0.04489 0.00328,
 	0.05724 0.04442 0.00328,
 	0.05724 0.04394 0.00328,
 	0.05724 0.04346 0.00328,
 	0.05725 0.04298 0.00328,
 	0.05729 0.0425 0.00328,
 	0.05734 0.04202 0.00328,
 	0.05736 0.04154 0.00328,
 	0.05739 0.04106 0.00328,
 	0.05741 0.04058 0.00328,
 	0.05749 0.04011 0.00328,
 	0.0576 0.03964 0.00328,
 	0.05776 0.03919 0.00328,
 	0.0579 0.03873 0.00328,
 	0.05814 0.03831 0.00328,
 	0.05837 0.03789 0.00328,
 	0.05859 0.03747 0.00328,
 	0.05881 0.03704 0.00328,
 	0.05909 0.03665 0.00328,
 	0.05941 0.03629 0.00328,
 	0.05977 0.03598 0.00328,
 	0.06014 0.03568 0.00328,
 	0.06046 0.03534 0.00328,
 	0.06061 0.03488 0.00328,
 	0.06056 0.03449 0.00328,
 	0.06016 0.03423 0.00328,
 	0.05974 0.03401 0.00328,
 	0.05928 0.03408 0.00328,
 	0.05886 0.03431 0.00328,
 	0.05845 0.03456 0.00328,
 	0.05804 0.03481 0.00328,
 	0.05762 0.03503 0.00328,
 	0.05717 0.03519 0.00328,
 	0.0567 0.03529 0.00328,
 	0.05622 0.03534 0.00328,
 	0.05575 0.0354 0.00328,
 	0.05528 0.0355 0.00328,
 	0.05481 0.03563 0.00328,
 	0.05437 0.0358 0.00328,
 	0.05396 0.03604 0.00328,
 	0.05354 0.03629 0.00328,
 	0.05306 0.03628 0.00328,
 	0.05268 0.036 0.00328,
 	0.05231 0.0357 0.00328,
 	0.05189 0.03548 0.00328,
 	0.05148 0.03522 0.00328,
 	0.05111 0.03492 0.00328,
 	0.05068 0.03474 0.00328,
 	0.05034 0.03442 0.00328,
 	0.05001 0.03407 0.00328,
 	0.04966 0.03374 0.00328,
 	0.04925 0.03349 0.00328,
 	0.0489 0.03316 0.00328,
 	0.04863 0.03277 0.00328,
 	0.04864 0.03229 0.00328,
 	0.04866 0.03181 0.00328,
 	0.04861 0.03133 0.00328,
 	0.04856 0.03085 0.00328,
 	0.0484 0.03041 0.00328,
 	0.04813 0.03001 0.00328,
 	0.0479 0.02959 0.00328,
 	0.04765 0.02919 0.00328,
 	0.04732 0.02885 0.00328,
 	0.04691 0.0286 0.00328,
 	0.0465 0.02834 0.00328,
 	0.04613 0.02806 0.00328,
 	0.04585 0.02766 0.00328,
 	0.04559 0.02726 0.00328,
 	0.04547 0.0268 0.00328,
 	0.04541 0.02633 0.00328,
 	0.0455 0.02586 0.00328,
 	0.04559 0.02539 0.00328,
 	0.04571 0.02492 0.00328,
 	0.0458 0.02446 0.00328,
 	0.04559 0.02403 0.00328,
 	0.04528 0.02367 0.00328,
 	0.04505 0.02325 0.00328,
 	0.04496 0.02278 0.00328,
 	0.04484 0.02232 0.00328,
 	0.04472 0.02185 0.00328,
 	0.04455 0.0214 0.00328,
 	0.04436 0.02096 0.00328,
 	0.04415 0.02053 0.00328,
 	0.04394 0.0201 0.00328,
 	0.04373 0.01967 0.00328,
 	0.04358 0.01921 0.00328,
 	0.04344 0.01875 0.00328,
 	0.04302 0.01855 0.00328,
 	0.04256 0.01843 0.00328,
 	0.04208 0.01845 0.00328,
 	0.04166 0.01867 0.00328,
 	0.04124 0.0189 0.00328,
 	0.04097 0.0193 0.00328,
 	0.04084 0.01974 0.00328,
 	0.0408 0.02022 0.00328,
 	0.04083 0.0207 0.00328,
 	0.04085 0.02118 0.00328,
 	0.04085 0.02166 0.00328,
 	0.0409 0.02213 0.00328,
 	0.04111 0.02256 0.00328,
 	0.04131 0.02299 0.00328,
 	0.04139 0.02347 0.00328,
 	0.04146 0.02394 0.00328,
 	0.04153 0.02442 0.00328,
 	0.04158 0.0249 0.00328,
 	0.04161 0.02537 0.00328,
 	0.04154 0.02585 0.00328,
 	0.04145 0.02632 0.00328,
 	0.04125 0.02675 0.00328,
 	0.04125 0.02723 0.00328,
 	0.04132 0.02769 0.00328,
 	0.04152 0.02813 0.00328,
 	0.04174 0.02856 0.00328,
 	0.0417 0.02902 0.00328,
 	0.04157 0.02948 0.00328,
 	0.04142 0.02993 0.00328,
 	0.04131 0.0304 0.00328,
 	0.04123 0.03087 0.00328,
 	0.04125 0.03135 0.00328,
 	0.04141 0.0318 0.00328,
 	0.04157 0.03225 0.00328,
 	0.04171 0.03271 0.00328,
 	0.04181 0.03318 0.00328,
 	0.04179 0.03366 0.00328,
 	0.04173 0.03413 0.00328,
 	0.04168 0.03461 0.00328,
 	0.04164 0.03509 0.00328,
 	0.04161 0.03557 0.00328,
 	0.04161 0.03605 0.00328,
 	0.04164 0.03653 0.00328,
 	0.04164 0.037 0.00328,
 	0.04153 0.03747 0.00328,
 	0.04136 0.03792 0.00328,
 	0.04118 0.03836 0.00328,
 	0.04102 0.03881 0.00328,
 	0.04087 0.03927 0.00328,
 	0.04073 0.03973 0.00328,
 	0.04057 0.04018 0.00328,
 	0.04039 0.04062 0.00328,
 	0.04024 0.04108 0.00328,
 	0.04015 0.04155 0.00328,
 	0.04009 0.04202 0.00328,
 	0.03996 0.04248 0.00328,
 	0.03976 0.04291 0.00328,
 	0.03952 0.04333 0.00328,
 	0.03941 0.0438 0.00328,
 	0.0393 0.04427 0.00328,
 	0.03911 0.0447 0.00328,
 	0.03888 0.04512 0.00328,
 	0.03859 0.0455 0.00328,
 	0.03827 0.04586 0.00328,
 	0.03794 0.04621 0.00328,
 	0.03762 0.04657 0.00328,
 	0.0373 0.04692 0.00328,
 	0.03706 0.04731 0.00328,
 	0.03705 0.04779 0.00328,
 	0.03704 0.04827 0.00328,
 	0.03689 0.04873 0.00328,
 	0.03669 0.04916 0.00328,
 	0.03647 0.04959 0.00328,
 	0.03624 0.05 0.00328,
 	0.03584 0.05028 0.00328,
 	0.03548 0.05059 0.00328,
 	0.03514 0.05093 0.00328,
 	0.03481 0.05127 0.00328,
 	0.03452 0.05166 0.00328,
 	0.03421 0.05203 0.00328,
 	0.03389 0.05238 0.00328,
 	0.03355 0.05272 0.00328,
 	0.03322 0.05307 0.00328,
 	0.03303 0.05351 0.00328,
 	0.03314 0.05388 0.00328,
 	0.03349 0.05421 0.00328,
 	0.03387 0.05449 0.00328,
 	0.03428 0.05473 0.00328,
 	0.03475 0.05486 0.00328,
 	0.03521 0.05499 0.00328,
 	0.03565 0.05518 0.00328,
 	0.0361 0.05535 0.00328,
 	0.03655 0.0555 0.00328,
 	0.037 0.05567 0.00328,
 	0.03745 0.05585 0.00328,
 	0.03789 0.05604 0.00328,
 	0.03833 0.05623 0.00328,
 	0.03875 0.05646 0.00328,
 	0.03915 0.05672 0.00328,
 	0.03957 0.05695 0.00328,
 	0.04001 0.05715 0.00328,
 	0.04045 0.05735 0.00328,
 	0.04085 0.05761 0.00328,
 	0.04127 0.05784 0.00328,
 	0.04171 0.05802 0.00328,
 	0.04217 0.05815 0.00328,
 	0.0426 0.05831 0.00328,
 	0.04301 0.05856 0.00328,
 	0.04339 0.05886 0.00328,
 	0.04378 0.05914 0.00328,
 	0.04421 0.05935 0.00328,
 	0.04464 0.05957 0.00328,
 	0.04509 0.05973 0.00328,
 	0.04554 0.05991 0.00328,
 	0.04597 0.06012 0.00328,
 	0.04635 0.06039 0.00328,
 	0.04665 0.06076 0.00328,
 	0.04695 0.06114 0.00328,
 	0.04714 0.06158 0.00328,
 	0.04737 0.062 0.00328,
 	0.04774 0.0623 0.00328,
 	0.04813 0.06257 0.00328,
 	0.04857 0.06277 0.00328,
 	0.04901 0.06297 0.00328,
 	0.04946 0.06312 0.00328,
 	0.04991 0.06328 0.00328,
 	0.05037 0.06343 0.00328,
 	0.05082 0.06359 0.00328,
 	0.05126 0.0638 0.00328,
 	0.05169 0.064 0.00328,
 	0.05212 0.06422 0.00328,
 	0.05254 0.06444 0.00328,
 	0.05295 0.0647 0.00328,
 	0.05335 0.06496 0.00328,
 	0.05374 0.06524 0.00328,
 	0.05417 0.06546 0.00328,
 	0.0546 0.06567 0.00328,
 	0.05506 0.06574 0.00328,
 	0.05554 0.06574 0.00328,
 	0.05548 0.06559 0.00369,
 	0.05581 0.06524 0.00369,
 	0.05616 0.06491 0.00369,
 	0.05656 0.06466 0.00369,
 	0.05701 0.06447 0.00369,
 	0.05742 0.06423 0.00369,
 	0.05782 0.06396 0.00369,
 	0.05823 0.06371 0.00369,
 	0.05865 0.06348 0.00369,
 	0.05909 0.06329 0.00369,
 	0.05955 0.06314 0.00369,
 	0.06 0.06298 0.00369,
 	0.06044 0.0628 0.00369,
 	0.06088 0.0626 0.00369,
 	0.06129 0.06235 0.00369,
 	0.06176 0.06233 0.00369,
 	0.06223 0.06242 0.00369,
 	0.06271 0.06248 0.00369,
 	0.06319 0.0625 0.00369,
 	0.06367 0.06249 0.00369,
 	0.06414 0.0624 0.00369,
 	0.06461 0.06232 0.00369,
 	0.06509 0.06233 0.00369,
 	0.06557 0.06231 0.00369,
 	0.06605 0.06232 0.00369,
 	0.06651 0.06226 0.00369,
 	0.06681 0.06188 0.00369,
 	0.06718 0.06158 0.00369,
 	0.06757 0.0613 0.00369,
 	0.06788 0.06095 0.00369,
 	0.06811 0.06053 0.00369,
 	0.06809 0.06009 0.00369,
 	0.06785 0.05968 0.00369,
 	0.06758 0.05928 0.00369,
 	0.06731 0.05888 0.00369,
 	0.06708 0.05846 0.00369,
 	0.06666 0.05825 0.00369,
 	0.06621 0.05809 0.00369,
 	0.06575 0.05796 0.00369,
 	0.06532 0.05775 0.00369,
 	0.06497 0.05742 0.00369,
 	0.0646 0.05711 0.00369,
 	0.06422 0.05682 0.00369,
 	0.06381 0.05657 0.00369,
 	0.06337 0.05639 0.00369,
 	0.06293 0.05619 0.00369,
 	0.0626 0.05586 0.00369,
 	0.06238 0.05543 0.00369,
 	0.06216 0.055 0.00369,
 	0.06191 0.0546 0.00369,
 	0.06159 0.05424 0.00369,
 	0.06131 0.05385 0.00369,
 	0.06108 0.05343 0.00369,
 	0.06089 0.05299 0.00369,
 	0.06066 0.05257 0.00369,
 	0.06039 0.05217 0.00369,
 	0.06012 0.05177 0.00369,
 	0.05984 0.05138 0.00369,
 	0.0596 0.05097 0.00369,
 	0.05941 0.05053 0.00369,
 	0.05925 0.05008 0.00369,
 	0.05918 0.04961 0.00369,
 	0.05889 0.04923 0.00369,
 	0.05859 0.04886 0.00369,
 	0.05831 0.04847 0.00369,
 	0.05812 0.04804 0.00369,
 	0.05807 0.04756 0.00369,
 	0.05802 0.04709 0.00369,
 	0.05796 0.04661 0.00369,
 	0.05766 0.04624 0.00369,
 	0.05734 0.04589 0.00369,
 	0.05713 0.04547 0.00369,
 	0.05719 0.04501 0.00369,
 	0.05725 0.04453 0.00369,
 	0.05731 0.04405 0.00369,
 	0.05735 0.04357 0.00369,
 	0.05736 0.04309 0.00369,
 	0.05733 0.04261 0.00369,
 	0.05728 0.04214 0.00369,
 	0.05723 0.04166 0.00369,
 	0.0572 0.04118 0.00369,
 	0.05727 0.0407 0.00369,
 	0.05734 0.04023 0.00369,
 	0.05747 0.03977 0.00369,
 	0.05767 0.03933 0.00369,
 	0.05787 0.03889 0.00369,
 	0.05806 0.03845 0.00369,
 	0.05825 0.03801 0.00369,
 	0.05843 0.03757 0.00369,
 	0.05863 0.03713 0.00369,
 	0.05891 0.03674 0.00369,
 	0.05922 0.03637 0.00369,
 	0.0596 0.03609 0.00369,
 	0.06002 0.03586 0.00369,
 	0.06046 0.03566 0.00369,
 	0.06088 0.03544 0.00369,
 	0.06127 0.03515 0.00369,
 	0.06156 0.03481 0.00369,
 	0.06152 0.03435 0.00369,
 	0.06131 0.03392 0.00369,
 	0.06103 0.03358 0.00369,
 	0.06057 0.03342 0.00369,
 	0.06012 0.03326 0.00369,
 	0.05981 0.03363 0.00369,
 	0.05948 0.03398 0.00369,
 	0.05913 0.0343 0.00369,
 	0.05869 0.03448 0.00369,
 	0.05824 0.03465 0.00369,
 	0.05778 0.03481 0.00369,
 	0.05733 0.03497 0.00369,
 	0.05688 0.03513 0.00369,
 	0.05642 0.03527 0.00369,
 	0.05595 0.03539 0.00369,
 	0.05548 0.03549 0.00369,
 	0.05501 0.0356 0.00369,
 	0.05455 0.03572 0.00369,
 	0.05412 0.03594 0.00369,
 	0.05368 0.03614 0.00369,
 	0.05323 0.03626 0.00369,
 	0.05277 0.03612 0.00369,
 	0.05234 0.03591 0.00369,
 	0.05193 0.03567 0.00369,
 	0.05152 0.03542 0.00369,
 	0.05112 0.03515 0.00369,
 	0.05072 0.03488 0.00369,
 	0.05034 0.03458 0.00369,
 	0.04997 0.0343 0.00369,
 	0.0498 0.03385 0.00369,
 	0.04949 0.03349 0.00369,
 	0.04928 0.03306 0.00369,
 	0.04909 0.03262 0.00369,
 	0.04894 0.03216 0.00369,
 	0.04886 0.03169 0.00369,
 	0.04884 0.03121 0.00369,
 	0.04879 0.03075 0.00369,
 	0.04845 0.03042 0.00369,
 	0.04816 0.03003 0.00369,
 	0.04788 0.02964 0.00369,
 	0.04755 0.02929 0.00369,
 	0.04721 0.02895 0.00369,
 	0.04686 0.02862 0.00369,
 	0.0465 0.0283 0.00369,
 	0.0461 0.02804 0.00369,
 	0.04576 0.02771 0.00369,
 	0.04548 0.02732 0.00369,
 	0.04534 0.02687 0.00369,
 	0.04524 0.0264 0.00369,
 	0.04528 0.02593 0.00369,
 	0.04538 0.02546 0.00369,
 	0.04548 0.02499 0.00369,
 	0.04558 0.02452 0.00369,
 	0.04553 0.02407 0.00369,
 	0.04527 0.02366 0.00369,
 	0.045 0.02327 0.00369,
 	0.04484 0.02282 0.00369,
 	0.0447 0.02236 0.00369,
 	0.04455 0.0219 0.00369,
 	0.04438 0.02145 0.00369,
 	0.04424 0.02099 0.00369,
 	0.04408 0.02055 0.00369,
 	0.04383 0.02014 0.00369,
 	0.04372 0.01969 0.00369,
 	0.04371 0.01921 0.00369,
 	0.04365 0.01874 0.00369,
 	0.04329 0.01846 0.00369,
 	0.04284 0.01828 0.00369,
 	0.04237 0.01829 0.00369,
 	0.04192 0.01846 0.00369,
 	0.04151 0.0187 0.00369,
 	0.04112 0.01898 0.00369,
 	0.04088 0.01939 0.00369,
 	0.04075 0.01984 0.00369,
 	0.04066 0.02031 0.00369,
 	0.0407 0.02079 0.00369,
 	0.04068 0.02127 0.00369,
 	0.04072 0.02174 0.00369,
 	0.04083 0.02221 0.00369,
 	0.04101 0.02266 0.00369,
 	0.04119 0.0231 0.00369,
 	0.04131 0.02356 0.00369,
 	0.04141 0.02403 0.00369,
 	0.04134 0.0245 0.00369,
 	0.04144 0.02497 0.00369,
 	0.04151 0.02544 0.00369,
 	0.04157 0.02592 0.00369,
 	0.04158 0.02639 0.00369,
 	0.04131 0.02678 0.00369,
 	0.04125 0.02724 0.00369,
 	0.04126 0.02772 0.00369,
 	0.04145 0.02814 0.00369,
 	0.04171 0.02855 0.00369,
 	0.0418 0.029 0.00369,
 	0.04179 0.02948 0.00369,
 	0.04162 0.02991 0.00369,
 	0.04136 0.03032 0.00369,
 	0.04123 0.03077 0.00369,
 	0.04133 0.03123 0.00369,
 	0.04155 0.03164 0.00369,
 	0.04177 0.03205 0.00369,
 	0.04174 0.03252 0.00369,
 	0.0417 0.033 0.00369,
 	0.0418 0.03347 0.00369,
 	0.04178 0.03394 0.00369,
 	0.04172 0.03442 0.00369,
 	0.04166 0.0349 0.00369,
 	0.04159 0.03537 0.00369,
 	0.04155 0.03585 0.00369,
 	0.04153 0.03633 0.00369,
 	0.04149 0.03681 0.00369,
 	0.04145 0.03729 0.00369,
 	0.04143 0.03777 0.00369,
 	0.04122 0.0382 0.00369,
 	0.04102 0.03864 0.00369,
 	0.04083 0.03908 0.00369,
 	0.04065 0.03952 0.00369,
 	0.04054 0.03999 0.00369,
 	0.04042 0.04046 0.00369,
 	0.04028 0.04092 0.00369,
 	0.0402 0.04139 0.00369,
 	0.04014 0.04186 0.00369,
 	0.04002 0.04233 0.00369,
 	0.03982 0.04276 0.00369,
 	0.03962 0.0432 0.00369,
 	0.03943 0.04364 0.00369,
 	0.03923 0.04408 0.00369,
 	0.03908 0.04453 0.00369,
 	0.03891 0.04498 0.00369,
 	0.03874 0.04543 0.00369,
 	0.03835 0.04572 0.00369,
 	0.03797 0.04601 0.00369,
 	0.03758 0.04629 0.00369,
 	0.03721 0.04659 0.00369,
 	0.03695 0.04699 0.00369,
 	0.03681 0.04745 0.00369,
 	0.03674 0.04792 0.00369,
 	0.03668 0.0484 0.00369,
 	0.03658 0.04887 0.00369,
 	0.03648 0.04934 0.00369,
 	0.03632 0.04979 0.00369,
 	0.03605 0.05018 0.00369,
 	0.03565 0.05043 0.00369,
 	0.0353 0.05077 0.00369,
 	0.03496 0.0511 0.00369,
 	0.03462 0.05144 0.00369,
 	0.03428 0.05179 0.00369,
 	0.03396 0.05214 0.00369,
 	0.03367 0.05253 0.00369,
 	0.03339 0.05292 0.00369,
 	0.03322 0.05337 0.00369,
 	0.03309 0.0538 0.00369,
 	0.03343 0.05414 0.00369,
 	0.03377 0.05448 0.00369,
 	0.03419 0.05472 0.00369,
 	0.03461 0.05494 0.00369,
 	0.03506 0.05511 0.00369,
 	0.03551 0.05528 0.00369,
 	0.03595 0.05548 0.00369,
 	0.03641 0.05563 0.00369,
 	0.03687 0.05576 0.00369,
 	0.03733 0.05591 0.00369,
 	0.03778 0.05605 0.00369,
 	0.03823 0.05623 0.00369,
 	0.03867 0.05642 0.00369,
 	0.03909 0.05666 0.00369,
 	0.0395 0.0569 0.00369,
 	0.03993 0.05711 0.00369,
 	0.04037 0.05732 0.00369,
 	0.04076 0.05759 0.00369,
 	0.04115 0.05788 0.00369,
 	0.04154 0.05815 0.00369,
 	0.04194 0.05842 0.00369,
 	0.04234 0.05868 0.00369,
 	0.04274 0.05895 0.00369,
 	0.04316 0.05918 0.00369,
 	0.0436 0.05938 0.00369,
 	0.04406 0.05951 0.00369,
 	0.04452 0.05963 0.00369,
 	0.04499 0.05973 0.00369,
 	0.04544 0.0599 0.00369,
 	0.04583 0.06017 0.00369,
 	0.04617 0.0605 0.00369,
 	0.04648 0.06087 0.00369,
 	0.04679 0.06124 0.00369,
 	0.04707 0.06163 0.00369,
 	0.04743 0.06195 0.00369,
 	0.04783 0.0622 0.00369,
 	0.04828 0.06237 0.00369,
 	0.04873 0.06254 0.00369,
 	0.04917 0.06272 0.00369,
 	0.04962 0.0629 0.00369,
 	0.05002 0.06316 0.00369,
 	0.05041 0.06344 0.00369,
 	0.05081 0.06371 0.00369,
 	0.05121 0.06398 0.00369,
 	0.05161 0.06425 0.00369,
 	0.05198 0.06455 0.00369,
 	0.0524 0.06477 0.00369,
 	0.05284 0.06498 0.00369,
 	0.05328 0.06517 0.00369,
 	0.05372 0.06536 0.00369,
 	0.05417 0.06553 0.00369,
 	0.05463 0.06566 0.00369,
 	0.05511 0.06569 0.00369,
 	0.05549 0.06479 0.0041,
 	0.05583 0.06445 0.0041,
 	0.05617 0.06412 0.0041,
 	0.05658 0.06387 0.0041,
 	0.057 0.06364 0.0041,
 	0.05738 0.06335 0.0041,
 	0.05781 0.06314 0.0041,
 	0.05828 0.06305 0.0041,
 	0.05875 0.06311 0.0041,
 	0.05922 0.06316 0.0041,
 	0.05968 0.06304 0.0041,
 	0.06009 0.06279 0.0041,
 	0.06049 0.06253 0.0041,
 	0.0609 0.06229 0.0041,
 	0.06136 0.06215 0.0041,
 	0.06181 0.06198 0.0041,
 	0.06227 0.0619 0.0041,
 	0.06275 0.06188 0.0041,
 	0.06322 0.06199 0.0041,
 	0.06369 0.06208 0.0041,
 	0.06416 0.06211 0.0041,
 	0.06464 0.06213 0.0041,
 	0.06512 0.06216 0.0041,
 	0.0656 0.0622 0.0041,
 	0.06598 0.06193 0.0041,
 	0.06635 0.06162 0.0041,
 	0.0667 0.06129 0.0041,
 	0.06705 0.06097 0.0041,
 	0.06738 0.06062 0.0041,
 	0.06763 0.06021 0.0041,
 	0.06781 0.05979 0.0041,
 	0.0677 0.05932 0.0041,
 	0.06753 0.05888 0.0041,
 	0.06729 0.05846 0.0041,
 	0.06693 0.05818 0.0041,
 	0.0665 0.05798 0.0041,
 	0.06603 0.05787 0.0041,
 	0.06556 0.05779 0.0041,
 	0.06521 0.0575 0.0041,
 	0.06489 0.05715 0.0041,
 	0.06448 0.0569 0.0041,
 	0.06407 0.05665 0.0041,
 	0.06364 0.05646 0.0041,
 	0.0632 0.05627 0.0041,
 	0.06286 0.05594 0.0041,
 	0.0626 0.05554 0.0041,
 	0.06241 0.0551 0.0041,
 	0.0622 0.05467 0.0041,
 	0.06199 0.05424 0.0041,
 	0.0616 0.05399 0.0041,
 	0.06127 0.05365 0.0041,
 	0.06096 0.05329 0.0041,
 	0.06075 0.05286 0.0041,
 	0.0606 0.0524 0.0041,
 	0.06037 0.05199 0.0041,
 	0.0601 0.05159 0.0041,
 	0.05977 0.05124 0.0041,
 	0.05949 0.05086 0.0041,
 	0.0594 0.05039 0.0041,
 	0.05945 0.04992 0.0041,
 	0.05931 0.04947 0.0041,
 	0.05909 0.04905 0.0041,
 	0.05876 0.0487 0.0041,
 	0.05842 0.04836 0.0041,
 	0.05809 0.04802 0.0041,
 	0.05779 0.04765 0.0041,
 	0.05757 0.04724 0.0041,
 	0.05756 0.04676 0.0041,
 	0.05749 0.04628 0.0041,
 	0.0574 0.04581 0.0041,
 	0.05732 0.04534 0.0041,
 	0.05723 0.04487 0.0041,
 	0.05714 0.0444 0.0041,
 	0.05705 0.04393 0.0041,
 	0.057 0.04345 0.0041,
 	0.05706 0.04298 0.0041,
 	0.05722 0.04253 0.0041,
 	0.05721 0.04206 0.0041,
 	0.05719 0.04158 0.0041,
 	0.05702 0.04113 0.0041,
 	0.05688 0.04068 0.0041,
 	0.05684 0.0402 0.0041,
 	0.05688 0.03974 0.0041,
 	0.05711 0.03932 0.0041,
 	0.05745 0.03899 0.0041,
 	0.05781 0.03867 0.0041,
 	0.05817 0.03836 0.0041,
 	0.05838 0.03793 0.0041,
 	0.0585 0.03746 0.0041,
 	0.05875 0.03706 0.0041,
 	0.05906 0.03671 0.0041,
 	0.05941 0.03638 0.0041,
 	0.05979 0.03609 0.0041,
 	0.06021 0.03587 0.0041,
 	0.06058 0.03556 0.0041,
 	0.06083 0.03516 0.0041,
 	0.06108 0.03475 0.0041,
 	0.06082 0.03442 0.0041,
 	0.06043 0.03414 0.0041,
 	0.05999 0.03396 0.0041,
 	0.05951 0.034 0.0041,
 	0.05905 0.03412 0.0041,
 	0.05861 0.0343 0.0041,
 	0.05819 0.03452 0.0041,
 	0.0578 0.0348 0.0041,
 	0.05742 0.03509 0.0041,
 	0.05705 0.0354 0.0041,
 	0.05667 0.03568 0.0041,
 	0.05624 0.0359 0.0041,
 	0.05581 0.03611 0.0041,
 	0.05535 0.03622 0.0041,
 	0.05488 0.03633 0.0041,
 	0.05441 0.03642 0.0041,
 	0.05394 0.03649 0.0041,
 	0.05346 0.03647 0.0041,
 	0.05304 0.03626 0.0041,
 	0.05262 0.03602 0.0041,
 	0.05221 0.03577 0.0041,
 	0.05181 0.03551 0.0041,
 	0.05145 0.0352 0.0041,
 	0.05105 0.03493 0.0041,
 	0.05063 0.03472 0.0041,
 	0.0502 0.03452 0.0041,
 	0.04988 0.03418 0.0041,
 	0.0496 0.03379 0.0041,
 	0.04931 0.03341 0.0041,
 	0.04913 0.03298 0.0041,
 	0.04901 0.03251 0.0041,
 	0.04893 0.03205 0.0041,
 	0.04891 0.03157 0.0041,
 	0.04887 0.03109 0.0041,
 	0.04875 0.03065 0.0041,
 	0.04841 0.03031 0.0041,
 	0.04816 0.0299 0.0041,
 	0.04791 0.02949 0.0041,
 	0.04755 0.02918 0.0041,
 	0.04718 0.02887 0.0041,
 	0.04681 0.02857 0.0041,
 	0.04644 0.02827 0.0041,
 	0.0461 0.02793 0.0041,
 	0.04583 0.02754 0.0041,
 	0.0456 0.02712 0.0041,
 	0.04539 0.02669 0.0041,
 	0.04532 0.02623 0.0041,
 	0.04537 0.02575 0.0041,
 	0.04542 0.02527 0.0041,
 	0.04549 0.0248 0.0041,
 	0.04551 0.02433 0.0041,
 	0.04537 0.02387 0.0041,
 	0.04523 0.02341 0.0041,
 	0.04506 0.02296 0.0041,
 	0.0449 0.02251 0.0041,
 	0.04463 0.02213 0.0041,
 	0.04441 0.02171 0.0041,
 	0.0443 0.02124 0.0041,
 	0.04417 0.02078 0.0041,
 	0.04402 0.02033 0.0041,
 	0.04375 0.01995 0.0041,
 	0.04341 0.01961 0.0041,
 	0.04307 0.01927 0.0041,
 	0.04268 0.019 0.0041,
 	0.04222 0.01888 0.0041,
 	0.04175 0.0188 0.0041,
 	0.04129 0.01894 0.0041,
 	0.04084 0.0191 0.0041,
 	0.04066 0.01953 0.0041,
 	0.04065 0.02001 0.0041,
 	0.04065 0.02049 0.0041,
 	0.04065 0.02096 0.0041,
 	0.04066 0.02144 0.0041,
 	0.04075 0.02191 0.0041,
 	0.04089 0.02237 0.0041,
 	0.04103 0.02282 0.0041,
 	0.04119 0.02328 0.0041,
 	0.04135 0.02373 0.0041,
 	0.0415 0.02418 0.0041,
 	0.04164 0.02464 0.0041,
 	0.04175 0.02511 0.0041,
 	0.0418 0.02558 0.0041,
 	0.04164 0.02601 0.0041,
 	0.04143 0.02644 0.0041,
 	0.04142 0.02692 0.0041,
 	0.04141 0.0274 0.0041,
 	0.04143 0.02787 0.0041,
 	0.04166 0.02829 0.0041,
 	0.04179 0.02874 0.0041,
 	0.04176 0.02922 0.0041,
 	0.04166 0.02968 0.0041,
 	0.04151 0.03013 0.0041,
 	0.04136 0.03059 0.0041,
 	0.04125 0.03104 0.0041,
 	0.0414 0.03148 0.0041,
 	0.04151 0.03195 0.0041,
 	0.04159 0.03242 0.0041,
 	0.04168 0.03289 0.0041,
 	0.04178 0.03336 0.0041,
 	0.04176 0.03383 0.0041,
 	0.04169 0.0343 0.0041,
 	0.0416 0.03477 0.0041,
 	0.0415 0.03524 0.0041,
 	0.0414 0.03571 0.0041,
 	0.04131 0.03618 0.0041,
 	0.04124 0.03665 0.0041,
 	0.04123 0.03713 0.0041,
 	0.04123 0.03761 0.0041,
 	0.04123 0.03809 0.0041,
 	0.04121 0.03857 0.0041,
 	0.04106 0.03902 0.0041,
 	0.0409 0.03947 0.0041,
 	0.04073 0.03992 0.0041,
 	0.04056 0.04037 0.0041,
 	0.04027 0.04074 0.0041,
 	0.04012 0.04119 0.0041,
 	0.04003 0.04166 0.0041,
 	0.03991 0.04212 0.0041,
 	0.03978 0.04258 0.0041,
 	0.03954 0.04299 0.0041,
 	0.03918 0.04331 0.0041,
 	0.03883 0.04363 0.0041,
 	0.03854 0.04401 0.0041,
 	0.0383 0.04442 0.0041,
 	0.03806 0.04484 0.0041,
 	0.03782 0.04526 0.0041,
 	0.03759 0.04567 0.0041,
 	0.03738 0.0461 0.0041,
 	0.03723 0.04656 0.0041,
 	0.03697 0.04696 0.0041,
 	0.03677 0.04739 0.0041,
 	0.03662 0.04784 0.0041,
 	0.03649 0.0483 0.0041,
 	0.03638 0.04877 0.0041,
 	0.03633 0.04925 0.0041,
 	0.03628 0.04972 0.0041,
 	0.03594 0.05003 0.0041,
 	0.03556 0.05033 0.0041,
 	0.03522 0.05067 0.0041,
 	0.03488 0.051 0.0041,
 	0.03451 0.05131 0.0041,
 	0.03412 0.05158 0.0041,
 	0.03378 0.05192 0.0041,
 	0.03351 0.05231 0.0041,
 	0.03343 0.05277 0.0041,
 	0.03332 0.05324 0.0041,
 	0.03322 0.0537 0.0041,
 	0.03364 0.05393 0.0041,
 	0.03407 0.05415 0.0041,
 	0.03451 0.05435 0.0041,
 	0.03496 0.05449 0.0041,
 	0.03542 0.05464 0.0041,
 	0.03587 0.0548 0.0041,
 	0.03633 0.05494 0.0041,
 	0.03679 0.05504 0.0041,
 	0.03721 0.05525 0.0041,
 	0.03756 0.05557 0.0041,
 	0.03792 0.05589 0.0041,
 	0.0383 0.05618 0.0041,
 	0.03869 0.05646 0.0041,
 	0.03911 0.05669 0.0041,
 	0.03954 0.0569 0.0041,
 	0.03998 0.0571 0.0041,
 	0.04041 0.0573 0.0041,
 	0.04083 0.05753 0.0041,
 	0.04124 0.05777 0.0041,
 	0.04164 0.05805 0.0041,
 	0.04204 0.05831 0.0041,
 	0.04245 0.05855 0.0041,
 	0.04288 0.05875 0.0041,
 	0.04333 0.05893 0.0041,
 	0.04379 0.05904 0.0041,
 	0.04426 0.05916 0.0041,
 	0.04473 0.05924 0.0041,
 	0.04519 0.05937 0.0041,
 	0.04564 0.05952 0.0041,
 	0.04601 0.05983 0.0041,
 	0.04634 0.06016 0.0041,
 	0.0466 0.06057 0.0041,
 	0.04685 0.06097 0.0041,
 	0.04719 0.0613 0.0041,
 	0.04759 0.06156 0.0041,
 	0.04804 0.06173 0.0041,
 	0.04849 0.0619 0.0041,
 	0.04894 0.06205 0.0041,
 	0.0494 0.06221 0.0041,
 	0.0498 0.06245 0.0041,
 	0.05019 0.06273 0.0041,
 	0.05058 0.06301 0.0041,
 	0.05093 0.06334 0.0041,
 	0.05127 0.06367 0.0041,
 	0.05162 0.064 0.0041,
 	0.05198 0.06431 0.0041,
 	0.05238 0.06458 0.0041,
 	0.05278 0.06485 0.0041,
 	0.05322 0.06504 0.0041,
 	0.05367 0.06518 0.0041,
 	0.05415 0.06518 0.0041,
 	0.05462 0.06515 0.0041,
 	0.05509 0.06502 0.0041,
 	0.05565 0.06269 0.00451,
 	0.05604 0.06242 0.00451,
 	0.05649 0.06227 0.00451,
 	0.05694 0.06213 0.00451,
 	0.05742 0.06212 0.00451,
 	0.05789 0.06202 0.00451,
 	0.05836 0.06194 0.00451,
 	0.05884 0.06193 0.00451,
 	0.05932 0.06193 0.00451,
 	0.0598 0.06194 0.00451,
 	0.06028 0.06193 0.00451,
 	0.06075 0.06186 0.00451,
 	0.06121 0.06175 0.00451,
 	0.06169 0.06172 0.00451,
 	0.06216 0.06167 0.00451,
 	0.06264 0.0616 0.00451,
 	0.06311 0.0616 0.00451,
 	0.06358 0.06169 0.00451,
 	0.06405 0.06174 0.00451,
 	0.06452 0.06182 0.00451,
 	0.06499 0.06191 0.00451,
 	0.06547 0.06194 0.00451,
 	0.0659 0.06176 0.00451,
 	0.06631 0.06151 0.00451,
 	0.06662 0.06117 0.00451,
 	0.0669 0.06077 0.00451,
 	0.06715 0.06037 0.00451,
 	0.0674 0.05996 0.00451,
 	0.06761 0.05953 0.00451,
 	0.06764 0.05905 0.00451,
 	0.06765 0.05858 0.00451,
 	0.06746 0.05813 0.00451,
 	0.06711 0.05788 0.00451,
 	0.06665 0.05777 0.00451,
 	0.06618 0.05787 0.00451,
 	0.06571 0.05793 0.00451,
 	0.06531 0.05768 0.00451,
 	0.06493 0.05738 0.00451,
 	0.06456 0.05708 0.00451,
 	0.0642 0.05677 0.00451,
 	0.06382 0.05647 0.00451,
 	0.06345 0.05617 0.00451,
 	0.06314 0.0558 0.00451,
 	0.06286 0.05542 0.00451,
 	0.06269 0.05497 0.00451,
 	0.06252 0.05452 0.00451,
 	0.06233 0.05409 0.00451,
 	0.06212 0.05365 0.00451,
 	0.06171 0.0534 0.00451,
 	0.06133 0.05312 0.00451,
 	0.06102 0.05277 0.00451,
 	0.06076 0.05236 0.00451,
 	0.06055 0.05193 0.00451,
 	0.06033 0.0515 0.00451,
 	0.06008 0.0511 0.00451,
 	0.05979 0.05072 0.00451,
 	0.05955 0.05031 0.00451,
 	0.05952 0.04985 0.00451,
 	0.05953 0.04937 0.00451,
 	0.05947 0.0489 0.00451,
 	0.05906 0.04865 0.00451,
 	0.05868 0.04839 0.00451,
 	0.05845 0.04796 0.00451,
 	0.05823 0.04754 0.00451,
 	0.05803 0.0471 0.00451,
 	0.05782 0.04668 0.00451,
 	0.0576 0.04625 0.00451,
 	0.05739 0.04582 0.00451,
 	0.05728 0.04535 0.00451,
 	0.05721 0.04488 0.00451,
 	0.0572 0.0444 0.00451,
 	0.05719 0.04392 0.00451,
 	0.05719 0.04344 0.00451,
 	0.05718 0.04297 0.00451,
 	0.05719 0.04249 0.00451,
 	0.05716 0.04201 0.00451,
 	0.05707 0.04154 0.00451,
 	0.05699 0.04107 0.00451,
 	0.05696 0.04059 0.00451,
 	0.05694 0.04011 0.00451,
 	0.05699 0.03964 0.00451,
 	0.05714 0.03918 0.00451,
 	0.05732 0.03874 0.00451,
 	0.05748 0.03829 0.00451,
 	0.05766 0.03785 0.00451,
 	0.05791 0.03744 0.00451,
 	0.05817 0.03704 0.00451,
 	0.05862 0.03689 0.00451,
 	0.05904 0.03667 0.00451,
 	0.05918 0.03621 0.00451,
 	0.05899 0.03586 0.00451,
 	0.05861 0.03556 0.00451,
 	0.05816 0.03542 0.00451,
 	0.05769 0.03537 0.00451,
 	0.05725 0.03553 0.00451,
 	0.05677 0.03553 0.00451,
 	0.0563 0.03563 0.00451,
 	0.05583 0.03573 0.00451,
 	0.05539 0.03592 0.00451,
 	0.05495 0.03611 0.00451,
 	0.05449 0.03625 0.00451,
 	0.05405 0.03642 0.00451,
 	0.05358 0.03646 0.00451,
 	0.05316 0.03625 0.00451,
 	0.05271 0.03608 0.00451,
 	0.05233 0.03581 0.00451,
 	0.05199 0.03546 0.00451,
 	0.05162 0.03516 0.00451,
 	0.05122 0.0349 0.00451,
 	0.05079 0.0347 0.00451,
 	0.05037 0.03447 0.00451,
 	0.04998 0.03419 0.00451,
 	0.04969 0.03382 0.00451,
 	0.04946 0.0334 0.00451,
 	0.04923 0.03298 0.00451,
 	0.04909 0.03252 0.00451,
 	0.04898 0.03206 0.00451,
 	0.0489 0.03159 0.00451,
 	0.0488 0.03112 0.00451,
 	0.04865 0.03066 0.00451,
 	0.04851 0.03021 0.00451,
 	0.04817 0.02986 0.00451,
 	0.04785 0.02951 0.00451,
 	0.04761 0.0291 0.00451,
 	0.04733 0.02873 0.00451,
 	0.04696 0.02842 0.00451,
 	0.04658 0.02813 0.00451,
 	0.04623 0.02781 0.00451,
 	0.04592 0.02744 0.00451,
 	0.04568 0.02703 0.00451,
 	0.04543 0.02662 0.00451,
 	0.04521 0.02619 0.00451,
 	0.04506 0.02574 0.00451,
 	0.04495 0.02527 0.00451,
 	0.04487 0.0248 0.00451,
 	0.04484 0.02433 0.00451,
 	0.04484 0.02385 0.00451,
 	0.04485 0.02337 0.00451,
 	0.04478 0.0229 0.00451,
 	0.04468 0.02243 0.00451,
 	0.04456 0.02197 0.00451,
 	0.0444 0.02152 0.00451,
 	0.04424 0.02106 0.00451,
 	0.04408 0.02061 0.00451,
 	0.04384 0.02021 0.00451,
 	0.0435 0.01987 0.00451,
 	0.04309 0.01964 0.00451,
 	0.04264 0.01947 0.00451,
 	0.04217 0.01948 0.00451,
 	0.0417 0.01956 0.00451,
 	0.04127 0.01976 0.00451,
 	0.04087 0.02002 0.00451,
 	0.04056 0.02037 0.00451,
 	0.04046 0.02082 0.00451,
 	0.04049 0.0213 0.00451,
 	0.04055 0.02178 0.00451,
 	0.04088 0.0221 0.00451,
 	0.04105 0.02254 0.00451,
 	0.04108 0.02301 0.00451,
 	0.04101 0.02348 0.00451,
 	0.041 0.02396 0.00451,
 	0.04103 0.02444 0.00451,
 	0.04121 0.02484 0.00451,
 	0.04156 0.02516 0.00451,
 	0.04176 0.02556 0.00451,
 	0.04166 0.02601 0.00451,
 	0.04139 0.02641 0.00451,
 	0.04117 0.02682 0.00451,
 	0.04109 0.02729 0.00451,
 	0.04109 0.02777 0.00451,
 	0.04132 0.02816 0.00451,
 	0.04161 0.02853 0.00451,
 	0.04175 0.02899 0.00451,
 	0.04181 0.02946 0.00451,
 	0.0418 0.02994 0.00451,
 	0.04162 0.03035 0.00451,
 	0.0414 0.03078 0.00451,
 	0.04126 0.03122 0.00451,
 	0.04142 0.03167 0.00451,
 	0.04152 0.03213 0.00451,
 	0.04158 0.03261 0.00451,
 	0.04163 0.03308 0.00451,
 	0.04161 0.03356 0.00451,
 	0.04163 0.03404 0.00451,
 	0.04162 0.03452 0.00451,
 	0.04156 0.03499 0.00451,
 	0.04147 0.03546 0.00451,
 	0.04135 0.03592 0.00451,
 	0.04122 0.03638 0.00451,
 	0.04119 0.03686 0.00451,
 	0.04116 0.03734 0.00451,
 	0.04111 0.03781 0.00451,
 	0.04105 0.03829 0.00451,
 	0.04088 0.03873 0.00451,
 	0.04067 0.03916 0.00451,
 	0.0406 0.03963 0.00451,
 	0.04054 0.04011 0.00451,
 	0.0405 0.04058 0.00451,
 	0.04046 0.04106 0.00451,
 	0.04032 0.04152 0.00451,
 	0.04016 0.04197 0.00451,
 	0.03995 0.0424 0.00451,
 	0.03967 0.04277 0.00451,
 	0.03927 0.04303 0.00451,
 	0.03894 0.04338 0.00451,
 	0.03865 0.04375 0.00451,
 	0.03841 0.04417 0.00451,
 	0.03818 0.04459 0.00451,
 	0.03799 0.04503 0.00451,
 	0.03779 0.04546 0.00451,
 	0.03756 0.04588 0.00451,
 	0.0373 0.04628 0.00451,
 	0.03708 0.04671 0.00451,
 	0.03691 0.04715 0.00451,
 	0.03674 0.0476 0.00451,
 	0.03657 0.04805 0.00451,
 	0.03631 0.04844 0.00451,
 	0.03614 0.04889 0.00451,
 	0.03586 0.04927 0.00451,
 	0.03553 0.04962 0.00451,
 	0.03521 0.04997 0.00451,
 	0.03493 0.05036 0.00451,
 	0.03465 0.05075 0.00451,
 	0.03437 0.05114 0.00451,
 	0.03409 0.05153 0.00451,
 	0.03382 0.05192 0.00451,
 	0.03359 0.05234 0.00451,
 	0.03341 0.05278 0.00451,
 	0.03331 0.05325 0.00451,
 	0.03337 0.05366 0.00451,
 	0.03379 0.05388 0.00451,
 	0.03424 0.05405 0.00451,
 	0.0347 0.05419 0.00451,
 	0.03516 0.05433 0.00451,
 	0.03561 0.05449 0.00451,
 	0.03605 0.05467 0.00451,
 	0.03651 0.05479 0.00451,
 	0.03698 0.05489 0.00451,
 	0.03735 0.05519 0.00451,
 	0.03769 0.05552 0.00451,
 	0.03812 0.05568 0.00451,
 	0.03855 0.05589 0.00451,
 	0.03897 0.05611 0.00451,
 	0.0394 0.05633 0.00451,
 	0.03982 0.05655 0.00451,
 	0.0402 0.05682 0.00451,
 	0.0405 0.0572 0.00451,
 	0.04092 0.05742 0.00451,
 	0.04135 0.05763 0.00451,
 	0.04178 0.05785 0.00451,
 	0.04221 0.05805 0.00451,
 	0.04265 0.05824 0.00451,
 	0.0431 0.05841 0.00451,
 	0.04356 0.05855 0.00451,
 	0.04401 0.05869 0.00451,
 	0.04448 0.0588 0.00451,
 	0.04496 0.05885 0.00451,
 	0.04543 0.05889 0.00451,
 	0.04588 0.05899 0.00451,
 	0.04619 0.05935 0.00451,
 	0.0465 0.05971 0.00451,
 	0.04676 0.06011 0.00451,
 	0.04721 0.06027 0.00451,
 	0.04766 0.06043 0.00451,
 	0.04812 0.06057 0.00451,
 	0.04858 0.06072 0.00451,
 	0.04904 0.06082 0.00451,
 	0.04952 0.06085 0.00451,
 	0.05 0.06083 0.00451,
 	0.05048 0.06079 0.00451,
 	0.05095 0.06075 0.00451,
 	0.05143 0.06071 0.00451,
 	0.05188 0.06085 0.00451,
 	0.05231 0.06105 0.00451,
 	0.05272 0.0613 0.00451,
 	0.05311 0.06158 0.00451,
 	0.05349 0.06187 0.00451,
 	0.05387 0.06216 0.00451,
 	0.05425 0.06245 0.00451,
 	0.0547 0.06259 0.00451,
 	0.05517 0.06267 0.00451,
 	0.05434 0.06139 0.00492,
 	0.0547 0.06166 0.00492,
 	0.05517 0.06176 0.00492,
 	0.05565 0.06176 0.00492,
 	0.05609 0.0616 0.00492,
 	0.05654 0.06145 0.00492,
 	0.05701 0.06135 0.00492,
 	0.05747 0.06122 0.00492,
 	0.05795 0.06118 0.00492,
 	0.05843 0.06118 0.00492,
 	0.05891 0.06121 0.00492,
 	0.05938 0.0613 0.00492,
 	0.05984 0.06142 0.00492,
 	0.06031 0.06153 0.00492,
 	0.06076 0.0614 0.00492,
 	0.06123 0.06143 0.00492,
 	0.06171 0.06149 0.00492,
 	0.06218 0.06153 0.00492,
 	0.06265 0.06146 0.00492,
 	0.06313 0.06138 0.00492,
 	0.06361 0.06137 0.00492,
 	0.06409 0.06138 0.00492,
 	0.06457 0.06138 0.00492,
 	0.06499 0.0616 0.00492,
 	0.06544 0.06172 0.00492,
 	0.06592 0.06175 0.00492,
 	0.06633 0.0615 0.00492,
 	0.06665 0.06117 0.00492,
 	0.06689 0.06076 0.00492,
 	0.06712 0.06033 0.00492,
 	0.06735 0.05991 0.00492,
 	0.06761 0.05951 0.00492,
 	0.0678 0.05908 0.00492,
 	0.06767 0.05865 0.00492,
 	0.0674 0.05825 0.00492,
 	0.06709 0.05789 0.00492,
 	0.06668 0.05765 0.00492,
 	0.06624 0.05745 0.00492,
 	0.06581 0.05724 0.00492,
 	0.06537 0.05705 0.00492,
 	0.06491 0.05691 0.00492,
 	0.06447 0.05673 0.00492,
 	0.06402 0.05658 0.00492,
 	0.06362 0.05632 0.00492,
 	0.06336 0.05592 0.00492,
 	0.0631 0.05551 0.00492,
 	0.06284 0.05511 0.00492,
 	0.06254 0.05473 0.00492,
 	0.06251 0.05425 0.00492,
 	0.06239 0.05381 0.00492,
 	0.06211 0.05342 0.00492,
 	0.0618 0.05306 0.00492,
 	0.06146 0.05271 0.00492,
 	0.06119 0.05232 0.00492,
 	0.06094 0.05191 0.00492,
 	0.0607 0.05149 0.00492,
 	0.06048 0.05107 0.00492,
 	0.06024 0.05066 0.00492,
 	0.05992 0.05029 0.00492,
 	0.05967 0.04989 0.00492,
 	0.05966 0.04941 0.00492,
 	0.05962 0.04894 0.00492,
 	0.05944 0.0485 0.00492,
 	0.05925 0.04806 0.00492,
 	0.05884 0.04781 0.00492,
 	0.05851 0.04748 0.00492,
 	0.05824 0.04708 0.00492,
 	0.05807 0.04664 0.00492,
 	0.05795 0.04617 0.00492,
 	0.05783 0.04571 0.00492,
 	0.05773 0.04524 0.00492,
 	0.05764 0.04477 0.00492,
 	0.05753 0.0443 0.00492,
 	0.0574 0.04384 0.00492,
 	0.05723 0.04339 0.00492,
 	0.0572 0.04292 0.00492,
 	0.05714 0.04244 0.00492,
 	0.057 0.04199 0.00492,
 	0.05685 0.04153 0.00492,
 	0.0567 0.04107 0.00492,
 	0.05663 0.0406 0.00492,
 	0.0566 0.04012 0.00492,
 	0.0568 0.0397 0.00492,
 	0.05707 0.0393 0.00492,
 	0.05732 0.03889 0.00492,
 	0.05757 0.03848 0.00492,
 	0.05782 0.03807 0.00492,
 	0.05804 0.03764 0.00492,
 	0.05825 0.03721 0.00492,
 	0.05847 0.03679 0.00492,
 	0.0587 0.03637 0.00492,
 	0.05891 0.03593 0.00492,
 	0.05904 0.03547 0.00492,
 	0.05908 0.035 0.00492,
 	0.0589 0.03455 0.00492,
 	0.05864 0.03428 0.00492,
 	0.05821 0.03448 0.00492,
 	0.05782 0.03476 0.00492,
 	0.05745 0.03507 0.00492,
 	0.05705 0.03531 0.00492,
 	0.05658 0.03539 0.00492,
 	0.0561 0.03547 0.00492,
 	0.05567 0.03566 0.00492,
 	0.05529 0.03594 0.00492,
 	0.05486 0.03614 0.00492,
 	0.05439 0.03622 0.00492,
 	0.05392 0.03629 0.00492,
 	0.05344 0.03623 0.00492,
 	0.05302 0.03605 0.00492,
 	0.05266 0.03573 0.00492,
 	0.05227 0.03545 0.00492,
 	0.05188 0.03516 0.00492,
 	0.05147 0.03492 0.00492,
 	0.05105 0.03468 0.00492,
 	0.05063 0.03445 0.00492,
 	0.0502 0.03424 0.00492,
 	0.04986 0.03391 0.00492,
 	0.04953 0.03356 0.00492,
 	0.04935 0.03313 0.00492,
 	0.04918 0.03268 0.00492,
 	0.04901 0.03224 0.00492,
 	0.04895 0.03176 0.00492,
 	0.04889 0.03129 0.00492,
 	0.04879 0.03082 0.00492,
 	0.04868 0.03035 0.00492,
 	0.04845 0.02994 0.00492,
 	0.04809 0.02962 0.00492,
 	0.04774 0.0293 0.00492,
 	0.04739 0.02897 0.00492,
 	0.04701 0.02867 0.00492,
 	0.04664 0.02837 0.00492,
 	0.04628 0.02806 0.00492,
 	0.04594 0.02771 0.00492,
 	0.04558 0.02741 0.00492,
 	0.0452 0.02712 0.00492,
 	0.04503 0.02668 0.00492,
 	0.04503 0.0262 0.00492,
 	0.04503 0.02572 0.00492,
 	0.04509 0.02524 0.00492,
 	0.04526 0.0248 0.00492,
 	0.0453 0.02432 0.00492,
 	0.04517 0.02387 0.00492,
 	0.04491 0.02347 0.00492,
 	0.04477 0.02302 0.00492,
 	0.04468 0.02255 0.00492,
 	0.04453 0.02209 0.00492,
 	0.04436 0.02164 0.00492,
 	0.04426 0.02118 0.00492,
 	0.04411 0.02072 0.00492,
 	0.04394 0.02027 0.00492,
 	0.04366 0.0199 0.00492,
 	0.04326 0.01964 0.00492,
 	0.04283 0.01944 0.00492,
 	0.04237 0.0193 0.00492,
 	0.0419 0.01923 0.00492,
 	0.04143 0.01928 0.00492,
 	0.04096 0.01938 0.00492,
 	0.04076 0.01976 0.00492,
 	0.04063 0.02022 0.00492,
 	0.04048 0.02068 0.00492,
 	0.04031 0.02113 0.00492,
 	0.04041 0.02158 0.00492,
 	0.04058 0.02203 0.00492,
 	0.04087 0.02238 0.00492,
 	0.04121 0.02271 0.00492,
 	0.04147 0.02311 0.00492,
 	0.04165 0.02355 0.00492,
 	0.04181 0.02401 0.00492,
 	0.04185 0.02448 0.00492,
 	0.04185 0.02496 0.00492,
 	0.0418 0.02544 0.00492,
 	0.04173 0.0259 0.00492,
 	0.04141 0.02625 0.00492,
 	0.04114 0.02665 0.00492,
 	0.04113 0.02711 0.00492,
 	0.04119 0.02758 0.00492,
 	0.04133 0.02803 0.00492,
 	0.04157 0.02845 0.00492,
 	0.04171 0.02891 0.00492,
 	0.04179 0.02937 0.00492,
 	0.04169 0.02984 0.00492,
 	0.0415 0.03027 0.00492,
 	0.04129 0.03071 0.00492,
 	0.04139 0.03116 0.00492,
 	0.04153 0.03162 0.00492,
 	0.04161 0.03209 0.00492,
 	0.04161 0.03257 0.00492,
 	0.04161 0.03305 0.00492,
 	0.04161 0.03353 0.00492,
 	0.04161 0.03401 0.00492,
 	0.0416 0.03449 0.00492,
 	0.04138 0.0349 0.00492,
 	0.04125 0.03536 0.00492,
 	0.04119 0.03583 0.00492,
 	0.04118 0.03631 0.00492,
 	0.0412 0.03679 0.00492,
 	0.04122 0.03727 0.00492,
 	0.04123 0.03775 0.00492,
 	0.04122 0.03823 0.00492,
 	0.04116 0.0387 0.00492,
 	0.04105 0.03917 0.00492,
 	0.04094 0.03964 0.00492,
 	0.04084 0.04011 0.00492,
 	0.04064 0.04054 0.00492,
 	0.04041 0.04096 0.00492,
 	0.04022 0.0414 0.00492,
 	0.04006 0.04185 0.00492,
 	0.03987 0.04229 0.00492,
 	0.03957 0.04266 0.00492,
 	0.03924 0.04301 0.00492,
 	0.03891 0.04336 0.00492,
 	0.03865 0.04376 0.00492,
 	0.0385 0.04421 0.00492,
 	0.0384 0.04468 0.00492,
 	0.03823 0.04513 0.00492,
 	0.03797 0.0455 0.00492,
 	0.0376 0.0458 0.00492,
 	0.03726 0.04615 0.00492,
 	0.03711 0.0466 0.00492,
 	0.03698 0.04706 0.00492,
 	0.03686 0.04753 0.00492,
 	0.03674 0.04799 0.00492,
 	0.03658 0.04844 0.00492,
 	0.03638 0.04888 0.00492,
 	0.03615 0.0493 0.00492,
 	0.03584 0.04966 0.00492,
 	0.0355 0.05 0.00492,
 	0.03516 0.05034 0.00492,
 	0.03482 0.05068 0.00492,
 	0.03449 0.05103 0.00492,
 	0.03417 0.05138 0.00492,
 	0.03385 0.05175 0.00492,
 	0.03354 0.05212 0.00492,
 	0.03325 0.0525 0.00492,
 	0.03309 0.05294 0.00492,
 	0.03307 0.05342 0.00492,
 	0.03346 0.05368 0.00492,
 	0.03387 0.05393 0.00492,
 	0.03431 0.05411 0.00492,
 	0.03479 0.05416 0.00492,
 	0.03527 0.0542 0.00492,
 	0.03574 0.0543 0.00492,
 	0.03619 0.05446 0.00492,
 	0.03663 0.05465 0.00492,
 	0.03703 0.05491 0.00492,
 	0.03743 0.05518 0.00492,
 	0.03782 0.05545 0.00492,
 	0.03827 0.05563 0.00492,
 	0.0387 0.05583 0.00492,
 	0.03913 0.05604 0.00492,
 	0.03956 0.05626 0.00492,
 	0.03999 0.05648 0.00492,
 	0.04039 0.05674 0.00492,
 	0.0408 0.05698 0.00492,
 	0.04122 0.05722 0.00492,
 	0.04163 0.05748 0.00492,
 	0.04203 0.05774 0.00492,
 	0.04244 0.05799 0.00492,
 	0.04284 0.05825 0.00492,
 	0.04324 0.0585 0.00492,
 	0.04371 0.05857 0.00492,
 	0.04419 0.05858 0.00492,
 	0.04467 0.05855 0.00492,
 	0.04515 0.05853 0.00492,
 	0.04563 0.05852 0.00492,
 	0.04602 0.05878 0.00492,
 	0.04641 0.05907 0.00492,
 	0.04673 0.05941 0.00492,
 	0.04708 0.05974 0.00492,
 	0.04753 0.05988 0.00492,
 	0.048 0.05994 0.00492,
 	0.04848 0.05998 0.00492,
 	0.04896 0.06004 0.00492,
 	0.04943 0.06011 0.00492,
 	0.04991 0.06016 0.00492,
 	0.05039 0.06013 0.00492,
 	0.05087 0.0601 0.00492,
 	0.05135 0.06007 0.00492,
 	0.05181 0.0601 0.00492,
 	0.05224 0.06032 0.00492,
 	0.05269 0.0605 0.00492,
 	0.05314 0.06066 0.00492,
 	0.05358 0.06084 0.00492,
 	0.05401 0.06104 0.00492,
 	0.05527 0.06136 0.00533,
 	0.05573 0.06123 0.00533,
 	0.0562 0.06112 0.00533,
 	0.05667 0.06101 0.00533,
 	0.05713 0.0609 0.00533,
 	0.0576 0.06081 0.00533,
 	0.05808 0.06085 0.00533,
 	0.05855 0.06096 0.00533,
 	0.05901 0.06107 0.00533,
 	0.05948 0.06118 0.00533,
 	0.05993 0.06133 0.00533,
 	0.06041 0.06136 0.00533,
 	0.06089 0.06129 0.00533,
 	0.06135 0.06118 0.00533,
 	0.06183 0.06117 0.00533,
 	0.06231 0.06118 0.00533,
 	0.06279 0.06118 0.00533,
 	0.06327 0.06118 0.00533,
 	0.06375 0.06117 0.00533,
 	0.06423 0.0612 0.00533,
 	0.06471 0.06125 0.00533,
 	0.06517 0.06136 0.00533,
 	0.0656 0.06155 0.00533,
 	0.06606 0.06143 0.00533,
 	0.06653 0.06132 0.00533,
 	0.06678 0.06095 0.00533,
 	0.06696 0.06051 0.00533,
 	0.0672 0.06009 0.00533,
 	0.06746 0.05968 0.00533,
 	0.0676 0.05923 0.00533,
 	0.06762 0.05875 0.00533,
 	0.06752 0.05831 0.00533,
 	0.06716 0.058 0.00533,
 	0.06676 0.05775 0.00533,
 	0.06631 0.05758 0.00533,
 	0.06591 0.05732 0.00533,
 	0.06552 0.05703 0.00533,
 	0.06515 0.05673 0.00533,
 	0.06472 0.05652 0.00533,
 	0.06428 0.05633 0.00533,
 	0.06385 0.05613 0.00533,
 	0.06353 0.0558 0.00533,
 	0.06325 0.05541 0.00533,
 	0.06295 0.05505 0.00533,
 	0.06281 0.05459 0.00533,
 	0.06272 0.05412 0.00533,
 	0.06259 0.05366 0.00533,
 	0.06235 0.05326 0.00533,
 	0.06196 0.05301 0.00533,
 	0.06157 0.05277 0.00533,
 	0.06124 0.05242 0.00533,
 	0.06093 0.05205 0.00533,
 	0.06068 0.05165 0.00533,
 	0.06045 0.05122 0.00533,
 	0.06027 0.05078 0.00533,
 	0.0601 0.05033 0.00533,
 	0.05994 0.04988 0.00533,
 	0.05979 0.04942 0.00533,
 	0.05964 0.04897 0.00533,
 	0.05943 0.04853 0.00533,
 	0.05923 0.0481 0.00533,
 	0.05899 0.04768 0.00533,
 	0.05871 0.04729 0.00533,
 	0.05839 0.04693 0.00533,
 	0.05827 0.04647 0.00533,
 	0.05818 0.046 0.00533,
 	0.05811 0.04553 0.00533,
 	0.05794 0.04507 0.00533,
 	0.05777 0.04462 0.00533,
 	0.05756 0.04419 0.00533,
 	0.05742 0.04374 0.00533,
 	0.05727 0.04328 0.00533,
 	0.0572 0.04281 0.00533,
 	0.05718 0.04233 0.00533,
 	0.05701 0.04188 0.00533,
 	0.05692 0.04141 0.00533,
 	0.05684 0.04094 0.00533,
 	0.05681 0.04046 0.00533,
 	0.0568 0.03998 0.00533,
 	0.05693 0.03954 0.00533,
 	0.05715 0.03912 0.00533,
 	0.05719 0.03864 0.00533,
 	0.05727 0.03818 0.00533,
 	0.05745 0.03773 0.00533,
 	0.05768 0.03732 0.00533,
 	0.058 0.03696 0.00533,
 	0.05831 0.03659 0.00533,
 	0.05862 0.03623 0.00533,
 	0.05891 0.03584 0.00533,
 	0.05909 0.03541 0.00533,
 	0.05909 0.03493 0.00533,
 	0.05879 0.03466 0.00533,
 	0.05833 0.03453 0.00533,
 	0.05785 0.03452 0.00533,
 	0.05739 0.0346 0.00533,
 	0.05695 0.0348 0.00533,
 	0.05651 0.035 0.00533,
 	0.05607 0.0352 0.00533,
 	0.05567 0.03545 0.00533,
 	0.05533 0.03579 0.00533,
 	0.05499 0.03613 0.00533,
 	0.05452 0.03613 0.00533,
 	0.05404 0.03611 0.00533,
 	0.05356 0.03606 0.00533,
 	0.0531 0.03596 0.00533,
 	0.05267 0.03575 0.00533,
 	0.05223 0.03554 0.00533,
 	0.0518 0.03533 0.00533,
 	0.05139 0.03509 0.00533,
 	0.05099 0.03483 0.00533,
 	0.05059 0.03456 0.00533,
 	0.05022 0.03425 0.00533,
 	0.04991 0.03388 0.00533,
 	0.04964 0.03349 0.00533,
 	0.04941 0.03307 0.00533,
 	0.04919 0.03264 0.00533,
 	0.04898 0.03221 0.00533,
 	0.04888 0.03177 0.00533,
 	0.04906 0.03132 0.00533,
 	0.04923 0.03087 0.00533,
 	0.0491 0.03042 0.00533,
 	0.04878 0.03008 0.00533,
 	0.04839 0.02979 0.00533,
 	0.04806 0.02946 0.00533,
 	0.04772 0.02911 0.00533,
 	0.04736 0.02879 0.00533,
 	0.04696 0.02854 0.00533,
 	0.04655 0.02829 0.00533,
 	0.04619 0.02796 0.00533,
 	0.04587 0.02761 0.00533,
 	0.04563 0.0272 0.00533,
 	0.04538 0.02679 0.00533,
 	0.04524 0.02633 0.00533,
 	0.04514 0.02587 0.00533,
 	0.04522 0.02541 0.00533,
 	0.04538 0.02496 0.00533,
 	0.04556 0.02452 0.00533,
 	0.04545 0.02407 0.00533,
 	0.04526 0.02363 0.00533,
 	0.04505 0.02319 0.00533,
 	0.04484 0.02276 0.00533,
 	0.04469 0.02231 0.00533,
 	0.04456 0.02184 0.00533,
 	0.04446 0.02137 0.00533,
 	0.04441 0.0209 0.00533,
 	0.04422 0.02046 0.00533,
 	0.04401 0.02003 0.00533,
 	0.04374 0.01964 0.00533,
 	0.04336 0.01938 0.00533,
 	0.04289 0.01929 0.00533,
 	0.04241 0.01932 0.00533,
 	0.04194 0.0194 0.00533,
 	0.04153 0.01963 0.00533,
 	0.04117 0.01994 0.00533,
 	0.0408 0.02026 0.00533,
 	0.04066 0.02071 0.00533,
 	0.04068 0.02119 0.00533,
 	0.04077 0.02166 0.00533,
 	0.04095 0.0221 0.00533,
 	0.04117 0.02252 0.00533,
 	0.04146 0.0229 0.00533,
 	0.04165 0.02334 0.00533,
 	0.04178 0.02381 0.00533,
 	0.04184 0.02428 0.00533,
 	0.04181 0.02476 0.00533,
 	0.04173 0.02523 0.00533,
 	0.04157 0.02568 0.00533,
 	0.04137 0.0261 0.00533,
 	0.04107 0.02648 0.00533,
 	0.04103 0.02695 0.00533,
 	0.04102 0.02743 0.00533,
 	0.04119 0.02787 0.00533,
 	0.04141 0.0283 0.00533,
 	0.04162 0.02873 0.00533,
 	0.04176 0.02919 0.00533,
 	0.04185 0.02966 0.00533,
 	0.04172 0.03013 0.00533,
 	0.04148 0.03053 0.00533,
 	0.04144 0.03101 0.00533,
 	0.04152 0.03148 0.00533,
 	0.0416 0.03194 0.00533,
 	0.04161 0.03242 0.00533,
 	0.04161 0.0329 0.00533,
 	0.04162 0.03338 0.00533,
 	0.0416 0.03386 0.00533,
 	0.04155 0.03434 0.00533,
 	0.04149 0.03482 0.00533,
 	0.04135 0.03528 0.00533,
 	0.04126 0.03575 0.00533,
 	0.04122 0.03623 0.00533,
 	0.04122 0.03671 0.00533,
 	0.04122 0.03719 0.00533,
 	0.04119 0.03767 0.00533,
 	0.04111 0.03814 0.00533,
 	0.04102 0.03861 0.00533,
 	0.04079 0.03903 0.00533,
 	0.0406 0.03947 0.00533,
 	0.04046 0.03993 0.00533,
 	0.04034 0.0404 0.00533,
 	0.04022 0.04086 0.00533,
 	0.0401 0.04133 0.00533,
 	0.03984 0.04173 0.00533,
 	0.03956 0.04211 0.00533,
 	0.03928 0.0425 0.00533,
 	0.03902 0.04291 0.00533,
 	0.03878 0.04333 0.00533,
 	0.03856 0.04375 0.00533,
 	0.03839 0.0442 0.00533,
 	0.03824 0.04466 0.00533,
 	0.03804 0.04509 0.00533,
 	0.03781 0.04552 0.00533,
 	0.03755 0.04592 0.00533,
 	0.03735 0.04635 0.00533,
 	0.03723 0.04681 0.00533,
 	0.03706 0.04725 0.00533,
 	0.03685 0.04768 0.00533,
 	0.03651 0.04801 0.00533,
 	0.03618 0.04836 0.00533,
 	0.03595 0.04878 0.00533,
 	0.03575 0.04921 0.00533,
 	0.03552 0.04964 0.00533,
 	0.03529 0.05005 0.00533,
 	0.03499 0.05042 0.00533,
 	0.03461 0.0507 0.00533,
 	0.03426 0.05104 0.00533,
 	0.03392 0.05138 0.00533,
 	0.03362 0.05175 0.00533,
 	0.03333 0.05213 0.00533,
 	0.0331 0.05256 0.00533,
 	0.03308 0.05303 0.00533,
 	0.03307 0.05351 0.00533,
 	0.0335 0.05372 0.00533,
 	0.03397 0.05384 0.00533,
 	0.03443 0.05395 0.00533,
 	0.0349 0.05405 0.00533,
 	0.03537 0.05416 0.00533,
 	0.03583 0.05428 0.00533,
 	0.03626 0.05449 0.00533,
 	0.03667 0.05475 0.00533,
 	0.03708 0.05499 0.00533,
 	0.03751 0.05521 0.00533,
 	0.03794 0.05542 0.00533,
 	0.03839 0.05559 0.00533,
 	0.03882 0.0558 0.00533,
 	0.03924 0.05603 0.00533,
 	0.03968 0.05622 0.00533,
 	0.04012 0.05641 0.00533,
 	0.04055 0.05663 0.00533,
 	0.04096 0.05687 0.00533,
 	0.04139 0.0571 0.00533,
 	0.04181 0.05733 0.00533,
 	0.04222 0.05757 0.00533,
 	0.04263 0.05783 0.00533,
 	0.043 0.05813 0.00533,
 	0.04331 0.05849 0.00533,
 	0.04377 0.05852 0.00533,
 	0.04425 0.0585 0.00533,
 	0.0447 0.05832 0.00533,
 	0.04514 0.05815 0.00533,
 	0.04562 0.05817 0.00533,
 	0.04605 0.05839 0.00533,
 	0.04647 0.05861 0.00533,
 	0.04687 0.05888 0.00533,
 	0.04725 0.05917 0.00533,
 	0.04767 0.05939 0.00533,
 	0.04812 0.05957 0.00533,
 	0.0486 0.05961 0.00533,
 	0.04907 0.0596 0.00533,
 	0.04955 0.05966 0.00533,
 	0.04994 0.0599 0.00533,
 	0.05038 0.06004 0.00533,
 	0.05086 0.06002 0.00533,
 	0.05134 0.06001 0.00533,
 	0.05182 0.06 0.00533,
 	0.0523 0.06005 0.00533,
 	0.05277 0.06015 0.00533,
 	0.05324 0.06024 0.00533,
 	0.05371 0.06035 0.00533,
 	0.05413 0.06052 0.00533,
 	0.05446 0.06087 0.00533,
 	0.05486 0.06113 0.00533,
 	0.05553 0.06099 0.00574,
 	0.05597 0.0608 0.00574,
 	0.05644 0.0607 0.00574,
 	0.05691 0.06062 0.00574,
 	0.05739 0.0606 0.00574,
 	0.05787 0.06061 0.00574,
 	0.05835 0.0606 0.00574,
 	0.05883 0.06061 0.00574,
 	0.05928 0.06076 0.00574,
 	0.05971 0.06098 0.00574,
 	0.06014 0.06113 0.00574,
 	0.06062 0.06105 0.00574,
 	0.06109 0.06097 0.00574,
 	0.06156 0.06086 0.00574,
 	0.06203 0.0608 0.00574,
 	0.06249 0.06091 0.00574,
 	0.06294 0.06107 0.00574,
 	0.0634 0.06118 0.00574,
 	0.06387 0.06109 0.00574,
 	0.06431 0.06091 0.00574,
 	0.06477 0.06077 0.00574,
 	0.06525 0.06079 0.00574,
 	0.06571 0.06075 0.00574,
 	0.0661 0.06048 0.00574,
 	0.0665 0.0602 0.00574,
 	0.0668 0.05984 0.00574,
 	0.06711 0.05947 0.00574,
 	0.06734 0.05905 0.00574,
 	0.06752 0.05861 0.00574,
 	0.06745 0.05817 0.00574,
 	0.06703 0.05793 0.00574,
 	0.06662 0.05768 0.00574,
 	0.06624 0.05739 0.00574,
 	0.06588 0.05707 0.00574,
 	0.06558 0.05672 0.00574,
 	0.06517 0.05647 0.00574,
 	0.06476 0.05623 0.00574,
 	0.06431 0.05605 0.00574,
 	0.06387 0.05587 0.00574,
 	0.06348 0.05559 0.00574,
 	0.06326 0.05517 0.00574,
 	0.06305 0.05474 0.00574,
 	0.06289 0.05428 0.00574,
 	0.06273 0.05383 0.00574,
 	0.06253 0.05339 0.00574,
 	0.06224 0.05303 0.00574,
 	0.06187 0.05271 0.00574,
 	0.06152 0.05239 0.00574,
 	0.06119 0.05204 0.00574,
 	0.06088 0.05168 0.00574,
 	0.06066 0.05125 0.00574,
 	0.06046 0.05081 0.00574,
 	0.06028 0.05037 0.00574,
 	0.06004 0.04995 0.00574,
 	0.05984 0.04952 0.00574,
 	0.05968 0.04907 0.00574,
 	0.05959 0.0486 0.00574,
 	0.0594 0.04816 0.00574,
 	0.05915 0.04776 0.00574,
 	0.05882 0.04741 0.00574,
 	0.05851 0.04705 0.00574,
 	0.05826 0.04665 0.00574,
 	0.05819 0.04618 0.00574,
 	0.05814 0.0457 0.00574,
 	0.05813 0.04522 0.00574,
 	0.05813 0.04475 0.00574,
 	0.05788 0.04433 0.00574,
 	0.05766 0.04391 0.00574,
 	0.05748 0.04347 0.00574,
 	0.05732 0.04301 0.00574,
 	0.05715 0.04256 0.00574,
 	0.05699 0.04212 0.00574,
 	0.05695 0.04164 0.00574,
 	0.05684 0.04117 0.00574,
 	0.05681 0.0407 0.00574,
 	0.05681 0.04022 0.00574,
 	0.05685 0.03974 0.00574,
 	0.05693 0.03927 0.00574,
 	0.057 0.03879 0.00574,
 	0.05705 0.03832 0.00574,
 	0.05729 0.0379 0.00574,
 	0.05749 0.03747 0.00574,
 	0.05768 0.03703 0.00574,
 	0.0576 0.03659 0.00574,
 	0.05738 0.03617 0.00574,
 	0.05709 0.03581 0.00574,
 	0.05667 0.03557 0.00574,
 	0.05621 0.03557 0.00574,
 	0.05573 0.03563 0.00574,
 	0.05529 0.03583 0.00574,
 	0.05484 0.03597 0.00574,
 	0.05437 0.03609 0.00574,
 	0.0539 0.0362 0.00574,
 	0.05344 0.03627 0.00574,
 	0.05297 0.03617 0.00574,
 	0.05252 0.036 0.00574,
 	0.05209 0.03579 0.00574,
 	0.05169 0.03553 0.00574,
 	0.05131 0.03523 0.00574,
 	0.05094 0.03493 0.00574,
 	0.05058 0.03461 0.00574,
 	0.05023 0.03428 0.00574,
 	0.04989 0.03394 0.00574,
 	0.04964 0.03354 0.00574,
 	0.04943 0.03311 0.00574,
 	0.04917 0.03271 0.00574,
 	0.04891 0.0323 0.00574,
 	0.04866 0.03189 0.00574,
 	0.04849 0.03145 0.00574,
 	0.04839 0.03098 0.00574,
 	0.04829 0.03051 0.00574,
 	0.04821 0.03004 0.00574,
 	0.0481 0.02957 0.00574,
 	0.04787 0.02916 0.00574,
 	0.04757 0.02879 0.00574,
 	0.04714 0.02858 0.00574,
 	0.04669 0.0284 0.00574,
 	0.04636 0.02807 0.00574,
 	0.04605 0.0277 0.00574,
 	0.04574 0.02734 0.00574,
 	0.04543 0.02697 0.00574,
 	0.04517 0.02657 0.00574,
 	0.04509 0.02613 0.00574,
 	0.04518 0.02565 0.00574,
 	0.04524 0.02518 0.00574,
 	0.04532 0.0247 0.00574,
 	0.04541 0.02423 0.00574,
 	0.0453 0.02378 0.00574,
 	0.04509 0.02335 0.00574,
 	0.04484 0.02294 0.00574,
 	0.04462 0.02252 0.00574,
 	0.04451 0.02205 0.00574,
 	0.04441 0.02158 0.00574,
 	0.04433 0.02111 0.00574,
 	0.04425 0.02064 0.00574,
 	0.0441 0.02018 0.00574,
 	0.04389 0.01975 0.00574,
 	0.04364 0.01936 0.00574,
 	0.04318 0.0192 0.00574,
 	0.04272 0.01908 0.00574,
 	0.04225 0.01911 0.00574,
 	0.04178 0.01922 0.00574,
 	0.04136 0.01944 0.00574,
 	0.04095 0.0197 0.00574,
 	0.04073 0.0201 0.00574,
 	0.04066 0.02057 0.00574,
 	0.04067 0.02105 0.00574,
 	0.04079 0.02151 0.00574,
 	0.04096 0.02196 0.00574,
 	0.04115 0.0224 0.00574,
 	0.04135 0.02284 0.00574,
 	0.04151 0.02329 0.00574,
 	0.04164 0.02375 0.00574,
 	0.04167 0.02423 0.00574,
 	0.04167 0.02471 0.00574,
 	0.04163 0.02518 0.00574,
 	0.0415 0.02565 0.00574,
 	0.04134 0.0261 0.00574,
 	0.04119 0.02655 0.00574,
 	0.04111 0.02702 0.00574,
 	0.04104 0.0275 0.00574,
 	0.04116 0.02794 0.00574,
 	0.04141 0.02836 0.00574,
 	0.04164 0.02878 0.00574,
 	0.04178 0.02923 0.00574,
 	0.04179 0.02971 0.00574,
 	0.04179 0.03019 0.00574,
 	0.04177 0.03067 0.00574,
 	0.04172 0.03115 0.00574,
 	0.04165 0.03162 0.00574,
 	0.04161 0.0321 0.00574,
 	0.04161 0.03258 0.00574,
 	0.04168 0.03305 0.00574,
 	0.04177 0.03352 0.00574,
 	0.04164 0.03398 0.00574,
 	0.04152 0.03445 0.00574,
 	0.0414 0.03491 0.00574,
 	0.04129 0.03538 0.00574,
 	0.04123 0.03585 0.00574,
 	0.04123 0.03633 0.00574,
 	0.04123 0.03681 0.00574,
 	0.04123 0.03729 0.00574,
 	0.04119 0.03777 0.00574,
 	0.04108 0.03824 0.00574,
 	0.04089 0.03868 0.00574,
 	0.04068 0.03911 0.00574,
 	0.04056 0.03957 0.00574,
 	0.04044 0.04004 0.00574,
 	0.04033 0.0405 0.00574,
 	0.0402 0.04097 0.00574,
 	0.04006 0.04143 0.00574,
 	0.0398 0.04183 0.00574,
 	0.03953 0.04223 0.00574,
 	0.03926 0.04262 0.00574,
 	0.03897 0.04301 0.00574,
 	0.03867 0.04339 0.00574,
 	0.03843 0.0438 0.00574,
 	0.03838 0.04427 0.00574,
 	0.03826 0.04473 0.00574,
 	0.03806 0.04516 0.00574,
 	0.03784 0.04559 0.00574,
 	0.03761 0.04601 0.00574,
 	0.03746 0.04647 0.00574,
 	0.03729 0.04691 0.00574,
 	0.03705 0.04732 0.00574,
 	0.03681 0.04774 0.00574,
 	0.03647 0.04808 0.00574,
 	0.03613 0.04842 0.00574,
 	0.03586 0.04881 0.00574,
 	0.03566 0.04924 0.00574,
 	0.03542 0.04965 0.00574,
 	0.03509 0.05 0.00574,
 	0.03475 0.05034 0.00574,
 	0.03434 0.05058 0.00574,
 	0.03401 0.05094 0.00574,
 	0.0337 0.0513 0.00574,
 	0.03341 0.05168 0.00574,
 	0.03313 0.05207 0.00574,
 	0.0329 0.05249 0.00574,
 	0.03283 0.05295 0.00574,
 	0.03291 0.0534 0.00574,
 	0.03335 0.05358 0.00574,
 	0.0338 0.05376 0.00574,
 	0.03426 0.05388 0.00574,
 	0.03473 0.054 0.00574,
 	0.0352 0.05411 0.00574,
 	0.03566 0.05425 0.00574,
 	0.03612 0.05436 0.00574,
 	0.03655 0.05454 0.00574,
 	0.03694 0.05482 0.00574,
 	0.03734 0.05507 0.00574,
 	0.0378 0.0552 0.00574,
 	0.03826 0.05536 0.00574,
 	0.0387 0.05553 0.00574,
 	0.03913 0.05576 0.00574,
 	0.03956 0.05597 0.00574,
 	0.03999 0.05617 0.00574,
 	0.04041 0.05641 0.00574,
 	0.04078 0.05671 0.00574,
 	0.0412 0.05694 0.00574,
 	0.04163 0.05715 0.00574,
 	0.04208 0.05731 0.00574,
 	0.04254 0.05746 0.00574,
 	0.04289 0.05777 0.00574,
 	0.04328 0.05804 0.00574,
 	0.04372 0.05823 0.00574,
 	0.04417 0.05825 0.00574,
 	0.04461 0.05806 0.00574,
 	0.04506 0.05789 0.00574,
 	0.04551 0.0578 0.00574,
 	0.04594 0.05801 0.00574,
 	0.04637 0.05822 0.00574,
 	0.0467 0.05854 0.00574,
 	0.04715 0.05872 0.00574,
 	0.04759 0.0589 0.00574,
 	0.04805 0.05906 0.00574,
 	0.04849 0.05923 0.00574,
 	0.04894 0.0594 0.00574,
 	0.0494 0.05955 0.00574,
 	0.04987 0.05963 0.00574,
 	0.05035 0.05959 0.00574,
 	0.05083 0.05959 0.00574,
 	0.0513 0.05964 0.00574,
 	0.05175 0.0598 0.00574,
 	0.0522 0.05997 0.00574,
 	0.05267 0.06003 0.00574,
 	0.05315 0.06003 0.00574,
 	0.05362 0.05992 0.00574,
 	0.05406 0.06006 0.00574,
 	0.05439 0.06039 0.00574,
 	0.05462 0.06079 0.00574,
 	0.05505 0.06099 0.00574,
 	0.05547 0.06061 0.00615,
 	0.05591 0.06042 0.00615,
 	0.05637 0.06029 0.00615,
 	0.05685 0.06023 0.00615,
 	0.05732 0.06031 0.00615,
 	0.05779 0.06042 0.00615,
 	0.05827 0.06042 0.00615,
 	0.05875 0.06042 0.00615,
 	0.05923 0.06044 0.00615,
 	0.05964 0.06067 0.00615,
 	0.0601 0.06082 0.00615,
 	0.06056 0.06095 0.00615,
 	0.06103 0.06089 0.00615,
 	0.0615 0.06081 0.00615,
 	0.06198 0.06079 0.00615,
 	0.06246 0.06079 0.00615,
 	0.06294 0.0608 0.00615,
 	0.0634 0.06094 0.00615,
 	0.06386 0.06101 0.00615,
 	0.06434 0.06097 0.00615,
 	0.06482 0.06093 0.00615,
 	0.0653 0.06091 0.00615,
 	0.06576 0.06081 0.00615,
 	0.06617 0.06056 0.00615,
 	0.06655 0.06029 0.00615,
 	0.0668 0.05987 0.00615,
 	0.06705 0.05947 0.00615,
 	0.06731 0.05906 0.00615,
 	0.06745 0.05861 0.00615,
 	0.06732 0.0582 0.00615,
 	0.06697 0.05787 0.00615,
 	0.06659 0.05757 0.00615,
 	0.0662 0.0573 0.00615,
 	0.06595 0.0569 0.00615,
 	0.0657 0.0565 0.00615,
 	0.06526 0.05632 0.00615,
 	0.06479 0.05624 0.00615,
 	0.06434 0.05608 0.00615,
 	0.06404 0.05572 0.00615,
 	0.0637 0.05538 0.00615,
 	0.06338 0.05503 0.00615,
 	0.06307 0.05465 0.00615,
 	0.06284 0.05424 0.00615,
 	0.0627 0.05379 0.00615,
 	0.06256 0.05334 0.00615,
 	0.06223 0.05301 0.00615,
 	0.06186 0.05269 0.00615,
 	0.0615 0.05238 0.00615,
 	0.06117 0.05203 0.00615,
 	0.06094 0.05161 0.00615,
 	0.06072 0.05118 0.00615,
 	0.06053 0.05074 0.00615,
 	0.06034 0.0503 0.00615,
 	0.06009 0.04989 0.00615,
 	0.05987 0.04946 0.00615,
 	0.05967 0.04903 0.00615,
 	0.05967 0.04855 0.00615,
 	0.05958 0.04807 0.00615,
 	0.05928 0.04776 0.00615,
 	0.05889 0.04749 0.00615,
 	0.05865 0.0471 0.00615,
 	0.05859 0.04663 0.00615,
 	0.05848 0.04616 0.00615,
 	0.05837 0.04569 0.00615,
 	0.05815 0.04528 0.00615,
 	0.05792 0.04486 0.00615,
 	0.0578 0.0444 0.00615,
 	0.05767 0.04393 0.00615,
 	0.05754 0.04347 0.00615,
 	0.05734 0.04304 0.00615,
 	0.05712 0.04261 0.00615,
 	0.05685 0.04221 0.00615,
 	0.05681 0.04174 0.00615,
 	0.0568 0.04126 0.00615,
 	0.05681 0.04078 0.00615,
 	0.05676 0.0403 0.00615,
 	0.05667 0.03983 0.00615,
 	0.05669 0.03937 0.00615,
 	0.05677 0.0389 0.00615,
 	0.05684 0.03842 0.00615,
 	0.057 0.03797 0.00615,
 	0.05727 0.03757 0.00615,
 	0.0575 0.03716 0.00615,
 	0.05749 0.0367 0.00615,
 	0.05719 0.03632 0.00615,
 	0.0569 0.03594 0.00615,
 	0.05651 0.03567 0.00615,
 	0.05609 0.03543 0.00615,
 	0.05565 0.03542 0.00615,
 	0.0552 0.03557 0.00615,
 	0.05476 0.03577 0.00615,
 	0.05431 0.03593 0.00615,
 	0.05385 0.03606 0.00615,
 	0.05337 0.03609 0.00615,
 	0.05295 0.03586 0.00615,
 	0.05252 0.03564 0.00615,
 	0.05209 0.03544 0.00615,
 	0.05165 0.03525 0.00615,
 	0.0512 0.03506 0.00615,
 	0.05079 0.03481 0.00615,
 	0.05044 0.03448 0.00615,
 	0.0501 0.03414 0.00615,
 	0.04976 0.0338 0.00615,
 	0.04949 0.03342 0.00615,
 	0.04929 0.03298 0.00615,
 	0.0491 0.03254 0.00615,
 	0.04886 0.03213 0.00615,
 	0.04866 0.03169 0.00615,
 	0.04853 0.03123 0.00615,
 	0.04842 0.03076 0.00615,
 	0.04829 0.0303 0.00615,
 	0.04814 0.02985 0.00615,
 	0.04796 0.0294 0.00615,
 	0.0477 0.029 0.00615,
 	0.04728 0.02877 0.00615,
 	0.04684 0.02858 0.00615,
 	0.04643 0.02835 0.00615,
 	0.04608 0.02802 0.00615,
 	0.04575 0.02767 0.00615,
 	0.04548 0.02727 0.00615,
 	0.04525 0.02685 0.00615,
 	0.04505 0.02641 0.00615,
 	0.04503 0.02594 0.00615,
 	0.04511 0.02546 0.00615,
 	0.0452 0.02499 0.00615,
 	0.04535 0.02453 0.00615,
 	0.04533 0.02407 0.00615,
 	0.04522 0.0236 0.00615,
 	0.04497 0.02319 0.00615,
 	0.04479 0.02276 0.00615,
 	0.04468 0.02229 0.00615,
 	0.04458 0.02182 0.00615,
 	0.04449 0.02135 0.00615,
 	0.04444 0.02087 0.00615,
 	0.04428 0.02042 0.00615,
 	0.0441 0.01998 0.00615,
 	0.04387 0.01956 0.00615,
 	0.04345 0.01933 0.00615,
 	0.04301 0.01914 0.00615,
 	0.04254 0.01913 0.00615,
 	0.04206 0.01918 0.00615,
 	0.04159 0.01927 0.00615,
 	0.04116 0.01948 0.00615,
 	0.04079 0.01975 0.00615,
 	0.04059 0.02019 0.00615,
 	0.0404 0.02063 0.00615,
 	0.0405 0.02108 0.00615,
 	0.04069 0.02152 0.00615,
 	0.04091 0.02194 0.00615,
 	0.04116 0.02235 0.00615,
 	0.04123 0.02282 0.00615,
 	0.04129 0.02329 0.00615,
 	0.04138 0.02377 0.00615,
 	0.04152 0.02423 0.00615,
 	0.04167 0.02468 0.00615,
 	0.04176 0.02515 0.00615,
 	0.04173 0.02561 0.00615,
 	0.04144 0.02599 0.00615,
 	0.04123 0.02642 0.00615,
 	0.04104 0.02686 0.00615,
 	0.04105 0.02734 0.00615,
 	0.04111 0.02781 0.00615,
 	0.04132 0.02824 0.00615,
 	0.04153 0.02868 0.00615,
 	0.0417 0.02912 0.00615,
 	0.04182 0.02959 0.00615,
 	0.04186 0.03007 0.00615,
 	0.04171 0.03052 0.00615,
 	0.04165 0.03099 0.00615,
 	0.04162 0.03147 0.00615,
 	0.04166 0.03195 0.00615,
 	0.04175 0.03242 0.00615,
 	0.04181 0.0329 0.00615,
 	0.04186 0.03337 0.00615,
 	0.04172 0.03383 0.00615,
 	0.04149 0.03423 0.00615,
 	0.04126 0.03461 0.00615,
 	0.04121 0.03509 0.00615,
 	0.04118 0.03556 0.00615,
 	0.04109 0.03603 0.00615,
 	0.04103 0.03651 0.00615,
 	0.04101 0.03699 0.00615,
 	0.04098 0.03747 0.00615,
 	0.04091 0.03794 0.00615,
 	0.04084 0.03842 0.00615,
 	0.0407 0.03888 0.00615,
 	0.04056 0.03934 0.00615,
 	0.04052 0.03982 0.00615,
 	0.04048 0.04029 0.00615,
 	0.04026 0.04071 0.00615,
 	0.04003 0.04113 0.00615,
 	0.03979 0.04154 0.00615,
 	0.03954 0.04195 0.00615,
 	0.0393 0.04237 0.00615,
 	0.03906 0.04279 0.00615,
 	0.03874 0.04314 0.00615,
 	0.03849 0.04355 0.00615,
 	0.03838 0.04402 0.00615,
 	0.03824 0.04448 0.00615,
 	0.0381 0.04494 0.00615,
 	0.03796 0.04539 0.00615,
 	0.03778 0.04584 0.00615,
 	0.03757 0.04627 0.00615,
 	0.03734 0.04669 0.00615,
 	0.03708 0.04709 0.00615,
 	0.03685 0.04752 0.00615,
 	0.03654 0.04787 0.00615,
 	0.03616 0.04817 0.00615,
 	0.03585 0.04853 0.00615,
 	0.03568 0.04897 0.00615,
 	0.03554 0.04943 0.00615,
 	0.03525 0.04981 0.00615,
 	0.03494 0.05017 0.00615,
 	0.03461 0.05053 0.00615,
 	0.03429 0.05089 0.00615,
 	0.03398 0.05125 0.00615,
 	0.03371 0.05165 0.00615,
 	0.03354 0.0521 0.00615,
 	0.0336 0.05257 0.00615,
 	0.0338 0.053 0.00615,
 	0.03406 0.05341 0.00615,
 	0.03437 0.05377 0.00615,
 	0.03476 0.05403 0.00615,
 	0.03521 0.05419 0.00615,
 	0.03568 0.0543 0.00615,
 	0.03615 0.0544 0.00615,
 	0.03662 0.05448 0.00615,
 	0.03709 0.05462 0.00615,
 	0.03753 0.05479 0.00615,
 	0.03798 0.05497 0.00615,
 	0.0384 0.0552 0.00615,
 	0.03886 0.0553 0.00615,
 	0.03929 0.05551 0.00615,
 	0.03972 0.05572 0.00615,
 	0.04015 0.05593 0.00615,
 	0.04058 0.05615 0.00615,
 	0.04099 0.0564 0.00615,
 	0.04141 0.05664 0.00615,
 	0.04186 0.0568 0.00615,
 	0.0423 0.05699 0.00615,
 	0.04273 0.0572 0.00615,
 	0.04314 0.05745 0.00615,
 	0.04356 0.05768 0.00615,
 	0.044 0.05786 0.00615,
 	0.04447 0.05794 0.00615,
 	0.04494 0.05785 0.00615,
 	0.0454 0.05776 0.00615,
 	0.04588 0.05777 0.00615,
 	0.04634 0.05783 0.00615,
 	0.04665 0.05818 0.00615,
 	0.04708 0.05838 0.00615,
 	0.04754 0.05851 0.00615,
 	0.04802 0.05852 0.00615,
 	0.04848 0.0586 0.00615,
 	0.04894 0.05877 0.00615,
 	0.04939 0.05891 0.00615,
 	0.04986 0.05904 0.00615,
 	0.05033 0.05908 0.00615,
 	0.0508 0.059 0.00615,
 	0.05125 0.05898 0.00615,
 	0.05169 0.05918 0.00615,
 	0.05211 0.05941 0.00615,
 	0.05253 0.05964 0.00615,
 	0.05301 0.05966 0.00615,
 	0.05347 0.05956 0.00615,
 	0.05393 0.05961 0.00615,
 	0.05429 0.05988 0.00615,
 	0.05458 0.06026 0.00615,
 	0.05502 0.06043 0.00615,
 	0.05579 0.06041 0.00656,
 	0.05622 0.06019 0.00656,
 	0.05666 0.06005 0.00656,
 	0.05714 0.06004 0.00656,
 	0.05761 0.06016 0.00656,
 	0.05808 0.06023 0.00656,
 	0.05856 0.06023 0.00656,
 	0.05904 0.06023 0.00656,
 	0.05949 0.06038 0.00656,
 	0.05995 0.06054 0.00656,
 	0.06038 0.06074 0.00656,
 	0.06085 0.0608 0.00656,
 	0.06133 0.06077 0.00656,
 	0.0618 0.06072 0.00656,
 	0.06228 0.06069 0.00656,
 	0.06276 0.06065 0.00656,
 	0.06319 0.06085 0.00656,
 	0.06365 0.06096 0.00656,
 	0.06413 0.06099 0.00656,
 	0.06461 0.06105 0.00656,
 	0.06508 0.06113 0.00656,
 	0.06555 0.06117 0.00656,
 	0.0658 0.06076 0.00656,
 	0.06603 0.06034 0.00656,
 	0.06617 0.05988 0.00656,
 	0.06631 0.05942 0.00656,
 	0.06637 0.05894 0.00656,
 	0.06639 0.05847 0.00656,
 	0.06634 0.05799 0.00656,
 	0.06622 0.05753 0.00656,
 	0.06603 0.05709 0.00656,
 	0.06581 0.05666 0.00656,
 	0.06546 0.05636 0.00656,
 	0.06504 0.05613 0.00656,
 	0.06461 0.05593 0.00656,
 	0.06416 0.05575 0.00656,
 	0.06375 0.05551 0.00656,
 	0.06347 0.05512 0.00656,
 	0.06315 0.05477 0.00656,
 	0.06284 0.0544 0.00656,
 	0.06265 0.05397 0.00656,
 	0.06253 0.0535 0.00656,
 	0.06231 0.05309 0.00656,
 	0.06201 0.05271 0.00656,
 	0.06164 0.0524 0.00656,
 	0.06131 0.05206 0.00656,
 	0.06107 0.05165 0.00656,
 	0.06098 0.05119 0.00656,
 	0.06078 0.05075 0.00656,
 	0.06058 0.05031 0.00656,
 	0.06031 0.04992 0.00656,
 	0.05999 0.04956 0.00656,
 	0.05975 0.04915 0.00656,
 	0.05966 0.04869 0.00656,
 	0.05954 0.04823 0.00656,
 	0.05933 0.04781 0.00656,
 	0.05898 0.04748 0.00656,
 	0.05872 0.04711 0.00656,
 	0.0587 0.04663 0.00656,
 	0.05866 0.04615 0.00656,
 	0.0585 0.0457 0.00656,
 	0.05825 0.04529 0.00656,
 	0.05798 0.04489 0.00656,
 	0.05779 0.04445 0.00656,
 	0.0576 0.04401 0.00656,
 	0.05741 0.04357 0.00656,
 	0.05722 0.04313 0.00656,
 	0.05705 0.04268 0.00656,
 	0.05701 0.0422 0.00656,
 	0.05695 0.04173 0.00656,
 	0.05687 0.04126 0.00656,
 	0.05678 0.04078 0.00656,
 	0.05669 0.04031 0.00656,
 	0.05662 0.03984 0.00656,
 	0.05678 0.03939 0.00656,
 	0.0569 0.03892 0.00656,
 	0.05697 0.03846 0.00656,
 	0.05697 0.03798 0.00656,
 	0.05711 0.03753 0.00656,
 	0.0571 0.03707 0.00656,
 	0.05695 0.03662 0.00656,
 	0.05665 0.03625 0.00656,
 	0.05628 0.03596 0.00656,
 	0.05583 0.0358 0.00656,
 	0.05536 0.03572 0.00656,
 	0.05488 0.03573 0.00656,
 	0.05441 0.0358 0.00656,
 	0.05394 0.03588 0.00656,
 	0.05347 0.03583 0.00656,
 	0.05301 0.0357 0.00656,
 	0.05255 0.03555 0.00656,
 	0.0521 0.03539 0.00656,
 	0.05165 0.03521 0.00656,
 	0.05126 0.03495 0.00656,
 	0.05091 0.03463 0.00656,
 	0.05054 0.03432 0.00656,
 	0.05017 0.03401 0.00656,
 	0.04983 0.03367 0.00656,
 	0.04948 0.03334 0.00656,
 	0.04921 0.03294 0.00656,
 	0.04899 0.03252 0.00656,
 	0.04882 0.03207 0.00656,
 	0.0487 0.0316 0.00656,
 	0.04858 0.03114 0.00656,
 	0.04846 0.03068 0.00656,
 	0.04832 0.03022 0.00656,
 	0.04817 0.02976 0.00656,
 	0.048 0.02932 0.00656,
 	0.04777 0.02889 0.00656,
 	0.04748 0.02856 0.00656,
 	0.04701 0.02846 0.00656,
 	0.04654 0.02837 0.00656,
 	0.04614 0.02811 0.00656,
 	0.04572 0.02787 0.00656,
 	0.04543 0.02751 0.00656,
 	0.04525 0.02707 0.00656,
 	0.04515 0.0266 0.00656,
 	0.04505 0.02613 0.00656,
 	0.04503 0.02565 0.00656,
 	0.04508 0.02518 0.00656,
 	0.04519 0.02471 0.00656,
 	0.04522 0.02423 0.00656,
 	0.04529 0.02377 0.00656,
 	0.04511 0.02333 0.00656,
 	0.04491 0.02289 0.00656,
 	0.04484 0.02242 0.00656,
 	0.04478 0.02195 0.00656,
 	0.0446 0.02151 0.00656,
 	0.0445 0.02104 0.00656,
 	0.04431 0.0206 0.00656,
 	0.0441 0.02017 0.00656,
 	0.04372 0.01988 0.00656,
 	0.04331 0.01963 0.00656,
 	0.04286 0.01946 0.00656,
 	0.04239 0.01943 0.00656,
 	0.04191 0.01942 0.00656,
 	0.04144 0.01952 0.00656,
 	0.041 0.0197 0.00656,
 	0.0407 0.02003 0.00656,
 	0.04048 0.02046 0.00656,
 	0.04027 0.02089 0.00656,
 	0.04031 0.02137 0.00656,
 	0.04046 0.02182 0.00656,
 	0.04067 0.02225 0.00656,
 	0.04093 0.02266 0.00656,
 	0.04119 0.02306 0.00656,
 	0.04134 0.02351 0.00656,
 	0.04146 0.02398 0.00656,
 	0.04151 0.02445 0.00656,
 	0.04151 0.02493 0.00656,
 	0.04146 0.02541 0.00656,
 	0.04137 0.02588 0.00656,
 	0.04117 0.02632 0.00656,
 	0.04104 0.02677 0.00656,
 	0.04109 0.02724 0.00656,
 	0.04119 0.02771 0.00656,
 	0.04144 0.02811 0.00656,
 	0.04159 0.02856 0.00656,
 	0.04169 0.02903 0.00656,
 	0.04182 0.02949 0.00656,
 	0.04186 0.02997 0.00656,
 	0.04178 0.03042 0.00656,
 	0.04163 0.03087 0.00656,
 	0.04162 0.03135 0.00656,
 	0.04165 0.03183 0.00656,
 	0.04176 0.03229 0.00656,
 	0.04188 0.03276 0.00656,
 	0.04191 0.03321 0.00656,
 	0.04169 0.03364 0.00656,
 	0.04156 0.0341 0.00656,
 	0.04146 0.03457 0.00656,
 	0.04142 0.03504 0.00656,
 	0.0414 0.03552 0.00656,
 	0.04121 0.03595 0.00656,
 	0.04106 0.03639 0.00656,
 	0.04102 0.03687 0.00656,
 	0.041 0.03735 0.00656,
 	0.04101 0.03783 0.00656,
 	0.04099 0.03831 0.00656,
 	0.04091 0.03878 0.00656,
 	0.04082 0.03925 0.00656,
 	0.04064 0.0397 0.00656,
 	0.04045 0.04013 0.00656,
 	0.0401 0.04047 0.00656,
 	0.03989 0.04089 0.00656,
 	0.03977 0.04136 0.00656,
 	0.03957 0.04178 0.00656,
 	0.03924 0.04213 0.00656,
 	0.03901 0.04255 0.00656,
 	0.03878 0.04297 0.00656,
 	0.03852 0.04337 0.00656,
 	0.03826 0.04378 0.00656,
 	0.03823 0.04426 0.00656,
 	0.0382 0.04474 0.00656,
 	0.0381 0.0452 0.00656,
 	0.03793 0.04564 0.00656,
 	0.03761 0.04597 0.00656,
 	0.03738 0.04639 0.00656,
 	0.03721 0.04684 0.00656,
 	0.03699 0.04725 0.00656,
 	0.0367 0.04763 0.00656,
 	0.03641 0.04801 0.00656,
 	0.03613 0.0484 0.00656,
 	0.03587 0.04881 0.00656,
 	0.03561 0.04921 0.00656,
 	0.03534 0.04961 0.00656,
 	0.03505 0.04999 0.00656,
 	0.03477 0.05038 0.00656,
 	0.03448 0.05077 0.00656,
 	0.03425 0.05118 0.00656,
 	0.03402 0.0516 0.00656,
 	0.03389 0.05207 0.00656,
 	0.0339 0.05254 0.00656,
 	0.03406 0.05299 0.00656,
 	0.03426 0.05342 0.00656,
 	0.0346 0.05377 0.00656,
 	0.03504 0.05394 0.00656,
 	0.0355 0.05408 0.00656,
 	0.03597 0.05417 0.00656,
 	0.03644 0.05426 0.00656,
 	0.03688 0.05445 0.00656,
 	0.03732 0.05464 0.00656,
 	0.03777 0.05481 0.00656,
 	0.03823 0.05497 0.00656,
 	0.03867 0.05516 0.00656,
 	0.03908 0.0554 0.00656,
 	0.0395 0.05564 0.00656,
 	0.03992 0.05587 0.00656,
 	0.04034 0.0561 0.00656,
 	0.0408 0.05619 0.00656,
 	0.04128 0.05623 0.00656,
 	0.04175 0.0563 0.00656,
 	0.04223 0.05639 0.00656,
 	0.04268 0.05655 0.00656,
 	0.04311 0.05676 0.00656,
 	0.04353 0.05699 0.00656,
 	0.04394 0.05724 0.00656,
 	0.04434 0.05751 0.00656,
 	0.04481 0.05753 0.00656,
 	0.04526 0.05742 0.00656,
 	0.04572 0.05747 0.00656,
 	0.04618 0.05759 0.00656,
 	0.04653 0.05789 0.00656,
 	0.04687 0.05822 0.00656,
 	0.04728 0.05847 0.00656,
 	0.04773 0.0586 0.00656,
 	0.0482 0.05872 0.00656,
 	0.04867 0.05881 0.00656,
 	0.04915 0.05886 0.00656,
 	0.04963 0.05887 0.00656,
 	0.05011 0.05889 0.00656,
 	0.05058 0.05879 0.00656,
 	0.05104 0.05876 0.00656,
 	0.0515 0.05891 0.00656,
 	0.05195 0.05908 0.00656,
 	0.05237 0.05927 0.00656,
 	0.05285 0.05929 0.00656,
 	0.05333 0.05927 0.00656,
 	0.0538 0.05933 0.00656,
 	0.05422 0.05949 0.00656,
 	0.05451 0.05987 0.00656,
 	0.05487 0.06017 0.00656,
 	0.05533 0.06031 0.00656,
 	0.0555 0.06023 0.00697,
 	0.05595 0.06007 0.00697,
 	0.0564 0.0599 0.00697,
 	0.05687 0.05986 0.00697,
 	0.05735 0.05988 0.00697,
 	0.05779 0.06006 0.00697,
 	0.05822 0.06023 0.00697,
 	0.0587 0.06022 0.00697,
 	0.05916 0.0601 0.00697,
 	0.05963 0.06011 0.00697,
 	0.0601 0.06021 0.00697,
 	0.06052 0.06043 0.00697,
 	0.06097 0.0606 0.00697,
 	0.06142 0.06076 0.00697,
 	0.06189 0.06076 0.00697,
 	0.0623 0.06057 0.00697,
 	0.06277 0.06049 0.00697,
 	0.06322 0.06055 0.00697,
 	0.06365 0.06076 0.00697,
 	0.06412 0.06081 0.00697,
 	0.06457 0.0607 0.00697,
 	0.06498 0.06044 0.00697,
 	0.06545 0.06036 0.00697,
 	0.0659 0.06022 0.00697,
 	0.06633 0.06003 0.00697,
 	0.0665 0.05958 0.00697,
 	0.06652 0.05911 0.00697,
 	0.06649 0.05863 0.00697,
 	0.06639 0.05816 0.00697,
 	0.06629 0.0577 0.00697,
 	0.06608 0.05727 0.00697,
 	0.0659 0.05682 0.00697,
 	0.06561 0.05646 0.00697,
 	0.06521 0.0562 0.00697,
 	0.06478 0.05599 0.00697,
 	0.06433 0.05582 0.00697,
 	0.06391 0.0556 0.00697,
 	0.06359 0.05525 0.00697,
 	0.06329 0.05488 0.00697,
 	0.06298 0.05451 0.00697,
 	0.06269 0.05413 0.00697,
 	0.06253 0.05368 0.00697,
 	0.06235 0.05324 0.00697,
 	0.06213 0.05282 0.00697,
 	0.06176 0.05251 0.00697,
 	0.06137 0.05225 0.00697,
 	0.06104 0.05192 0.00697,
 	0.06098 0.05144 0.00697,
 	0.06086 0.05098 0.00697,
 	0.06068 0.05054 0.00697,
 	0.06041 0.05015 0.00697,
 	0.06011 0.04977 0.00697,
 	0.05995 0.04933 0.00697,
 	0.05983 0.04886 0.00697,
 	0.05966 0.04842 0.00697,
 	0.05948 0.04797 0.00697,
 	0.05906 0.04775 0.00697,
 	0.05875 0.04741 0.00697,
 	0.05849 0.047 0.00697,
 	0.05836 0.04655 0.00697,
 	0.05841 0.04608 0.00697,
 	0.05846 0.0456 0.00697,
 	0.05821 0.04519 0.00697,
 	0.05796 0.04479 0.00697,
 	0.0577 0.04438 0.00697,
 	0.05744 0.04398 0.00697,
 	0.05726 0.04354 0.00697,
 	0.05718 0.04307 0.00697,
 	0.05705 0.04262 0.00697,
 	0.05696 0.04215 0.00697,
 	0.05683 0.04169 0.00697,
 	0.05667 0.04124 0.00697,
 	0.05661 0.04077 0.00697,
 	0.05662 0.04029 0.00697,
 	0.05663 0.03981 0.00697,
 	0.05667 0.03934 0.00697,
 	0.05676 0.03887 0.00697,
 	0.05686 0.0384 0.00697,
 	0.05698 0.03794 0.00697,
 	0.05687 0.03748 0.00697,
 	0.05671 0.03703 0.00697,
 	0.0564 0.03667 0.00697,
 	0.05607 0.03632 0.00697,
 	0.05566 0.03607 0.00697,
 	0.05522 0.03591 0.00697,
 	0.05475 0.03583 0.00697,
 	0.05427 0.03588 0.00697,
 	0.05379 0.03589 0.00697,
 	0.05333 0.03584 0.00697,
 	0.05292 0.03559 0.00697,
 	0.05252 0.03533 0.00697,
 	0.05212 0.03507 0.00697,
 	0.05172 0.0348 0.00697,
 	0.05131 0.03455 0.00697,
 	0.05091 0.03429 0.00697,
 	0.05052 0.03401 0.00697,
 	0.05014 0.03372 0.00697,
 	0.04977 0.03341 0.00697,
 	0.04951 0.03303 0.00697,
 	0.04933 0.03259 0.00697,
 	0.0491 0.03217 0.00697,
 	0.04884 0.03177 0.00697,
 	0.04865 0.03134 0.00697,
 	0.04858 0.03087 0.00697,
 	0.0485 0.0304 0.00697,
 	0.04835 0.02994 0.00697,
 	0.04816 0.02951 0.00697,
 	0.04783 0.02917 0.00697,
 	0.04742 0.02892 0.00697,
 	0.04702 0.02866 0.00697,
 	0.04659 0.02844 0.00697,
 	0.04617 0.02822 0.00697,
 	0.04576 0.02797 0.00697,
 	0.04541 0.02766 0.00697,
 	0.04524 0.02723 0.00697,
 	0.04514 0.02677 0.00697,
 	0.04503 0.02633 0.00697,
 	0.04506 0.02585 0.00697,
 	0.04518 0.02539 0.00697,
 	0.04522 0.02492 0.00697,
 	0.04532 0.02445 0.00697,
 	0.04541 0.02398 0.00697,
 	0.04536 0.02351 0.00697,
 	0.04519 0.02306 0.00697,
 	0.04502 0.02261 0.00697,
 	0.04494 0.02214 0.00697,
 	0.04485 0.02167 0.00697,
 	0.04463 0.02125 0.00697,
 	0.04447 0.02081 0.00697,
 	0.04433 0.02035 0.00697,
 	0.04405 0.01999 0.00697,
 	0.04367 0.0197 0.00697,
 	0.04327 0.01944 0.00697,
 	0.04284 0.01923 0.00697,
 	0.04237 0.01916 0.00697,
 	0.04189 0.01921 0.00697,
 	0.04144 0.01933 0.00697,
 	0.041 0.01953 0.00697,
 	0.04071 0.01988 0.00697,
 	0.04057 0.02033 0.00697,
 	0.04044 0.0208 0.00697,
 	0.04031 0.02125 0.00697,
 	0.04036 0.02172 0.00697,
 	0.04047 0.02219 0.00697,
 	0.04071 0.02259 0.00697,
 	0.0409 0.02303 0.00697,
 	0.04102 0.02348 0.00697,
 	0.0411 0.02395 0.00697,
 	0.04122 0.02441 0.00697,
 	0.04147 0.02481 0.00697,
 	0.04159 0.02527 0.00697,
 	0.04152 0.02574 0.00697,
 	0.04137 0.02619 0.00697,
 	0.04125 0.02665 0.00697,
 	0.04111 0.02711 0.00697,
 	0.04119 0.02758 0.00697,
 	0.04143 0.02799 0.00697,
 	0.04159 0.02844 0.00697,
 	0.04173 0.0289 0.00697,
 	0.0419 0.02935 0.00697,
 	0.04193 0.0298 0.00697,
 	0.04183 0.03027 0.00697,
 	0.0416 0.03067 0.00697,
 	0.04154 0.03114 0.00697,
 	0.04162 0.03161 0.00697,
 	0.04176 0.03207 0.00697,
 	0.04182 0.03254 0.00697,
 	0.04188 0.03301 0.00697,
 	0.04172 0.03346 0.00697,
 	0.04141 0.0338 0.00697,
 	0.04137 0.03427 0.00697,
 	0.04141 0.03474 0.00697,
 	0.04138 0.03522 0.00697,
 	0.0413 0.03569 0.00697,
 	0.04122 0.03616 0.00697,
 	0.04113 0.03663 0.00697,
 	0.04104 0.0371 0.00697,
 	0.04099 0.03758 0.00697,
 	0.04091 0.03805 0.00697,
 	0.0408 0.03851 0.00697,
 	0.04071 0.03898 0.00697,
 	0.04065 0.03946 0.00697,
 	0.04061 0.03994 0.00697,
 	0.04038 0.04034 0.00697,
 	0.0401 0.04073 0.00697,
 	0.03984 0.04113 0.00697,
 	0.03962 0.04155 0.00697,
 	0.03939 0.04197 0.00697,
 	0.03913 0.04238 0.00697,
 	0.03886 0.04277 0.00697,
 	0.03861 0.04318 0.00697,
 	0.03838 0.0436 0.00697,
 	0.03821 0.04403 0.00697,
 	0.03819 0.04451 0.00697,
 	0.03805 0.04496 0.00697,
 	0.03788 0.04541 0.00697,
 	0.0376 0.04579 0.00697,
 	0.03735 0.04621 0.00697,
 	0.03715 0.04664 0.00697,
 	0.03697 0.04708 0.00697,
 	0.0368 0.04753 0.00697,
 	0.03662 0.04797 0.00697,
 	0.03641 0.0484 0.00697,
 	0.03609 0.04875 0.00697,
 	0.03579 0.04912 0.00697,
 	0.0355 0.04951 0.00697,
 	0.03521 0.04989 0.00697,
 	0.03494 0.05028 0.00697,
 	0.03466 0.05067 0.00697,
 	0.03439 0.05106 0.00697,
 	0.03414 0.05147 0.00697,
 	0.03392 0.05189 0.00697,
 	0.03378 0.05235 0.00697,
 	0.03381 0.05283 0.00697,
 	0.03387 0.0533 0.00697,
 	0.03421 0.0536 0.00697,
 	0.03462 0.05384 0.00697,
 	0.03506 0.05403 0.00697,
 	0.03552 0.05415 0.00697,
 	0.03599 0.05427 0.00697,
 	0.03645 0.0544 0.00697,
 	0.03686 0.05463 0.00697,
 	0.03733 0.05459 0.00697,
 	0.0378 0.05453 0.00697,
 	0.03823 0.05471 0.00697,
 	0.03864 0.05496 0.00697,
 	0.03899 0.05529 0.00697,
 	0.03939 0.05554 0.00697,
 	0.03983 0.05572 0.00697,
 	0.04027 0.05591 0.00697,
 	0.04072 0.05606 0.00697,
 	0.0412 0.05605 0.00697,
 	0.04167 0.05605 0.00697,
 	0.04215 0.05605 0.00697,
 	0.0426 0.05621 0.00697,
 	0.04302 0.05644 0.00697,
 	0.04343 0.05668 0.00697,
 	0.04385 0.05692 0.00697,
 	0.04426 0.05716 0.00697,
 	0.04472 0.05729 0.00697,
 	0.04518 0.05742 0.00697,
 	0.04565 0.05753 0.00697,
 	0.04611 0.05766 0.00697,
 	0.04655 0.05784 0.00697,
 	0.04699 0.05803 0.00697,
 	0.04743 0.05823 0.00697,
 	0.04788 0.05838 0.00697,
 	0.04835 0.05847 0.00697,
 	0.04882 0.05849 0.00697,
 	0.0493 0.05847 0.00697,
 	0.04978 0.05845 0.00697,
 	0.05026 0.0585 0.00697,
 	0.05073 0.05858 0.00697,
 	0.05118 0.05872 0.00697,
 	0.05165 0.05883 0.00697,
 	0.05212 0.05893 0.00697,
 	0.05259 0.05904 0.00697,
 	0.05306 0.0591 0.00697,
 	0.05354 0.05909 0.00697,
 	0.05398 0.05925 0.00697,
 	0.0544 0.05947 0.00697,
 	0.05466 0.05987 0.00697,
 	0.05504 0.06011 0.00697,
 	0.05545 0.06003 0.00738,
 	0.0559 0.05985 0.00738,
 	0.05632 0.05964 0.00738,
 	0.05678 0.05955 0.00738,
 	0.05725 0.05961 0.00738,
 	0.05771 0.05975 0.00738,
 	0.05817 0.05988 0.00738,
 	0.05863 0.06003 0.00738,
 	0.0591 0.06001 0.00738,
 	0.05958 0.06004 0.00738,
 	0.06006 0.06004 0.00738,
 	0.06051 0.0602 0.00738,
 	0.06079 0.06057 0.00738,
 	0.06123 0.06074 0.00738,
 	0.06169 0.06084 0.00738,
 	0.06213 0.06067 0.00738,
 	0.06259 0.06055 0.00738,
 	0.06307 0.06047 0.00738,
 	0.06353 0.06048 0.00738,
 	0.06398 0.06065 0.00738,
 	0.06443 0.0608 0.00738,
 	0.0649 0.06069 0.00738,
 	0.06535 0.06057 0.00738,
 	0.06559 0.06015 0.00738,
 	0.06581 0.05973 0.00738,
 	0.06598 0.05928 0.00738,
 	0.06616 0.05883 0.00738,
 	0.06626 0.05837 0.00738,
 	0.0663 0.05789 0.00738,
 	0.06616 0.05743 0.00738,
 	0.06598 0.05699 0.00738,
 	0.06565 0.05666 0.00738,
 	0.06524 0.05641 0.00738,
 	0.06483 0.05617 0.00738,
 	0.0644 0.05595 0.00738,
 	0.064 0.05571 0.00738,
 	0.06371 0.05532 0.00738,
 	0.06338 0.05497 0.00738,
 	0.06306 0.05462 0.00738,
 	0.06277 0.05424 0.00738,
 	0.06255 0.05382 0.00738,
 	0.0624 0.05336 0.00738,
 	0.06221 0.05293 0.00738,
 	0.06191 0.05256 0.00738,
 	0.06161 0.05218 0.00738,
 	0.06137 0.05177 0.00738,
 	0.06114 0.05135 0.00738,
 	0.0609 0.05093 0.00738,
 	0.06065 0.05052 0.00738,
 	0.06039 0.05012 0.00738,
 	0.06012 0.04972 0.00738,
 	0.05986 0.04932 0.00738,
 	0.05981 0.04885 0.00738,
 	0.0596 0.04842 0.00738,
 	0.05929 0.04806 0.00738,
 	0.05891 0.04777 0.00738,
 	0.0586 0.04741 0.00738,
 	0.05837 0.04699 0.00738,
 	0.05847 0.04654 0.00738,
 	0.05852 0.04607 0.00738,
 	0.05842 0.04561 0.00738,
 	0.05819 0.04519 0.00738,
 	0.05796 0.04477 0.00738,
 	0.05772 0.04435 0.00738,
 	0.05749 0.04394 0.00738,
 	0.05736 0.04348 0.00738,
 	0.05724 0.04301 0.00738,
 	0.05719 0.04254 0.00738,
 	0.05712 0.04207 0.00738,
 	0.05693 0.04163 0.00738,
 	0.05675 0.04119 0.00738,
 	0.05663 0.04073 0.00738,
 	0.05665 0.04026 0.00738,
 	0.05668 0.03978 0.00738,
 	0.05662 0.03931 0.00738,
 	0.05663 0.03883 0.00738,
 	0.0568 0.03839 0.00738,
 	0.05695 0.03793 0.00738,
 	0.0569 0.03747 0.00738,
 	0.05672 0.03703 0.00738,
 	0.05641 0.03667 0.00738,
 	0.05605 0.03636 0.00738,
 	0.05567 0.03607 0.00738,
 	0.05523 0.03588 0.00738,
 	0.05477 0.03577 0.00738,
 	0.05429 0.03573 0.00738,
 	0.05381 0.03574 0.00738,
 	0.05333 0.03573 0.00738,
 	0.05287 0.03566 0.00738,
 	0.05243 0.03547 0.00738,
 	0.05202 0.03522 0.00738,
 	0.05161 0.03497 0.00738,
 	0.05121 0.03471 0.00738,
 	0.0508 0.03445 0.00738,
 	0.05039 0.03422 0.00738,
 	0.05012 0.03383 0.00738,
 	0.04986 0.03343 0.00738,
 	0.04959 0.03302 0.00738,
 	0.04936 0.03261 0.00738,
 	0.0491 0.0322 0.00738,
 	0.04887 0.03178 0.00738,
 	0.0487 0.03133 0.00738,
 	0.04856 0.03088 0.00738,
 	0.04845 0.03041 0.00738,
 	0.04833 0.02994 0.00738,
 	0.0482 0.02948 0.00738,
 	0.04802 0.02905 0.00738,
 	0.04763 0.02877 0.00738,
 	0.04723 0.02851 0.00738,
 	0.04678 0.02833 0.00738,
 	0.04633 0.02817 0.00738,
 	0.04589 0.02798 0.00738,
 	0.04553 0.02767 0.00738,
 	0.04521 0.02732 0.00738,
 	0.04508 0.02686 0.00738,
 	0.04503 0.02639 0.00738,
 	0.04506 0.02591 0.00738,
 	0.04517 0.02545 0.00738,
 	0.0453 0.02498 0.00738,
 	0.04545 0.02453 0.00738,
 	0.04537 0.02407 0.00738,
 	0.04524 0.02361 0.00738,
 	0.04507 0.02316 0.00738,
 	0.04489 0.02272 0.00738,
 	0.04483 0.02225 0.00738,
 	0.04478 0.02177 0.00738,
 	0.04466 0.02131 0.00738,
 	0.04453 0.02085 0.00738,
 	0.0444 0.02039 0.00738,
 	0.04424 0.01994 0.00738,
 	0.04383 0.01969 0.00738,
 	0.04342 0.01944 0.00738,
 	0.04298 0.01926 0.00738,
 	0.04252 0.01915 0.00738,
 	0.04204 0.01915 0.00738,
 	0.04157 0.01923 0.00738,
 	0.04113 0.01944 0.00738,
 	0.04077 0.01972 0.00738,
 	0.04066 0.02017 0.00738,
 	0.0406 0.02064 0.00738,
 	0.04051 0.02111 0.00738,
 	0.04053 0.02159 0.00738,
 	0.04059 0.02206 0.00738,
 	0.04072 0.02252 0.00738,
 	0.04093 0.02295 0.00738,
 	0.04104 0.02341 0.00738,
 	0.04114 0.02387 0.00738,
 	0.04127 0.02433 0.00738,
 	0.04153 0.02472 0.00738,
 	0.04159 0.02518 0.00738,
 	0.04153 0.02565 0.00738,
 	0.0414 0.02611 0.00738,
 	0.04125 0.02657 0.00738,
 	0.04113 0.02703 0.00738,
 	0.04118 0.0275 0.00738,
 	0.04132 0.02796 0.00738,
 	0.04161 0.02834 0.00738,
 	0.04179 0.02878 0.00738,
 	0.04197 0.02922 0.00738,
 	0.0419 0.02969 0.00738,
 	0.0418 0.03016 0.00738,
 	0.04155 0.03056 0.00738,
 	0.04142 0.03102 0.00738,
 	0.04158 0.03147 0.00738,
 	0.0417 0.03194 0.00738,
 	0.04177 0.0324 0.00738,
 	0.0417 0.03288 0.00738,
 	0.04162 0.03335 0.00738,
 	0.04154 0.03382 0.00738,
 	0.04145 0.03429 0.00738,
 	0.04142 0.03477 0.00738,
 	0.04142 0.03525 0.00738,
 	0.04142 0.03573 0.00738,
 	0.04132 0.0362 0.00738,
 	0.0412 0.03666 0.00738,
 	0.04111 0.03713 0.00738,
 	0.04103 0.0376 0.00738,
 	0.04096 0.03808 0.00738,
 	0.04091 0.03855 0.00738,
 	0.04086 0.03903 0.00738,
 	0.04075 0.03949 0.00738,
 	0.04056 0.03993 0.00738,
 	0.04034 0.04036 0.00738,
 	0.04012 0.04078 0.00738,
 	0.03987 0.04119 0.00738,
 	0.0396 0.04159 0.00738,
 	0.03927 0.04194 0.00738,
 	0.03897 0.04231 0.00738,
 	0.03872 0.04271 0.00738,
 	0.03856 0.04317 0.00738,
 	0.03841 0.04362 0.00738,
 	0.03828 0.04408 0.00738,
 	0.03815 0.04454 0.00738,
 	0.03798 0.04499 0.00738,
 	0.03781 0.04544 0.00738,
 	0.03758 0.04586 0.00738,
 	0.03737 0.04629 0.00738,
 	0.03717 0.04673 0.00738,
 	0.03699 0.04717 0.00738,
 	0.03674 0.04758 0.00738,
 	0.03648 0.04798 0.00738,
 	0.03622 0.04838 0.00738,
 	0.036 0.04881 0.00738,
 	0.03566 0.04914 0.00738,
 	0.03529 0.04945 0.00738,
 	0.03496 0.04979 0.00738,
 	0.03487 0.05026 0.00738,
 	0.03478 0.05073 0.00738,
 	0.03472 0.0512 0.00738,
 	0.03459 0.05166 0.00738,
 	0.03431 0.05205 0.00738,
 	0.03403 0.05244 0.00738,
 	0.03384 0.05288 0.00738,
 	0.03366 0.05333 0.00738,
 	0.03401 0.05358 0.00738,
 	0.03443 0.05381 0.00738,
 	0.03488 0.05399 0.00738,
 	0.03533 0.05415 0.00738,
 	0.03577 0.05433 0.00738,
 	0.03621 0.05452 0.00738,
 	0.03668 0.05461 0.00738,
 	0.03716 0.05468 0.00738,
 	0.03764 0.0547 0.00738,
 	0.03811 0.05472 0.00738,
 	0.03857 0.05482 0.00738,
 	0.039 0.05503 0.00738,
 	0.03941 0.05528 0.00738,
 	0.0398 0.05556 0.00738,
 	0.04018 0.05585 0.00738,
 	0.04065 0.05595 0.00738,
 	0.04112 0.05604 0.00738,
 	0.04159 0.05605 0.00738,
 	0.04207 0.05606 0.00738,
 	0.04253 0.05616 0.00738,
 	0.04297 0.05636 0.00738,
 	0.0434 0.05657 0.00738,
 	0.04382 0.0568 0.00738,
 	0.04426 0.05699 0.00738,
 	0.04472 0.05712 0.00738,
 	0.04518 0.05725 0.00738,
 	0.04564 0.0574 0.00738,
 	0.04609 0.05755 0.00738,
 	0.04654 0.05771 0.00738,
 	0.047 0.05786 0.00738,
 	0.04745 0.05801 0.00738,
 	0.04791 0.05813 0.00738,
 	0.04839 0.05815 0.00738,
 	0.04887 0.05816 0.00738,
 	0.04935 0.05815 0.00738,
 	0.04983 0.05814 0.00738,
 	0.0503 0.05822 0.00738,
 	0.05075 0.05838 0.00738,
 	0.0512 0.05855 0.00738,
 	0.05165 0.05871 0.00738,
 	0.05213 0.05867 0.00738,
 	0.05261 0.05869 0.00738,
 	0.05308 0.05872 0.00738,
 	0.05356 0.05874 0.00738,
 	0.05401 0.05882 0.00738,
 	0.05437 0.05911 0.00738,
 	0.0547 0.05946 0.00738,
 	0.05504 0.0598 0.00738,
 	0.05497 0.05976 0.00779,
 	0.05543 0.05964 0.00779,
 	0.0559 0.05952 0.00779,
 	0.05637 0.05948 0.00779,
 	0.05685 0.05947 0.00779,
 	0.05732 0.05953 0.00779,
 	0.05778 0.05968 0.00779,
 	0.05824 0.05981 0.00779,
 	0.05872 0.05983 0.00779,
 	0.05919 0.05978 0.00779,
 	0.05967 0.05986 0.00779,
 	0.06009 0.06007 0.00779,
 	0.0605 0.06033 0.00779,
 	0.06085 0.06065 0.00779,
 	0.06126 0.06088 0.00779,
 	0.06172 0.06095 0.00779,
 	0.06217 0.06078 0.00779,
 	0.06259 0.06056 0.00779,
 	0.06302 0.06035 0.00779,
 	0.06349 0.06042 0.00779,
 	0.06396 0.06052 0.00779,
 	0.06443 0.06062 0.00779,
 	0.0649 0.06073 0.00779,
 	0.06535 0.0607 0.00779,
 	0.06568 0.06038 0.00779,
 	0.0659 0.05996 0.00779,
 	0.06604 0.0595 0.00779,
 	0.06613 0.05903 0.00779,
 	0.06618 0.05855 0.00779,
 	0.06614 0.05808 0.00779,
 	0.06609 0.0576 0.00779,
 	0.06583 0.0572 0.00779,
 	0.06558 0.05679 0.00779,
 	0.06519 0.05652 0.00779,
 	0.06478 0.05628 0.00779,
 	0.06437 0.05602 0.00779,
 	0.06397 0.05576 0.00779,
 	0.06366 0.0554 0.00779,
 	0.06337 0.05502 0.00779,
 	0.06305 0.05467 0.00779,
 	0.06271 0.05433 0.00779,
 	0.06254 0.05388 0.00779,
 	0.06237 0.05343 0.00779,
 	0.06217 0.053 0.00779,
 	0.06194 0.05258 0.00779,
 	0.06158 0.05226 0.00779,
 	0.06124 0.05192 0.00779,
 	0.06103 0.05152 0.00779,
 	0.06095 0.05105 0.00779,
 	0.06077 0.05061 0.00779,
 	0.06056 0.05017 0.00779,
 	0.06028 0.04979 0.00779,
 	0.05997 0.04942 0.00779,
 	0.05974 0.049 0.00779,
 	0.05951 0.04858 0.00779,
 	0.05926 0.04817 0.00779,
 	0.05901 0.04776 0.00779,
 	0.05879 0.04734 0.00779,
 	0.05862 0.04689 0.00779,
 	0.05853 0.04642 0.00779,
 	0.05849 0.04595 0.00779,
 	0.05837 0.04548 0.00779,
 	0.05825 0.04502 0.00779,
 	0.05806 0.04458 0.00779,
 	0.05785 0.04415 0.00779,
 	0.05766 0.04371 0.00779,
 	0.05741 0.0433 0.00779,
 	0.05719 0.04288 0.00779,
 	0.05708 0.04241 0.00779,
 	0.057 0.04194 0.00779,
 	0.05688 0.04148 0.00779,
 	0.0567 0.04104 0.00779,
 	0.05662 0.04056 0.00779,
 	0.05662 0.04008 0.00779,
 	0.05662 0.0396 0.00779,
 	0.05662 0.03912 0.00779,
 	0.05661 0.03864 0.00779,
 	0.05654 0.03817 0.00779,
 	0.05641 0.03771 0.00779,
 	0.05625 0.03726 0.00779,
 	0.05603 0.03683 0.00779,
 	0.05576 0.03644 0.00779,
 	0.05542 0.03611 0.00779,
 	0.05497 0.03595 0.00779,
 	0.05451 0.03584 0.00779,
 	0.05403 0.03576 0.00779,
 	0.05356 0.03572 0.00779,
 	0.05308 0.03563 0.00779,
 	0.05263 0.03548 0.00779,
 	0.05221 0.03526 0.00779,
 	0.0518 0.035 0.00779,
 	0.05141 0.03473 0.00779,
 	0.05103 0.03443 0.00779,
 	0.05064 0.03416 0.00779,
 	0.05022 0.03393 0.00779,
 	0.04988 0.03361 0.00779,
 	0.04962 0.03321 0.00779,
 	0.04936 0.0328 0.00779,
 	0.04915 0.03237 0.00779,
 	0.04899 0.03193 0.00779,
 	0.04888 0.03146 0.00779,
 	0.04879 0.03099 0.00779,
 	0.04871 0.03052 0.00779,
 	0.04857 0.03006 0.00779,
 	0.04841 0.0296 0.00779,
 	0.04818 0.02919 0.00779,
 	0.04793 0.02881 0.00779,
 	0.0475 0.0286 0.00779,
 	0.04706 0.0284 0.00779,
 	0.0466 0.02829 0.00779,
 	0.04614 0.02815 0.00779,
 	0.0457 0.02798 0.00779,
 	0.04538 0.02763 0.00779,
 	0.04516 0.0272 0.00779,
 	0.04499 0.02676 0.00779,
 	0.04488 0.02629 0.00779,
 	0.04496 0.02584 0.00779,
 	0.04514 0.0254 0.00779,
 	0.04526 0.02493 0.00779,
 	0.0454 0.02448 0.00779,
 	0.04528 0.02402 0.00779,
 	0.04512 0.02357 0.00779,
 	0.04494 0.02313 0.00779,
 	0.04483 0.02266 0.00779,
 	0.04476 0.02219 0.00779,
 	0.04462 0.02173 0.00779,
 	0.04446 0.02128 0.00779,
 	0.04446 0.0208 0.00779,
 	0.04438 0.02034 0.00779,
 	0.0442 0.01989 0.00779,
 	0.04395 0.01948 0.00779,
 	0.04355 0.01925 0.00779,
 	0.0431 0.01911 0.00779,
 	0.04263 0.01918 0.00779,
 	0.04217 0.01933 0.00779,
 	0.04172 0.01949 0.00779,
 	0.04132 0.01975 0.00779,
 	0.041 0.0201 0.00779,
 	0.0407 0.02047 0.00779,
 	0.04056 0.02093 0.00779,
 	0.0405 0.02139 0.00779,
 	0.04059 0.02186 0.00779,
 	0.04073 0.02231 0.00779,
 	0.04099 0.02272 0.00779,
 	0.04104 0.02319 0.00779,
 	0.04114 0.02366 0.00779,
 	0.04127 0.02412 0.00779,
 	0.04137 0.02459 0.00779,
 	0.04147 0.02506 0.00779,
 	0.04158 0.02552 0.00779,
 	0.04147 0.02598 0.00779,
 	0.04134 0.02644 0.00779,
 	0.04131 0.0269 0.00779,
 	0.04141 0.02737 0.00779,
 	0.04159 0.02782 0.00779,
 	0.04178 0.02826 0.00779,
 	0.04191 0.02872 0.00779,
 	0.04193 0.02918 0.00779,
 	0.0418 0.02964 0.00779,
 	0.04158 0.03007 0.00779,
 	0.0414 0.03051 0.00779,
 	0.04133 0.03099 0.00779,
 	0.04145 0.03142 0.00779,
 	0.04165 0.03186 0.00779,
 	0.04179 0.03231 0.00779,
 	0.04171 0.03278 0.00779,
 	0.04164 0.03326 0.00779,
 	0.0415 0.03372 0.00779,
 	0.0414 0.03417 0.00779,
 	0.04142 0.03465 0.00779,
 	0.04154 0.03511 0.00779,
 	0.04157 0.03558 0.00779,
 	0.04153 0.03606 0.00779,
 	0.04159 0.03653 0.00779,
 	0.04159 0.03701 0.00779,
 	0.04154 0.03749 0.00779,
 	0.04134 0.03789 0.00779,
 	0.041 0.03823 0.00779,
 	0.04078 0.03864 0.00779,
 	0.04066 0.0391 0.00779,
 	0.04064 0.03958 0.00779,
 	0.04059 0.04005 0.00779,
 	0.04031 0.04044 0.00779,
 	0.04001 0.04081 0.00779,
 	0.03974 0.04121 0.00779,
 	0.03948 0.04161 0.00779,
 	0.0392 0.042 0.00779,
 	0.03891 0.04238 0.00779,
 	0.03866 0.04279 0.00779,
 	0.03857 0.04325 0.00779,
 	0.03846 0.04371 0.00779,
 	0.03825 0.04414 0.00779,
 	0.03807 0.04458 0.00779,
 	0.03789 0.04503 0.00779,
 	0.03773 0.04548 0.00779,
 	0.03756 0.04593 0.00779,
 	0.03738 0.04637 0.00779,
 	0.03721 0.04682 0.00779,
 	0.03703 0.04727 0.00779,
 	0.03683 0.0477 0.00779,
 	0.03658 0.04811 0.00779,
 	0.0363 0.0485 0.00779,
 	0.03597 0.04884 0.00779,
 	0.03563 0.04919 0.00779,
 	0.03541 0.0496 0.00779,
 	0.03519 0.05003 0.00779,
 	0.03495 0.05044 0.00779,
 	0.03472 0.05086 0.00779,
 	0.03454 0.05131 0.00779,
 	0.03437 0.05176 0.00779,
 	0.03427 0.05222 0.00779,
 	0.03441 0.05267 0.00779,
 	0.03467 0.05308 0.00779,
 	0.03499 0.05344 0.00779,
 	0.03532 0.05379 0.00779,
 	0.03567 0.05411 0.00779,
 	0.03607 0.05438 0.00779,
 	0.03649 0.05459 0.00779,
 	0.03695 0.05472 0.00779,
 	0.03742 0.05483 0.00779,
 	0.03789 0.05493 0.00779,
 	0.03835 0.05504 0.00779,
 	0.03881 0.05519 0.00779,
 	0.03926 0.05536 0.00779,
 	0.0397 0.05555 0.00779,
 	0.04015 0.05572 0.00779,
 	0.0406 0.05586 0.00779,
 	0.04108 0.05587 0.00779,
 	0.04155 0.05596 0.00779,
 	0.04203 0.05604 0.00779,
 	0.04249 0.05614 0.00779,
 	0.04296 0.05624 0.00779,
 	0.04341 0.05637 0.00779,
 	0.04379 0.05667 0.00779,
 	0.04421 0.05688 0.00779,
 	0.04466 0.05704 0.00779,
 	0.04512 0.05718 0.00779,
 	0.04558 0.05732 0.00779,
 	0.04605 0.05743 0.00779,
 	0.04652 0.05751 0.00779,
 	0.04699 0.05758 0.00779,
 	0.04747 0.05762 0.00779,
 	0.04795 0.05767 0.00779,
 	0.04842 0.05777 0.00779,
 	0.04889 0.05786 0.00779,
 	0.04937 0.05791 0.00779,
 	0.04984 0.05797 0.00779,
 	0.05031 0.05807 0.00779,
 	0.05076 0.05822 0.00779,
 	0.05116 0.05848 0.00779,
 	0.05163 0.05852 0.00779,
 	0.05211 0.05852 0.00779,
 	0.05259 0.05851 0.00779,
 	0.05307 0.05853 0.00779,
 	0.05351 0.0587 0.00779,
 	0.05397 0.05878 0.00779,
 	0.05438 0.05901 0.00779,
 	0.05465 0.0594 0.00779,
 	0.04921 0.0589 0.,
 	0.04969 0.05884 0.,
 	0.05016 0.05879 0.,
 	0.0506 0.05861 0.,
 	0.05099 0.05834 0.,
 	0.05137 0.05804 0.,
 	0.05173 0.05773 0.,
 	0.05209 0.05741 0.,
 	0.05243 0.05707 0.,
 	0.05277 0.05673 0.,
 	0.05311 0.0564 0.,
 	0.05345 0.05606 0.,
 	0.05382 0.05575 0.,
 	0.05418 0.05544 0.,
 	0.05451 0.05509 0.,
 	0.05477 0.0547 0.,
 	0.05493 0.05425 0.,
 	0.05497 0.05378 0.,
 	0.05498 0.0533 0.,
 	0.05488 0.05283 0.,
 	0.05475 0.05237 0.,
 	0.05462 0.05191 0.,
 	0.05445 0.05146 0.,
 	0.05427 0.05102 0.,
 	0.0541 0.05057 0.,
 	0.05401 0.0501 0.,
 	0.05395 0.04963 0.,
 	0.05393 0.04915 0.,
 	0.05395 0.04867 0.,
 	0.05394 0.0482 0.,
 	0.05387 0.04773 0.,
 	0.05365 0.0473 0.,
 	0.05338 0.04692 0.,
 	0.05304 0.04657 0.,
 	0.0527 0.04624 0.,
 	0.0524 0.04586 0.,
 	0.05211 0.04548 0.,
 	0.05178 0.04513 0.,
 	0.05143 0.04482 0.,
 	0.05106 0.04451 0.,
 	0.05067 0.04423 0.,
 	0.05027 0.04398 0.,
 	0.04985 0.04375 0.,
 	0.04939 0.04361 0.,
 	0.04892 0.04352 0.,
 	0.04844 0.04352 0.,
 	0.04796 0.04354 0.,
 	0.04749 0.04362 0.,
 	0.04703 0.04373 0.,
 	0.04658 0.04389 0.,
 	0.04613 0.04406 0.,
 	0.04568 0.04422 0.,
 	0.04524 0.04441 0.,
 	0.04482 0.04465 0.,
 	0.04441 0.04489 0.,
 	0.044 0.04514 0.,
 	0.04365 0.04547 0.,
 	0.04338 0.04586 0.,
 	0.04315 0.04627 0.,
 	0.0429 0.04669 0.,
 	0.04271 0.04712 0.,
 	0.04254 0.04757 0.,
 	0.04242 0.04803 0.,
 	0.04229 0.04849 0.,
 	0.04212 0.04894 0.,
 	0.04195 0.04939 0.,
 	0.04185 0.04985 0.,
 	0.0419 0.05032 0.,
 	0.04202 0.05079 0.,
 	0.04215 0.05125 0.,
 	0.04238 0.05166 0.,
 	0.04264 0.05206 0.,
 	0.04286 0.05249 0.,
 	0.04312 0.05289 0.,
 	0.04337 0.0533 0.,
 	0.0436 0.05372 0.,
 	0.0438 0.05415 0.,
 	0.04397 0.0546 0.,
 	0.04414 0.05505 0.,
 	0.04434 0.05548 0.,
 	0.04455 0.05591 0.,
 	0.04476 0.05634 0.,
 	0.045 0.05676 0.,
 	0.04533 0.05711 0.,
 	0.04571 0.0574 0.,
 	0.0461 0.05767 0.,
 	0.04653 0.05788 0.,
 	0.04696 0.05808 0.,
 	0.0474 0.05826 0.,
 	0.04785 0.05843 0.,
 	0.0483 0.05861 0.,
 	0.04875 0.05876 0.,
 	0.04953 0.05923 0.00041,
 	0.04997 0.05904 0.00041,
 	0.0504 0.05885 0.00041,
 	0.05084 0.05867 0.00041,
 	0.05128 0.05847 0.00041,
 	0.05172 0.0583 0.00041,
 	0.05218 0.05815 0.00041,
 	0.05254 0.05785 0.00041,
 	0.05288 0.05752 0.00041,
 	0.05321 0.05718 0.00041,
 	0.05354 0.05683 0.00041,
 	0.05385 0.05648 0.00041,
 	0.05415 0.05611 0.00041,
 	0.05441 0.05571 0.00041,
 	0.05461 0.05528 0.00041,
 	0.05479 0.05484 0.00041,
 	0.05488 0.05439 0.00041,
 	0.05479 0.05392 0.00041,
 	0.05473 0.05345 0.00041,
 	0.05471 0.05297 0.00041,
 	0.05463 0.0525 0.00041,
 	0.05455 0.05203 0.00041,
 	0.05448 0.05157 0.00041,
 	0.0543 0.05113 0.00041,
 	0.05413 0.05068 0.00041,
 	0.05399 0.05023 0.00041,
 	0.05385 0.04977 0.00041,
 	0.05383 0.0493 0.00041,
 	0.05371 0.04884 0.00041,
 	0.05357 0.04839 0.00041,
 	0.05352 0.04791 0.00041,
 	0.05344 0.04744 0.00041,
 	0.05323 0.04702 0.00041,
 	0.053 0.04661 0.00041,
 	0.0527 0.04623 0.00041,
 	0.05241 0.04586 0.00041,
 	0.05208 0.04551 0.00041,
 	0.05175 0.04517 0.00041,
 	0.05142 0.04482 0.00041,
 	0.0511 0.04447 0.00041,
 	0.05077 0.04412 0.00041,
 	0.05043 0.0438 0.00041,
 	0.05005 0.0435 0.00041,
 	0.04967 0.04323 0.00041,
 	0.04924 0.04303 0.00041,
 	0.04877 0.04296 0.00041,
 	0.0483 0.04289 0.00041,
 	0.04782 0.04291 0.00041,
 	0.04735 0.04298 0.00041,
 	0.0469 0.04313 0.00041,
 	0.04651 0.04339 0.00041,
 	0.04615 0.04371 0.00041,
 	0.04581 0.04404 0.00041,
 	0.04545 0.04435 0.00041,
 	0.04504 0.04459 0.00041,
 	0.04462 0.04481 0.00041,
 	0.04421 0.04507 0.00041,
 	0.04382 0.04533 0.00041,
 	0.04342 0.04559 0.00041,
 	0.04309 0.04593 0.00041,
 	0.0428 0.0463 0.00041,
 	0.04251 0.04668 0.00041,
 	0.04222 0.04706 0.00041,
 	0.04211 0.04752 0.00041,
 	0.04203 0.04799 0.00041,
 	0.042 0.04846 0.00041,
 	0.04197 0.04894 0.00041,
 	0.04185 0.0494 0.00041,
 	0.0417 0.04985 0.00041,
 	0.0417 0.05029 0.00041,
 	0.0419 0.05072 0.00041,
 	0.04197 0.05119 0.00041,
 	0.04209 0.05165 0.00041,
 	0.04226 0.0521 0.00041,
 	0.04248 0.05252 0.00041,
 	0.0427 0.05294 0.00041,
 	0.04292 0.05336 0.00041,
 	0.04316 0.05378 0.00041,
 	0.0434 0.05419 0.00041,
 	0.04364 0.0546 0.00041,
 	0.04387 0.05502 0.00041,
 	0.04405 0.05546 0.00041,
 	0.04428 0.05588 0.00041,
 	0.04452 0.05628 0.00041,
 	0.04485 0.05663 0.00041,
 	0.0452 0.05695 0.00041,
 	0.04558 0.05723 0.00041,
 	0.04584 0.05763 0.00041,
 	0.04609 0.05804 0.00041,
 	0.04641 0.05839 0.00041,
 	0.0468 0.05865 0.00041,
 	0.04722 0.05887 0.00041,
 	0.04767 0.05904 0.00041,
 	0.04812 0.05919 0.00041,
 	0.04859 0.05925 0.00041,
 	0.04906 0.05927 0.00041,
 	0.04959 0.05947 0.00082,
 	0.05006 0.05935 0.00082,
 	0.05053 0.05927 0.00082,
 	0.051 0.05924 0.00082,
 	0.05148 0.05916 0.00082,
 	0.05194 0.05906 0.00082,
 	0.05238 0.05885 0.00082,
 	0.05281 0.05864 0.00082,
 	0.05321 0.05838 0.00082,
 	0.05359 0.05809 0.00082,
 	0.05387 0.0577 0.00082,
 	0.05414 0.05731 0.00082,
 	0.0544 0.0569 0.00082,
 	0.05466 0.0565 0.00082,
 	0.05485 0.05606 0.00082,
 	0.05497 0.0556 0.00082,
 	0.05507 0.05513 0.00082,
 	0.05522 0.05468 0.00082,
 	0.05531 0.05421 0.00082,
 	0.0553 0.05373 0.00082,
 	0.05527 0.05326 0.00082,
 	0.05511 0.05281 0.00082,
 	0.05492 0.05239 0.00082,
 	0.05489 0.05191 0.00082,
 	0.0548 0.05144 0.00082,
 	0.05469 0.05097 0.00082,
 	0.05456 0.05051 0.00082,
 	0.05443 0.05005 0.00082,
 	0.05437 0.04958 0.00082,
 	0.05431 0.04911 0.00082,
 	0.05415 0.04865 0.00082,
 	0.05385 0.04829 0.00082,
 	0.05365 0.04785 0.00082,
 	0.05347 0.04741 0.00082,
 	0.05326 0.04698 0.00082,
 	0.053 0.04658 0.00082,
 	0.05275 0.04617 0.00082,
 	0.05247 0.04578 0.00082,
 	0.05218 0.0454 0.00082,
 	0.05186 0.04504 0.00082,
 	0.05153 0.04469 0.00082,
 	0.05118 0.04437 0.00082,
 	0.05082 0.04405 0.00082,
 	0.05043 0.04377 0.00082,
 	0.05002 0.04352 0.00082,
 	0.04961 0.04328 0.00082,
 	0.0492 0.04303 0.00082,
 	0.04879 0.04278 0.00082,
 	0.04836 0.04256 0.00082,
 	0.0479 0.04248 0.00082,
 	0.04742 0.04252 0.00082,
 	0.04695 0.04256 0.00082,
 	0.04647 0.0426 0.00082,
 	0.04606 0.04282 0.00082,
 	0.04566 0.04309 0.00082,
 	0.04526 0.04336 0.00082,
 	0.04488 0.04363 0.00082,
 	0.04442 0.04376 0.00082,
 	0.04395 0.04388 0.00082,
 	0.0435 0.04403 0.00082,
 	0.04306 0.04422 0.00082,
 	0.0427 0.04453 0.00082,
 	0.04237 0.04488 0.00082,
 	0.04208 0.04526 0.00082,
 	0.04184 0.04567 0.00082,
 	0.04156 0.04606 0.00082,
 	0.04132 0.04647 0.00082,
 	0.04113 0.04691 0.00082,
 	0.04095 0.04736 0.00082,
 	0.04078 0.04781 0.00082,
 	0.0407 0.04827 0.00082,
 	0.04067 0.04875 0.00082,
 	0.04082 0.04921 0.00082,
 	0.04093 0.04967 0.00082,
 	0.04102 0.05014 0.00082,
 	0.04104 0.05062 0.00082,
 	0.04103 0.0511 0.00082,
 	0.04103 0.05158 0.00082,
 	0.04102 0.05206 0.00082,
 	0.04103 0.05254 0.00082,
 	0.04114 0.053 0.00082,
 	0.04135 0.05342 0.00082,
 	0.04158 0.05385 0.00082,
 	0.04181 0.05426 0.00082,
 	0.0419 0.05473 0.00082,
 	0.04198 0.05521 0.00082,
 	0.04217 0.05565 0.00082,
 	0.04248 0.05601 0.00082,
 	0.04279 0.05638 0.00082,
 	0.04321 0.0566 0.00082,
 	0.04357 0.05692 0.00082,
 	0.04393 0.05724 0.00082,
 	0.0443 0.05754 0.00082,
 	0.04468 0.05783 0.00082,
 	0.04507 0.05811 0.00082,
 	0.04546 0.05839 0.00082,
 	0.04589 0.05858 0.00082,
 	0.04635 0.05872 0.00082,
 	0.04682 0.05883 0.00082,
 	0.04728 0.05897 0.00082,
 	0.04772 0.05915 0.00082,
 	0.04817 0.05931 0.00082,
 	0.04864 0.05942 0.00082,
 	0.04911 0.05947 0.00082,
 	0.04986 0.05984 0.00123,
 	0.05033 0.05983 0.00123,
 	0.05077 0.05963 0.00123,
 	0.05121 0.05946 0.00123,
 	0.05168 0.05935 0.00123,
 	0.05215 0.05927 0.00123,
 	0.05257 0.05907 0.00123,
 	0.05297 0.05881 0.00123,
 	0.05333 0.05849 0.00123,
 	0.05367 0.05815 0.00123,
 	0.05396 0.05777 0.00123,
 	0.05423 0.05738 0.00123,
 	0.05445 0.05696 0.00123,
 	0.05471 0.05656 0.00123,
 	0.05487 0.05612 0.00123,
 	0.05501 0.05566 0.00123,
 	0.05516 0.0552 0.00123,
 	0.0553 0.05475 0.00123,
 	0.05542 0.05428 0.00123,
 	0.05542 0.05382 0.00123,
 	0.05534 0.05335 0.00123,
 	0.05525 0.05288 0.00123,
 	0.05515 0.05241 0.00123,
 	0.05504 0.05194 0.00123,
 	0.05491 0.05148 0.00123,
 	0.05478 0.05102 0.00123,
 	0.05467 0.05056 0.00123,
 	0.05458 0.05009 0.00123,
 	0.05448 0.04962 0.00123,
 	0.05433 0.04916 0.00123,
 	0.05414 0.04873 0.00123,
 	0.05396 0.04828 0.00123,
 	0.05373 0.04786 0.00123,
 	0.0535 0.04745 0.00123,
 	0.05328 0.04702 0.00123,
 	0.05308 0.04659 0.00123,
 	0.0529 0.04615 0.00123,
 	0.05275 0.04569 0.00123,
 	0.05249 0.0453 0.00123,
 	0.05211 0.04502 0.00123,
 	0.05185 0.04462 0.00123,
 	0.05161 0.04421 0.00123,
 	0.05136 0.0438 0.00123,
 	0.051 0.0435 0.00123,
 	0.05058 0.0433 0.00123,
 	0.05014 0.04313 0.00123,
 	0.04969 0.04295 0.00123,
 	0.04923 0.04283 0.00123,
 	0.0488 0.04266 0.00123,
 	0.04849 0.04232 0.00123,
 	0.04804 0.04218 0.00123,
 	0.04757 0.04215 0.00123,
 	0.04709 0.04215 0.00123,
 	0.04661 0.04217 0.00123,
 	0.04615 0.04228 0.00123,
 	0.04568 0.04236 0.00123,
 	0.04521 0.04245 0.00123,
 	0.04475 0.0426 0.00123,
 	0.04429 0.04274 0.00123,
 	0.04387 0.04297 0.00123,
 	0.04347 0.04322 0.00123,
 	0.0431 0.04353 0.00123,
 	0.0427 0.04379 0.00123,
 	0.0423 0.04405 0.00123,
 	0.04195 0.04436 0.00123,
 	0.0417 0.04477 0.00123,
 	0.04151 0.0452 0.00123,
 	0.04128 0.04562 0.00123,
 	0.04103 0.04603 0.00123,
 	0.04077 0.04643 0.00123,
 	0.04051 0.04684 0.00123,
 	0.04028 0.04726 0.00123,
 	0.04013 0.04771 0.00123,
 	0.04012 0.04818 0.00123,
 	0.04016 0.04866 0.00123,
 	0.04022 0.04913 0.00123,
 	0.04028 0.0496 0.00123,
 	0.04028 0.05008 0.00123,
 	0.04036 0.05055 0.00123,
 	0.04047 0.05102 0.00123,
 	0.04059 0.05148 0.00123,
 	0.04066 0.05195 0.00123,
 	0.04066 0.05243 0.00123,
 	0.04067 0.05291 0.00123,
 	0.04077 0.05337 0.00123,
 	0.04091 0.05383 0.00123,
 	0.04111 0.05426 0.00123,
 	0.04132 0.05469 0.00123,
 	0.04155 0.05511 0.00123,
 	0.04178 0.05553 0.00123,
 	0.04198 0.05596 0.00123,
 	0.04232 0.05629 0.00123,
 	0.0427 0.05658 0.00123,
 	0.04298 0.05697 0.00123,
 	0.04331 0.0573 0.00123,
 	0.04371 0.05757 0.00123,
 	0.04412 0.0578 0.00123,
 	0.04448 0.05812 0.00123,
 	0.04486 0.05839 0.00123,
 	0.0453 0.05859 0.00123,
 	0.04574 0.05877 0.00123,
 	0.0462 0.05892 0.00123,
 	0.04665 0.05908 0.00123,
 	0.04709 0.05926 0.00123,
 	0.04753 0.05945 0.00123,
 	0.04798 0.05962 0.00123,
 	0.04845 0.05967 0.00123,
 	0.04893 0.05965 0.00123,
 	0.0494 0.05971 0.00123,
 	0.04987 0.06004 0.00164,
 	0.05033 0.05991 0.00164,
 	0.05079 0.05978 0.00164,
 	0.05124 0.05964 0.00164,
 	0.05169 0.0595 0.00164,
 	0.05212 0.05928 0.00164,
 	0.05258 0.05914 0.00164,
 	0.05297 0.0589 0.00164,
 	0.05332 0.05857 0.00164,
 	0.0536 0.05819 0.00164,
 	0.05395 0.05787 0.00164,
 	0.05424 0.0575 0.00164,
 	0.05452 0.05711 0.00164,
 	0.05481 0.05673 0.00164,
 	0.05502 0.0563 0.00164,
 	0.05515 0.05585 0.00164,
 	0.05524 0.05538 0.00164,
 	0.05533 0.05491 0.00164,
 	0.05542 0.05444 0.00164,
 	0.05548 0.05397 0.00164,
 	0.05549 0.05349 0.00164,
 	0.05546 0.05302 0.00164,
 	0.05536 0.05255 0.00164,
 	0.05525 0.05209 0.00164,
 	0.05512 0.05163 0.00164,
 	0.05494 0.05119 0.00164,
 	0.05475 0.05075 0.00164,
 	0.05472 0.05028 0.00164,
 	0.05468 0.0498 0.00164,
 	0.05456 0.04934 0.00164,
 	0.05441 0.04889 0.00164,
 	0.05422 0.04845 0.00164,
 	0.05398 0.04804 0.00164,
 	0.05375 0.04762 0.00164,
 	0.05353 0.0472 0.00164,
 	0.05333 0.04677 0.00164,
 	0.05314 0.04633 0.00164,
 	0.053 0.04587 0.00164,
 	0.0528 0.04544 0.00164,
 	0.05256 0.04503 0.00164,
 	0.05227 0.04465 0.00164,
 	0.05198 0.04427 0.00164,
 	0.05168 0.0439 0.00164,
 	0.05136 0.04355 0.00164,
 	0.05099 0.04325 0.00164,
 	0.05058 0.043 0.00164,
 	0.05015 0.04281 0.00164,
 	0.04971 0.04262 0.00164,
 	0.04929 0.0424 0.00164,
 	0.04886 0.04219 0.00164,
 	0.04842 0.042 0.00164,
 	0.04795 0.04192 0.00164,
 	0.04748 0.04184 0.00164,
 	0.04701 0.04181 0.00164,
 	0.04653 0.0418 0.00164,
 	0.04605 0.0418 0.00164,
 	0.04558 0.04184 0.00164,
 	0.04511 0.04194 0.00164,
 	0.04464 0.04201 0.00164,
 	0.04422 0.0422 0.00164,
 	0.04384 0.04249 0.00164,
 	0.04347 0.04279 0.00164,
 	0.0431 0.04309 0.00164,
 	0.04271 0.04337 0.00164,
 	0.04232 0.04364 0.00164,
 	0.04193 0.04391 0.00164,
 	0.04159 0.04424 0.00164,
 	0.04126 0.04459 0.00164,
 	0.04097 0.04497 0.00164,
 	0.04069 0.04535 0.00164,
 	0.04043 0.04575 0.00164,
 	0.04018 0.04616 0.00164,
 	0.04003 0.04661 0.00164,
 	0.03989 0.04707 0.00164,
 	0.0398 0.04753 0.00164,
 	0.0397 0.048 0.00164,
 	0.03971 0.04848 0.00164,
 	0.03971 0.04896 0.00164,
 	0.03973 0.04943 0.00164,
 	0.03984 0.0499 0.00164,
 	0.03989 0.05037 0.00164,
 	0.04003 0.05082 0.00164,
 	0.04016 0.05127 0.00164,
 	0.04026 0.05174 0.00164,
 	0.04037 0.0522 0.00164,
 	0.04049 0.05266 0.00164,
 	0.0406 0.05313 0.00164,
 	0.04066 0.0536 0.00164,
 	0.04082 0.05404 0.00164,
 	0.04103 0.05447 0.00164,
 	0.04121 0.05491 0.00164,
 	0.04145 0.05532 0.00164,
 	0.0417 0.05573 0.00164,
 	0.04194 0.05614 0.00164,
 	0.04228 0.05647 0.00164,
 	0.04263 0.05679 0.00164,
 	0.04294 0.05716 0.00164,
 	0.04328 0.05748 0.00164,
 	0.04368 0.05774 0.00164,
 	0.04408 0.058 0.00164,
 	0.04452 0.05819 0.00164,
 	0.04492 0.05846 0.00164,
 	0.04533 0.0587 0.00164,
 	0.04577 0.05887 0.00164,
 	0.04622 0.05902 0.00164,
 	0.04664 0.05926 0.00164,
 	0.04708 0.05945 0.00164,
 	0.04753 0.05959 0.00164,
 	0.048 0.0597 0.00164,
 	0.04846 0.05978 0.00164,
 	0.04893 0.05987 0.00164,
 	0.0494 0.05997 0.00164,
 	0.04981 0.06005 0.00205,
 	0.05029 0.06004 0.00205,
 	0.05075 0.05994 0.00205,
 	0.05117 0.05971 0.00205,
 	0.05162 0.05956 0.00205,
 	0.05208 0.05941 0.00205,
 	0.05252 0.05922 0.00205,
 	0.05294 0.059 0.00205,
 	0.05331 0.05871 0.00205,
 	0.05363 0.05834 0.00205,
 	0.05395 0.05799 0.00205,
 	0.05423 0.0576 0.00205,
 	0.05446 0.05718 0.00205,
 	0.05472 0.05678 0.00205,
 	0.05493 0.05635 0.00205,
 	0.05513 0.05591 0.00205,
 	0.05531 0.05547 0.00205,
 	0.05547 0.05502 0.00205,
 	0.05547 0.05454 0.00205,
 	0.05547 0.05406 0.00205,
 	0.05547 0.05358 0.00205,
 	0.05548 0.0531 0.00205,
 	0.05541 0.05263 0.00205,
 	0.05524 0.05218 0.00205,
 	0.05505 0.05174 0.00205,
 	0.05487 0.0513 0.00205,
 	0.05474 0.05083 0.00205,
 	0.05472 0.05035 0.00205,
 	0.05471 0.04987 0.00205,
 	0.05462 0.04941 0.00205,
 	0.05447 0.04895 0.00205,
 	0.05433 0.0485 0.00205,
 	0.0541 0.04807 0.00205,
 	0.05388 0.04764 0.00205,
 	0.05368 0.04721 0.00205,
 	0.05345 0.04679 0.00205,
 	0.05318 0.0464 0.00205,
 	0.05296 0.04596 0.00205,
 	0.05283 0.04551 0.00205,
 	0.05259 0.04509 0.00205,
 	0.05233 0.04469 0.00205,
 	0.052 0.04434 0.00205,
 	0.05169 0.04397 0.00205,
 	0.05139 0.0436 0.00205,
 	0.05105 0.04326 0.00205,
 	0.05065 0.043 0.00205,
 	0.05026 0.04272 0.00205,
 	0.04983 0.04252 0.00205,
 	0.04936 0.0424 0.00205,
 	0.04891 0.04224 0.00205,
 	0.04847 0.04205 0.00205,
 	0.04802 0.0419 0.00205,
 	0.04755 0.04179 0.00205,
 	0.04707 0.0418 0.00205,
 	0.04659 0.0418 0.00205,
 	0.04611 0.0418 0.00205,
 	0.04563 0.0418 0.00205,
 	0.04515 0.0418 0.00205,
 	0.04468 0.04185 0.00205,
 	0.04421 0.04197 0.00205,
 	0.04378 0.04217 0.00205,
 	0.04337 0.04242 0.00205,
 	0.04296 0.04267 0.00205,
 	0.04257 0.04295 0.00205,
 	0.04218 0.04324 0.00205,
 	0.04186 0.04358 0.00205,
 	0.04147 0.04387 0.00205,
 	0.04112 0.04419 0.00205,
 	0.0408 0.04455 0.00205,
 	0.04057 0.04496 0.00205,
 	0.04035 0.04539 0.00205,
 	0.04013 0.04582 0.00205,
 	0.03995 0.04627 0.00205,
 	0.03978 0.04672 0.00205,
 	0.03965 0.04717 0.00205,
 	0.03953 0.04764 0.00205,
 	0.03951 0.04812 0.00205,
 	0.03951 0.0486 0.00205,
 	0.03952 0.04908 0.00205,
 	0.03952 0.04956 0.00205,
 	0.03958 0.05003 0.00205,
 	0.03971 0.05049 0.00205,
 	0.03972 0.05097 0.00205,
 	0.03986 0.05142 0.00205,
 	0.04001 0.05188 0.00205,
 	0.04007 0.05236 0.00205,
 	0.04021 0.05281 0.00205,
 	0.0404 0.05325 0.00205,
 	0.04057 0.0537 0.00205,
 	0.04075 0.05414 0.00205,
 	0.04093 0.05459 0.00205,
 	0.04112 0.05503 0.00205,
 	0.04132 0.05547 0.00205,
 	0.04159 0.05586 0.00205,
 	0.0419 0.05623 0.00205,
 	0.04218 0.05662 0.00205,
 	0.04252 0.05695 0.00205,
 	0.04287 0.05729 0.00205,
 	0.04324 0.05759 0.00205,
 	0.04362 0.05788 0.00205,
 	0.04406 0.05808 0.00205,
 	0.04447 0.05831 0.00205,
 	0.04489 0.05855 0.00205,
 	0.04532 0.05877 0.00205,
 	0.04574 0.059 0.00205,
 	0.04619 0.05917 0.00205,
 	0.04659 0.05943 0.00205,
 	0.047 0.05964 0.00205,
 	0.04748 0.05966 0.00205,
 	0.04795 0.05974 0.00205,
 	0.04839 0.05992 0.00205,
 	0.04885 0.06004 0.00205,
 	0.04933 0.06005 0.00205,
 	0.04951 0.06022 0.00246,
 	0.04997 0.06007 0.00246,
 	0.05043 0.05996 0.00246,
 	0.0509 0.05984 0.00246,
 	0.05136 0.05974 0.00246,
 	0.05184 0.05966 0.00246,
 	0.05225 0.05947 0.00246,
 	0.05264 0.05919 0.00246,
 	0.05304 0.05893 0.00246,
 	0.05342 0.05863 0.00246,
 	0.05379 0.05833 0.00246,
 	0.05408 0.05795 0.00246,
 	0.05438 0.05757 0.00246,
 	0.05469 0.05721 0.00246,
 	0.05488 0.05677 0.00246,
 	0.05514 0.05637 0.00246,
 	0.05535 0.05595 0.00246,
 	0.05549 0.05549 0.00246,
 	0.05557 0.05502 0.00246,
 	0.05565 0.05455 0.00246,
 	0.05556 0.05409 0.00246,
 	0.05548 0.05362 0.00246,
 	0.05548 0.05314 0.00246,
 	0.05547 0.05266 0.00246,
 	0.05536 0.05219 0.00246,
 	0.05522 0.05174 0.00246,
 	0.05502 0.0513 0.00246,
 	0.05483 0.05086 0.00246,
 	0.05477 0.05039 0.00246,
 	0.05471 0.04991 0.00246,
 	0.05472 0.04943 0.00246,
 	0.05464 0.04898 0.00246,
 	0.05432 0.04861 0.00246,
 	0.05407 0.0482 0.00246,
 	0.05382 0.0478 0.00246,
 	0.05363 0.04736 0.00246,
 	0.05344 0.04692 0.00246,
 	0.05319 0.04651 0.00246,
 	0.05303 0.04606 0.00246,
 	0.05292 0.04559 0.00246,
 	0.05281 0.04513 0.00246,
 	0.05248 0.04478 0.00246,
 	0.05216 0.04443 0.00246,
 	0.05183 0.04408 0.00246,
 	0.05152 0.04371 0.00246,
 	0.05118 0.04338 0.00246,
 	0.05078 0.04312 0.00246,
 	0.05037 0.04287 0.00246,
 	0.04997 0.0426 0.00246,
 	0.04959 0.04231 0.00246,
 	0.04915 0.04218 0.00246,
 	0.04869 0.04211 0.00246,
 	0.04824 0.04193 0.00246,
 	0.04777 0.04183 0.00246,
 	0.0473 0.04181 0.00246,
 	0.04682 0.04179 0.00246,
 	0.04634 0.04179 0.00246,
 	0.04586 0.04181 0.00246,
 	0.04539 0.04188 0.00246,
 	0.04491 0.04197 0.00246,
 	0.04444 0.042 0.00246,
 	0.04398 0.04214 0.00246,
 	0.04354 0.04233 0.00246,
 	0.0431 0.04252 0.00246,
 	0.04269 0.04276 0.00246,
 	0.04232 0.04305 0.00246,
 	0.04196 0.04338 0.00246,
 	0.04169 0.04377 0.00246,
 	0.04144 0.04418 0.00246,
 	0.04111 0.04453 0.00246,
 	0.04078 0.04487 0.00246,
 	0.04048 0.04524 0.00246,
 	0.04021 0.04564 0.00246,
 	0.03998 0.04606 0.00246,
 	0.03979 0.0465 0.00246,
 	0.03959 0.04693 0.00246,
 	0.03951 0.0474 0.00246,
 	0.03952 0.04788 0.00246,
 	0.03953 0.04835 0.00246,
 	0.03952 0.04883 0.00246,
 	0.03952 0.04931 0.00246,
 	0.03953 0.04979 0.00246,
 	0.03963 0.05026 0.00246,
 	0.03969 0.05074 0.00246,
 	0.03972 0.05121 0.00246,
 	0.03984 0.05168 0.00246,
 	0.03995 0.05214 0.00246,
 	0.04005 0.05261 0.00246,
 	0.0402 0.05306 0.00246,
 	0.04037 0.05351 0.00246,
 	0.04055 0.05396 0.00246,
 	0.04074 0.0544 0.00246,
 	0.04097 0.05482 0.00246,
 	0.04119 0.05524 0.00246,
 	0.0414 0.05567 0.00246,
 	0.04166 0.05607 0.00246,
 	0.04197 0.05644 0.00246,
 	0.0423 0.05679 0.00246,
 	0.04268 0.05708 0.00246,
 	0.04307 0.05735 0.00246,
 	0.04343 0.05767 0.00246,
 	0.04379 0.05799 0.00246,
 	0.04418 0.05825 0.00246,
 	0.04461 0.05846 0.00246,
 	0.04507 0.05861 0.00246,
 	0.04551 0.05878 0.00246,
 	0.04591 0.05904 0.00246,
 	0.04633 0.05928 0.00246,
 	0.04675 0.05951 0.00246,
 	0.04719 0.0597 0.00246,
 	0.04765 0.05981 0.00246,
 	0.04811 0.05997 0.00246,
 	0.04857 0.06004 0.00246,
 	0.04905 0.0601 0.00246,
 	0.04896 0.06004 0.00287,
 	0.04944 0.06001 0.00287,
 	0.04992 0.06001 0.00287,
 	0.05039 0.05997 0.00287,
 	0.05086 0.05986 0.00287,
 	0.05128 0.05964 0.00287,
 	0.05173 0.05948 0.00287,
 	0.0522 0.0594 0.00287,
 	0.05262 0.05918 0.00287,
 	0.05304 0.05895 0.00287,
 	0.05342 0.05865 0.00287,
 	0.0538 0.05836 0.00287,
 	0.05419 0.05807 0.00287,
 	0.05446 0.05768 0.00287,
 	0.05467 0.05725 0.00287,
 	0.0549 0.05683 0.00287,
 	0.05516 0.05643 0.00287,
 	0.05533 0.05599 0.00287,
 	0.05542 0.05551 0.00287,
 	0.05549 0.05504 0.00287,
 	0.05549 0.05456 0.00287,
 	0.05547 0.05408 0.00287,
 	0.05549 0.0536 0.00287,
 	0.05549 0.05312 0.00287,
 	0.05548 0.05264 0.00287,
 	0.05536 0.05218 0.00287,
 	0.05521 0.05172 0.00287,
 	0.05504 0.05127 0.00287,
 	0.05489 0.05082 0.00287,
 	0.05479 0.05035 0.00287,
 	0.05473 0.04987 0.00287,
 	0.0547 0.04939 0.00287,
 	0.05463 0.04893 0.00287,
 	0.05438 0.04852 0.00287,
 	0.05412 0.04811 0.00287,
 	0.05385 0.04771 0.00287,
 	0.05363 0.04729 0.00287,
 	0.05348 0.04683 0.00287,
 	0.05336 0.04637 0.00287,
 	0.05316 0.04593 0.00287,
 	0.05296 0.0455 0.00287,
 	0.05272 0.04508 0.00287,
 	0.05242 0.04471 0.00287,
 	0.05209 0.04436 0.00287,
 	0.05177 0.04401 0.00287,
 	0.05139 0.0437 0.00287,
 	0.05111 0.04332 0.00287,
 	0.05068 0.0431 0.00287,
 	0.05027 0.04285 0.00287,
 	0.04991 0.04254 0.00287,
 	0.04948 0.04233 0.00287,
 	0.04903 0.04218 0.00287,
 	0.04855 0.04211 0.00287,
 	0.04809 0.04199 0.00287,
 	0.04762 0.04188 0.00287,
 	0.04715 0.0418 0.00287,
 	0.04667 0.04179 0.00287,
 	0.04619 0.04179 0.00287,
 	0.04571 0.0418 0.00287,
 	0.04524 0.04185 0.00287,
 	0.04476 0.04194 0.00287,
 	0.04431 0.04207 0.00287,
 	0.04386 0.04226 0.00287,
 	0.04344 0.04248 0.00287,
 	0.04304 0.04274 0.00287,
 	0.0426 0.04294 0.00287,
 	0.04222 0.04323 0.00287,
 	0.04187 0.04355 0.00287,
 	0.04156 0.04392 0.00287,
 	0.04126 0.0443 0.00287,
 	0.04096 0.04467 0.00287,
 	0.04066 0.04505 0.00287,
 	0.04044 0.04547 0.00287,
 	0.04021 0.0459 0.00287,
 	0.03997 0.04631 0.00287,
 	0.03973 0.04673 0.00287,
 	0.0396 0.04719 0.00287,
 	0.03952 0.04766 0.00287,
 	0.03952 0.04814 0.00287,
 	0.03952 0.04862 0.00287,
 	0.03951 0.0491 0.00287,
 	0.03952 0.04958 0.00287,
 	0.03953 0.05006 0.00287,
 	0.03958 0.05054 0.00287,
 	0.03969 0.051 0.00287,
 	0.03983 0.05146 0.00287,
 	0.03994 0.05193 0.00287,
 	0.04002 0.0524 0.00287,
 	0.04011 0.05287 0.00287,
 	0.04028 0.05332 0.00287,
 	0.04047 0.05376 0.00287,
 	0.0407 0.05418 0.00287,
 	0.04091 0.05461 0.00287,
 	0.04113 0.05504 0.00287,
 	0.04131 0.05548 0.00287,
 	0.04168 0.05578 0.00287,
 	0.04196 0.05618 0.00287,
 	0.04231 0.0565 0.00287,
 	0.04267 0.05681 0.00287,
 	0.04296 0.05719 0.00287,
 	0.04338 0.05742 0.00287,
 	0.04377 0.0577 0.00287,
 	0.04415 0.058 0.00287,
 	0.04458 0.0582 0.00287,
 	0.04501 0.05842 0.00287,
 	0.04545 0.05862 0.00287,
 	0.04589 0.05879 0.00287,
 	0.0463 0.05905 0.00287,
 	0.04673 0.05925 0.00287,
 	0.04717 0.05945 0.00287,
 	0.04762 0.05962 0.00287,
 	0.04805 0.05984 0.00287,
 	0.04848 0.06003 0.00287,
 	0.04888 0.05966 0.00328,
 	0.04935 0.0596 0.00328,
 	0.04981 0.05969 0.00328,
 	0.05027 0.05981 0.00328,
 	0.05072 0.05973 0.00328,
 	0.05117 0.05956 0.00328,
 	0.05162 0.05942 0.00328,
 	0.05208 0.05928 0.00328,
 	0.05254 0.05917 0.00328,
 	0.05295 0.05893 0.00328,
 	0.05334 0.05866 0.00328,
 	0.05373 0.05838 0.00328,
 	0.05412 0.05811 0.00328,
 	0.05445 0.05776 0.00328,
 	0.05462 0.05732 0.00328,
 	0.0548 0.05688 0.00328,
 	0.05503 0.05646 0.00328,
 	0.05524 0.05603 0.00328,
 	0.05541 0.05559 0.00328,
 	0.05547 0.05512 0.00328,
 	0.05548 0.05464 0.00328,
 	0.05549 0.05417 0.00328,
 	0.05548 0.05369 0.00328,
 	0.05538 0.05323 0.00328,
 	0.0553 0.05276 0.00328,
 	0.05524 0.05229 0.00328,
 	0.05516 0.05181 0.00328,
 	0.05511 0.05134 0.00328,
 	0.05502 0.05087 0.00328,
 	0.05492 0.0504 0.00328,
 	0.0548 0.04994 0.00328,
 	0.05465 0.04949 0.00328,
 	0.05446 0.04905 0.00328,
 	0.05423 0.04864 0.00328,
 	0.05403 0.0482 0.00328,
 	0.05382 0.04778 0.00328,
 	0.0536 0.04735 0.00328,
 	0.05343 0.04691 0.00328,
 	0.05326 0.04646 0.00328,
 	0.05314 0.046 0.00328,
 	0.05304 0.04553 0.00328,
 	0.05282 0.04512 0.00328,
 	0.05253 0.04475 0.00328,
 	0.05221 0.04439 0.00328,
 	0.05188 0.04404 0.00328,
 	0.05152 0.04373 0.00328,
 	0.0511 0.04351 0.00328,
 	0.05073 0.04321 0.00328,
 	0.05036 0.04292 0.00328,
 	0.04995 0.04267 0.00328,
 	0.04952 0.04247 0.00328,
 	0.04909 0.04227 0.00328,
 	0.04865 0.04206 0.00328,
 	0.0482 0.04192 0.00328,
 	0.04773 0.04183 0.00328,
 	0.04725 0.04181 0.00328,
 	0.04678 0.0418 0.00328,
 	0.0463 0.04181 0.00328,
 	0.04582 0.04181 0.00328,
 	0.04537 0.04194 0.00328,
 	0.04492 0.04211 0.00328,
 	0.04447 0.04228 0.00328,
 	0.04402 0.04244 0.00328,
 	0.04359 0.04264 0.00328,
 	0.04316 0.04284 0.00328,
 	0.04277 0.04311 0.00328,
 	0.04242 0.04343 0.00328,
 	0.04205 0.04373 0.00328,
 	0.04172 0.04407 0.00328,
 	0.04139 0.04443 0.00328,
 	0.04114 0.04483 0.00328,
 	0.04088 0.04523 0.00328,
 	0.04061 0.04562 0.00328,
 	0.04031 0.046 0.00328,
 	0.04008 0.04641 0.00328,
 	0.0399 0.04685 0.00328,
 	0.03975 0.04731 0.00328,
 	0.03971 0.04778 0.00328,
 	0.03971 0.04826 0.00328,
 	0.03965 0.04873 0.00328,
 	0.03954 0.04919 0.00328,
 	0.03964 0.04965 0.00328,
 	0.03977 0.05011 0.00328,
 	0.03988 0.05057 0.00328,
 	0.03989 0.05105 0.00328,
 	0.03997 0.05152 0.00328,
 	0.04008 0.05198 0.00328,
 	0.04021 0.05244 0.00328,
 	0.0404 0.05288 0.00328,
 	0.04062 0.0533 0.00328,
 	0.0408 0.05375 0.00328,
 	0.04097 0.05419 0.00328,
 	0.04117 0.05462 0.00328,
 	0.04141 0.05503 0.00328,
 	0.04167 0.05543 0.00328,
 	0.04192 0.05584 0.00328,
 	0.0422 0.05623 0.00328,
 	0.04258 0.05652 0.00328,
 	0.04295 0.05681 0.00328,
 	0.04335 0.05708 0.00328,
 	0.04375 0.05734 0.00328,
 	0.04415 0.0576 0.00328,
 	0.04458 0.0578 0.00328,
 	0.04502 0.05799 0.00328,
 	0.04546 0.05818 0.00328,
 	0.04585 0.05845 0.00328,
 	0.04621 0.05877 0.00328,
 	0.04657 0.05908 0.00328,
 	0.04702 0.05922 0.00328,
 	0.04748 0.05934 0.00328,
 	0.04795 0.05946 0.00328,
 	0.04841 0.05956 0.00328,
 	0.04852 0.05946 0.00369,
 	0.04899 0.05937 0.00369,
 	0.04946 0.05929 0.00369,
 	0.04994 0.05929 0.00369,
 	0.05042 0.05929 0.00369,
 	0.05089 0.0592 0.00369,
 	0.05135 0.05911 0.00369,
 	0.05183 0.05909 0.00369,
 	0.05229 0.05896 0.00369,
 	0.05276 0.05889 0.00369,
 	0.05313 0.0586 0.00369,
 	0.05348 0.05828 0.00369,
 	0.05384 0.05796 0.00369,
 	0.0542 0.05765 0.00369,
 	0.05447 0.05726 0.00369,
 	0.05469 0.05684 0.00369,
 	0.05492 0.05642 0.00369,
 	0.05514 0.05599 0.00369,
 	0.05531 0.05556 0.00369,
 	0.05537 0.05508 0.00369,
 	0.05545 0.05461 0.00369,
 	0.05545 0.05414 0.00369,
 	0.0554 0.05366 0.00369,
 	0.05534 0.05319 0.00369,
 	0.05529 0.05271 0.00369,
 	0.0553 0.05223 0.00369,
 	0.05518 0.05177 0.00369,
 	0.05506 0.05131 0.00369,
 	0.05498 0.05084 0.00369,
 	0.05489 0.05037 0.00369,
 	0.05475 0.04991 0.00369,
 	0.05461 0.04946 0.00369,
 	0.05449 0.04899 0.00369,
 	0.05437 0.04853 0.00369,
 	0.05417 0.0481 0.00369,
 	0.05395 0.04767 0.00369,
 	0.05368 0.04727 0.00369,
 	0.05347 0.04685 0.00369,
 	0.0533 0.0464 0.00369,
 	0.05312 0.04596 0.00369,
 	0.05294 0.04551 0.00369,
 	0.05273 0.04508 0.00369,
 	0.05247 0.04468 0.00369,
 	0.05214 0.04434 0.00369,
 	0.0518 0.044 0.00369,
 	0.05146 0.04367 0.00369,
 	0.05108 0.04338 0.00369,
 	0.05068 0.04313 0.00369,
 	0.05026 0.04289 0.00369,
 	0.04983 0.04269 0.00369,
 	0.04939 0.04249 0.00369,
 	0.04895 0.04231 0.00369,
 	0.04851 0.04213 0.00369,
 	0.04806 0.04196 0.00369,
 	0.04761 0.0418 0.00369,
 	0.04713 0.04179 0.00369,
 	0.04665 0.04179 0.00369,
 	0.04617 0.0418 0.00369,
 	0.04572 0.04195 0.00369,
 	0.04525 0.04205 0.00369,
 	0.04478 0.04214 0.00369,
 	0.04432 0.04227 0.00369,
 	0.04387 0.04244 0.00369,
 	0.04346 0.04267 0.00369,
 	0.04305 0.04291 0.00369,
 	0.04266 0.0432 0.00369,
 	0.04228 0.04348 0.00369,
 	0.04187 0.04373 0.00369,
 	0.04161 0.04413 0.00369,
 	0.04138 0.04455 0.00369,
 	0.04114 0.04497 0.00369,
 	0.0409 0.04538 0.00369,
 	0.04068 0.0458 0.00369,
 	0.04053 0.04625 0.00369,
 	0.0403 0.04667 0.00369,
 	0.04002 0.04706 0.00369,
 	0.03991 0.04752 0.00369,
 	0.0399 0.048 0.00369,
 	0.0399 0.04848 0.00369,
 	0.0399 0.04896 0.00369,
 	0.0399 0.04943 0.00369,
 	0.03989 0.04991 0.00369,
 	0.0399 0.05039 0.00369,
 	0.03997 0.05086 0.00369,
 	0.04004 0.05134 0.00369,
 	0.04014 0.0518 0.00369,
 	0.04025 0.05227 0.00369,
 	0.04045 0.0527 0.00369,
 	0.04069 0.05311 0.00369,
 	0.04089 0.05354 0.00369,
 	0.04101 0.05401 0.00369,
 	0.04123 0.05442 0.00369,
 	0.04154 0.05478 0.00369,
 	0.04185 0.05515 0.00369,
 	0.04214 0.05552 0.00369,
 	0.04246 0.05587 0.00369,
 	0.04288 0.0561 0.00369,
 	0.04327 0.05637 0.00369,
 	0.04361 0.05671 0.00369,
 	0.04399 0.057 0.00369,
 	0.04437 0.05729 0.00369,
 	0.04477 0.05755 0.00369,
 	0.04518 0.0578 0.00369,
 	0.04558 0.05805 0.00369,
 	0.04594 0.05836 0.00369,
 	0.04627 0.0587 0.00369,
 	0.04671 0.05889 0.00369,
 	0.04715 0.05906 0.00369,
 	0.0476 0.05923 0.00369,
 	0.04807 0.05929 0.00369,
 	0.04826 0.05834 0.0041,
 	0.04873 0.05824 0.0041,
 	0.04919 0.05814 0.0041,
 	0.04967 0.05814 0.0041,
 	0.05015 0.05814 0.0041,
 	0.05062 0.05819 0.0041,
 	0.0511 0.05825 0.0041,
 	0.05157 0.0583 0.0041,
 	0.05205 0.05834 0.0041,
 	0.05251 0.05824 0.0041,
 	0.05292 0.05801 0.0041,
 	0.05331 0.05773 0.0041,
 	0.05369 0.05744 0.0041,
 	0.054 0.05708 0.0041,
 	0.05428 0.0567 0.0041,
 	0.05456 0.05631 0.0041,
 	0.05484 0.05592 0.0041,
 	0.05497 0.05547 0.0041,
 	0.05507 0.055 0.0041,
 	0.05518 0.05453 0.0041,
 	0.05529 0.05407 0.0041,
 	0.05529 0.05359 0.0041,
 	0.05529 0.05311 0.0041,
 	0.05528 0.05264 0.0041,
 	0.05519 0.05217 0.0041,
 	0.0551 0.0517 0.0041,
 	0.05511 0.05122 0.0041,
 	0.05504 0.05076 0.0041,
 	0.0549 0.0503 0.0041,
 	0.05477 0.04984 0.0041,
 	0.05455 0.04942 0.0041,
 	0.05435 0.04898 0.0041,
 	0.05413 0.04857 0.0041,
 	0.05397 0.04811 0.0041,
 	0.0538 0.04767 0.0041,
 	0.05363 0.04722 0.0041,
 	0.05344 0.04678 0.0041,
 	0.05326 0.04634 0.0041,
 	0.05311 0.04589 0.0041,
 	0.05294 0.04544 0.0041,
 	0.05272 0.04502 0.0041,
 	0.05236 0.04471 0.0041,
 	0.052 0.0444 0.0041,
 	0.05166 0.04406 0.0041,
 	0.05126 0.0438 0.0041,
 	0.05089 0.04349 0.0041,
 	0.05055 0.04317 0.0041,
 	0.05017 0.04288 0.0041,
 	0.04975 0.04264 0.0041,
 	0.04934 0.0424 0.0041,
 	0.04889 0.04224 0.0041,
 	0.04844 0.04209 0.0041,
 	0.04799 0.04192 0.0041,
 	0.04754 0.0418 0.0041,
 	0.04706 0.04181 0.0041,
 	0.0466 0.04192 0.0041,
 	0.04614 0.04204 0.0041,
 	0.04567 0.04215 0.0041,
 	0.0452 0.04217 0.0041,
 	0.04473 0.04224 0.0041,
 	0.04426 0.04233 0.0041,
 	0.04381 0.04248 0.0041,
 	0.04337 0.04267 0.0041,
 	0.04295 0.04289 0.0041,
 	0.04257 0.04319 0.0041,
 	0.04226 0.04355 0.0041,
 	0.04194 0.0439 0.0041,
 	0.04173 0.04432 0.0041,
 	0.04161 0.04478 0.0041,
 	0.04149 0.04522 0.0041,
 	0.04122 0.04562 0.0041,
 	0.04105 0.04606 0.0041,
 	0.04086 0.0465 0.0041,
 	0.04064 0.04692 0.0041,
 	0.04054 0.04739 0.0041,
 	0.04045 0.04786 0.0041,
 	0.04037 0.04833 0.0041,
 	0.04027 0.04879 0.0041,
 	0.04013 0.04925 0.0041,
 	0.04009 0.04972 0.0041,
 	0.04013 0.05019 0.0041,
 	0.04022 0.05066 0.0041,
 	0.0403 0.05113 0.0041,
 	0.04046 0.05157 0.0041,
 	0.04066 0.05199 0.0041,
 	0.0408 0.05244 0.0041,
 	0.04094 0.0529 0.0041,
 	0.04108 0.05335 0.0041,
 	0.04131 0.05377 0.0041,
 	0.04156 0.05418 0.0041,
 	0.04184 0.05457 0.0041,
 	0.04218 0.0549 0.0041,
 	0.04252 0.05524 0.0041,
 	0.0429 0.05552 0.0041,
 	0.04332 0.05575 0.0041,
 	0.04373 0.05599 0.0041,
 	0.04414 0.05624 0.0041,
 	0.04455 0.05649 0.0041,
 	0.04494 0.05675 0.0041,
 	0.04529 0.05707 0.0041,
 	0.04564 0.05741 0.0041,
 	0.04603 0.05768 0.0041,
 	0.04642 0.05795 0.0041,
 	0.04685 0.05816 0.0041,
 	0.04731 0.05827 0.0041,
 	0.04778 0.05833 0.0041,
 	0.04849 0.05774 0.00451,
 	0.04894 0.05788 0.00451,
 	0.04942 0.05792 0.00451,
 	0.04988 0.05784 0.00451,
 	0.05034 0.0577 0.00451,
 	0.05078 0.05754 0.00451,
 	0.05122 0.05736 0.00451,
 	0.05167 0.05721 0.00451,
 	0.05215 0.05719 0.00451,
 	0.05262 0.05717 0.00451,
 	0.05297 0.05685 0.00451,
 	0.05339 0.05663 0.00451,
 	0.0538 0.05638 0.00451,
 	0.05413 0.05607 0.00451,
 	0.05435 0.05564 0.00451,
 	0.05457 0.05522 0.00451,
 	0.05476 0.05478 0.00451,
 	0.0549 0.05433 0.00451,
 	0.05501 0.05387 0.00451,
 	0.05508 0.0534 0.00451,
 	0.0551 0.05292 0.00451,
 	0.05511 0.05245 0.00451,
 	0.05511 0.05197 0.00451,
 	0.0551 0.05149 0.00451,
 	0.0551 0.05102 0.00451,
 	0.0551 0.05054 0.00451,
 	0.05499 0.05008 0.00451,
 	0.05479 0.04966 0.00451,
 	0.05447 0.04931 0.00451,
 	0.05421 0.04892 0.00451,
 	0.05405 0.04847 0.00451,
 	0.05395 0.048 0.00451,
 	0.05377 0.04756 0.00451,
 	0.05358 0.04713 0.00451,
 	0.05337 0.0467 0.00451,
 	0.05317 0.04627 0.00451,
 	0.05298 0.04584 0.00451,
 	0.05268 0.04547 0.00451,
 	0.05237 0.04511 0.00451,
 	0.05205 0.04476 0.00451,
 	0.05171 0.04442 0.00451,
 	0.0514 0.04407 0.00451,
 	0.05108 0.04373 0.00451,
 	0.05071 0.04344 0.00451,
 	0.05037 0.04311 0.00451,
 	0.05006 0.04274 0.00451,
 	0.04972 0.04241 0.00451,
 	0.04932 0.04215 0.00451,
 	0.04888 0.04197 0.00451,
 	0.04844 0.04179 0.00451,
 	0.04798 0.04168 0.00451,
 	0.04751 0.04163 0.00451,
 	0.04704 0.04168 0.00451,
 	0.04658 0.0418 0.00451,
 	0.04613 0.04194 0.00451,
 	0.04568 0.04212 0.00451,
 	0.04522 0.04217 0.00451,
 	0.04474 0.04218 0.00451,
 	0.04427 0.04219 0.00451,
 	0.04382 0.04234 0.00451,
 	0.04339 0.04253 0.00451,
 	0.04296 0.04275 0.00451,
 	0.0426 0.04305 0.00451,
 	0.04229 0.04341 0.00451,
 	0.04201 0.0438 0.00451,
 	0.04177 0.0442 0.00451,
 	0.04162 0.04466 0.00451,
 	0.04161 0.04513 0.00451,
 	0.04152 0.04559 0.00451,
 	0.04132 0.04602 0.00451,
 	0.04108 0.04643 0.00451,
 	0.04081 0.04682 0.00451,
 	0.04057 0.04723 0.00451,
 	0.04046 0.04768 0.00451,
 	0.04046 0.04816 0.00451,
 	0.04047 0.04863 0.00451,
 	0.04056 0.0491 0.00451,
 	0.04064 0.04957 0.00451,
 	0.04067 0.05005 0.00451,
 	0.04071 0.05052 0.00451,
 	0.04081 0.05098 0.00451,
 	0.04095 0.05144 0.00451,
 	0.04111 0.05189 0.00451,
 	0.04129 0.05233 0.00451,
 	0.04148 0.05276 0.00451,
 	0.04169 0.05319 0.00451,
 	0.04192 0.05361 0.00451,
 	0.04217 0.05401 0.00451,
 	0.04243 0.05441 0.00451,
 	0.04278 0.05473 0.00451,
 	0.04322 0.05491 0.00451,
 	0.04366 0.05508 0.00451,
 	0.04413 0.05518 0.00451,
 	0.04459 0.05528 0.00451,
 	0.04507 0.05531 0.00451,
 	0.04553 0.05542 0.00451,
 	0.04594 0.05563 0.00451,
 	0.04628 0.05596 0.00451,
 	0.04661 0.0563 0.00451,
 	0.04695 0.05663 0.00451,
 	0.0473 0.05695 0.00451,
 	0.04767 0.05725 0.00451,
 	0.04808 0.0575 0.00451,
 	0.04824 0.05585 0.00492,
 	0.04871 0.05595 0.00492,
 	0.04918 0.05605 0.00492,
 	0.04966 0.05605 0.00492,
 	0.05014 0.05607 0.00492,
 	0.05061 0.05612 0.00492,
 	0.05109 0.0562 0.00492,
 	0.05156 0.05624 0.00492,
 	0.05204 0.05625 0.00492,
 	0.05252 0.05625 0.00492,
 	0.053 0.05623 0.00492,
 	0.0534 0.05601 0.00492,
 	0.05375 0.05568 0.00492,
 	0.05409 0.05535 0.00492,
 	0.05438 0.05497 0.00492,
 	0.05454 0.05452 0.00492,
 	0.05465 0.05405 0.00492,
 	0.05471 0.05358 0.00492,
 	0.05472 0.0531 0.00492,
 	0.05473 0.05262 0.00492,
 	0.05473 0.05214 0.00492,
 	0.05476 0.05166 0.00492,
 	0.05479 0.05118 0.00492,
 	0.05475 0.0507 0.00492,
 	0.05473 0.05022 0.00492,
 	0.05475 0.04975 0.00492,
 	0.0546 0.04931 0.00492,
 	0.05432 0.04892 0.00492,
 	0.05403 0.04854 0.00492,
 	0.05384 0.0481 0.00492,
 	0.05366 0.04766 0.00492,
 	0.05344 0.04723 0.00492,
 	0.05321 0.04681 0.00492,
 	0.05296 0.0464 0.00492,
 	0.05282 0.04595 0.00492,
 	0.05258 0.04555 0.00492,
 	0.05231 0.04515 0.00492,
 	0.05196 0.04483 0.00492,
 	0.05158 0.04453 0.00492,
 	0.0513 0.04415 0.00492,
 	0.05106 0.04374 0.00492,
 	0.05075 0.04338 0.00492,
 	0.0504 0.04305 0.00492,
 	0.05002 0.04276 0.00492,
 	0.04959 0.04255 0.00492,
 	0.04915 0.04237 0.00492,
 	0.04871 0.04217 0.00492,
 	0.04828 0.04197 0.00492,
 	0.04786 0.04173 0.00492,
 	0.04742 0.0416 0.00492,
 	0.04694 0.04159 0.00492,
 	0.04646 0.04161 0.00492,
 	0.04602 0.04179 0.00492,
 	0.04558 0.042 0.00492,
 	0.04513 0.04213 0.00492,
 	0.04465 0.04217 0.00492,
 	0.04417 0.04219 0.00492,
 	0.04373 0.04236 0.00492,
 	0.0433 0.04257 0.00492,
 	0.04292 0.04286 0.00492,
 	0.04268 0.04328 0.00492,
 	0.04245 0.0437 0.00492,
 	0.04233 0.04416 0.00492,
 	0.04222 0.04463 0.00492,
 	0.04207 0.04508 0.00492,
 	0.04189 0.04552 0.00492,
 	0.04163 0.04593 0.00492,
 	0.04143 0.04637 0.00492,
 	0.04119 0.04678 0.00492,
 	0.04105 0.04723 0.00492,
 	0.04104 0.04771 0.00492,
 	0.04106 0.04818 0.00492,
 	0.04115 0.04865 0.00492,
 	0.04126 0.04912 0.00492,
 	0.04142 0.04957 0.00492,
 	0.04153 0.05004 0.00492,
 	0.04163 0.05051 0.00492,
 	0.04185 0.05094 0.00492,
 	0.04205 0.05137 0.00492,
 	0.04226 0.05181 0.00492,
 	0.04246 0.05224 0.00492,
 	0.04266 0.05268 0.00492,
 	0.04275 0.05314 0.00492,
 	0.04281 0.05361 0.00492,
 	0.04298 0.05406 0.00492,
 	0.04329 0.05439 0.00492,
 	0.04375 0.05454 0.00492,
 	0.04421 0.05465 0.00492,
 	0.04468 0.05472 0.00492,
 	0.04516 0.05471 0.00492,
 	0.04564 0.05469 0.00492,
 	0.04611 0.05479 0.00492,
 	0.04658 0.0549 0.00492,
 	0.047 0.05511 0.00492,
 	0.04743 0.05533 0.00492,
 	0.04784 0.05559 0.00492,
 	0.04883 0.05511 0.00533,
 	0.04929 0.05522 0.00533,
 	0.04976 0.05533 0.00533,
 	0.05023 0.05542 0.00533,
 	0.05069 0.05554 0.00533,
 	0.05115 0.05566 0.00533,
 	0.05162 0.05567 0.00533,
 	0.0521 0.05567 0.00533,
 	0.05258 0.05567 0.00533,
 	0.05301 0.05548 0.00533,
 	0.05343 0.05526 0.00533,
 	0.05379 0.05495 0.00533,
 	0.05402 0.05453 0.00533,
 	0.05415 0.05409 0.00533,
 	0.05401 0.05364 0.00533,
 	0.05416 0.0532 0.00533,
 	0.05451 0.05289 0.00533,
 	0.05454 0.05242 0.00533,
 	0.05453 0.05194 0.00533,
 	0.05453 0.05146 0.00533,
 	0.05453 0.05098 0.00533,
 	0.05449 0.05051 0.00533,
 	0.05439 0.05004 0.00533,
 	0.05423 0.0496 0.00533,
 	0.05402 0.04917 0.00533,
 	0.05374 0.04879 0.00533,
 	0.0535 0.04838 0.00533,
 	0.05331 0.04794 0.00533,
 	0.05316 0.04749 0.00533,
 	0.05308 0.04702 0.00533,
 	0.05296 0.04656 0.00533,
 	0.05279 0.04612 0.00533,
 	0.05256 0.0457 0.00533,
 	0.05228 0.04532 0.00533,
 	0.05199 0.04493 0.00533,
 	0.05171 0.04455 0.00533,
 	0.05132 0.04428 0.00533,
 	0.05094 0.044 0.00533,
 	0.05055 0.04371 0.00533,
 	0.05028 0.04332 0.00533,
 	0.04996 0.04297 0.00533,
 	0.0496 0.04266 0.00533,
 	0.04921 0.04239 0.00533,
 	0.04881 0.04213 0.00533,
 	0.04841 0.04186 0.00533,
 	0.048 0.04163 0.00533,
 	0.04752 0.04161 0.00533,
 	0.04705 0.0416 0.00533,
 	0.04657 0.0416 0.00533,
 	0.04609 0.04163 0.00533,
 	0.04564 0.04178 0.00533,
 	0.04518 0.0419 0.00533,
 	0.04472 0.04201 0.00533,
 	0.04426 0.04214 0.00533,
 	0.04382 0.04233 0.00533,
 	0.0434 0.04256 0.00533,
 	0.04306 0.04288 0.00533,
 	0.04281 0.04329 0.00533,
 	0.04257 0.0437 0.00533,
 	0.04246 0.04417 0.00533,
 	0.04236 0.04463 0.00533,
 	0.04229 0.0451 0.00533,
 	0.04212 0.04555 0.00533,
 	0.04194 0.04599 0.00533,
 	0.04175 0.04643 0.00533,
 	0.04159 0.04688 0.00533,
 	0.04151 0.04735 0.00533,
 	0.04142 0.04782 0.00533,
 	0.04142 0.04829 0.00533,
 	0.0414 0.04877 0.00533,
 	0.04138 0.04925 0.00533,
 	0.04141 0.04972 0.00533,
 	0.04145 0.0502 0.00533,
 	0.04157 0.05066 0.00533,
 	0.04173 0.05111 0.00533,
 	0.0419 0.05155 0.00533,
 	0.04217 0.05194 0.00533,
 	0.04251 0.05228 0.00533,
 	0.04287 0.05259 0.00533,
 	0.04312 0.05299 0.00533,
 	0.04342 0.05336 0.00533,
 	0.04385 0.05357 0.00533,
 	0.04427 0.0538 0.00533,
 	0.04468 0.05403 0.00533,
 	0.04514 0.05417 0.00533,
 	0.04559 0.05432 0.00533,
 	0.04605 0.05447 0.00533,
 	0.0465 0.05463 0.00533,
 	0.04695 0.05477 0.00533,
 	0.04742 0.05487 0.00533,
 	0.04789 0.05495 0.00533,
 	0.04836 0.05503 0.00533,
 	0.04955 0.05454 0.00574,
 	0.05 0.0547 0.00574,
 	0.05045 0.05486 0.00574,
 	0.05089 0.05507 0.00574,
 	0.05136 0.05504 0.00574,
 	0.05184 0.05497 0.00574,
 	0.05229 0.05484 0.00574,
 	0.05275 0.0547 0.00574,
 	0.05322 0.05458 0.00574,
 	0.05346 0.05424 0.00574,
 	0.05358 0.05377 0.00574,
 	0.05358 0.05329 0.00574,
 	0.05358 0.05281 0.00574,
 	0.05365 0.05234 0.00574,
 	0.0538 0.05189 0.00574,
 	0.05396 0.05143 0.00574,
 	0.05388 0.05096 0.00574,
 	0.05374 0.05051 0.00574,
 	0.05353 0.05007 0.00574,
 	0.0534 0.04961 0.00574,
 	0.05319 0.04918 0.00574,
 	0.05298 0.04875 0.00574,
 	0.05277 0.04832 0.00574,
 	0.05255 0.04789 0.00574,
 	0.05239 0.04745 0.00574,
 	0.05228 0.04698 0.00574,
 	0.05214 0.04652 0.00574,
 	0.05196 0.04607 0.00574,
 	0.05187 0.04561 0.00574,
 	0.05165 0.04519 0.00574,
 	0.05137 0.0448 0.00574,
 	0.05108 0.04441 0.00574,
 	0.05079 0.04403 0.00574,
 	0.0505 0.04365 0.00574,
 	0.05023 0.04325 0.00574,
 	0.04986 0.04296 0.00574,
 	0.04945 0.04271 0.00574,
 	0.04904 0.04247 0.00574,
 	0.04861 0.04225 0.00574,
 	0.04817 0.04206 0.00574,
 	0.04772 0.04189 0.00574,
 	0.04726 0.04175 0.00574,
 	0.04679 0.04166 0.00574,
 	0.04632 0.04165 0.00574,
 	0.04585 0.04173 0.00574,
 	0.04538 0.04181 0.00574,
 	0.04493 0.04193 0.00574,
 	0.04453 0.04218 0.00574,
 	0.04406 0.0423 0.00574,
 	0.04362 0.04247 0.00574,
 	0.04331 0.04282 0.00574,
 	0.04303 0.04321 0.00574,
 	0.04283 0.04365 0.00574,
 	0.04275 0.04411 0.00574,
 	0.04274 0.04459 0.00574,
 	0.04285 0.04506 0.00574,
 	0.04285 0.04553 0.00574,
 	0.04278 0.046 0.00574,
 	0.04256 0.04641 0.00574,
 	0.04237 0.04685 0.00574,
 	0.04226 0.04731 0.00574,
 	0.04221 0.04778 0.00574,
 	0.04229 0.04825 0.00574,
 	0.0424 0.04872 0.00574,
 	0.0426 0.04915 0.00574,
 	0.0428 0.04959 0.00574,
 	0.04294 0.05004 0.00574,
 	0.043 0.05051 0.00574,
 	0.04317 0.05095 0.00574,
 	0.04352 0.05128 0.00574,
 	0.04387 0.05161 0.00574,
 	0.04427 0.05187 0.00574,
 	0.04461 0.05221 0.00574,
 	0.04497 0.05253 0.00574,
 	0.0453 0.05288 0.00574,
 	0.04558 0.05327 0.00574,
 	0.04589 0.05363 0.00574,
 	0.04627 0.05391 0.00574,
 	0.04671 0.05409 0.00574,
 	0.04718 0.05421 0.00574,
 	0.04765 0.0543 0.00574,
 	0.04813 0.05435 0.00574,
 	0.04861 0.05438 0.00574,
 	0.04908 0.05444 0.00574,
 	0.04926 0.05434 0.00615,
 	0.04972 0.05447 0.00615,
 	0.05018 0.0546 0.00615,
 	0.05066 0.05466 0.00615,
 	0.05113 0.05471 0.00615,
 	0.05158 0.05455 0.00615,
 	0.05199 0.05432 0.00615,
 	0.05239 0.05405 0.00615,
 	0.05276 0.05375 0.00615,
 	0.05309 0.05341 0.00615,
 	0.05328 0.05298 0.00615,
 	0.05338 0.05251 0.00615,
 	0.05339 0.05203 0.00615,
 	0.05327 0.05157 0.00615,
 	0.05326 0.0511 0.00615,
 	0.05328 0.05062 0.00615,
 	0.05331 0.05016 0.00615,
 	0.05322 0.04969 0.00615,
 	0.05299 0.04927 0.00615,
 	0.0527 0.0489 0.00615,
 	0.05248 0.04847 0.00615,
 	0.05229 0.04804 0.00615,
 	0.0521 0.04759 0.00615,
 	0.05195 0.04714 0.00615,
 	0.05183 0.04668 0.00615,
 	0.05174 0.04621 0.00615,
 	0.0516 0.04576 0.00615,
 	0.0514 0.04533 0.00615,
 	0.05123 0.04489 0.00615,
 	0.05091 0.04454 0.00615,
 	0.05058 0.04419 0.00615,
 	0.05026 0.04383 0.00615,
 	0.04993 0.04349 0.00615,
 	0.04952 0.04325 0.00615,
 	0.0491 0.04301 0.00615,
 	0.04868 0.04278 0.00615,
 	0.0482 0.04277 0.00615,
 	0.04773 0.0427 0.00615,
 	0.04726 0.04262 0.00615,
 	0.04679 0.04251 0.00615,
 	0.04634 0.04236 0.00615,
 	0.04587 0.04225 0.00615,
 	0.0454 0.04222 0.00615,
 	0.04494 0.04232 0.00615,
 	0.04452 0.04254 0.00615,
 	0.04408 0.04272 0.00615,
 	0.04371 0.04297 0.00615,
 	0.04342 0.04335 0.00615,
 	0.04332 0.0438 0.00615,
 	0.04326 0.04427 0.00615,
 	0.04316 0.04474 0.00615,
 	0.04314 0.04521 0.00615,
 	0.04318 0.04569 0.00615,
 	0.04322 0.04616 0.00615,
 	0.04307 0.04662 0.00615,
 	0.04287 0.04705 0.00615,
 	0.04283 0.04752 0.00615,
 	0.04281 0.048 0.00615,
 	0.04303 0.04842 0.00615,
 	0.04321 0.04885 0.00615,
 	0.04333 0.04932 0.00615,
 	0.04342 0.04979 0.00615,
 	0.0436 0.05022 0.00615,
 	0.04389 0.0506 0.00615,
 	0.04425 0.05092 0.00615,
 	0.04453 0.0513 0.00615,
 	0.04482 0.05169 0.00615,
 	0.04521 0.05196 0.00615,
 	0.04563 0.05219 0.00615,
 	0.04601 0.05248 0.00615,
 	0.04632 0.05285 0.00615,
 	0.04666 0.05318 0.00615,
 	0.04705 0.05346 0.00615,
 	0.04746 0.0537 0.00615,
 	0.0479 0.05389 0.00615,
 	0.04834 0.05407 0.00615,
 	0.0488 0.05421 0.00615,
 	0.05038 0.05376 0.00656,
 	0.05078 0.05351 0.00656,
 	0.05115 0.0532 0.00656,
 	0.05155 0.05295 0.00656,
 	0.05198 0.05276 0.00656,
 	0.05235 0.05248 0.00656,
 	0.05263 0.05209 0.00656,
 	0.05282 0.05165 0.00656,
 	0.05283 0.05118 0.00656,
 	0.05279 0.05071 0.00656,
 	0.0527 0.05024 0.00656,
 	0.05262 0.04977 0.00656,
 	0.05251 0.04931 0.00656,
 	0.05235 0.04888 0.00656,
 	0.052 0.04855 0.00656,
 	0.05171 0.04818 0.00656,
 	0.05147 0.04778 0.00656,
 	0.05136 0.04731 0.00656,
 	0.05143 0.04685 0.00656,
 	0.05153 0.04638 0.00656,
 	0.0516 0.04591 0.00656,
 	0.05164 0.04545 0.00656,
 	0.05137 0.04506 0.00656,
 	0.05112 0.04466 0.00656,
 	0.05077 0.04433 0.00656,
 	0.05041 0.04403 0.00656,
 	0.04999 0.04381 0.00656,
 	0.04961 0.04353 0.00656,
 	0.04924 0.04324 0.00656,
 	0.04881 0.04303 0.00656,
 	0.04835 0.04295 0.00656,
 	0.04788 0.04294 0.00656,
 	0.0474 0.04291 0.00656,
 	0.04693 0.04285 0.00656,
 	0.04646 0.0428 0.00656,
 	0.04599 0.04286 0.00656,
 	0.04552 0.04294 0.00656,
 	0.04505 0.04302 0.00656,
 	0.04459 0.04315 0.00656,
 	0.04417 0.04336 0.00656,
 	0.04383 0.04367 0.00656,
 	0.0437 0.04411 0.00656,
 	0.0437 0.04459 0.00656,
 	0.04367 0.04507 0.00656,
 	0.04368 0.04554 0.00656,
 	0.0437 0.04602 0.00656,
 	0.04377 0.04649 0.00656,
 	0.04385 0.04695 0.00656,
 	0.0439 0.04743 0.00656,
 	0.04401 0.04789 0.00656,
 	0.04417 0.04833 0.00656,
 	0.04439 0.04876 0.00656,
 	0.04457 0.04919 0.00656,
 	0.04476 0.04963 0.00656,
 	0.04497 0.05006 0.00656,
 	0.04527 0.05043 0.00656,
 	0.04559 0.05078 0.00656,
 	0.04593 0.05111 0.00656,
 	0.04628 0.05143 0.00656,
 	0.04667 0.0517 0.00656,
 	0.04708 0.05194 0.00656,
 	0.04748 0.0522 0.00656,
 	0.04787 0.05247 0.00656,
 	0.04827 0.05272 0.00656,
 	0.04868 0.05297 0.00656,
 	0.04907 0.05323 0.00656,
 	0.0495 0.05344 0.00656,
 	0.04993 0.05365 0.00656,
 	0.05015 0.05228 0.00697,
 	0.05059 0.05209 0.00697,
 	0.05103 0.0519 0.00697,
 	0.05137 0.05157 0.00697,
 	0.05169 0.05121 0.00697,
 	0.05198 0.05083 0.00697,
 	0.05208 0.05038 0.00697,
 	0.05211 0.0499 0.00697,
 	0.05204 0.04943 0.00697,
 	0.05188 0.04898 0.00697,
 	0.05165 0.04856 0.00697,
 	0.05142 0.04814 0.00697,
 	0.05117 0.04773 0.00697,
 	0.05084 0.04739 0.00697,
 	0.05049 0.04706 0.00697,
 	0.05011 0.04676 0.00697,
 	0.04972 0.04648 0.00697,
 	0.04933 0.04621 0.00697,
 	0.04893 0.04594 0.00697,
 	0.04851 0.04572 0.00697,
 	0.04807 0.04552 0.00697,
 	0.04764 0.04531 0.00697,
 	0.04727 0.04501 0.00697,
 	0.0469 0.04469 0.00697,
 	0.04655 0.04437 0.00697,
 	0.04615 0.04424 0.00697,
 	0.04569 0.04438 0.00697,
 	0.04526 0.04456 0.00697,
 	0.04487 0.04484 0.00697,
 	0.04452 0.04518 0.00697,
 	0.04428 0.04559 0.00697,
 	0.0441 0.04601 0.00697,
 	0.04425 0.04647 0.00697,
 	0.0444 0.04692 0.00697,
 	0.04455 0.04738 0.00697,
 	0.04476 0.04781 0.00697,
 	0.045 0.04822 0.00697,
 	0.04518 0.04866 0.00697,
 	0.04536 0.04911 0.00697,
 	0.04562 0.04951 0.00697,
 	0.04589 0.04991 0.00697,
 	0.04615 0.05031 0.00697,
 	0.04637 0.05074 0.00697,
 	0.04664 0.05113 0.00697,
 	0.04695 0.05149 0.00697,
 	0.04736 0.05174 0.00697,
 	0.0478 0.05193 0.00697,
 	0.04826 0.05207 0.00697,
 	0.04872 0.05221 0.00697,
 	0.04919 0.05225 0.00697,
 	0.04967 0.05226 0.00697,
 	0.05016 0.05057 0.00738,
 	0.05016 0.05009 0.00738,
 	0.05027 0.04965 0.00738,
 	0.05036 0.0492 0.00738,
 	0.05039 0.04872 0.00738,
 	0.05041 0.04824 0.00738,
 	0.05022 0.04781 0.00738,
 	0.04992 0.04744 0.00738,
 	0.04959 0.0471 0.00738,
 	0.04922 0.04679 0.00738,
 	0.04885 0.04649 0.00738,
 	0.04848 0.04619 0.00738,
 	0.04812 0.04588 0.00738,
 	0.04772 0.04561 0.00738,
 	0.0473 0.0454 0.00738,
 	0.04683 0.04532 0.00738,
 	0.04645 0.04546 0.00738,
 	0.04618 0.04585 0.00738,
 	0.04602 0.0463 0.00738,
 	0.04596 0.04677 0.00738,
 	0.04598 0.04724 0.00738,
 	0.0461 0.0477 0.00738,
 	0.04628 0.04815 0.00738,
 	0.04649 0.04857 0.00738,
 	0.04672 0.04899 0.00738,
 	0.04699 0.04939 0.00738,
 	0.04728 0.04977 0.00738,
 	0.0476 0.05012 0.00738,
 	0.04794 0.05045 0.00738,
 	0.0483 0.05077 0.00738,
 	0.0487 0.05102 0.00738,
 	0.04912 0.05125 0.00738,
 	0.04956 0.05115 0.00738,
 	0.05 0.05096 0.00738,
 	0.04765 0.0439 0.,
 	0.04816 0.04393 0.,
 	0.04864 0.04394 0.,
 	0.04911 0.04396 0.,
 	0.0495 0.04399 0.,
 	0.04647 0.0443 0.,
 	0.04687 0.04427 0.,
 	0.04736 0.04427 0.,
 	0.04788 0.04432 0.,
 	0.04838 0.04434 0.,
 	0.04886 0.04435 0.,
 	0.04933 0.04435 0.,
 	0.04984 0.04428 0.,
 	0.05029 0.04439 0.,
 	0.04522 0.04482 0.,
 	0.0456 0.04472 0.,
 	0.04612 0.0446 0.,
 	0.04665 0.04468 0.,
 	0.04713 0.0447 0.,
 	0.04762 0.04472 0.,
 	0.04812 0.04474 0.,
 	0.04861 0.04475 0.,
 	0.04909 0.04475 0.,
 	0.04958 0.04474 0.,
 	0.05007 0.04475 0.,
 	0.0506 0.04473 0.,
 	0.05103 0.04489 0.,
 	0.04453 0.04515 0.,
 	0.04499 0.04515 0.,
 	0.04544 0.04515 0.,
 	0.0459 0.04512 0.,
 	0.0464 0.04511 0.,
 	0.04689 0.04512 0.,
 	0.04738 0.04514 0.,
 	0.04787 0.04515 0.,
 	0.04836 0.04516 0.,
 	0.04884 0.04517 0.,
 	0.04933 0.04517 0.,
 	0.04982 0.04517 0.,
 	0.05031 0.04517 0.,
 	0.0508 0.0452 0.,
 	0.05126 0.0452 0.,
 	0.04422 0.04553 0.,
 	0.04473 0.04555 0.,
 	0.04521 0.04556 0.,
 	0.04568 0.04556 0.,
 	0.04617 0.04555 0.,
 	0.04665 0.04555 0.,
 	0.04714 0.04556 0.,
 	0.04763 0.04557 0.,
 	0.04811 0.04557 0.,
 	0.0486 0.04558 0.,
 	0.04908 0.04558 0.,
 	0.04957 0.04558 0.,
 	0.05005 0.04559 0.,
 	0.05054 0.04559 0.,
 	0.05102 0.04559 0.,
 	0.05153 0.04556 0.,
 	0.04394 0.04591 0.,
 	0.04446 0.04595 0.,
 	0.04497 0.04597 0.,
 	0.04545 0.04598 0.,
 	0.04593 0.04598 0.,
 	0.04642 0.04598 0.,
 	0.0469 0.04598 0.,
 	0.04739 0.04599 0.,
 	0.04787 0.04599 0.,
 	0.04835 0.04599 0.,
 	0.04884 0.046 0.,
 	0.04932 0.046 0.,
 	0.0498 0.046 0.,
 	0.05029 0.046 0.,
 	0.05077 0.046 0.,
 	0.05125 0.04599 0.,
 	0.05172 0.04597 0.,
 	0.05209 0.046 0.,
 	0.04368 0.04631 0.,
 	0.0442 0.04635 0.,
 	0.04472 0.04637 0.,
 	0.04521 0.04639 0.,
 	0.0457 0.0464 0.,
 	0.04618 0.0464 0.,
 	0.04667 0.0464 0.,
 	0.04715 0.0464 0.,
 	0.04763 0.04641 0.,
 	0.04811 0.04641 0.,
 	0.04859 0.04641 0.,
 	0.04907 0.04641 0.,
 	0.04956 0.04641 0.,
 	0.05004 0.04641 0.,
 	0.05052 0.04641 0.,
 	0.05099 0.0464 0.,
 	0.05146 0.04639 0.,
 	0.0519 0.04637 0.,
 	0.05231 0.04632 0.,
 	0.04344 0.04673 0.,
 	0.04396 0.04676 0.,
 	0.04447 0.04678 0.,
 	0.04497 0.0468 0.,
 	0.04546 0.04681 0.,
 	0.04594 0.04682 0.,
 	0.04643 0.04682 0.,
 	0.04691 0.04682 0.,
 	0.04739 0.04682 0.,
 	0.04787 0.04683 0.,
 	0.04835 0.04683 0.,
 	0.04883 0.04683 0.,
 	0.04931 0.04683 0.,
 	0.04979 0.04683 0.,
 	0.05027 0.04683 0.,
 	0.05075 0.04682 0.,
 	0.05122 0.04681 0.,
 	0.05169 0.0468 0.,
 	0.05215 0.04676 0.,
 	0.05261 0.0467 0.,
 	0.04321 0.04714 0.,
 	0.04372 0.04717 0.,
 	0.04423 0.04719 0.,
 	0.04473 0.04721 0.,
 	0.04522 0.04722 0.,
 	0.04571 0.04723 0.,
 	0.04619 0.04723 0.,
 	0.04667 0.04724 0.,
 	0.04715 0.04724 0.,
 	0.04763 0.04724 0.,
 	0.04811 0.04724 0.,
 	0.04859 0.04724 0.,
 	0.04907 0.04724 0.,
 	0.04955 0.04724 0.,
 	0.05003 0.04724 0.,
 	0.05051 0.04724 0.,
 	0.05098 0.04723 0.,
 	0.05146 0.04722 0.,
 	0.05194 0.0472 0.,
 	0.05244 0.04718 0.,
 	0.05302 0.04714 0.,
 	0.04301 0.04757 0.,
 	0.0435 0.04759 0.,
 	0.04399 0.04761 0.,
 	0.04449 0.04762 0.,
 	0.04498 0.04764 0.,
 	0.04547 0.04764 0.,
 	0.04595 0.04765 0.,
 	0.04643 0.04765 0.,
 	0.04691 0.04765 0.,
 	0.04739 0.04766 0.,
 	0.04787 0.04766 0.,
 	0.04835 0.04766 0.,
 	0.04883 0.04766 0.,
 	0.04931 0.04766 0.,
 	0.04979 0.04766 0.,
 	0.05027 0.04766 0.,
 	0.05075 0.04765 0.,
 	0.05123 0.04765 0.,
 	0.05171 0.04764 0.,
 	0.05221 0.04763 0.,
 	0.05273 0.04762 0.,
 	0.05329 0.04766 0.,
 	0.04282 0.04799 0.,
 	0.04328 0.048 0.,
 	0.04376 0.04802 0.,
 	0.04425 0.04804 0.,
 	0.04474 0.04805 0.,
 	0.04523 0.04806 0.,
 	0.04571 0.04806 0.,
 	0.04619 0.04807 0.,
 	0.04667 0.04807 0.,
 	0.04715 0.04807 0.,
 	0.04763 0.04807 0.,
 	0.04811 0.04807 0.,
 	0.04859 0.04807 0.,
 	0.04907 0.04807 0.,
 	0.04955 0.04807 0.,
 	0.05003 0.04807 0.,
 	0.05051 0.04807 0.,
 	0.05099 0.04807 0.,
 	0.05147 0.04806 0.,
 	0.05196 0.04806 0.,
 	0.05246 0.04806 0.,
 	0.05298 0.04807 0.,
 	0.05348 0.0481 0.,
 	0.04265 0.04834 0.,
 	0.04304 0.0484 0.,
 	0.04352 0.04843 0.,
 	0.04401 0.04845 0.,
 	0.0445 0.04846 0.,
 	0.04499 0.04847 0.,
 	0.04547 0.04848 0.,
 	0.04595 0.04848 0.,
 	0.04644 0.04848 0.,
 	0.04691 0.04849 0.,
 	0.04739 0.04849 0.,
 	0.04787 0.04849 0.,
 	0.04835 0.04849 0.,
 	0.04883 0.04849 0.,
 	0.04931 0.04849 0.,
 	0.04979 0.04849 0.,
 	0.05027 0.04849 0.,
 	0.05074 0.04848 0.,
 	0.05123 0.04848 0.,
 	0.05171 0.04848 0.,
 	0.05221 0.04848 0.,
 	0.05271 0.04848 0.,
 	0.0532 0.04849 0.,
 	0.05361 0.04847 0.,
 	0.04269 0.0488 0.,
 	0.04326 0.04884 0.,
 	0.04376 0.04886 0.,
 	0.04426 0.04888 0.,
 	0.04475 0.04889 0.,
 	0.04523 0.04889 0.,
 	0.04572 0.0489 0.,
 	0.0462 0.0489 0.,
 	0.04668 0.0489 0.,
 	0.04716 0.0489 0.,
 	0.04763 0.0489 0.,
 	0.04811 0.0489 0.,
 	0.04859 0.0489 0.,
 	0.04907 0.0489 0.,
 	0.04955 0.0489 0.,
 	0.05003 0.0489 0.,
 	0.0505 0.0489 0.,
 	0.05099 0.0489 0.,
 	0.05147 0.0489 0.,
 	0.05196 0.0489 0.,
 	0.05245 0.0489 0.,
 	0.05295 0.0489 0.,
 	0.05349 0.04891 0.,
 	0.04247 0.04931 0.,
 	0.043 0.04928 0.,
 	0.04351 0.04928 0.,
 	0.04401 0.04929 0.,
 	0.04451 0.0493 0.,
 	0.04499 0.04931 0.,
 	0.04548 0.04931 0.,
 	0.04596 0.04931 0.,
 	0.04644 0.04931 0.,
 	0.04692 0.04931 0.,
 	0.04739 0.04931 0.,
 	0.04787 0.04932 0.,
 	0.04835 0.04932 0.,
 	0.04883 0.04932 0.,
 	0.04931 0.04932 0.,
 	0.04979 0.04932 0.,
 	0.05026 0.04931 0.,
 	0.05074 0.04931 0.,
 	0.05123 0.04931 0.,
 	0.05171 0.04931 0.,
 	0.0522 0.04931 0.,
 	0.05268 0.04931 0.,
 	0.05317 0.04932 0.,
 	0.05359 0.04934 0.,
 	0.0423 0.04974 0.,
 	0.04278 0.04971 0.,
 	0.04327 0.0497 0.,
 	0.04377 0.04971 0.,
 	0.04426 0.04971 0.,
 	0.04475 0.04972 0.,
 	0.04524 0.04972 0.,
 	0.04572 0.04973 0.,
 	0.0462 0.04973 0.,
 	0.04668 0.04973 0.,
 	0.04716 0.04973 0.,
 	0.04763 0.04973 0.,
 	0.04811 0.04973 0.,
 	0.04859 0.04973 0.,
 	0.04907 0.04973 0.,
 	0.04955 0.04973 0.,
 	0.05003 0.04973 0.,
 	0.0505 0.04973 0.,
 	0.05098 0.04973 0.,
 	0.05146 0.04973 0.,
 	0.05195 0.04973 0.,
 	0.05243 0.04973 0.,
 	0.05292 0.04972 0.,
 	0.0534 0.04971 0.,
 	0.04219 0.0501 0.,
 	0.04257 0.05011 0.,
 	0.04304 0.05012 0.,
 	0.04353 0.05012 0.,
 	0.04402 0.05013 0.,
 	0.04451 0.05014 0.,
 	0.04499 0.05014 0.,
 	0.04548 0.05014 0.,
 	0.04596 0.05014 0.,
 	0.04644 0.05014 0.,
 	0.04692 0.05014 0.,
 	0.0474 0.05014 0.,
 	0.04787 0.05014 0.,
 	0.04835 0.05014 0.,
 	0.04883 0.05014 0.,
 	0.04931 0.05014 0.,
 	0.04979 0.05014 0.,
 	0.05026 0.05014 0.,
 	0.05074 0.05014 0.,
 	0.05122 0.05014 0.,
 	0.0517 0.05014 0.,
 	0.05219 0.05014 0.,
 	0.05267 0.05014 0.,
 	0.05315 0.05013 0.,
 	0.05362 0.05012 0.,
 	0.04233 0.05045 0.,
 	0.04279 0.05051 0.,
 	0.04328 0.05054 0.,
 	0.04377 0.05055 0.,
 	0.04427 0.05055 0.,
 	0.04475 0.05055 0.,
 	0.04524 0.05056 0.,
 	0.04572 0.05056 0.,
 	0.0462 0.05056 0.,
 	0.04668 0.05056 0.,
 	0.04716 0.05056 0.,
 	0.04763 0.05056 0.,
 	0.04811 0.05056 0.,
 	0.04859 0.05056 0.,
 	0.04907 0.05056 0.,
 	0.04955 0.05056 0.,
 	0.05002 0.05056 0.,
 	0.0505 0.05056 0.,
 	0.05098 0.05056 0.,
 	0.05146 0.05056 0.,
 	0.05194 0.05056 0.,
 	0.05243 0.05056 0.,
 	0.05291 0.05056 0.,
 	0.05339 0.05056 0.,
 	0.05384 0.05056 0.,
 	0.0425 0.0509 0.,
 	0.04302 0.05096 0.,
 	0.04352 0.05097 0.,
 	0.04402 0.05097 0.,
 	0.04451 0.05097 0.,
 	0.04499 0.05097 0.,
 	0.04548 0.05097 0.,
 	0.04596 0.05097 0.,
 	0.04644 0.05097 0.,
 	0.04692 0.05097 0.,
 	0.0474 0.05097 0.,
 	0.04787 0.05097 0.,
 	0.04835 0.05097 0.,
 	0.04883 0.05097 0.,
 	0.04931 0.05097 0.,
 	0.04979 0.05097 0.,
 	0.05026 0.05097 0.,
 	0.05074 0.05097 0.,
 	0.05122 0.05097 0.,
 	0.0517 0.05097 0.,
 	0.05218 0.05097 0.,
 	0.05267 0.05097 0.,
 	0.05316 0.05098 0.,
 	0.05367 0.05099 0.,
 	0.04272 0.05143 0.,
 	0.04327 0.0514 0.,
 	0.04377 0.0514 0.,
 	0.04426 0.05139 0.,
 	0.04475 0.05139 0.,
 	0.04524 0.05139 0.,
 	0.04572 0.05139 0.,
 	0.0462 0.05139 0.,
 	0.04668 0.05139 0.,
 	0.04716 0.05139 0.,
 	0.04763 0.05139 0.,
 	0.04811 0.05139 0.,
 	0.04859 0.05139 0.,
 	0.04907 0.05139 0.,
 	0.04955 0.05139 0.,
 	0.05002 0.05139 0.,
 	0.0505 0.05139 0.,
 	0.05098 0.05139 0.,
 	0.05146 0.05139 0.,
 	0.05194 0.05139 0.,
 	0.05243 0.05139 0.,
 	0.05291 0.05139 0.,
 	0.05341 0.05141 0.,
 	0.05393 0.05143 0.,
 	0.04308 0.0518 0.,
 	0.04352 0.05183 0.,
 	0.04402 0.05182 0.,
 	0.04451 0.05181 0.,
 	0.04499 0.0518 0.,
 	0.04548 0.0518 0.,
 	0.04596 0.0518 0.,
 	0.04644 0.0518 0.,
 	0.04692 0.0518 0.,
 	0.0474 0.0518 0.,
 	0.04787 0.0518 0.,
 	0.04835 0.0518 0.,
 	0.04883 0.0518 0.,
 	0.04931 0.0518 0.,
 	0.04979 0.0518 0.,
 	0.05026 0.0518 0.,
 	0.05074 0.0518 0.,
 	0.05122 0.0518 0.,
 	0.0517 0.0518 0.,
 	0.05218 0.0518 0.,
 	0.05267 0.05181 0.,
 	0.05316 0.05181 0.,
 	0.05365 0.05183 0.,
 	0.05414 0.05186 0.,
 	0.04322 0.0523 0.,
 	0.04377 0.05226 0.,
 	0.04426 0.05223 0.,
 	0.04475 0.05222 0.,
 	0.04523 0.05222 0.,
 	0.04571 0.05221 0.,
 	0.0462 0.05221 0.,
 	0.04668 0.05221 0.,
 	0.04716 0.05221 0.,
 	0.04763 0.05221 0.,
 	0.04811 0.05221 0.,
 	0.04859 0.05221 0.,
 	0.04907 0.05221 0.,
 	0.04955 0.05221 0.,
 	0.05002 0.05221 0.,
 	0.0505 0.05221 0.,
 	0.05098 0.05221 0.,
 	0.05146 0.05221 0.,
 	0.05194 0.05222 0.,
 	0.05242 0.05222 0.,
 	0.05291 0.05222 0.,
 	0.05339 0.05223 0.,
 	0.05386 0.05224 0.,
 	0.05432 0.05227 0.,
 	0.04356 0.05274 0.,
 	0.04403 0.05265 0.,
 	0.0445 0.05263 0.,
 	0.04498 0.05263 0.,
 	0.04547 0.05263 0.,
 	0.04595 0.05263 0.,
 	0.04643 0.05263 0.,
 	0.04692 0.05263 0.,
 	0.04739 0.05263 0.,
 	0.04787 0.05263 0.,
 	0.04835 0.05263 0.,
 	0.04883 0.05263 0.,
 	0.04931 0.05263 0.,
 	0.04979 0.05263 0.,
 	0.05026 0.05263 0.,
 	0.05074 0.05263 0.,
 	0.05122 0.05263 0.,
 	0.0517 0.05263 0.,
 	0.05218 0.05263 0.,
 	0.05266 0.05263 0.,
 	0.05314 0.05263 0.,
 	0.05362 0.05263 0.,
 	0.05408 0.05262 0.,
 	0.05447 0.05261 0.,
 	0.04383 0.05302 0.,
 	0.04425 0.05302 0.,
 	0.04473 0.05303 0.,
 	0.04522 0.05304 0.,
 	0.04571 0.05304 0.,
 	0.04619 0.05304 0.,
 	0.04667 0.05304 0.,
 	0.04715 0.05304 0.,
 	0.04763 0.05304 0.,
 	0.04811 0.05304 0.,
 	0.04859 0.05304 0.,
 	0.04907 0.05304 0.,
 	0.04955 0.05304 0.,
 	0.05002 0.05304 0.,
 	0.0505 0.05304 0.,
 	0.05098 0.05304 0.,
 	0.05146 0.05304 0.,
 	0.05194 0.05304 0.,
 	0.05242 0.05304 0.,
 	0.0529 0.05304 0.,
 	0.05338 0.05303 0.,
 	0.05386 0.05302 0.,
 	0.05433 0.05297 0.,
 	0.04394 0.05338 0.,
 	0.04445 0.05342 0.,
 	0.04496 0.05344 0.,
 	0.04545 0.05345 0.,
 	0.04595 0.05345 0.,
 	0.04643 0.05345 0.,
 	0.04691 0.05346 0.,
 	0.04739 0.05346 0.,
 	0.04787 0.05346 0.,
 	0.04835 0.05346 0.,
 	0.04883 0.05346 0.,
 	0.04931 0.05346 0.,
 	0.04979 0.05346 0.,
 	0.05026 0.05346 0.,
 	0.05074 0.05346 0.,
 	0.05122 0.05346 0.,
 	0.0517 0.05346 0.,
 	0.05218 0.05346 0.,
 	0.05266 0.05345 0.,
 	0.05314 0.05345 0.,
 	0.05362 0.05343 0.,
 	0.05411 0.0534 0.,
 	0.05461 0.05335 0.,
 	0.04414 0.05381 0.,
 	0.04468 0.05386 0.,
 	0.0452 0.05386 0.,
 	0.0457 0.05387 0.,
 	0.04619 0.05387 0.,
 	0.04667 0.05387 0.,
 	0.04715 0.05387 0.,
 	0.04763 0.05387 0.,
 	0.04811 0.05387 0.,
 	0.04859 0.05387 0.,
 	0.04907 0.05387 0.,
 	0.04955 0.05387 0.,
 	0.05002 0.05387 0.,
 	0.0505 0.05387 0.,
 	0.05098 0.05387 0.,
 	0.05146 0.05387 0.,
 	0.05194 0.05387 0.,
 	0.05242 0.05387 0.,
 	0.0529 0.05387 0.,
 	0.05339 0.05386 0.,
 	0.05387 0.05384 0.,
 	0.05438 0.05381 0.,
 	0.04438 0.05431 0.,
 	0.04495 0.05429 0.,
 	0.04546 0.05428 0.,
 	0.04595 0.05428 0.,
 	0.04643 0.05428 0.,
 	0.04691 0.05428 0.,
 	0.04739 0.05428 0.,
 	0.04787 0.05428 0.,
 	0.04835 0.05428 0.,
 	0.04883 0.05428 0.,
 	0.04931 0.05428 0.,
 	0.04979 0.05428 0.,
 	0.05026 0.05428 0.,
 	0.05074 0.05428 0.,
 	0.05122 0.05428 0.,
 	0.0517 0.05429 0.,
 	0.05218 0.05429 0.,
 	0.05267 0.05429 0.,
 	0.05315 0.05429 0.,
 	0.05364 0.05427 0.,
 	0.05411 0.05425 0.,
 	0.05458 0.05424 0.,
 	0.04436 0.05475 0.,
 	0.04475 0.05471 0.,
 	0.04523 0.0547 0.,
 	0.04571 0.0547 0.,
 	0.04619 0.0547 0.,
 	0.04667 0.0547 0.,
 	0.04715 0.0547 0.,
 	0.04763 0.0547 0.,
 	0.04811 0.0547 0.,
 	0.04859 0.0547 0.,
 	0.04907 0.0547 0.,
 	0.04955 0.0547 0.,
 	0.05002 0.0547 0.,
 	0.0505 0.0547 0.,
 	0.05098 0.0547 0.,
 	0.05146 0.0547 0.,
 	0.05195 0.0547 0.,
 	0.05243 0.05471 0.,
 	0.05291 0.05471 0.,
 	0.05341 0.05472 0.,
 	0.05389 0.05469 0.,
 	0.05433 0.05467 0.,
 	0.04457 0.0551 0.,
 	0.04501 0.05511 0.,
 	0.04548 0.05511 0.,
 	0.04596 0.05511 0.,
 	0.04643 0.05512 0.,
 	0.04691 0.05512 0.,
 	0.04739 0.05512 0.,
 	0.04787 0.05511 0.,
 	0.04835 0.05511 0.,
 	0.04883 0.05511 0.,
 	0.04931 0.05511 0.,
 	0.04979 0.05511 0.,
 	0.05026 0.05511 0.,
 	0.05074 0.05511 0.,
 	0.05123 0.05511 0.,
 	0.05171 0.05511 0.,
 	0.05219 0.05512 0.,
 	0.05267 0.05513 0.,
 	0.05316 0.05515 0.,
 	0.0537 0.0552 0.,
 	0.05412 0.05502 0.,
 	0.04479 0.05551 0.,
 	0.04525 0.05552 0.,
 	0.04572 0.05553 0.,
 	0.04619 0.05553 0.,
 	0.04667 0.05554 0.,
 	0.04715 0.05554 0.,
 	0.04763 0.05553 0.,
 	0.04811 0.05553 0.,
 	0.04859 0.05553 0.,
 	0.04907 0.05553 0.,
 	0.04955 0.05553 0.,
 	0.05003 0.05553 0.,
 	0.05051 0.05553 0.,
 	0.05099 0.05553 0.,
 	0.05147 0.05553 0.,
 	0.05196 0.05553 0.,
 	0.05245 0.05553 0.,
 	0.05291 0.05555 0.,
 	0.05336 0.0556 0.,
 	0.04501 0.05593 0.,
 	0.04548 0.05595 0.,
 	0.04596 0.05596 0.,
 	0.04643 0.05596 0.,
 	0.04691 0.05596 0.,
 	0.04739 0.05596 0.,
 	0.04787 0.05596 0.,
 	0.04835 0.05595 0.,
 	0.04883 0.05595 0.,
 	0.04931 0.05594 0.,
 	0.04979 0.05594 0.,
 	0.05027 0.05594 0.,
 	0.05075 0.05594 0.,
 	0.05123 0.05594 0.,
 	0.05172 0.05594 0.,
 	0.05222 0.05594 0.,
 	0.05272 0.05595 0.,
 	0.05311 0.05591 0.,
 	0.04524 0.05636 0.,
 	0.04572 0.05638 0.,
 	0.04618 0.0564 0.,
 	0.04666 0.0564 0.,
 	0.04714 0.0564 0.,
 	0.04762 0.05639 0.,
 	0.04811 0.05638 0.,
 	0.04859 0.05637 0.,
 	0.04907 0.05636 0.,
 	0.04955 0.05636 0.,
 	0.05003 0.05636 0.,
 	0.05051 0.05636 0.,
 	0.05099 0.05636 0.,
 	0.05148 0.05635 0.,
 	0.05198 0.05635 0.,
 	0.0525 0.05635 0.,
 	0.04549 0.05681 0.,
 	0.04594 0.05684 0.,
 	0.0464 0.05684 0.,
 	0.04688 0.05685 0.,
 	0.04738 0.05683 0.,
 	0.04787 0.05681 0.,
 	0.04835 0.0568 0.,
 	0.04883 0.05679 0.,
 	0.04931 0.05678 0.,
 	0.04979 0.05678 0.,
 	0.05027 0.05678 0.,
 	0.05075 0.05678 0.,
 	0.05124 0.05677 0.,
 	0.05172 0.05676 0.,
 	0.05222 0.05674 0.,
 	0.04615 0.05722 0.,
 	0.04658 0.05734 0.,
 	0.04713 0.05728 0.,
 	0.04763 0.05726 0.,
 	0.04811 0.05724 0.,
 	0.0486 0.05722 0.,
 	0.04908 0.05721 0.,
 	0.04956 0.0572 0.,
 	0.05004 0.0572 0.,
 	0.05052 0.05719 0.,
 	0.05099 0.05719 0.,
 	0.05147 0.0572 0.,
 	0.05194 0.05715 0.,
 	0.04692 0.05767 0.,
 	0.04738 0.05775 0.,
 	0.04789 0.05767 0.,
 	0.04836 0.05766 0.,
 	0.04885 0.05764 0.,
 	0.04933 0.05762 0.,
 	0.04981 0.05761 0.,
 	0.05029 0.05762 0.,
 	0.05076 0.0576 0.,
 	0.05122 0.05762 0.,
 	0.04773 0.05804 0.,
 	0.04812 0.05808 0.,
 	0.04861 0.05809 0.,
 	0.04911 0.05805 0.,
 	0.04959 0.05803 0.,
 	0.05006 0.05802 0.,
 	0.05056 0.05807 0.,
 	0.05098 0.05793 0.,
 	0.04889 0.05848 0.,
 	0.04939 0.05845 0.,
 	0.04986 0.05842 0.,
 	0.05025 0.05838 0.,
 	0.04679 0.04574 0.00738,
 	0.04718 0.04572 0.00738,
 	0.0465 0.04608 0.00738,
 	0.04698 0.04612 0.00738,
 	0.04746 0.04611 0.00738,
 	0.04796 0.04615 0.00738,
 	0.04633 0.04653 0.00738,
 	0.04674 0.04653 0.00738,
 	0.04722 0.04653 0.00738,
 	0.04772 0.04654 0.00738,
 	0.04824 0.04654 0.00738,
 	0.04644 0.04697 0.00738,
 	0.04697 0.04695 0.00738,
 	0.04747 0.04695 0.00738,
 	0.04796 0.04695 0.00738,
 	0.04846 0.04694 0.00738,
 	0.04886 0.04696 0.00738,
 	0.04636 0.04741 0.00738,
 	0.04675 0.04737 0.00738,
 	0.04722 0.04736 0.00738,
 	0.04771 0.04736 0.00738,
 	0.04819 0.04735 0.00738,
 	0.04866 0.04733 0.00738,
 	0.04911 0.04726 0.00738,
 	0.04654 0.04776 0.00738,
 	0.04699 0.04777 0.00738,
 	0.04746 0.04777 0.00738,
 	0.04794 0.04776 0.00738,
 	0.04842 0.04775 0.00738,
 	0.04891 0.04772 0.00738,
 	0.04945 0.04768 0.00738,
 	0.04985 0.04787 0.00738,
 	0.04675 0.04817 0.00738,
 	0.04722 0.04817 0.00738,
 	0.04769 0.04817 0.00738,
 	0.04817 0.04817 0.00738,
 	0.04865 0.04816 0.00738,
 	0.04915 0.04815 0.00738,
 	0.04962 0.04819 0.00738,
 	0.05005 0.04824 0.00738,
 	0.04697 0.04858 0.00738,
 	0.04745 0.04858 0.00738,
 	0.04792 0.04858 0.00738,
 	0.0484 0.04858 0.00738,
 	0.04889 0.04858 0.00738,
 	0.04937 0.04859 0.00738,
 	0.04984 0.04862 0.00738,
 	0.04721 0.04898 0.00738,
 	0.04768 0.04898 0.00738,
 	0.04816 0.049 0.00738,
 	0.04864 0.049 0.00738,
 	0.04914 0.049 0.00738,
 	0.04961 0.04899 0.00738,
 	0.05002 0.04897 0.00738,
 	0.04745 0.04937 0.00738,
 	0.0479 0.0494 0.00738,
 	0.04839 0.04943 0.00738,
 	0.0489 0.04943 0.00738,
 	0.04941 0.04941 0.00738,
 	0.0499 0.04935 0.00738,
 	0.04766 0.04971 0.00738,
 	0.04808 0.0499 0.00738,
 	0.04865 0.04987 0.00738,
 	0.04917 0.04985 0.00738,
 	0.04974 0.04985 0.00738,
 	0.04843 0.05032 0.00738,
 	0.04892 0.05029 0.00738,
 	0.04942 0.05028 0.00738,
 	0.04983 0.05029 0.00738,
 	0.0487 0.05063 0.00738,
 	0.04916 0.05076 0.00738,
 	0.04969 0.05067 0.00738
        ]
      }
    }
}
Anchor {
  description "Cell"
  children [
    TouchSensor { enabled TRUE }
Shape {  #    1(  1)
  appearance
    Appearance {
      material
        Material {
          diffuseColor 1.000 0.000 0.000
          transparency 0.70
        }
    }
  geometry
    IndexedFaceSet {
      solid FALSE
      creaseAngle 3.
      coord USE all_coords
      coordIndex [
 	277, 278, 0, -1,
 	278, 1, 0, -1,
 	278, 2, 1, -1,
 	278, 279, 2, -1,
 	279, 280, 2, -1,
 	280, 3, 2, -1,
 	280, 4, 3, -1,
 	280, 281, 4, -1,
 	281, 5, 4, -1,
 	281, 6, 5, -1,
 	281, 282, 6, -1,
 	282, 283, 6, -1,
 	283, 284, 6, -1,
 	284, 7, 6, -1,
 	284, 8, 7, -1,
 	284, 285, 8, -1,
 	285, 286, 8, -1,
 	286, 9, 8, -1,
 	286, 10, 9, -1,
 	286, 287, 10, -1,
 	287, 11, 10, -1,
 	287, 12, 11, -1,
 	287, 288, 12, -1,
 	288, 289, 12, -1,
 	289, 13, 12, -1,
 	289, 14, 13, -1,
 	289, 290, 14, -1,
 	290, 291, 14, -1,
 	291, 292, 14, -1,
 	292, 15, 14, -1,
 	292, 16, 15, -1,
 	292, 293, 16, -1,
 	293, 294, 16, -1,
 	294, 17, 16, -1,
 	294, 18, 17, -1,
 	294, 295, 18, -1,
 	295, 296, 18, -1,
 	296, 19, 18, -1,
 	296, 20, 19, -1,
 	296, 297, 20, -1,
 	297, 298, 20, -1,
 	298, 21, 20, -1,
 	298, 22, 21, -1,
 	298, 299, 22, -1,
 	299, 300, 22, -1,
 	300, 23, 22, -1,
 	300, 24, 23, -1,
 	300, 301, 24, -1,
 	301, 302, 24, -1,
 	302, 25, 24, -1,
 	302, 26, 25, -1,
 	302, 303, 26, -1,
 	303, 304, 26, -1,
 	304, 27, 26, -1,
 	304, 28, 27, -1,
 	304, 305, 28, -1,
 	305, 306, 28, -1,
 	306, 29, 28, -1,
 	306, 30, 29, -1,
 	306, 307, 30, -1,
 	307, 308, 30, -1,
 	308, 31, 30, -1,
 	308, 32, 31, -1,
 	308, 309, 32, -1,
 	309, 310, 32, -1,
 	310, 33, 32, -1,
 	310, 34, 33, -1,
 	310, 311, 34, -1,
 	311, 35, 34, -1,
 	311, 36, 35, -1,
 	311, 312, 36, -1,
 	312, 313, 36, -1,
 	313, 37, 36, -1,
 	313, 38, 37, -1,
 	313, 314, 38, -1,
 	314, 315, 38, -1,
 	315, 316, 38, -1,
 	316, 39, 38, -1,
 	316, 40, 39, -1,
 	316, 317, 40, -1,
 	317, 318, 40, -1,
 	318, 41, 40, -1,
 	318, 42, 41, -1,
 	318, 319, 42, -1,
 	319, 43, 42, -1,
 	319, 44, 43, -1,
 	319, 320, 44, -1,
 	320, 321, 44, -1,
 	321, 45, 44, -1,
 	321, 46, 45, -1,
 	321, 322, 46, -1,
 	322, 323, 46, -1,
 	323, 324, 46, -1,
 	324, 47, 46, -1,
 	324, 48, 47, -1,
 	324, 325, 48, -1,
 	325, 326, 48, -1,
 	326, 49, 48, -1,
 	326, 50, 49, -1,
 	326, 327, 50, -1,
 	327, 328, 50, -1,
 	328, 51, 50, -1,
 	328, 329, 51, -1,
 	329, 52, 51, -1,
 	329, 53, 52, -1,
 	329, 330, 53, -1,
 	330, 331, 53, -1,
 	331, 54, 53, -1,
 	331, 55, 54, -1,
 	331, 332, 55, -1,
 	332, 56, 55, -1,
 	332, 57, 56, -1,
 	332, 333, 57, -1,
 	333, 334, 57, -1,
 	334, 58, 57, -1,
 	334, 59, 58, -1,
 	334, 335, 59, -1,
 	335, 336, 59, -1,
 	336, 60, 59, -1,
 	336, 61, 60, -1,
 	336, 337, 61, -1,
 	337, 338, 61, -1,
 	338, 339, 61, -1,
 	339, 62, 61, -1,
 	339, 63, 62, -1,
 	339, 340, 63, -1,
 	340, 341, 63, -1,
 	341, 64, 63, -1,
 	341, 342, 64, -1,
 	342, 65, 64, -1,
 	342, 66, 65, -1,
 	342, 343, 66, -1,
 	343, 67, 66, -1,
 	343, 68, 67, -1,
 	343, 344, 68, -1,
 	344, 345, 68, -1,
 	345, 346, 68, -1,
 	346, 69, 68, -1,
 	346, 70, 69, -1,
 	346, 347, 70, -1,
 	347, 71, 70, -1,
 	347, 72, 71, -1,
 	347, 348, 72, -1,
 	348, 349, 72, -1,
 	349, 350, 72, -1,
 	350, 73, 72, -1,
 	350, 74, 73, -1,
 	350, 351, 74, -1,
 	351, 352, 74, -1,
 	352, 75, 74, -1,
 	352, 76, 75, -1,
 	352, 353, 76, -1,
 	353, 354, 76, -1,
 	354, 77, 76, -1,
 	354, 78, 77, -1,
 	354, 355, 78, -1,
 	355, 79, 78, -1,
 	355, 80, 79, -1,
 	355, 356, 80, -1,
 	356, 357, 80, -1,
 	357, 358, 80, -1,
 	358, 81, 80, -1,
 	358, 82, 81, -1,
 	358, 359, 82, -1,
 	359, 83, 82, -1,
 	359, 84, 83, -1,
 	359, 360, 84, -1,
 	360, 361, 84, -1,
 	361, 85, 84, -1,
 	361, 86, 85, -1,
 	361, 362, 86, -1,
 	362, 363, 86, -1,
 	363, 364, 86, -1,
 	364, 87, 86, -1,
 	364, 88, 87, -1,
 	364, 365, 88, -1,
 	365, 366, 88, -1,
 	366, 89, 88, -1,
 	366, 90, 89, -1,
 	366, 367, 90, -1,
 	367, 368, 90, -1,
 	368, 91, 90, -1,
 	368, 92, 91, -1,
 	368, 369, 92, -1,
 	369, 370, 92, -1,
 	370, 93, 92, -1,
 	370, 94, 93, -1,
 	370, 371, 94, -1,
 	371, 372, 94, -1,
 	372, 95, 94, -1,
 	372, 96, 95, -1,
 	372, 373, 96, -1,
 	373, 374, 96, -1,
 	374, 97, 96, -1,
 	374, 98, 97, -1,
 	374, 375, 98, -1,
 	375, 99, 98, -1,
 	375, 100, 99, -1,
 	375, 376, 100, -1,
 	376, 377, 100, -1,
 	377, 378, 100, -1,
 	378, 101, 100, -1,
 	378, 102, 101, -1,
 	378, 379, 102, -1,
 	379, 380, 102, -1,
 	380, 103, 102, -1,
 	380, 104, 103, -1,
 	380, 381, 104, -1,
 	381, 105, 104, -1,
 	381, 106, 105, -1,
 	381, 382, 106, -1,
 	382, 383, 106, -1,
 	383, 384, 106, -1,
 	384, 107, 106, -1,
 	384, 108, 107, -1,
 	384, 385, 108, -1,
 	385, 386, 108, -1,
 	386, 109, 108, -1,
 	386, 110, 109, -1,
 	386, 387, 110, -1,
 	387, 388, 110, -1,
 	388, 111, 110, -1,
 	388, 112, 111, -1,
 	388, 389, 112, -1,
 	389, 390, 112, -1,
 	390, 113, 112, -1,
 	390, 114, 113, -1,
 	390, 391, 114, -1,
 	391, 392, 114, -1,
 	392, 115, 114, -1,
 	392, 116, 115, -1,
 	392, 393, 116, -1,
 	393, 394, 116, -1,
 	394, 117, 116, -1,
 	394, 118, 117, -1,
 	394, 395, 118, -1,
 	395, 396, 118, -1,
 	396, 119, 118, -1,
 	396, 120, 119, -1,
 	396, 397, 120, -1,
 	397, 398, 120, -1,
 	398, 121, 120, -1,
 	398, 122, 121, -1,
 	398, 399, 122, -1,
 	399, 400, 122, -1,
 	400, 123, 122, -1,
 	400, 124, 123, -1,
 	400, 401, 124, -1,
 	401, 402, 124, -1,
 	402, 125, 124, -1,
 	402, 126, 125, -1,
 	402, 403, 126, -1,
 	403, 404, 126, -1,
 	404, 127, 126, -1,
 	404, 128, 127, -1,
 	404, 405, 128, -1,
 	405, 406, 128, -1,
 	406, 129, 128, -1,
 	406, 130, 129, -1,
 	406, 407, 130, -1,
 	407, 408, 130, -1,
 	408, 131, 130, -1,
 	408, 132, 131, -1,
 	408, 409, 132, -1,
 	409, 410, 132, -1,
 	410, 133, 132, -1,
 	410, 134, 133, -1,
 	410, 411, 134, -1,
 	411, 412, 134, -1,
 	412, 135, 134, -1,
 	412, 136, 135, -1,
 	412, 413, 136, -1,
 	413, 414, 136, -1,
 	414, 137, 136, -1,
 	414, 138, 137, -1,
 	414, 415, 138, -1,
 	415, 416, 138, -1,
 	416, 139, 138, -1,
 	416, 140, 139, -1,
 	416, 417, 140, -1,
 	417, 418, 140, -1,
 	418, 141, 140, -1,
 	418, 142, 141, -1,
 	418, 419, 142, -1,
 	419, 420, 142, -1,
 	420, 143, 142, -1,
 	420, 144, 143, -1,
 	420, 421, 144, -1,
 	421, 422, 144, -1,
 	422, 145, 144, -1,
 	422, 146, 145, -1,
 	422, 423, 146, -1,
 	423, 424, 146, -1,
 	424, 147, 146, -1,
 	424, 148, 147, -1,
 	424, 425, 148, -1,
 	425, 426, 148, -1,
 	426, 149, 148, -1,
 	426, 150, 149, -1,
 	426, 427, 150, -1,
 	427, 428, 150, -1,
 	428, 151, 150, -1,
 	428, 152, 151, -1,
 	428, 429, 152, -1,
 	429, 430, 152, -1,
 	430, 153, 152, -1,
 	430, 154, 153, -1,
 	430, 431, 154, -1,
 	431, 432, 154, -1,
 	432, 155, 154, -1,
 	432, 156, 155, -1,
 	432, 433, 156, -1,
 	433, 434, 156, -1,
 	434, 157, 156, -1,
 	434, 158, 157, -1,
 	434, 435, 158, -1,
 	435, 436, 158, -1,
 	436, 159, 158, -1,
 	436, 160, 159, -1,
 	436, 437, 160, -1,
 	437, 161, 160, -1,
 	437, 162, 161, -1,
 	437, 438, 162, -1,
 	438, 439, 162, -1,
 	439, 440, 162, -1,
 	440, 163, 162, -1,
 	440, 164, 163, -1,
 	440, 441, 164, -1,
 	441, 442, 164, -1,
 	442, 165, 164, -1,
 	442, 166, 165, -1,
 	442, 443, 166, -1,
 	443, 444, 166, -1,
 	444, 167, 166, -1,
 	444, 168, 167, -1,
 	444, 445, 168, -1,
 	445, 446, 168, -1,
 	446, 169, 168, -1,
 	446, 170, 169, -1,
 	446, 447, 170, -1,
 	447, 448, 170, -1,
 	448, 171, 170, -1,
 	448, 172, 171, -1,
 	448, 449, 172, -1,
 	449, 450, 172, -1,
 	450, 173, 172, -1,
 	450, 174, 173, -1,
 	450, 451, 174, -1,
 	451, 452, 174, -1,
 	452, 175, 174, -1,
 	452, 176, 175, -1,
 	452, 453, 176, -1,
 	453, 454, 176, -1,
 	454, 177, 176, -1,
 	454, 178, 177, -1,
 	454, 455, 178, -1,
 	455, 456, 178, -1,
 	456, 179, 178, -1,
 	456, 180, 179, -1,
 	456, 457, 180, -1,
 	457, 458, 180, -1,
 	458, 181, 180, -1,
 	458, 182, 181, -1,
 	458, 459, 182, -1,
 	459, 460, 182, -1,
 	460, 183, 182, -1,
 	460, 184, 183, -1,
 	460, 461, 184, -1,
 	461, 462, 184, -1,
 	462, 185, 184, -1,
 	462, 186, 185, -1,
 	462, 463, 186, -1,
 	463, 464, 186, -1,
 	464, 187, 186, -1,
 	464, 188, 187, -1,
 	464, 465, 188, -1,
 	465, 466, 188, -1,
 	466, 189, 188, -1,
 	466, 190, 189, -1,
 	466, 467, 190, -1,
 	467, 468, 190, -1,
 	468, 191, 190, -1,
 	468, 192, 191, -1,
 	468, 469, 192, -1,
 	469, 470, 192, -1,
 	470, 193, 192, -1,
 	470, 194, 193, -1,
 	470, 471, 194, -1,
 	471, 195, 194, -1,
 	471, 196, 195, -1,
 	471, 472, 196, -1,
 	472, 473, 196, -1,
 	473, 197, 196, -1,
 	473, 198, 197, -1,
 	473, 474, 198, -1,
 	474, 475, 198, -1,
 	475, 476, 198, -1,
 	476, 199, 198, -1,
 	476, 200, 199, -1,
 	476, 477, 200, -1,
 	477, 478, 200, -1,
 	478, 201, 200, -1,
 	478, 202, 201, -1,
 	478, 479, 202, -1,
 	479, 203, 202, -1,
 	479, 204, 203, -1,
 	479, 480, 204, -1,
 	480, 481, 204, -1,
 	481, 205, 204, -1,
 	481, 206, 205, -1,
 	481, 482, 206, -1,
 	482, 483, 206, -1,
 	483, 484, 206, -1,
 	484, 207, 206, -1,
 	484, 208, 207, -1,
 	484, 485, 208, -1,
 	485, 486, 208, -1,
 	486, 209, 208, -1,
 	486, 210, 209, -1,
 	486, 487, 210, -1,
 	487, 211, 210, -1,
 	487, 212, 211, -1,
 	487, 488, 212, -1,
 	488, 489, 212, -1,
 	489, 490, 212, -1,
 	490, 213, 212, -1,
 	490, 214, 213, -1,
 	490, 491, 214, -1,
 	491, 492, 214, -1,
 	492, 215, 214, -1,
 	492, 216, 215, -1,
 	492, 493, 216, -1,
 	493, 494, 216, -1,
 	494, 217, 216, -1,
 	494, 218, 217, -1,
 	494, 495, 218, -1,
 	495, 496, 218, -1,
 	496, 219, 218, -1,
 	496, 220, 219, -1,
 	496, 497, 220, -1,
 	497, 498, 220, -1,
 	498, 221, 220, -1,
 	498, 222, 221, -1,
 	498, 499, 222, -1,
 	499, 500, 222, -1,
 	500, 223, 222, -1,
 	500, 224, 223, -1,
 	500, 501, 224, -1,
 	501, 502, 224, -1,
 	502, 225, 224, -1,
 	502, 226, 225, -1,
 	502, 503, 226, -1,
 	503, 504, 226, -1,
 	504, 227, 226, -1,
 	504, 228, 227, -1,
 	504, 505, 228, -1,
 	505, 229, 228, -1,
 	505, 230, 229, -1,
 	505, 506, 230, -1,
 	506, 507, 230, -1,
 	507, 508, 230, -1,
 	508, 231, 230, -1,
 	508, 232, 231, -1,
 	508, 509, 232, -1,
 	509, 510, 232, -1,
 	510, 233, 232, -1,
 	510, 234, 233, -1,
 	510, 511, 234, -1,
 	511, 512, 234, -1,
 	512, 235, 234, -1,
 	512, 236, 235, -1,
 	512, 513, 236, -1,
 	513, 237, 236, -1,
 	513, 238, 237, -1,
 	513, 514, 238, -1,
 	514, 515, 238, -1,
 	515, 516, 238, -1,
 	516, 239, 238, -1,
 	516, 240, 239, -1,
 	516, 517, 240, -1,
 	517, 518, 240, -1,
 	518, 241, 240, -1,
 	518, 242, 241, -1,
 	518, 519, 242, -1,
 	519, 243, 242, -1,
 	519, 244, 243, -1,
 	519, 520, 244, -1,
 	520, 521, 244, -1,
 	521, 245, 244, -1,
 	521, 246, 245, -1,
 	521, 522, 246, -1,
 	522, 523, 246, -1,
 	523, 524, 246, -1,
 	524, 247, 246, -1,
 	524, 248, 247, -1,
 	524, 525, 248, -1,
 	525, 526, 248, -1,
 	526, 249, 248, -1,
 	526, 250, 249, -1,
 	526, 527, 250, -1,
 	527, 251, 250, -1,
 	527, 252, 251, -1,
 	527, 528, 252, -1,
 	528, 529, 252, -1,
 	529, 530, 252, -1,
 	530, 253, 252, -1,
 	530, 254, 253, -1,
 	530, 531, 254, -1,
 	531, 255, 254, -1,
 	531, 256, 255, -1,
 	531, 532, 256, -1,
 	532, 533, 256, -1,
 	533, 534, 256, -1,
 	534, 257, 256, -1,
 	534, 258, 257, -1,
 	534, 535, 258, -1,
 	535, 536, 258, -1,
 	536, 259, 258, -1,
 	536, 260, 259, -1,
 	536, 537, 260, -1,
 	537, 538, 260, -1,
 	538, 261, 260, -1,
 	538, 262, 261, -1,
 	538, 539, 262, -1,
 	539, 540, 262, -1,
 	540, 263, 262, -1,
 	540, 264, 263, -1,
 	540, 541, 264, -1,
 	541, 542, 264, -1,
 	542, 265, 264, -1,
 	542, 266, 265, -1,
 	542, 543, 266, -1,
 	543, 544, 266, -1,
 	544, 267, 266, -1,
 	544, 268, 267, -1,
 	544, 545, 268, -1,
 	545, 546, 268, -1,
 	546, 269, 268, -1,
 	546, 270, 269, -1,
 	546, 547, 270, -1,
 	547, 548, 270, -1,
 	548, 271, 270, -1,
 	548, 272, 271, -1,
 	548, 549, 272, -1,
 	549, 550, 272, -1,
 	550, 273, 272, -1,
 	550, 274, 273, -1,
 	550, 551, 274, -1,
 	551, 275, 274, -1,
 	551, 276, 275, -1,
 	551, 552, 276, -1,
 	552, 553, 276, -1,
 	553, 277, 276, -1,
 	277, 0, 276, -1,
 	554, 555, 277, -1,
 	555, 278, 277, -1,
 	555, 556, 278, -1,
 	556, 279, 278, -1,
 	556, 557, 279, -1,
 	557, 280, 279, -1,
 	557, 558, 280, -1,
 	558, 281, 280, -1,
 	558, 559, 281, -1,
 	559, 282, 281, -1,
 	559, 560, 282, -1,
 	560, 283, 282, -1,
 	560, 561, 283, -1,
 	561, 284, 283, -1,
 	561, 562, 284, -1,
 	562, 285, 284, -1,
 	562, 563, 285, -1,
 	563, 286, 285, -1,
 	563, 564, 286, -1,
 	564, 287, 286, -1,
 	564, 565, 287, -1,
 	565, 288, 287, -1,
 	565, 566, 288, -1,
 	566, 289, 288, -1,
 	566, 567, 289, -1,
 	567, 290, 289, -1,
 	567, 568, 290, -1,
 	568, 291, 290, -1,
 	568, 569, 291, -1,
 	569, 292, 291, -1,
 	569, 570, 292, -1,
 	570, 293, 292, -1,
 	570, 571, 293, -1,
 	571, 294, 293, -1,
 	571, 572, 294, -1,
 	572, 295, 294, -1,
 	572, 573, 295, -1,
 	573, 296, 295, -1,
 	573, 574, 296, -1,
 	574, 297, 296, -1,
 	574, 575, 297, -1,
 	575, 298, 297, -1,
 	575, 576, 298, -1,
 	576, 299, 298, -1,
 	576, 300, 299, -1,
 	576, 577, 300, -1,
 	577, 301, 300, -1,
 	577, 578, 301, -1,
 	578, 302, 301, -1,
 	578, 579, 302, -1,
 	579, 303, 302, -1,
 	579, 580, 303, -1,
 	580, 304, 303, -1,
 	580, 581, 304, -1,
 	581, 305, 304, -1,
 	581, 582, 305, -1,
 	582, 306, 305, -1,
 	582, 583, 306, -1,
 	583, 307, 306, -1,
 	583, 584, 307, -1,
 	584, 308, 307, -1,
 	584, 585, 308, -1,
 	585, 309, 308, -1,
 	585, 586, 309, -1,
 	586, 310, 309, -1,
 	586, 587, 310, -1,
 	587, 311, 310, -1,
 	587, 588, 311, -1,
 	588, 312, 311, -1,
 	588, 589, 312, -1,
 	589, 313, 312, -1,
 	589, 590, 313, -1,
 	590, 314, 313, -1,
 	590, 591, 314, -1,
 	591, 315, 314, -1,
 	591, 592, 315, -1,
 	592, 316, 315, -1,
 	592, 593, 316, -1,
 	593, 317, 316, -1,
 	593, 594, 317, -1,
 	594, 318, 317, -1,
 	594, 595, 318, -1,
 	595, 319, 318, -1,
 	595, 596, 319, -1,
 	596, 320, 319, -1,
 	596, 597, 320, -1,
 	597, 321, 320, -1,
 	597, 598, 321, -1,
 	598, 322, 321, -1,
 	598, 599, 322, -1,
 	599, 323, 322, -1,
 	599, 600, 323, -1,
 	600, 324, 323, -1,
 	600, 601, 324, -1,
 	601, 325, 324, -1,
 	601, 602, 325, -1,
 	602, 326, 325, -1,
 	602, 603, 326, -1,
 	603, 327, 326, -1,
 	603, 604, 327, -1,
 	604, 328, 327, -1,
 	604, 605, 328, -1,
 	605, 329, 328, -1,
 	605, 606, 329, -1,
 	606, 330, 329, -1,
 	606, 607, 330, -1,
 	607, 331, 330, -1,
 	607, 608, 331, -1,
 	608, 332, 331, -1,
 	608, 609, 332, -1,
 	609, 333, 332, -1,
 	609, 610, 333, -1,
 	610, 611, 333, -1,
 	611, 334, 333, -1,
 	611, 335, 334, -1,
 	611, 612, 335, -1,
 	612, 336, 335, -1,
 	612, 613, 336, -1,
 	613, 337, 336, -1,
 	613, 614, 337, -1,
 	614, 338, 337, -1,
 	614, 615, 338, -1,
 	615, 339, 338, -1,
 	615, 616, 339, -1,
 	616, 340, 339, -1,
 	616, 617, 340, -1,
 	617, 341, 340, -1,
 	617, 618, 341, -1,
 	618, 342, 341, -1,
 	618, 619, 342, -1,
 	619, 343, 342, -1,
 	619, 620, 343, -1,
 	620, 344, 343, -1,
 	620, 621, 344, -1,
 	621, 345, 344, -1,
 	621, 622, 345, -1,
 	622, 346, 345, -1,
 	622, 623, 346, -1,
 	623, 347, 346, -1,
 	623, 624, 347, -1,
 	624, 348, 347, -1,
 	624, 625, 348, -1,
 	625, 349, 348, -1,
 	625, 626, 349, -1,
 	626, 350, 349, -1,
 	626, 627, 350, -1,
 	627, 351, 350, -1,
 	627, 628, 351, -1,
 	628, 352, 351, -1,
 	628, 629, 352, -1,
 	629, 353, 352, -1,
 	629, 630, 353, -1,
 	630, 354, 353, -1,
 	630, 631, 354, -1,
 	631, 355, 354, -1,
 	631, 632, 355, -1,
 	632, 356, 355, -1,
 	632, 633, 356, -1,
 	633, 357, 356, -1,
 	633, 634, 357, -1,
 	634, 358, 357, -1,
 	634, 635, 358, -1,
 	635, 359, 358, -1,
 	635, 636, 359, -1,
 	636, 360, 359, -1,
 	636, 637, 360, -1,
 	637, 361, 360, -1,
 	637, 638, 361, -1,
 	638, 362, 361, -1,
 	638, 639, 362, -1,
 	639, 363, 362, -1,
 	639, 640, 363, -1,
 	640, 364, 363, -1,
 	640, 641, 364, -1,
 	641, 365, 364, -1,
 	641, 642, 365, -1,
 	642, 366, 365, -1,
 	642, 643, 366, -1,
 	643, 367, 366, -1,
 	643, 644, 367, -1,
 	644, 368, 367, -1,
 	644, 645, 368, -1,
 	645, 369, 368, -1,
 	645, 646, 369, -1,
 	646, 647, 369, -1,
 	647, 370, 369, -1,
 	647, 648, 370, -1,
 	648, 371, 370, -1,
 	648, 649, 371, -1,
 	649, 372, 371, -1,
 	649, 650, 372, -1,
 	650, 373, 372, -1,
 	650, 651, 373, -1,
 	651, 374, 373, -1,
 	651, 652, 374, -1,
 	652, 375, 374, -1,
 	652, 653, 375, -1,
 	653, 376, 375, -1,
 	653, 654, 376, -1,
 	654, 377, 376, -1,
 	654, 655, 377, -1,
 	655, 378, 377, -1,
 	655, 656, 378, -1,
 	656, 379, 378, -1,
 	656, 657, 379, -1,
 	657, 380, 379, -1,
 	657, 658, 380, -1,
 	658, 381, 380, -1,
 	658, 659, 381, -1,
 	659, 382, 381, -1,
 	659, 660, 382, -1,
 	660, 383, 382, -1,
 	660, 661, 383, -1,
 	661, 384, 383, -1,
 	661, 662, 384, -1,
 	662, 385, 384, -1,
 	662, 663, 385, -1,
 	663, 386, 385, -1,
 	663, 664, 386, -1,
 	664, 387, 386, -1,
 	664, 665, 387, -1,
 	665, 388, 387, -1,
 	665, 666, 388, -1,
 	666, 389, 388, -1,
 	666, 667, 389, -1,
 	667, 390, 389, -1,
 	667, 668, 390, -1,
 	668, 391, 390, -1,
 	668, 669, 391, -1,
 	669, 392, 391, -1,
 	669, 670, 392, -1,
 	670, 393, 392, -1,
 	670, 671, 393, -1,
 	671, 394, 393, -1,
 	671, 672, 394, -1,
 	672, 395, 394, -1,
 	672, 673, 395, -1,
 	673, 396, 395, -1,
 	673, 674, 396, -1,
 	674, 397, 396, -1,
 	674, 675, 397, -1,
 	675, 398, 397, -1,
 	675, 676, 398, -1,
 	676, 399, 398, -1,
 	676, 677, 399, -1,
 	677, 400, 399, -1,
 	677, 678, 400, -1,
 	678, 401, 400, -1,
 	678, 679, 401, -1,
 	679, 402, 401, -1,
 	679, 680, 402, -1,
 	680, 403, 402, -1,
 	680, 681, 403, -1,
 	681, 404, 403, -1,
 	681, 682, 404, -1,
 	682, 405, 404, -1,
 	682, 683, 405, -1,
 	683, 406, 405, -1,
 	683, 684, 406, -1,
 	684, 407, 406, -1,
 	684, 685, 407, -1,
 	685, 408, 407, -1,
 	685, 686, 408, -1,
 	686, 409, 408, -1,
 	686, 687, 409, -1,
 	687, 410, 409, -1,
 	687, 688, 410, -1,
 	688, 411, 410, -1,
 	688, 689, 411, -1,
 	689, 412, 411, -1,
 	689, 690, 412, -1,
 	690, 413, 412, -1,
 	690, 691, 413, -1,
 	691, 414, 413, -1,
 	691, 692, 414, -1,
 	692, 415, 414, -1,
 	692, 693, 415, -1,
 	693, 416, 415, -1,
 	693, 694, 416, -1,
 	694, 417, 416, -1,
 	694, 695, 417, -1,
 	695, 418, 417, -1,
 	695, 696, 418, -1,
 	696, 697, 418, -1,
 	697, 419, 418, -1,
 	697, 698, 419, -1,
 	698, 420, 419, -1,
 	698, 699, 420, -1,
 	699, 421, 420, -1,
 	699, 700, 421, -1,
 	700, 422, 421, -1,
 	700, 701, 422, -1,
 	701, 423, 422, -1,
 	701, 702, 423, -1,
 	702, 424, 423, -1,
 	702, 703, 424, -1,
 	703, 704, 424, -1,
 	704, 425, 424, -1,
 	704, 705, 425, -1,
 	705, 426, 425, -1,
 	705, 706, 426, -1,
 	706, 427, 426, -1,
 	706, 707, 427, -1,
 	707, 428, 427, -1,
 	707, 708, 428, -1,
 	708, 429, 428, -1,
 	708, 709, 429, -1,
 	709, 430, 429, -1,
 	709, 710, 430, -1,
 	710, 431, 430, -1,
 	710, 711, 431, -1,
 	711, 432, 431, -1,
 	711, 712, 432, -1,
 	712, 433, 432, -1,
 	712, 434, 433, -1,
 	712, 713, 434, -1,
 	713, 435, 434, -1,
 	713, 714, 435, -1,
 	714, 436, 435, -1,
 	714, 715, 436, -1,
 	715, 716, 436, -1,
 	716, 437, 436, -1,
 	716, 717, 437, -1,
 	717, 438, 437, -1,
 	717, 439, 438, -1,
 	717, 718, 439, -1,
 	718, 719, 439, -1,
 	719, 440, 439, -1,
 	719, 720, 440, -1,
 	720, 441, 440, -1,
 	720, 721, 441, -1,
 	721, 442, 441, -1,
 	721, 443, 442, -1,
 	721, 722, 443, -1,
 	722, 444, 443, -1,
 	722, 723, 444, -1,
 	723, 445, 444, -1,
 	723, 724, 445, -1,
 	724, 446, 445, -1,
 	724, 725, 446, -1,
 	725, 447, 446, -1,
 	725, 726, 447, -1,
 	726, 448, 447, -1,
 	726, 727, 448, -1,
 	727, 449, 448, -1,
 	727, 728, 449, -1,
 	728, 450, 449, -1,
 	728, 729, 450, -1,
 	729, 451, 450, -1,
 	729, 730, 451, -1,
 	730, 452, 451, -1,
 	730, 731, 452, -1,
 	731, 453, 452, -1,
 	731, 732, 453, -1,
 	732, 454, 453, -1,
 	732, 733, 454, -1,
 	733, 455, 454, -1,
 	733, 734, 455, -1,
 	734, 456, 455, -1,
 	734, 735, 456, -1,
 	735, 457, 456, -1,
 	735, 736, 457, -1,
 	736, 458, 457, -1,
 	736, 737, 458, -1,
 	737, 459, 458, -1,
 	737, 738, 459, -1,
 	738, 460, 459, -1,
 	738, 739, 460, -1,
 	739, 461, 460, -1,
 	739, 740, 461, -1,
 	740, 462, 461, -1,
 	740, 741, 462, -1,
 	741, 463, 462, -1,
 	741, 742, 463, -1,
 	742, 464, 463, -1,
 	742, 743, 464, -1,
 	743, 465, 464, -1,
 	743, 744, 465, -1,
 	744, 466, 465, -1,
 	744, 745, 466, -1,
 	745, 467, 466, -1,
 	745, 746, 467, -1,
 	746, 468, 467, -1,
 	746, 747, 468, -1,
 	747, 469, 468, -1,
 	747, 748, 469, -1,
 	748, 470, 469, -1,
 	748, 749, 470, -1,
 	749, 471, 470, -1,
 	749, 750, 471, -1,
 	750, 472, 471, -1,
 	750, 751, 472, -1,
 	751, 473, 472, -1,
 	751, 752, 473, -1,
 	752, 474, 473, -1,
 	752, 753, 474, -1,
 	753, 475, 474, -1,
 	753, 476, 475, -1,
 	753, 754, 476, -1,
 	754, 477, 476, -1,
 	754, 755, 477, -1,
 	755, 478, 477, -1,
 	755, 756, 478, -1,
 	756, 479, 478, -1,
 	756, 757, 479, -1,
 	757, 480, 479, -1,
 	757, 758, 480, -1,
 	758, 481, 480, -1,
 	758, 759, 481, -1,
 	759, 482, 481, -1,
 	759, 760, 482, -1,
 	760, 483, 482, -1,
 	760, 761, 483, -1,
 	761, 484, 483, -1,
 	761, 762, 484, -1,
 	762, 485, 484, -1,
 	762, 763, 485, -1,
 	763, 486, 485, -1,
 	763, 764, 486, -1,
 	764, 487, 486, -1,
 	764, 765, 487, -1,
 	765, 488, 487, -1,
 	765, 766, 488, -1,
 	766, 489, 488, -1,
 	766, 767, 489, -1,
 	767, 768, 489, -1,
 	768, 490, 489, -1,
 	768, 769, 490, -1,
 	769, 491, 490, -1,
 	769, 770, 491, -1,
 	770, 492, 491, -1,
 	770, 771, 492, -1,
 	771, 493, 492, -1,
 	771, 772, 493, -1,
 	772, 494, 493, -1,
 	772, 773, 494, -1,
 	773, 495, 494, -1,
 	773, 774, 495, -1,
 	774, 496, 495, -1,
 	774, 775, 496, -1,
 	775, 497, 496, -1,
 	775, 776, 497, -1,
 	776, 498, 497, -1,
 	776, 777, 498, -1,
 	777, 499, 498, -1,
 	777, 778, 499, -1,
 	778, 500, 499, -1,
 	778, 779, 500, -1,
 	779, 501, 500, -1,
 	779, 780, 501, -1,
 	780, 502, 501, -1,
 	780, 781, 502, -1,
 	781, 503, 502, -1,
 	781, 782, 503, -1,
 	782, 504, 503, -1,
 	782, 783, 504, -1,
 	783, 505, 504, -1,
 	783, 784, 505, -1,
 	784, 506, 505, -1,
 	784, 785, 506, -1,
 	785, 507, 506, -1,
 	785, 786, 507, -1,
 	786, 508, 507, -1,
 	786, 787, 508, -1,
 	787, 509, 508, -1,
 	787, 788, 509, -1,
 	788, 510, 509, -1,
 	788, 789, 510, -1,
 	789, 511, 510, -1,
 	789, 790, 511, -1,
 	790, 512, 511, -1,
 	790, 791, 512, -1,
 	791, 513, 512, -1,
 	791, 792, 513, -1,
 	792, 514, 513, -1,
 	792, 793, 514, -1,
 	793, 515, 514, -1,
 	793, 794, 515, -1,
 	794, 516, 515, -1,
 	794, 795, 516, -1,
 	795, 517, 516, -1,
 	795, 796, 517, -1,
 	796, 518, 517, -1,
 	796, 797, 518, -1,
 	797, 519, 518, -1,
 	797, 798, 519, -1,
 	798, 520, 519, -1,
 	798, 799, 520, -1,
 	799, 521, 520, -1,
 	799, 800, 521, -1,
 	800, 522, 521, -1,
 	800, 801, 522, -1,
 	801, 523, 522, -1,
 	801, 802, 523, -1,
 	802, 524, 523, -1,
 	802, 803, 524, -1,
 	803, 525, 524, -1,
 	803, 804, 525, -1,
 	804, 526, 525, -1,
 	804, 805, 526, -1,
 	805, 527, 526, -1,
 	805, 806, 527, -1,
 	806, 528, 527, -1,
 	806, 807, 528, -1,
 	807, 529, 528, -1,
 	807, 808, 529, -1,
 	808, 530, 529, -1,
 	808, 809, 530, -1,
 	809, 531, 530, -1,
 	809, 810, 531, -1,
 	810, 532, 531, -1,
 	810, 811, 532, -1,
 	811, 533, 532, -1,
 	811, 812, 533, -1,
 	812, 534, 533, -1,
 	812, 813, 534, -1,
 	813, 535, 534, -1,
 	813, 814, 535, -1,
 	814, 536, 535, -1,
 	814, 815, 536, -1,
 	815, 537, 536, -1,
 	815, 816, 537, -1,
 	816, 538, 537, -1,
 	816, 817, 538, -1,
 	817, 539, 538, -1,
 	817, 818, 539, -1,
 	818, 540, 539, -1,
 	818, 819, 540, -1,
 	819, 541, 540, -1,
 	819, 820, 541, -1,
 	820, 821, 541, -1,
 	821, 542, 541, -1,
 	821, 543, 542, -1,
 	821, 822, 543, -1,
 	822, 544, 543, -1,
 	822, 823, 544, -1,
 	823, 545, 544, -1,
 	823, 824, 545, -1,
 	824, 546, 545, -1,
 	824, 825, 546, -1,
 	825, 547, 546, -1,
 	825, 826, 547, -1,
 	826, 548, 547, -1,
 	826, 827, 548, -1,
 	827, 549, 548, -1,
 	827, 828, 549, -1,
 	828, 550, 549, -1,
 	828, 829, 550, -1,
 	829, 551, 550, -1,
 	829, 830, 551, -1,
 	830, 552, 551, -1,
 	830, 831, 552, -1,
 	831, 553, 552, -1,
 	831, 554, 553, -1,
 	554, 277, 553, -1,
 	832, 833, 554, -1,
 	833, 555, 554, -1,
 	833, 834, 555, -1,
 	834, 556, 555, -1,
 	834, 835, 556, -1,
 	835, 557, 556, -1,
 	835, 836, 557, -1,
 	836, 558, 557, -1,
 	836, 837, 558, -1,
 	837, 559, 558, -1,
 	837, 838, 559, -1,
 	838, 560, 559, -1,
 	838, 839, 560, -1,
 	839, 561, 560, -1,
 	839, 840, 561, -1,
 	840, 562, 561, -1,
 	840, 841, 562, -1,
 	841, 563, 562, -1,
 	841, 842, 563, -1,
 	842, 564, 563, -1,
 	842, 843, 564, -1,
 	843, 565, 564, -1,
 	843, 844, 565, -1,
 	844, 566, 565, -1,
 	844, 845, 566, -1,
 	845, 567, 566, -1,
 	845, 846, 567, -1,
 	846, 568, 567, -1,
 	846, 847, 568, -1,
 	847, 569, 568, -1,
 	847, 848, 569, -1,
 	848, 570, 569, -1,
 	848, 849, 570, -1,
 	849, 571, 570, -1,
 	849, 850, 571, -1,
 	850, 572, 571, -1,
 	850, 851, 572, -1,
 	851, 573, 572, -1,
 	851, 852, 573, -1,
 	852, 574, 573, -1,
 	852, 853, 574, -1,
 	853, 575, 574, -1,
 	853, 854, 575, -1,
 	854, 576, 575, -1,
 	854, 855, 576, -1,
 	855, 577, 576, -1,
 	855, 856, 577, -1,
 	856, 578, 577, -1,
 	856, 857, 578, -1,
 	857, 579, 578, -1,
 	857, 858, 579, -1,
 	858, 580, 579, -1,
 	858, 859, 580, -1,
 	859, 581, 580, -1,
 	859, 860, 581, -1,
 	860, 582, 581, -1,
 	860, 861, 582, -1,
 	861, 583, 582, -1,
 	861, 862, 583, -1,
 	862, 584, 583, -1,
 	862, 863, 584, -1,
 	863, 585, 584, -1,
 	863, 864, 585, -1,
 	864, 586, 585, -1,
 	864, 865, 586, -1,
 	865, 587, 586, -1,
 	865, 866, 587, -1,
 	866, 588, 587, -1,
 	866, 867, 588, -1,
 	867, 589, 588, -1,
 	867, 868, 589, -1,
 	868, 590, 589, -1,
 	868, 869, 590, -1,
 	869, 591, 590, -1,
 	869, 870, 591, -1,
 	870, 592, 591, -1,
 	870, 871, 592, -1,
 	871, 593, 592, -1,
 	871, 872, 593, -1,
 	872, 594, 593, -1,
 	872, 873, 594, -1,
 	873, 595, 594, -1,
 	873, 874, 595, -1,
 	874, 875, 595, -1,
 	875, 596, 595, -1,
 	875, 597, 596, -1,
 	875, 876, 597, -1,
 	876, 598, 597, -1,
 	876, 877, 598, -1,
 	877, 599, 598, -1,
 	877, 878, 599, -1,
 	878, 600, 599, -1,
 	878, 879, 600, -1,
 	879, 601, 600, -1,
 	879, 880, 601, -1,
 	880, 602, 601, -1,
 	880, 881, 602, -1,
 	881, 603, 602, -1,
 	881, 882, 603, -1,
 	882, 604, 603, -1,
 	882, 883, 604, -1,
 	883, 605, 604, -1,
 	883, 884, 605, -1,
 	884, 606, 605, -1,
 	884, 885, 606, -1,
 	885, 607, 606, -1,
 	885, 886, 607, -1,
 	886, 608, 607, -1,
 	886, 887, 608, -1,
 	887, 609, 608, -1,
 	887, 888, 609, -1,
 	888, 610, 609, -1,
 	888, 889, 610, -1,
 	889, 611, 610, -1,
 	889, 890, 611, -1,
 	890, 612, 611, -1,
 	890, 891, 612, -1,
 	891, 613, 612, -1,
 	891, 892, 613, -1,
 	892, 614, 613, -1,
 	892, 893, 614, -1,
 	893, 615, 614, -1,
 	893, 894, 615, -1,
 	894, 616, 615, -1,
 	894, 895, 616, -1,
 	895, 617, 616, -1,
 	895, 896, 617, -1,
 	896, 618, 617, -1,
 	896, 897, 618, -1,
 	897, 619, 618, -1,
 	897, 898, 619, -1,
 	898, 620, 619, -1,
 	898, 899, 620, -1,
 	899, 621, 620, -1,
 	899, 900, 621, -1,
 	900, 622, 621, -1,
 	900, 901, 622, -1,
 	901, 623, 622, -1,
 	901, 902, 623, -1,
 	902, 624, 623, -1,
 	902, 903, 624, -1,
 	903, 625, 624, -1,
 	903, 904, 625, -1,
 	904, 626, 625, -1,
 	904, 905, 626, -1,
 	905, 627, 626, -1,
 	905, 906, 627, -1,
 	906, 628, 627, -1,
 	906, 907, 628, -1,
 	907, 629, 628, -1,
 	907, 908, 629, -1,
 	908, 630, 629, -1,
 	908, 909, 630, -1,
 	909, 631, 630, -1,
 	909, 910, 631, -1,
 	910, 632, 631, -1,
 	910, 911, 632, -1,
 	911, 633, 632, -1,
 	911, 912, 633, -1,
 	912, 634, 633, -1,
 	912, 913, 634, -1,
 	913, 635, 634, -1,
 	913, 914, 635, -1,
 	914, 636, 635, -1,
 	914, 915, 636, -1,
 	915, 637, 636, -1,
 	915, 916, 637, -1,
 	916, 638, 637, -1,
 	916, 917, 638, -1,
 	917, 639, 638, -1,
 	917, 918, 639, -1,
 	918, 640, 639, -1,
 	918, 919, 640, -1,
 	919, 641, 640, -1,
 	919, 920, 641, -1,
 	920, 642, 641, -1,
 	920, 921, 642, -1,
 	921, 643, 642, -1,
 	921, 922, 643, -1,
 	922, 644, 643, -1,
 	922, 923, 644, -1,
 	923, 924, 644, -1,
 	924, 645, 644, -1,
 	924, 925, 645, -1,
 	925, 646, 645, -1,
 	925, 926, 646, -1,
 	926, 647, 646, -1,
 	926, 927, 647, -1,
 	927, 648, 647, -1,
 	927, 928, 648, -1,
 	928, 929, 648, -1,
 	929, 649, 648, -1,
 	929, 930, 649, -1,
 	930, 650, 649, -1,
 	930, 931, 650, -1,
 	931, 651, 650, -1,
 	931, 932, 651, -1,
 	932, 652, 651, -1,
 	932, 933, 652, -1,
 	933, 653, 652, -1,
 	933, 934, 653, -1,
 	934, 654, 653, -1,
 	934, 935, 654, -1,
 	935, 655, 654, -1,
 	935, 936, 655, -1,
 	936, 656, 655, -1,
 	936, 937, 656, -1,
 	937, 657, 656, -1,
 	937, 938, 657, -1,
 	938, 658, 657, -1,
 	938, 939, 658, -1,
 	939, 659, 658, -1,
 	939, 940, 659, -1,
 	940, 660, 659, -1,
 	940, 941, 660, -1,
 	941, 661, 660, -1,
 	941, 942, 661, -1,
 	942, 662, 661, -1,
 	942, 943, 662, -1,
 	943, 663, 662, -1,
 	943, 944, 663, -1,
 	944, 664, 663, -1,
 	944, 945, 664, -1,
 	945, 665, 664, -1,
 	945, 946, 665, -1,
 	946, 666, 665, -1,
 	946, 947, 666, -1,
 	947, 667, 666, -1,
 	947, 948, 667, -1,
 	948, 668, 667, -1,
 	948, 949, 668, -1,
 	949, 669, 668, -1,
 	949, 950, 669, -1,
 	950, 670, 669, -1,
 	950, 951, 670, -1,
 	951, 671, 670, -1,
 	951, 952, 671, -1,
 	952, 672, 671, -1,
 	952, 953, 672, -1,
 	953, 673, 672, -1,
 	953, 954, 673, -1,
 	954, 674, 673, -1,
 	954, 955, 674, -1,
 	955, 675, 674, -1,
 	955, 956, 675, -1,
 	956, 676, 675, -1,
 	956, 957, 676, -1,
 	957, 677, 676, -1,
 	957, 958, 677, -1,
 	958, 678, 677, -1,
 	958, 959, 678, -1,
 	959, 679, 678, -1,
 	959, 960, 679, -1,
 	960, 680, 679, -1,
 	960, 961, 680, -1,
 	961, 681, 680, -1,
 	961, 962, 681, -1,
 	962, 682, 681, -1,
 	962, 963, 682, -1,
 	963, 683, 682, -1,
 	963, 964, 683, -1,
 	964, 684, 683, -1,
 	964, 965, 684, -1,
 	965, 685, 684, -1,
 	965, 966, 685, -1,
 	966, 686, 685, -1,
 	966, 967, 686, -1,
 	967, 687, 686, -1,
 	967, 968, 687, -1,
 	968, 688, 687, -1,
 	968, 969, 688, -1,
 	969, 689, 688, -1,
 	969, 970, 689, -1,
 	970, 690, 689, -1,
 	970, 971, 690, -1,
 	971, 691, 690, -1,
 	971, 972, 691, -1,
 	972, 692, 691, -1,
 	972, 973, 692, -1,
 	973, 693, 692, -1,
 	973, 974, 693, -1,
 	974, 694, 693, -1,
 	974, 975, 694, -1,
 	975, 695, 694, -1,
 	975, 976, 695, -1,
 	976, 696, 695, -1,
 	976, 977, 696, -1,
 	977, 697, 696, -1,
 	977, 978, 697, -1,
 	978, 979, 697, -1,
 	979, 698, 697, -1,
 	979, 980, 698, -1,
 	980, 981, 698, -1,
 	981, 699, 698, -1,
 	981, 982, 699, -1,
 	982, 700, 699, -1,
 	982, 983, 700, -1,
 	983, 701, 700, -1,
 	983, 984, 701, -1,
 	984, 702, 701, -1,
 	984, 985, 702, -1,
 	985, 703, 702, -1,
 	985, 986, 703, -1,
 	986, 704, 703, -1,
 	986, 987, 704, -1,
 	987, 705, 704, -1,
 	987, 988, 705, -1,
 	988, 706, 705, -1,
 	988, 989, 706, -1,
 	989, 707, 706, -1,
 	989, 990, 707, -1,
 	990, 708, 707, -1,
 	990, 991, 708, -1,
 	991, 709, 708, -1,
 	991, 992, 709, -1,
 	992, 710, 709, -1,
 	992, 993, 710, -1,
 	993, 711, 710, -1,
 	993, 994, 711, -1,
 	994, 712, 711, -1,
 	994, 995, 712, -1,
 	995, 713, 712, -1,
 	995, 996, 713, -1,
 	996, 714, 713, -1,
 	996, 997, 714, -1,
 	997, 715, 714, -1,
 	997, 998, 715, -1,
 	998, 716, 715, -1,
 	998, 999, 716, -1,
 	999, 717, 716, -1,
 	999, 1000, 717, -1,
 	1000, 718, 717, -1,
 	1000, 1001, 718, -1,
 	1001, 719, 718, -1,
 	1001, 1002, 719, -1,
 	1002, 720, 719, -1,
 	1002, 1003, 720, -1,
 	1003, 721, 720, -1,
 	1003, 1004, 721, -1,
 	1004, 722, 721, -1,
 	1004, 1005, 722, -1,
 	1005, 723, 722, -1,
 	1005, 1006, 723, -1,
 	1006, 724, 723, -1,
 	1006, 1007, 724, -1,
 	1007, 725, 724, -1,
 	1007, 1008, 725, -1,
 	1008, 726, 725, -1,
 	1008, 1009, 726, -1,
 	1009, 727, 726, -1,
 	1009, 1010, 727, -1,
 	1010, 728, 727, -1,
 	1010, 1011, 728, -1,
 	1011, 1012, 728, -1,
 	1012, 729, 728, -1,
 	1012, 730, 729, -1,
 	1012, 1013, 730, -1,
 	1013, 731, 730, -1,
 	1013, 1014, 731, -1,
 	1014, 732, 731, -1,
 	1014, 1015, 732, -1,
 	1015, 733, 732, -1,
 	1015, 1016, 733, -1,
 	1016, 734, 733, -1,
 	1016, 1017, 734, -1,
 	1017, 735, 734, -1,
 	1017, 1018, 735, -1,
 	1018, 736, 735, -1,
 	1018, 1019, 736, -1,
 	1019, 737, 736, -1,
 	1019, 1020, 737, -1,
 	1020, 738, 737, -1,
 	1020, 1021, 738, -1,
 	1021, 739, 738, -1,
 	1021, 1022, 739, -1,
 	1022, 740, 739, -1,
 	1022, 1023, 740, -1,
 	1023, 741, 740, -1,
 	1023, 1024, 741, -1,
 	1024, 742, 741, -1,
 	1024, 1025, 742, -1,
 	1025, 743, 742, -1,
 	1025, 1026, 743, -1,
 	1026, 744, 743, -1,
 	1026, 1027, 744, -1,
 	1027, 745, 744, -1,
 	1027, 1028, 745, -1,
 	1028, 746, 745, -1,
 	1028, 1029, 746, -1,
 	1029, 747, 746, -1,
 	1029, 1030, 747, -1,
 	1030, 748, 747, -1,
 	1030, 1031, 748, -1,
 	1031, 749, 748, -1,
 	1031, 1032, 749, -1,
 	1032, 750, 749, -1,
 	1032, 1033, 750, -1,
 	1033, 751, 750, -1,
 	1033, 1034, 751, -1,
 	1034, 752, 751, -1,
 	1034, 1035, 752, -1,
 	1035, 753, 752, -1,
 	1035, 1036, 753, -1,
 	1036, 754, 753, -1,
 	1036, 1037, 754, -1,
 	1037, 755, 754, -1,
 	1037, 1038, 755, -1,
 	1038, 756, 755, -1,
 	1038, 1039, 756, -1,
 	1039, 757, 756, -1,
 	1039, 1040, 757, -1,
 	1040, 758, 757, -1,
 	1040, 1041, 758, -1,
 	1041, 759, 758, -1,
 	1041, 760, 759, -1,
 	1041, 1042, 760, -1,
 	1042, 761, 760, -1,
 	1042, 1043, 761, -1,
 	1043, 762, 761, -1,
 	1043, 1044, 762, -1,
 	1044, 763, 762, -1,
 	1044, 1045, 763, -1,
 	1045, 764, 763, -1,
 	1045, 1046, 764, -1,
 	1046, 765, 764, -1,
 	1046, 1047, 765, -1,
 	1047, 766, 765, -1,
 	1047, 1048, 766, -1,
 	1048, 767, 766, -1,
 	1048, 1049, 767, -1,
 	1049, 1050, 767, -1,
 	1050, 768, 767, -1,
 	1050, 769, 768, -1,
 	1050, 1051, 769, -1,
 	1051, 770, 769, -1,
 	1051, 1052, 770, -1,
 	1052, 771, 770, -1,
 	1052, 1053, 771, -1,
 	1053, 772, 771, -1,
 	1053, 1054, 772, -1,
 	1054, 773, 772, -1,
 	1054, 1055, 773, -1,
 	1055, 774, 773, -1,
 	1055, 1056, 774, -1,
 	1056, 775, 774, -1,
 	1056, 1057, 775, -1,
 	1057, 776, 775, -1,
 	1057, 1058, 776, -1,
 	1058, 777, 776, -1,
 	1058, 1059, 777, -1,
 	1059, 778, 777, -1,
 	1059, 1060, 778, -1,
 	1060, 779, 778, -1,
 	1060, 1061, 779, -1,
 	1061, 780, 779, -1,
 	1061, 1062, 780, -1,
 	1062, 781, 780, -1,
 	1062, 1063, 781, -1,
 	1063, 1064, 781, -1,
 	1064, 782, 781, -1,
 	1064, 1065, 782, -1,
 	1065, 783, 782, -1,
 	1065, 1066, 783, -1,
 	1066, 784, 783, -1,
 	1066, 1067, 784, -1,
 	1067, 785, 784, -1,
 	1067, 1068, 785, -1,
 	1068, 786, 785, -1,
 	1068, 1069, 786, -1,
 	1069, 787, 786, -1,
 	1069, 1070, 787, -1,
 	1070, 788, 787, -1,
 	1070, 789, 788, -1,
 	1070, 1071, 789, -1,
 	1071, 790, 789, -1,
 	1071, 1072, 790, -1,
 	1072, 791, 790, -1,
 	1072, 1073, 791, -1,
 	1073, 792, 791, -1,
 	1073, 1074, 792, -1,
 	1074, 793, 792, -1,
 	1074, 1075, 793, -1,
 	1075, 794, 793, -1,
 	1075, 1076, 794, -1,
 	1076, 795, 794, -1,
 	1076, 1077, 795, -1,
 	1077, 796, 795, -1,
 	1077, 1078, 796, -1,
 	1078, 797, 796, -1,
 	1078, 1079, 797, -1,
 	1079, 798, 797, -1,
 	1079, 1080, 798, -1,
 	1080, 799, 798, -1,
 	1080, 1081, 799, -1,
 	1081, 800, 799, -1,
 	1081, 1082, 800, -1,
 	1082, 801, 800, -1,
 	1082, 1083, 801, -1,
 	1083, 802, 801, -1,
 	1083, 1084, 802, -1,
 	1084, 803, 802, -1,
 	1084, 1085, 803, -1,
 	1085, 804, 803, -1,
 	1085, 1086, 804, -1,
 	1086, 805, 804, -1,
 	1086, 1087, 805, -1,
 	1087, 806, 805, -1,
 	1087, 1088, 806, -1,
 	1088, 807, 806, -1,
 	1088, 1089, 807, -1,
 	1089, 808, 807, -1,
 	1089, 1090, 808, -1,
 	1090, 1091, 808, -1,
 	1091, 809, 808, -1,
 	1091, 1092, 809, -1,
 	1092, 810, 809, -1,
 	1092, 1093, 810, -1,
 	1093, 811, 810, -1,
 	1093, 1094, 811, -1,
 	1094, 812, 811, -1,
 	1094, 1095, 812, -1,
 	1095, 813, 812, -1,
 	1095, 1096, 813, -1,
 	1096, 814, 813, -1,
 	1096, 1097, 814, -1,
 	1097, 815, 814, -1,
 	1097, 1098, 815, -1,
 	1098, 816, 815, -1,
 	1098, 1099, 816, -1,
 	1099, 817, 816, -1,
 	1099, 1100, 817, -1,
 	1100, 818, 817, -1,
 	1100, 1101, 818, -1,
 	1101, 819, 818, -1,
 	1101, 1102, 819, -1,
 	1102, 820, 819, -1,
 	1102, 1103, 820, -1,
 	1103, 821, 820, -1,
 	1103, 1104, 821, -1,
 	1104, 822, 821, -1,
 	1104, 1105, 822, -1,
 	1105, 823, 822, -1,
 	1105, 1106, 823, -1,
 	1106, 824, 823, -1,
 	1106, 1107, 824, -1,
 	1107, 825, 824, -1,
 	1107, 1108, 825, -1,
 	1108, 826, 825, -1,
 	1108, 1109, 826, -1,
 	1109, 827, 826, -1,
 	1109, 1110, 827, -1,
 	1110, 828, 827, -1,
 	1110, 1111, 828, -1,
 	1111, 829, 828, -1,
 	1111, 1112, 829, -1,
 	1112, 830, 829, -1,
 	1112, 1113, 830, -1,
 	1113, 831, 830, -1,
 	1113, 832, 831, -1,
 	832, 554, 831, -1,
 	1114, 833, 832, -1,
 	1114, 1115, 833, -1,
 	1115, 834, 833, -1,
 	1115, 1116, 834, -1,
 	1116, 835, 834, -1,
 	1116, 1117, 835, -1,
 	1117, 836, 835, -1,
 	1117, 1118, 836, -1,
 	1118, 837, 836, -1,
 	1118, 1119, 837, -1,
 	1119, 838, 837, -1,
 	1119, 1120, 838, -1,
 	1120, 839, 838, -1,
 	1120, 1121, 839, -1,
 	1121, 840, 839, -1,
 	1121, 1122, 840, -1,
 	1122, 841, 840, -1,
 	1122, 1123, 841, -1,
 	1123, 842, 841, -1,
 	1123, 1124, 842, -1,
 	1124, 843, 842, -1,
 	1124, 1125, 843, -1,
 	1125, 844, 843, -1,
 	1125, 1126, 844, -1,
 	1126, 845, 844, -1,
 	1126, 1127, 845, -1,
 	1127, 846, 845, -1,
 	1127, 1128, 846, -1,
 	1128, 847, 846, -1,
 	1128, 1129, 847, -1,
 	1129, 848, 847, -1,
 	1129, 1130, 848, -1,
 	1130, 849, 848, -1,
 	1130, 1131, 849, -1,
 	1131, 850, 849, -1,
 	1131, 1132, 850, -1,
 	1132, 851, 850, -1,
 	1132, 1133, 851, -1,
 	1133, 852, 851, -1,
 	1133, 1134, 852, -1,
 	1134, 853, 852, -1,
 	1134, 1135, 853, -1,
 	1135, 854, 853, -1,
 	1135, 1136, 854, -1,
 	1136, 855, 854, -1,
 	1136, 1137, 855, -1,
 	1137, 856, 855, -1,
 	1137, 1138, 856, -1,
 	1138, 857, 856, -1,
 	1138, 1139, 857, -1,
 	1139, 858, 857, -1,
 	1139, 1140, 858, -1,
 	1140, 859, 858, -1,
 	1140, 1141, 859, -1,
 	1141, 860, 859, -1,
 	1141, 1142, 860, -1,
 	1142, 861, 860, -1,
 	1142, 1143, 861, -1,
 	1143, 862, 861, -1,
 	1143, 1144, 862, -1,
 	1144, 863, 862, -1,
 	1144, 864, 863, -1,
 	1144, 1145, 864, -1,
 	1145, 865, 864, -1,
 	1145, 1146, 865, -1,
 	1146, 866, 865, -1,
 	1146, 1147, 866, -1,
 	1147, 867, 866, -1,
 	1147, 1148, 867, -1,
 	1148, 868, 867, -1,
 	1148, 1149, 868, -1,
 	1149, 869, 868, -1,
 	1149, 1150, 869, -1,
 	1150, 870, 869, -1,
 	1150, 1151, 870, -1,
 	1151, 871, 870, -1,
 	1151, 1152, 871, -1,
 	1152, 872, 871, -1,
 	1152, 1153, 872, -1,
 	1153, 873, 872, -1,
 	1153, 1154, 873, -1,
 	1154, 874, 873, -1,
 	1154, 1155, 874, -1,
 	1155, 875, 874, -1,
 	1155, 1156, 875, -1,
 	1156, 876, 875, -1,
 	1156, 1157, 876, -1,
 	1157, 877, 876, -1,
 	1157, 1158, 877, -1,
 	1158, 878, 877, -1,
 	1158, 1159, 878, -1,
 	1159, 879, 878, -1,
 	1159, 1160, 879, -1,
 	1160, 880, 879, -1,
 	1160, 1161, 880, -1,
 	1161, 881, 880, -1,
 	1161, 1162, 881, -1,
 	1162, 882, 881, -1,
 	1162, 1163, 882, -1,
 	1163, 883, 882, -1,
 	1163, 1164, 883, -1,
 	1164, 1165, 883, -1,
 	1165, 884, 883, -1,
 	1165, 1166, 884, -1,
 	1166, 885, 884, -1,
 	1166, 1167, 885, -1,
 	1167, 886, 885, -1,
 	1167, 1168, 886, -1,
 	1168, 887, 886, -1,
 	1168, 1169, 887, -1,
 	1169, 888, 887, -1,
 	1169, 1170, 888, -1,
 	1170, 889, 888, -1,
 	1170, 890, 889, -1,
 	1170, 1171, 890, -1,
 	1171, 891, 890, -1,
 	1171, 1172, 891, -1,
 	1172, 892, 891, -1,
 	1172, 1173, 892, -1,
 	1173, 893, 892, -1,
 	1173, 1174, 893, -1,
 	1174, 894, 893, -1,
 	1174, 1175, 894, -1,
 	1175, 895, 894, -1,
 	1175, 1176, 895, -1,
 	1176, 896, 895, -1,
 	1176, 1177, 896, -1,
 	1177, 897, 896, -1,
 	1177, 1178, 897, -1,
 	1178, 898, 897, -1,
 	1178, 1179, 898, -1,
 	1179, 899, 898, -1,
 	1179, 1180, 899, -1,
 	1180, 900, 899, -1,
 	1180, 1181, 900, -1,
 	1181, 901, 900, -1,
 	1181, 1182, 901, -1,
 	1182, 902, 901, -1,
 	1182, 1183, 902, -1,
 	1183, 903, 902, -1,
 	1183, 1184, 903, -1,
 	1184, 904, 903, -1,
 	1184, 1185, 904, -1,
 	1185, 905, 904, -1,
 	1185, 1186, 905, -1,
 	1186, 906, 905, -1,
 	1186, 1187, 906, -1,
 	1187, 907, 906, -1,
 	1187, 1188, 907, -1,
 	1188, 908, 907, -1,
 	1188, 1189, 908, -1,
 	1189, 909, 908, -1,
 	1189, 1190, 909, -1,
 	1190, 910, 909, -1,
 	1190, 1191, 910, -1,
 	1191, 911, 910, -1,
 	1191, 1192, 911, -1,
 	1192, 912, 911, -1,
 	1192, 1193, 912, -1,
 	1193, 913, 912, -1,
 	1193, 1194, 913, -1,
 	1194, 914, 913, -1,
 	1194, 1195, 914, -1,
 	1195, 915, 914, -1,
 	1195, 1196, 915, -1,
 	1196, 916, 915, -1,
 	1196, 1197, 916, -1,
 	1197, 917, 916, -1,
 	1197, 1198, 917, -1,
 	1198, 918, 917, -1,
 	1198, 1199, 918, -1,
 	1199, 1200, 918, -1,
 	1200, 919, 918, -1,
 	1200, 920, 919, -1,
 	1200, 1201, 920, -1,
 	1201, 921, 920, -1,
 	1201, 1202, 921, -1,
 	1202, 922, 921, -1,
 	1202, 1203, 922, -1,
 	1203, 923, 922, -1,
 	1203, 1204, 923, -1,
 	1204, 924, 923, -1,
 	1204, 1205, 924, -1,
 	1205, 925, 924, -1,
 	1205, 1206, 925, -1,
 	1206, 926, 925, -1,
 	1206, 1207, 926, -1,
 	1207, 927, 926, -1,
 	1207, 1208, 927, -1,
 	1208, 928, 927, -1,
 	1208, 1209, 928, -1,
 	1209, 929, 928, -1,
 	1209, 1210, 929, -1,
 	1210, 930, 929, -1,
 	1210, 1211, 930, -1,
 	1211, 931, 930, -1,
 	1211, 1212, 931, -1,
 	1212, 932, 931, -1,
 	1212, 1213, 932, -1,
 	1213, 933, 932, -1,
 	1213, 1214, 933, -1,
 	1214, 934, 933, -1,
 	1214, 1215, 934, -1,
 	1215, 935, 934, -1,
 	1215, 1216, 935, -1,
 	1216, 936, 935, -1,
 	1216, 1217, 936, -1,
 	1217, 937, 936, -1,
 	1217, 1218, 937, -1,
 	1218, 938, 937, -1,
 	1218, 1219, 938, -1,
 	1219, 939, 938, -1,
 	1219, 1220, 939, -1,
 	1220, 940, 939, -1,
 	1220, 1221, 940, -1,
 	1221, 941, 940, -1,
 	1221, 1222, 941, -1,
 	1222, 942, 941, -1,
 	1222, 1223, 942, -1,
 	1223, 943, 942, -1,
 	1223, 1224, 943, -1,
 	1224, 944, 943, -1,
 	1224, 1225, 944, -1,
 	1225, 945, 944, -1,
 	1225, 1226, 945, -1,
 	1226, 946, 945, -1,
 	1226, 1227, 946, -1,
 	1227, 947, 946, -1,
 	1227, 1228, 947, -1,
 	1228, 948, 947, -1,
 	1228, 1229, 948, -1,
 	1229, 949, 948, -1,
 	1229, 1230, 949, -1,
 	1230, 1231, 949, -1,
 	1231, 950, 949, -1,
 	1231, 1232, 950, -1,
 	1232, 951, 950, -1,
 	1232, 1233, 951, -1,
 	1233, 952, 951, -1,
 	1233, 1234, 952, -1,
 	1234, 953, 952, -1,
 	1234, 1235, 953, -1,
 	1235, 954, 953, -1,
 	1235, 1236, 954, -1,
 	1236, 955, 954, -1,
 	1236, 1237, 955, -1,
 	1237, 956, 955, -1,
 	1237, 1238, 956, -1,
 	1238, 957, 956, -1,
 	1238, 1239, 957, -1,
 	1239, 958, 957, -1,
 	1239, 1240, 958, -1,
 	1240, 959, 958, -1,
 	1240, 1241, 959, -1,
 	1241, 960, 959, -1,
 	1241, 1242, 960, -1,
 	1242, 961, 960, -1,
 	1242, 1243, 961, -1,
 	1243, 962, 961, -1,
 	1243, 1244, 962, -1,
 	1244, 963, 962, -1,
 	1244, 1245, 963, -1,
 	1245, 964, 963, -1,
 	1245, 1246, 964, -1,
 	1246, 965, 964, -1,
 	1246, 1247, 965, -1,
 	1247, 966, 965, -1,
 	1247, 1248, 966, -1,
 	1248, 967, 966, -1,
 	1248, 1249, 967, -1,
 	1249, 968, 967, -1,
 	1249, 1250, 968, -1,
 	1250, 969, 968, -1,
 	1250, 1251, 969, -1,
 	1251, 970, 969, -1,
 	1251, 1252, 970, -1,
 	1252, 971, 970, -1,
 	1252, 1253, 971, -1,
 	1253, 972, 971, -1,
 	1253, 1254, 972, -1,
 	1254, 973, 972, -1,
 	1254, 1255, 973, -1,
 	1255, 974, 973, -1,
 	1255, 1256, 974, -1,
 	1256, 975, 974, -1,
 	1256, 1257, 975, -1,
 	1257, 976, 975, -1,
 	1257, 1258, 976, -1,
 	1258, 977, 976, -1,
 	1258, 1259, 977, -1,
 	1259, 978, 977, -1,
 	1259, 1260, 978, -1,
 	1260, 979, 978, -1,
 	1260, 1261, 979, -1,
 	1261, 980, 979, -1,
 	1261, 1262, 980, -1,
 	1262, 1263, 980, -1,
 	1263, 981, 980, -1,
 	1263, 1264, 981, -1,
 	1264, 982, 981, -1,
 	1264, 1265, 982, -1,
 	1265, 983, 982, -1,
 	1265, 1266, 983, -1,
 	1266, 984, 983, -1,
 	1266, 1267, 984, -1,
 	1267, 985, 984, -1,
 	1267, 1268, 985, -1,
 	1268, 986, 985, -1,
 	1268, 1269, 986, -1,
 	1269, 987, 986, -1,
 	1269, 1270, 987, -1,
 	1270, 988, 987, -1,
 	1270, 1271, 988, -1,
 	1271, 989, 988, -1,
 	1271, 1272, 989, -1,
 	1272, 990, 989, -1,
 	1272, 1273, 990, -1,
 	1273, 991, 990, -1,
 	1273, 1274, 991, -1,
 	1274, 992, 991, -1,
 	1274, 993, 992, -1,
 	1274, 1275, 993, -1,
 	1275, 1276, 993, -1,
 	1276, 994, 993, -1,
 	1276, 1277, 994, -1,
 	1277, 995, 994, -1,
 	1277, 1278, 995, -1,
 	1278, 996, 995, -1,
 	1278, 1279, 996, -1,
 	1279, 997, 996, -1,
 	1279, 1280, 997, -1,
 	1280, 998, 997, -1,
 	1280, 1281, 998, -1,
 	1281, 999, 998, -1,
 	1281, 1282, 999, -1,
 	1282, 1000, 999, -1,
 	1282, 1283, 1000, -1,
 	1283, 1001, 1000, -1,
 	1283, 1284, 1001, -1,
 	1284, 1002, 1001, -1,
 	1284, 1285, 1002, -1,
 	1285, 1003, 1002, -1,
 	1285, 1286, 1003, -1,
 	1286, 1004, 1003, -1,
 	1286, 1287, 1004, -1,
 	1287, 1005, 1004, -1,
 	1287, 1288, 1005, -1,
 	1288, 1006, 1005, -1,
 	1288, 1289, 1006, -1,
 	1289, 1007, 1006, -1,
 	1289, 1290, 1007, -1,
 	1290, 1008, 1007, -1,
 	1290, 1291, 1008, -1,
 	1291, 1009, 1008, -1,
 	1291, 1292, 1009, -1,
 	1292, 1010, 1009, -1,
 	1292, 1293, 1010, -1,
 	1293, 1294, 1010, -1,
 	1294, 1011, 1010, -1,
 	1294, 1012, 1011, -1,
 	1294, 1295, 1012, -1,
 	1295, 1013, 1012, -1,
 	1295, 1296, 1013, -1,
 	1296, 1297, 1013, -1,
 	1297, 1014, 1013, -1,
 	1297, 1015, 1014, -1,
 	1297, 1298, 1015, -1,
 	1298, 1016, 1015, -1,
 	1298, 1299, 1016, -1,
 	1299, 1017, 1016, -1,
 	1299, 1300, 1017, -1,
 	1300, 1018, 1017, -1,
 	1300, 1301, 1018, -1,
 	1301, 1019, 1018, -1,
 	1301, 1302, 1019, -1,
 	1302, 1020, 1019, -1,
 	1302, 1303, 1020, -1,
 	1303, 1021, 1020, -1,
 	1303, 1304, 1021, -1,
 	1304, 1022, 1021, -1,
 	1304, 1305, 1022, -1,
 	1305, 1023, 1022, -1,
 	1305, 1306, 1023, -1,
 	1306, 1024, 1023, -1,
 	1306, 1307, 1024, -1,
 	1307, 1025, 1024, -1,
 	1307, 1308, 1025, -1,
 	1308, 1026, 1025, -1,
 	1308, 1309, 1026, -1,
 	1309, 1027, 1026, -1,
 	1309, 1310, 1027, -1,
 	1310, 1028, 1027, -1,
 	1310, 1311, 1028, -1,
 	1311, 1029, 1028, -1,
 	1311, 1312, 1029, -1,
 	1312, 1030, 1029, -1,
 	1312, 1313, 1030, -1,
 	1313, 1314, 1030, -1,
 	1314, 1031, 1030, -1,
 	1314, 1315, 1031, -1,
 	1315, 1032, 1031, -1,
 	1315, 1316, 1032, -1,
 	1316, 1033, 1032, -1,
 	1316, 1317, 1033, -1,
 	1317, 1034, 1033, -1,
 	1317, 1318, 1034, -1,
 	1318, 1035, 1034, -1,
 	1318, 1319, 1035, -1,
 	1319, 1036, 1035, -1,
 	1319, 1037, 1036, -1,
 	1319, 1320, 1037, -1,
 	1320, 1038, 1037, -1,
 	1320, 1321, 1038, -1,
 	1321, 1039, 1038, -1,
 	1321, 1322, 1039, -1,
 	1322, 1040, 1039, -1,
 	1322, 1323, 1040, -1,
 	1323, 1041, 1040, -1,
 	1323, 1324, 1041, -1,
 	1324, 1042, 1041, -1,
 	1324, 1325, 1042, -1,
 	1325, 1043, 1042, -1,
 	1325, 1326, 1043, -1,
 	1326, 1044, 1043, -1,
 	1326, 1327, 1044, -1,
 	1327, 1045, 1044, -1,
 	1327, 1328, 1045, -1,
 	1328, 1046, 1045, -1,
 	1328, 1329, 1046, -1,
 	1329, 1047, 1046, -1,
 	1329, 1330, 1047, -1,
 	1330, 1048, 1047, -1,
 	1330, 1331, 1048, -1,
 	1331, 1332, 1048, -1,
 	1332, 1049, 1048, -1,
 	1332, 1333, 1049, -1,
 	1333, 1050, 1049, -1,
 	1333, 1334, 1050, -1,
 	1334, 1051, 1050, -1,
 	1334, 1335, 1051, -1,
 	1335, 1052, 1051, -1,
 	1335, 1336, 1052, -1,
 	1336, 1053, 1052, -1,
 	1336, 1337, 1053, -1,
 	1337, 1054, 1053, -1,
 	1337, 1338, 1054, -1,
 	1338, 1055, 1054, -1,
 	1338, 1339, 1055, -1,
 	1339, 1056, 1055, -1,
 	1339, 1340, 1056, -1,
 	1340, 1057, 1056, -1,
 	1340, 1341, 1057, -1,
 	1341, 1058, 1057, -1,
 	1341, 1342, 1058, -1,
 	1342, 1059, 1058, -1,
 	1342, 1343, 1059, -1,
 	1343, 1060, 1059, -1,
 	1343, 1344, 1060, -1,
 	1344, 1061, 1060, -1,
 	1344, 1345, 1061, -1,
 	1345, 1062, 1061, -1,
 	1345, 1346, 1062, -1,
 	1346, 1347, 1062, -1,
 	1347, 1063, 1062, -1,
 	1347, 1348, 1063, -1,
 	1348, 1064, 1063, -1,
 	1348, 1065, 1064, -1,
 	1348, 1349, 1065, -1,
 	1349, 1066, 1065, -1,
 	1349, 1350, 1066, -1,
 	1350, 1351, 1066, -1,
 	1351, 1067, 1066, -1,
 	1351, 1352, 1067, -1,
 	1352, 1068, 1067, -1,
 	1352, 1353, 1068, -1,
 	1353, 1069, 1068, -1,
 	1353, 1354, 1069, -1,
 	1354, 1070, 1069, -1,
 	1354, 1355, 1070, -1,
 	1355, 1071, 1070, -1,
 	1355, 1356, 1071, -1,
 	1356, 1072, 1071, -1,
 	1356, 1357, 1072, -1,
 	1357, 1073, 1072, -1,
 	1357, 1358, 1073, -1,
 	1358, 1074, 1073, -1,
 	1358, 1359, 1074, -1,
 	1359, 1075, 1074, -1,
 	1359, 1360, 1075, -1,
 	1360, 1076, 1075, -1,
 	1360, 1361, 1076, -1,
 	1361, 1077, 1076, -1,
 	1361, 1362, 1077, -1,
 	1362, 1078, 1077, -1,
 	1362, 1363, 1078, -1,
 	1363, 1079, 1078, -1,
 	1363, 1364, 1079, -1,
 	1364, 1080, 1079, -1,
 	1364, 1081, 1080, -1,
 	1364, 1365, 1081, -1,
 	1365, 1366, 1081, -1,
 	1366, 1082, 1081, -1,
 	1366, 1367, 1082, -1,
 	1367, 1083, 1082, -1,
 	1367, 1368, 1083, -1,
 	1368, 1084, 1083, -1,
 	1368, 1369, 1084, -1,
 	1369, 1085, 1084, -1,
 	1369, 1370, 1085, -1,
 	1370, 1086, 1085, -1,
 	1370, 1371, 1086, -1,
 	1371, 1087, 1086, -1,
 	1371, 1372, 1087, -1,
 	1372, 1088, 1087, -1,
 	1372, 1373, 1088, -1,
 	1373, 1089, 1088, -1,
 	1373, 1374, 1089, -1,
 	1374, 1090, 1089, -1,
 	1374, 1375, 1090, -1,
 	1375, 1091, 1090, -1,
 	1375, 1376, 1091, -1,
 	1376, 1092, 1091, -1,
 	1376, 1377, 1092, -1,
 	1377, 1093, 1092, -1,
 	1377, 1378, 1093, -1,
 	1378, 1094, 1093, -1,
 	1378, 1379, 1094, -1,
 	1379, 1095, 1094, -1,
 	1379, 1380, 1095, -1,
 	1380, 1096, 1095, -1,
 	1380, 1381, 1096, -1,
 	1381, 1097, 1096, -1,
 	1381, 1382, 1097, -1,
 	1382, 1098, 1097, -1,
 	1382, 1383, 1098, -1,
 	1383, 1099, 1098, -1,
 	1383, 1384, 1099, -1,
 	1384, 1100, 1099, -1,
 	1384, 1385, 1100, -1,
 	1385, 1101, 1100, -1,
 	1385, 1386, 1101, -1,
 	1386, 1102, 1101, -1,
 	1386, 1387, 1102, -1,
 	1387, 1103, 1102, -1,
 	1387, 1388, 1103, -1,
 	1388, 1104, 1103, -1,
 	1388, 1389, 1104, -1,
 	1389, 1105, 1104, -1,
 	1389, 1390, 1105, -1,
 	1390, 1106, 1105, -1,
 	1390, 1391, 1106, -1,
 	1391, 1107, 1106, -1,
 	1391, 1392, 1107, -1,
 	1392, 1108, 1107, -1,
 	1392, 1393, 1108, -1,
 	1393, 1109, 1108, -1,
 	1393, 1110, 1109, -1,
 	1393, 1394, 1110, -1,
 	1394, 1111, 1110, -1,
 	1394, 1395, 1111, -1,
 	1395, 1112, 1111, -1,
 	1395, 1396, 1112, -1,
 	1396, 1113, 1112, -1,
 	1396, 1397, 1113, -1,
 	1397, 832, 1113, -1,
 	1397, 1114, 832, -1,
 	1398, 1399, 1114, -1,
 	1399, 1115, 1114, -1,
 	1399, 1116, 1115, -1,
 	1399, 1400, 1116, -1,
 	1400, 1401, 1116, -1,
 	1401, 1117, 1116, -1,
 	1401, 1118, 1117, -1,
 	1401, 1402, 1118, -1,
 	1402, 1119, 1118, -1,
 	1402, 1403, 1119, -1,
 	1403, 1120, 1119, -1,
 	1403, 1404, 1120, -1,
 	1404, 1121, 1120, -1,
 	1404, 1405, 1121, -1,
 	1405, 1122, 1121, -1,
 	1405, 1406, 1122, -1,
 	1406, 1123, 1122, -1,
 	1406, 1407, 1123, -1,
 	1407, 1124, 1123, -1,
 	1407, 1408, 1124, -1,
 	1408, 1125, 1124, -1,
 	1408, 1409, 1125, -1,
 	1409, 1126, 1125, -1,
 	1409, 1410, 1126, -1,
 	1410, 1127, 1126, -1,
 	1410, 1411, 1127, -1,
 	1411, 1128, 1127, -1,
 	1411, 1412, 1128, -1,
 	1412, 1413, 1128, -1,
 	1413, 1129, 1128, -1,
 	1413, 1414, 1129, -1,
 	1414, 1130, 1129, -1,
 	1414, 1415, 1130, -1,
 	1415, 1131, 1130, -1,
 	1415, 1416, 1131, -1,
 	1416, 1132, 1131, -1,
 	1416, 1417, 1132, -1,
 	1417, 1133, 1132, -1,
 	1417, 1134, 1133, -1,
 	1417, 1418, 1134, -1,
 	1418, 1419, 1134, -1,
 	1419, 1135, 1134, -1,
 	1419, 1420, 1135, -1,
 	1420, 1136, 1135, -1,
 	1420, 1137, 1136, -1,
 	1420, 1421, 1137, -1,
 	1421, 1138, 1137, -1,
 	1421, 1422, 1138, -1,
 	1422, 1139, 1138, -1,
 	1422, 1423, 1139, -1,
 	1423, 1140, 1139, -1,
 	1423, 1424, 1140, -1,
 	1424, 1141, 1140, -1,
 	1424, 1425, 1141, -1,
 	1425, 1142, 1141, -1,
 	1425, 1426, 1142, -1,
 	1426, 1427, 1142, -1,
 	1427, 1143, 1142, -1,
 	1427, 1428, 1143, -1,
 	1428, 1144, 1143, -1,
 	1428, 1429, 1144, -1,
 	1429, 1145, 1144, -1,
 	1429, 1430, 1145, -1,
 	1430, 1146, 1145, -1,
 	1430, 1147, 1146, -1,
 	1430, 1431, 1147, -1,
 	1431, 1148, 1147, -1,
 	1431, 1432, 1148, -1,
 	1432, 1149, 1148, -1,
 	1432, 1433, 1149, -1,
 	1433, 1150, 1149, -1,
 	1433, 1434, 1150, -1,
 	1434, 1151, 1150, -1,
 	1434, 1435, 1151, -1,
 	1435, 1152, 1151, -1,
 	1435, 1436, 1152, -1,
 	1436, 1153, 1152, -1,
 	1436, 1437, 1153, -1,
 	1437, 1154, 1153, -1,
 	1437, 1438, 1154, -1,
 	1438, 1155, 1154, -1,
 	1438, 1439, 1155, -1,
 	1439, 1156, 1155, -1,
 	1439, 1440, 1156, -1,
 	1440, 1157, 1156, -1,
 	1440, 1441, 1157, -1,
 	1441, 1158, 1157, -1,
 	1441, 1442, 1158, -1,
 	1442, 1159, 1158, -1,
 	1442, 1443, 1159, -1,
 	1443, 1160, 1159, -1,
 	1443, 1444, 1160, -1,
 	1444, 1161, 1160, -1,
 	1444, 1445, 1161, -1,
 	1445, 1162, 1161, -1,
 	1445, 1446, 1162, -1,
 	1446, 1163, 1162, -1,
 	1446, 1447, 1163, -1,
 	1447, 1164, 1163, -1,
 	1447, 1448, 1164, -1,
 	1448, 1165, 1164, -1,
 	1448, 1449, 1165, -1,
 	1449, 1166, 1165, -1,
 	1449, 1450, 1166, -1,
 	1450, 1167, 1166, -1,
 	1450, 1451, 1167, -1,
 	1451, 1168, 1167, -1,
 	1451, 1452, 1168, -1,
 	1452, 1169, 1168, -1,
 	1452, 1453, 1169, -1,
 	1453, 1170, 1169, -1,
 	1453, 1454, 1170, -1,
 	1454, 1171, 1170, -1,
 	1454, 1455, 1171, -1,
 	1455, 1172, 1171, -1,
 	1455, 1456, 1172, -1,
 	1456, 1173, 1172, -1,
 	1456, 1457, 1173, -1,
 	1457, 1174, 1173, -1,
 	1457, 1458, 1174, -1,
 	1458, 1175, 1174, -1,
 	1458, 1459, 1175, -1,
 	1459, 1176, 1175, -1,
 	1459, 1460, 1176, -1,
 	1460, 1177, 1176, -1,
 	1460, 1461, 1177, -1,
 	1461, 1178, 1177, -1,
 	1461, 1462, 1178, -1,
 	1462, 1179, 1178, -1,
 	1462, 1463, 1179, -1,
 	1463, 1180, 1179, -1,
 	1463, 1464, 1180, -1,
 	1464, 1181, 1180, -1,
 	1464, 1465, 1181, -1,
 	1465, 1182, 1181, -1,
 	1465, 1466, 1182, -1,
 	1466, 1183, 1182, -1,
 	1466, 1467, 1183, -1,
 	1467, 1468, 1183, -1,
 	1468, 1184, 1183, -1,
 	1468, 1469, 1184, -1,
 	1469, 1185, 1184, -1,
 	1469, 1470, 1185, -1,
 	1470, 1186, 1185, -1,
 	1470, 1471, 1186, -1,
 	1471, 1187, 1186, -1,
 	1471, 1472, 1187, -1,
 	1472, 1188, 1187, -1,
 	1472, 1473, 1188, -1,
 	1473, 1189, 1188, -1,
 	1473, 1474, 1189, -1,
 	1474, 1190, 1189, -1,
 	1474, 1475, 1190, -1,
 	1475, 1191, 1190, -1,
 	1475, 1476, 1191, -1,
 	1476, 1192, 1191, -1,
 	1476, 1477, 1192, -1,
 	1477, 1193, 1192, -1,
 	1477, 1478, 1193, -1,
 	1478, 1194, 1193, -1,
 	1478, 1479, 1194, -1,
 	1479, 1195, 1194, -1,
 	1479, 1480, 1195, -1,
 	1480, 1196, 1195, -1,
 	1480, 1481, 1196, -1,
 	1481, 1197, 1196, -1,
 	1481, 1482, 1197, -1,
 	1482, 1198, 1197, -1,
 	1482, 1483, 1198, -1,
 	1483, 1199, 1198, -1,
 	1483, 1484, 1199, -1,
 	1484, 1200, 1199, -1,
 	1484, 1485, 1200, -1,
 	1485, 1201, 1200, -1,
 	1485, 1486, 1201, -1,
 	1486, 1202, 1201, -1,
 	1486, 1487, 1202, -1,
 	1487, 1203, 1202, -1,
 	1487, 1488, 1203, -1,
 	1488, 1204, 1203, -1,
 	1488, 1489, 1204, -1,
 	1489, 1205, 1204, -1,
 	1489, 1490, 1205, -1,
 	1490, 1491, 1205, -1,
 	1491, 1206, 1205, -1,
 	1491, 1492, 1206, -1,
 	1492, 1493, 1206, -1,
 	1493, 1494, 1206, -1,
 	1494, 1207, 1206, -1,
 	1494, 1495, 1207, -1,
 	1495, 1208, 1207, -1,
 	1495, 1496, 1208, -1,
 	1496, 1209, 1208, -1,
 	1496, 1497, 1209, -1,
 	1497, 1210, 1209, -1,
 	1497, 1498, 1210, -1,
 	1498, 1211, 1210, -1,
 	1498, 1499, 1211, -1,
 	1499, 1212, 1211, -1,
 	1499, 1500, 1212, -1,
 	1500, 1213, 1212, -1,
 	1500, 1501, 1213, -1,
 	1501, 1214, 1213, -1,
 	1501, 1502, 1214, -1,
 	1502, 1215, 1214, -1,
 	1502, 1503, 1215, -1,
 	1503, 1216, 1215, -1,
 	1503, 1504, 1216, -1,
 	1504, 1217, 1216, -1,
 	1504, 1505, 1217, -1,
 	1505, 1218, 1217, -1,
 	1505, 1506, 1218, -1,
 	1506, 1219, 1218, -1,
 	1506, 1507, 1219, -1,
 	1507, 1220, 1219, -1,
 	1507, 1508, 1220, -1,
 	1508, 1221, 1220, -1,
 	1508, 1509, 1221, -1,
 	1509, 1222, 1221, -1,
 	1509, 1510, 1222, -1,
 	1510, 1223, 1222, -1,
 	1510, 1511, 1223, -1,
 	1511, 1224, 1223, -1,
 	1511, 1512, 1224, -1,
 	1512, 1225, 1224, -1,
 	1512, 1513, 1225, -1,
 	1513, 1226, 1225, -1,
 	1513, 1514, 1226, -1,
 	1514, 1227, 1226, -1,
 	1514, 1515, 1227, -1,
 	1515, 1228, 1227, -1,
 	1515, 1516, 1228, -1,
 	1516, 1229, 1228, -1,
 	1516, 1517, 1229, -1,
 	1517, 1518, 1229, -1,
 	1518, 1230, 1229, -1,
 	1518, 1519, 1230, -1,
 	1519, 1231, 1230, -1,
 	1519, 1520, 1231, -1,
 	1520, 1232, 1231, -1,
 	1520, 1521, 1232, -1,
 	1521, 1233, 1232, -1,
 	1521, 1522, 1233, -1,
 	1522, 1234, 1233, -1,
 	1522, 1523, 1234, -1,
 	1523, 1235, 1234, -1,
 	1523, 1524, 1235, -1,
 	1524, 1236, 1235, -1,
 	1524, 1525, 1236, -1,
 	1525, 1237, 1236, -1,
 	1525, 1526, 1237, -1,
 	1526, 1238, 1237, -1,
 	1526, 1527, 1238, -1,
 	1527, 1239, 1238, -1,
 	1527, 1528, 1239, -1,
 	1528, 1240, 1239, -1,
 	1528, 1529, 1240, -1,
 	1529, 1241, 1240, -1,
 	1529, 1530, 1241, -1,
 	1530, 1242, 1241, -1,
 	1530, 1531, 1242, -1,
 	1531, 1243, 1242, -1,
 	1531, 1532, 1243, -1,
 	1532, 1244, 1243, -1,
 	1532, 1533, 1244, -1,
 	1533, 1245, 1244, -1,
 	1533, 1534, 1245, -1,
 	1534, 1246, 1245, -1,
 	1534, 1535, 1246, -1,
 	1535, 1247, 1246, -1,
 	1535, 1536, 1247, -1,
 	1536, 1248, 1247, -1,
 	1536, 1537, 1248, -1,
 	1537, 1249, 1248, -1,
 	1537, 1538, 1249, -1,
 	1538, 1250, 1249, -1,
 	1538, 1539, 1250, -1,
 	1539, 1251, 1250, -1,
 	1539, 1540, 1251, -1,
 	1540, 1252, 1251, -1,
 	1540, 1541, 1252, -1,
 	1541, 1253, 1252, -1,
 	1541, 1542, 1253, -1,
 	1542, 1254, 1253, -1,
 	1542, 1543, 1254, -1,
 	1543, 1255, 1254, -1,
 	1543, 1544, 1255, -1,
 	1544, 1256, 1255, -1,
 	1544, 1545, 1256, -1,
 	1545, 1257, 1256, -1,
 	1545, 1546, 1257, -1,
 	1546, 1258, 1257, -1,
 	1546, 1547, 1258, -1,
 	1547, 1259, 1258, -1,
 	1547, 1548, 1259, -1,
 	1548, 1260, 1259, -1,
 	1548, 1549, 1260, -1,
 	1549, 1261, 1260, -1,
 	1549, 1550, 1261, -1,
 	1550, 1262, 1261, -1,
 	1550, 1551, 1262, -1,
 	1551, 1263, 1262, -1,
 	1551, 1552, 1263, -1,
 	1552, 1264, 1263, -1,
 	1552, 1553, 1264, -1,
 	1553, 1265, 1264, -1,
 	1553, 1554, 1265, -1,
 	1554, 1266, 1265, -1,
 	1554, 1555, 1266, -1,
 	1555, 1267, 1266, -1,
 	1555, 1556, 1267, -1,
 	1556, 1268, 1267, -1,
 	1556, 1557, 1268, -1,
 	1557, 1269, 1268, -1,
 	1557, 1270, 1269, -1,
 	1557, 1558, 1270, -1,
 	1558, 1559, 1270, -1,
 	1559, 1271, 1270, -1,
 	1559, 1560, 1271, -1,
 	1560, 1272, 1271, -1,
 	1560, 1561, 1272, -1,
 	1561, 1273, 1272, -1,
 	1561, 1562, 1273, -1,
 	1562, 1274, 1273, -1,
 	1562, 1563, 1274, -1,
 	1563, 1275, 1274, -1,
 	1563, 1564, 1275, -1,
 	1564, 1276, 1275, -1,
 	1564, 1565, 1276, -1,
 	1565, 1277, 1276, -1,
 	1565, 1566, 1277, -1,
 	1566, 1278, 1277, -1,
 	1566, 1567, 1278, -1,
 	1567, 1279, 1278, -1,
 	1567, 1568, 1279, -1,
 	1568, 1280, 1279, -1,
 	1568, 1569, 1280, -1,
 	1569, 1281, 1280, -1,
 	1569, 1570, 1281, -1,
 	1570, 1282, 1281, -1,
 	1570, 1571, 1282, -1,
 	1571, 1283, 1282, -1,
 	1571, 1572, 1283, -1,
 	1572, 1284, 1283, -1,
 	1572, 1573, 1284, -1,
 	1573, 1285, 1284, -1,
 	1573, 1574, 1285, -1,
 	1574, 1286, 1285, -1,
 	1574, 1575, 1286, -1,
 	1575, 1287, 1286, -1,
 	1575, 1576, 1287, -1,
 	1576, 1288, 1287, -1,
 	1576, 1577, 1288, -1,
 	1577, 1289, 1288, -1,
 	1577, 1578, 1289, -1,
 	1578, 1290, 1289, -1,
 	1578, 1579, 1290, -1,
 	1579, 1291, 1290, -1,
 	1579, 1580, 1291, -1,
 	1580, 1292, 1291, -1,
 	1580, 1581, 1292, -1,
 	1581, 1293, 1292, -1,
 	1581, 1582, 1293, -1,
 	1582, 1294, 1293, -1,
 	1582, 1295, 1294, -1,
 	1582, 1583, 1295, -1,
 	1583, 1584, 1295, -1,
 	1584, 1296, 1295, -1,
 	1584, 1297, 1296, -1,
 	1584, 1585, 1297, -1,
 	1585, 1298, 1297, -1,
 	1585, 1586, 1298, -1,
 	1586, 1299, 1298, -1,
 	1586, 1587, 1299, -1,
 	1587, 1300, 1299, -1,
 	1587, 1588, 1300, -1,
 	1588, 1301, 1300, -1,
 	1588, 1589, 1301, -1,
 	1589, 1302, 1301, -1,
 	1589, 1590, 1302, -1,
 	1590, 1303, 1302, -1,
 	1590, 1591, 1303, -1,
 	1591, 1304, 1303, -1,
 	1591, 1592, 1304, -1,
 	1592, 1305, 1304, -1,
 	1592, 1593, 1305, -1,
 	1593, 1594, 1305, -1,
 	1594, 1306, 1305, -1,
 	1594, 1307, 1306, -1,
 	1594, 1595, 1307, -1,
 	1595, 1596, 1307, -1,
 	1596, 1308, 1307, -1,
 	1596, 1309, 1308, -1,
 	1596, 1597, 1309, -1,
 	1597, 1310, 1309, -1,
 	1597, 1598, 1310, -1,
 	1598, 1311, 1310, -1,
 	1598, 1599, 1311, -1,
 	1599, 1312, 1311, -1,
 	1599, 1600, 1312, -1,
 	1600, 1313, 1312, -1,
 	1600, 1601, 1313, -1,
 	1601, 1314, 1313, -1,
 	1601, 1602, 1314, -1,
 	1602, 1315, 1314, -1,
 	1602, 1603, 1315, -1,
 	1603, 1316, 1315, -1,
 	1603, 1604, 1316, -1,
 	1604, 1317, 1316, -1,
 	1604, 1605, 1317, -1,
 	1605, 1318, 1317, -1,
 	1605, 1606, 1318, -1,
 	1606, 1319, 1318, -1,
 	1606, 1607, 1319, -1,
 	1607, 1320, 1319, -1,
 	1607, 1608, 1320, -1,
 	1608, 1321, 1320, -1,
 	1608, 1609, 1321, -1,
 	1609, 1322, 1321, -1,
 	1609, 1610, 1322, -1,
 	1610, 1323, 1322, -1,
 	1610, 1611, 1323, -1,
 	1611, 1324, 1323, -1,
 	1611, 1612, 1324, -1,
 	1612, 1325, 1324, -1,
 	1612, 1613, 1325, -1,
 	1613, 1326, 1325, -1,
 	1613, 1614, 1326, -1,
 	1614, 1327, 1326, -1,
 	1614, 1615, 1327, -1,
 	1615, 1328, 1327, -1,
 	1615, 1616, 1328, -1,
 	1616, 1329, 1328, -1,
 	1616, 1617, 1329, -1,
 	1617, 1330, 1329, -1,
 	1617, 1618, 1330, -1,
 	1618, 1331, 1330, -1,
 	1618, 1619, 1331, -1,
 	1619, 1332, 1331, -1,
 	1619, 1620, 1332, -1,
 	1620, 1333, 1332, -1,
 	1620, 1621, 1333, -1,
 	1621, 1334, 1333, -1,
 	1621, 1622, 1334, -1,
 	1622, 1335, 1334, -1,
 	1622, 1623, 1335, -1,
 	1623, 1336, 1335, -1,
 	1623, 1624, 1336, -1,
 	1624, 1337, 1336, -1,
 	1624, 1625, 1337, -1,
 	1625, 1338, 1337, -1,
 	1625, 1626, 1338, -1,
 	1626, 1339, 1338, -1,
 	1626, 1627, 1339, -1,
 	1627, 1340, 1339, -1,
 	1627, 1628, 1340, -1,
 	1628, 1341, 1340, -1,
 	1628, 1629, 1341, -1,
 	1629, 1342, 1341, -1,
 	1629, 1630, 1342, -1,
 	1630, 1343, 1342, -1,
 	1630, 1631, 1343, -1,
 	1631, 1632, 1343, -1,
 	1632, 1344, 1343, -1,
 	1632, 1345, 1344, -1,
 	1632, 1633, 1345, -1,
 	1633, 1634, 1345, -1,
 	1634, 1346, 1345, -1,
 	1634, 1635, 1346, -1,
 	1635, 1347, 1346, -1,
 	1635, 1636, 1347, -1,
 	1636, 1348, 1347, -1,
 	1636, 1637, 1348, -1,
 	1637, 1349, 1348, -1,
 	1637, 1638, 1349, -1,
 	1638, 1350, 1349, -1,
 	1638, 1639, 1350, -1,
 	1639, 1351, 1350, -1,
 	1639, 1640, 1351, -1,
 	1640, 1352, 1351, -1,
 	1640, 1641, 1352, -1,
 	1641, 1353, 1352, -1,
 	1641, 1642, 1353, -1,
 	1642, 1354, 1353, -1,
 	1642, 1643, 1354, -1,
 	1643, 1355, 1354, -1,
 	1643, 1644, 1355, -1,
 	1644, 1356, 1355, -1,
 	1644, 1645, 1356, -1,
 	1645, 1357, 1356, -1,
 	1645, 1646, 1357, -1,
 	1646, 1358, 1357, -1,
 	1646, 1647, 1358, -1,
 	1647, 1359, 1358, -1,
 	1647, 1648, 1359, -1,
 	1648, 1360, 1359, -1,
 	1648, 1649, 1360, -1,
 	1649, 1361, 1360, -1,
 	1649, 1650, 1361, -1,
 	1650, 1362, 1361, -1,
 	1650, 1651, 1362, -1,
 	1651, 1363, 1362, -1,
 	1651, 1652, 1363, -1,
 	1652, 1364, 1363, -1,
 	1652, 1653, 1364, -1,
 	1653, 1365, 1364, -1,
 	1653, 1654, 1365, -1,
 	1654, 1366, 1365, -1,
 	1654, 1655, 1366, -1,
 	1655, 1367, 1366, -1,
 	1655, 1656, 1367, -1,
 	1656, 1368, 1367, -1,
 	1656, 1657, 1368, -1,
 	1657, 1369, 1368, -1,
 	1657, 1658, 1369, -1,
 	1658, 1370, 1369, -1,
 	1658, 1659, 1370, -1,
 	1659, 1371, 1370, -1,
 	1659, 1660, 1371, -1,
 	1660, 1372, 1371, -1,
 	1660, 1661, 1372, -1,
 	1661, 1373, 1372, -1,
 	1661, 1662, 1373, -1,
 	1662, 1374, 1373, -1,
 	1662, 1663, 1374, -1,
 	1663, 1375, 1374, -1,
 	1663, 1664, 1375, -1,
 	1664, 1376, 1375, -1,
 	1664, 1665, 1376, -1,
 	1665, 1377, 1376, -1,
 	1665, 1666, 1377, -1,
 	1666, 1378, 1377, -1,
 	1666, 1667, 1378, -1,
 	1667, 1379, 1378, -1,
 	1667, 1668, 1379, -1,
 	1668, 1669, 1379, -1,
 	1669, 1380, 1379, -1,
 	1669, 1381, 1380, -1,
 	1669, 1670, 1381, -1,
 	1670, 1382, 1381, -1,
 	1670, 1671, 1382, -1,
 	1671, 1383, 1382, -1,
 	1671, 1672, 1383, -1,
 	1672, 1384, 1383, -1,
 	1672, 1673, 1384, -1,
 	1673, 1385, 1384, -1,
 	1673, 1674, 1385, -1,
 	1674, 1386, 1385, -1,
 	1674, 1675, 1386, -1,
 	1675, 1387, 1386, -1,
 	1675, 1388, 1387, -1,
 	1675, 1676, 1388, -1,
 	1676, 1677, 1388, -1,
 	1677, 1389, 1388, -1,
 	1677, 1678, 1389, -1,
 	1678, 1390, 1389, -1,
 	1678, 1679, 1390, -1,
 	1679, 1391, 1390, -1,
 	1679, 1680, 1391, -1,
 	1680, 1392, 1391, -1,
 	1680, 1681, 1392, -1,
 	1681, 1393, 1392, -1,
 	1681, 1682, 1393, -1,
 	1682, 1394, 1393, -1,
 	1682, 1683, 1394, -1,
 	1683, 1395, 1394, -1,
 	1683, 1684, 1395, -1,
 	1684, 1396, 1395, -1,
 	1684, 1685, 1396, -1,
 	1685, 1397, 1396, -1,
 	1685, 1114, 1397, -1,
 	1685, 1398, 1114, -1,
 	1686, 1687, 1398, -1,
 	1687, 1399, 1398, -1,
 	1687, 1688, 1399, -1,
 	1688, 1400, 1399, -1,
 	1688, 1689, 1400, -1,
 	1689, 1401, 1400, -1,
 	1689, 1690, 1401, -1,
 	1690, 1402, 1401, -1,
 	1690, 1691, 1402, -1,
 	1691, 1403, 1402, -1,
 	1691, 1692, 1403, -1,
 	1692, 1404, 1403, -1,
 	1692, 1693, 1404, -1,
 	1693, 1405, 1404, -1,
 	1693, 1694, 1405, -1,
 	1694, 1406, 1405, -1,
 	1694, 1695, 1406, -1,
 	1695, 1407, 1406, -1,
 	1695, 1696, 1407, -1,
 	1696, 1408, 1407, -1,
 	1696, 1697, 1408, -1,
 	1697, 1409, 1408, -1,
 	1697, 1698, 1409, -1,
 	1698, 1410, 1409, -1,
 	1698, 1699, 1410, -1,
 	1699, 1411, 1410, -1,
 	1699, 1700, 1411, -1,
 	1700, 1412, 1411, -1,
 	1700, 1701, 1412, -1,
 	1701, 1413, 1412, -1,
 	1701, 1702, 1413, -1,
 	1702, 1414, 1413, -1,
 	1702, 1703, 1414, -1,
 	1703, 1415, 1414, -1,
 	1703, 1704, 1415, -1,
 	1704, 1416, 1415, -1,
 	1704, 1705, 1416, -1,
 	1705, 1417, 1416, -1,
 	1705, 1706, 1417, -1,
 	1706, 1418, 1417, -1,
 	1706, 1707, 1418, -1,
 	1707, 1419, 1418, -1,
 	1707, 1708, 1419, -1,
 	1708, 1420, 1419, -1,
 	1708, 1709, 1420, -1,
 	1709, 1421, 1420, -1,
 	1709, 1710, 1421, -1,
 	1710, 1422, 1421, -1,
 	1710, 1711, 1422, -1,
 	1711, 1423, 1422, -1,
 	1711, 1712, 1423, -1,
 	1712, 1424, 1423, -1,
 	1712, 1713, 1424, -1,
 	1713, 1425, 1424, -1,
 	1713, 1714, 1425, -1,
 	1714, 1426, 1425, -1,
 	1714, 1715, 1426, -1,
 	1715, 1427, 1426, -1,
 	1715, 1716, 1427, -1,
 	1716, 1428, 1427, -1,
 	1716, 1717, 1428, -1,
 	1717, 1429, 1428, -1,
 	1717, 1718, 1429, -1,
 	1718, 1430, 1429, -1,
 	1718, 1719, 1430, -1,
 	1719, 1431, 1430, -1,
 	1719, 1720, 1431, -1,
 	1720, 1432, 1431, -1,
 	1720, 1721, 1432, -1,
 	1721, 1433, 1432, -1,
 	1721, 1722, 1433, -1,
 	1722, 1434, 1433, -1,
 	1722, 1723, 1434, -1,
 	1723, 1435, 1434, -1,
 	1723, 1724, 1435, -1,
 	1724, 1436, 1435, -1,
 	1724, 1725, 1436, -1,
 	1725, 1437, 1436, -1,
 	1725, 1726, 1437, -1,
 	1726, 1438, 1437, -1,
 	1726, 1727, 1438, -1,
 	1727, 1439, 1438, -1,
 	1727, 1728, 1439, -1,
 	1728, 1440, 1439, -1,
 	1728, 1729, 1440, -1,
 	1729, 1441, 1440, -1,
 	1729, 1730, 1441, -1,
 	1730, 1442, 1441, -1,
 	1730, 1731, 1442, -1,
 	1731, 1443, 1442, -1,
 	1731, 1732, 1443, -1,
 	1732, 1444, 1443, -1,
 	1732, 1733, 1444, -1,
 	1733, 1445, 1444, -1,
 	1733, 1734, 1445, -1,
 	1734, 1446, 1445, -1,
 	1734, 1735, 1446, -1,
 	1735, 1447, 1446, -1,
 	1735, 1736, 1447, -1,
 	1736, 1448, 1447, -1,
 	1736, 1737, 1448, -1,
 	1737, 1449, 1448, -1,
 	1737, 1738, 1449, -1,
 	1738, 1450, 1449, -1,
 	1738, 1739, 1450, -1,
 	1739, 1451, 1450, -1,
 	1739, 1740, 1451, -1,
 	1740, 1452, 1451, -1,
 	1740, 1741, 1452, -1,
 	1741, 1453, 1452, -1,
 	1741, 1742, 1453, -1,
 	1742, 1454, 1453, -1,
 	1742, 1743, 1454, -1,
 	1743, 1455, 1454, -1,
 	1743, 1744, 1455, -1,
 	1744, 1456, 1455, -1,
 	1744, 1745, 1456, -1,
 	1745, 1457, 1456, -1,
 	1745, 1746, 1457, -1,
 	1746, 1458, 1457, -1,
 	1746, 1747, 1458, -1,
 	1747, 1459, 1458, -1,
 	1747, 1748, 1459, -1,
 	1748, 1460, 1459, -1,
 	1748, 1749, 1460, -1,
 	1749, 1461, 1460, -1,
 	1749, 1750, 1461, -1,
 	1750, 1462, 1461, -1,
 	1750, 1751, 1462, -1,
 	1751, 1463, 1462, -1,
 	1751, 1752, 1463, -1,
 	1752, 1464, 1463, -1,
 	1752, 1753, 1464, -1,
 	1753, 1465, 1464, -1,
 	1753, 1754, 1465, -1,
 	1754, 1466, 1465, -1,
 	1754, 1755, 1466, -1,
 	1755, 1467, 1466, -1,
 	1755, 1756, 1467, -1,
 	1756, 1468, 1467, -1,
 	1756, 1757, 1468, -1,
 	1757, 1469, 1468, -1,
 	1757, 1758, 1469, -1,
 	1758, 1759, 1469, -1,
 	1759, 1470, 1469, -1,
 	1759, 1471, 1470, -1,
 	1759, 1760, 1471, -1,
 	1760, 1472, 1471, -1,
 	1760, 1761, 1472, -1,
 	1761, 1473, 1472, -1,
 	1761, 1762, 1473, -1,
 	1762, 1474, 1473, -1,
 	1762, 1763, 1474, -1,
 	1763, 1475, 1474, -1,
 	1763, 1764, 1475, -1,
 	1764, 1476, 1475, -1,
 	1764, 1765, 1476, -1,
 	1765, 1477, 1476, -1,
 	1765, 1766, 1477, -1,
 	1766, 1478, 1477, -1,
 	1766, 1767, 1478, -1,
 	1767, 1479, 1478, -1,
 	1767, 1768, 1479, -1,
 	1768, 1480, 1479, -1,
 	1768, 1769, 1480, -1,
 	1769, 1481, 1480, -1,
 	1769, 1770, 1481, -1,
 	1770, 1482, 1481, -1,
 	1770, 1771, 1482, -1,
 	1771, 1483, 1482, -1,
 	1771, 1772, 1483, -1,
 	1772, 1484, 1483, -1,
 	1772, 1773, 1484, -1,
 	1773, 1485, 1484, -1,
 	1773, 1774, 1485, -1,
 	1774, 1486, 1485, -1,
 	1774, 1775, 1486, -1,
 	1775, 1487, 1486, -1,
 	1775, 1776, 1487, -1,
 	1776, 1488, 1487, -1,
 	1776, 1777, 1488, -1,
 	1777, 1489, 1488, -1,
 	1777, 1778, 1489, -1,
 	1778, 1490, 1489, -1,
 	1778, 1779, 1490, -1,
 	1779, 1491, 1490, -1,
 	1779, 1780, 1491, -1,
 	1780, 1492, 1491, -1,
 	1780, 1781, 1492, -1,
 	1781, 1493, 1492, -1,
 	1781, 1782, 1493, -1,
 	1782, 1494, 1493, -1,
 	1782, 1783, 1494, -1,
 	1783, 1495, 1494, -1,
 	1783, 1784, 1495, -1,
 	1784, 1496, 1495, -1,
 	1784, 1785, 1496, -1,
 	1785, 1497, 1496, -1,
 	1785, 1786, 1497, -1,
 	1786, 1498, 1497, -1,
 	1786, 1787, 1498, -1,
 	1787, 1499, 1498, -1,
 	1787, 1788, 1499, -1,
 	1788, 1500, 1499, -1,
 	1788, 1789, 1500, -1,
 	1789, 1501, 1500, -1,
 	1789, 1790, 1501, -1,
 	1790, 1791, 1501, -1,
 	1791, 1502, 1501, -1,
 	1791, 1792, 1502, -1,
 	1792, 1503, 1502, -1,
 	1792, 1793, 1503, -1,
 	1793, 1504, 1503, -1,
 	1793, 1794, 1504, -1,
 	1794, 1505, 1504, -1,
 	1794, 1795, 1505, -1,
 	1795, 1506, 1505, -1,
 	1795, 1796, 1506, -1,
 	1796, 1507, 1506, -1,
 	1796, 1797, 1507, -1,
 	1797, 1508, 1507, -1,
 	1797, 1798, 1508, -1,
 	1798, 1509, 1508, -1,
 	1798, 1799, 1509, -1,
 	1799, 1510, 1509, -1,
 	1799, 1800, 1510, -1,
 	1800, 1511, 1510, -1,
 	1800, 1801, 1511, -1,
 	1801, 1512, 1511, -1,
 	1801, 1802, 1512, -1,
 	1802, 1513, 1512, -1,
 	1802, 1803, 1513, -1,
 	1803, 1514, 1513, -1,
 	1803, 1804, 1514, -1,
 	1804, 1515, 1514, -1,
 	1804, 1805, 1515, -1,
 	1805, 1516, 1515, -1,
 	1805, 1806, 1516, -1,
 	1806, 1517, 1516, -1,
 	1806, 1807, 1517, -1,
 	1807, 1518, 1517, -1,
 	1807, 1808, 1518, -1,
 	1808, 1519, 1518, -1,
 	1808, 1809, 1519, -1,
 	1809, 1520, 1519, -1,
 	1809, 1810, 1520, -1,
 	1810, 1521, 1520, -1,
 	1810, 1811, 1521, -1,
 	1811, 1522, 1521, -1,
 	1811, 1812, 1522, -1,
 	1812, 1523, 1522, -1,
 	1812, 1813, 1523, -1,
 	1813, 1524, 1523, -1,
 	1813, 1814, 1524, -1,
 	1814, 1525, 1524, -1,
 	1814, 1815, 1525, -1,
 	1815, 1526, 1525, -1,
 	1815, 1816, 1526, -1,
 	1816, 1527, 1526, -1,
 	1816, 1817, 1527, -1,
 	1817, 1528, 1527, -1,
 	1817, 1818, 1528, -1,
 	1818, 1529, 1528, -1,
 	1818, 1819, 1529, -1,
 	1819, 1530, 1529, -1,
 	1819, 1820, 1530, -1,
 	1820, 1531, 1530, -1,
 	1820, 1821, 1531, -1,
 	1821, 1532, 1531, -1,
 	1821, 1822, 1532, -1,
 	1822, 1533, 1532, -1,
 	1822, 1823, 1533, -1,
 	1823, 1534, 1533, -1,
 	1823, 1824, 1534, -1,
 	1824, 1535, 1534, -1,
 	1824, 1825, 1535, -1,
 	1825, 1536, 1535, -1,
 	1825, 1826, 1536, -1,
 	1826, 1537, 1536, -1,
 	1826, 1827, 1537, -1,
 	1827, 1538, 1537, -1,
 	1827, 1828, 1538, -1,
 	1828, 1539, 1538, -1,
 	1828, 1829, 1539, -1,
 	1829, 1540, 1539, -1,
 	1829, 1830, 1540, -1,
 	1830, 1541, 1540, -1,
 	1830, 1831, 1541, -1,
 	1831, 1542, 1541, -1,
 	1831, 1832, 1542, -1,
 	1832, 1543, 1542, -1,
 	1832, 1833, 1543, -1,
 	1833, 1544, 1543, -1,
 	1833, 1834, 1544, -1,
 	1834, 1545, 1544, -1,
 	1834, 1835, 1545, -1,
 	1835, 1546, 1545, -1,
 	1835, 1836, 1546, -1,
 	1836, 1547, 1546, -1,
 	1836, 1837, 1547, -1,
 	1837, 1548, 1547, -1,
 	1837, 1838, 1548, -1,
 	1838, 1549, 1548, -1,
 	1838, 1839, 1549, -1,
 	1839, 1550, 1549, -1,
 	1839, 1840, 1550, -1,
 	1840, 1551, 1550, -1,
 	1840, 1841, 1551, -1,
 	1841, 1842, 1551, -1,
 	1842, 1552, 1551, -1,
 	1842, 1843, 1552, -1,
 	1843, 1553, 1552, -1,
 	1843, 1554, 1553, -1,
 	1843, 1844, 1554, -1,
 	1844, 1555, 1554, -1,
 	1844, 1845, 1555, -1,
 	1845, 1556, 1555, -1,
 	1845, 1846, 1556, -1,
 	1846, 1557, 1556, -1,
 	1846, 1847, 1557, -1,
 	1847, 1558, 1557, -1,
 	1847, 1559, 1558, -1,
 	1847, 1848, 1559, -1,
 	1848, 1849, 1559, -1,
 	1849, 1560, 1559, -1,
 	1849, 1850, 1560, -1,
 	1850, 1851, 1560, -1,
 	1851, 1561, 1560, -1,
 	1851, 1852, 1561, -1,
 	1852, 1562, 1561, -1,
 	1852, 1853, 1562, -1,
 	1853, 1563, 1562, -1,
 	1853, 1854, 1563, -1,
 	1854, 1564, 1563, -1,
 	1854, 1855, 1564, -1,
 	1855, 1565, 1564, -1,
 	1855, 1856, 1565, -1,
 	1856, 1566, 1565, -1,
 	1856, 1857, 1566, -1,
 	1857, 1567, 1566, -1,
 	1857, 1858, 1567, -1,
 	1858, 1568, 1567, -1,
 	1858, 1859, 1568, -1,
 	1859, 1569, 1568, -1,
 	1859, 1860, 1569, -1,
 	1860, 1570, 1569, -1,
 	1860, 1861, 1570, -1,
 	1861, 1571, 1570, -1,
 	1861, 1862, 1571, -1,
 	1862, 1572, 1571, -1,
 	1862, 1863, 1572, -1,
 	1863, 1573, 1572, -1,
 	1863, 1864, 1573, -1,
 	1864, 1574, 1573, -1,
 	1864, 1865, 1574, -1,
 	1865, 1575, 1574, -1,
 	1865, 1866, 1575, -1,
 	1866, 1576, 1575, -1,
 	1866, 1867, 1576, -1,
 	1867, 1577, 1576, -1,
 	1867, 1868, 1577, -1,
 	1868, 1578, 1577, -1,
 	1868, 1869, 1578, -1,
 	1869, 1579, 1578, -1,
 	1869, 1870, 1579, -1,
 	1870, 1580, 1579, -1,
 	1870, 1871, 1580, -1,
 	1871, 1581, 1580, -1,
 	1871, 1872, 1581, -1,
 	1872, 1582, 1581, -1,
 	1872, 1873, 1582, -1,
 	1873, 1583, 1582, -1,
 	1873, 1874, 1583, -1,
 	1874, 1584, 1583, -1,
 	1874, 1875, 1584, -1,
 	1875, 1585, 1584, -1,
 	1875, 1876, 1585, -1,
 	1876, 1586, 1585, -1,
 	1876, 1877, 1586, -1,
 	1877, 1587, 1586, -1,
 	1877, 1878, 1587, -1,
 	1878, 1588, 1587, -1,
 	1878, 1879, 1588, -1,
 	1879, 1589, 1588, -1,
 	1879, 1880, 1589, -1,
 	1880, 1590, 1589, -1,
 	1880, 1881, 1590, -1,
 	1881, 1591, 1590, -1,
 	1881, 1882, 1591, -1,
 	1882, 1592, 1591, -1,
 	1882, 1883, 1592, -1,
 	1883, 1593, 1592, -1,
 	1883, 1884, 1593, -1,
 	1884, 1594, 1593, -1,
 	1884, 1885, 1594, -1,
 	1885, 1595, 1594, -1,
 	1885, 1886, 1595, -1,
 	1886, 1596, 1595, -1,
 	1886, 1887, 1596, -1,
 	1887, 1597, 1596, -1,
 	1887, 1888, 1597, -1,
 	1888, 1889, 1597, -1,
 	1889, 1598, 1597, -1,
 	1889, 1599, 1598, -1,
 	1889, 1890, 1599, -1,
 	1890, 1600, 1599, -1,
 	1890, 1891, 1600, -1,
 	1891, 1601, 1600, -1,
 	1891, 1892, 1601, -1,
 	1892, 1602, 1601, -1,
 	1892, 1893, 1602, -1,
 	1893, 1603, 1602, -1,
 	1893, 1894, 1603, -1,
 	1894, 1604, 1603, -1,
 	1894, 1895, 1604, -1,
 	1895, 1605, 1604, -1,
 	1895, 1896, 1605, -1,
 	1896, 1606, 1605, -1,
 	1896, 1897, 1606, -1,
 	1897, 1607, 1606, -1,
 	1897, 1898, 1607, -1,
 	1898, 1608, 1607, -1,
 	1898, 1899, 1608, -1,
 	1899, 1609, 1608, -1,
 	1899, 1900, 1609, -1,
 	1900, 1610, 1609, -1,
 	1900, 1901, 1610, -1,
 	1901, 1611, 1610, -1,
 	1901, 1902, 1611, -1,
 	1902, 1612, 1611, -1,
 	1902, 1903, 1612, -1,
 	1903, 1613, 1612, -1,
 	1903, 1904, 1613, -1,
 	1904, 1614, 1613, -1,
 	1904, 1905, 1614, -1,
 	1905, 1615, 1614, -1,
 	1905, 1906, 1615, -1,
 	1906, 1616, 1615, -1,
 	1906, 1907, 1616, -1,
 	1907, 1617, 1616, -1,
 	1907, 1908, 1617, -1,
 	1908, 1618, 1617, -1,
 	1908, 1909, 1618, -1,
 	1909, 1619, 1618, -1,
 	1909, 1910, 1619, -1,
 	1910, 1620, 1619, -1,
 	1910, 1911, 1620, -1,
 	1911, 1621, 1620, -1,
 	1911, 1912, 1621, -1,
 	1912, 1622, 1621, -1,
 	1912, 1913, 1622, -1,
 	1913, 1623, 1622, -1,
 	1913, 1914, 1623, -1,
 	1914, 1624, 1623, -1,
 	1914, 1915, 1624, -1,
 	1915, 1625, 1624, -1,
 	1915, 1916, 1625, -1,
 	1916, 1626, 1625, -1,
 	1916, 1917, 1626, -1,
 	1917, 1627, 1626, -1,
 	1917, 1918, 1627, -1,
 	1918, 1628, 1627, -1,
 	1918, 1919, 1628, -1,
 	1919, 1629, 1628, -1,
 	1919, 1920, 1629, -1,
 	1920, 1630, 1629, -1,
 	1920, 1921, 1630, -1,
 	1921, 1922, 1630, -1,
 	1922, 1631, 1630, -1,
 	1922, 1923, 1631, -1,
 	1923, 1632, 1631, -1,
 	1923, 1924, 1632, -1,
 	1924, 1633, 1632, -1,
 	1924, 1925, 1633, -1,
 	1925, 1634, 1633, -1,
 	1925, 1926, 1634, -1,
 	1926, 1635, 1634, -1,
 	1926, 1927, 1635, -1,
 	1927, 1636, 1635, -1,
 	1927, 1928, 1636, -1,
 	1928, 1637, 1636, -1,
 	1928, 1929, 1637, -1,
 	1929, 1638, 1637, -1,
 	1929, 1930, 1638, -1,
 	1930, 1639, 1638, -1,
 	1930, 1931, 1639, -1,
 	1931, 1640, 1639, -1,
 	1931, 1932, 1640, -1,
 	1932, 1641, 1640, -1,
 	1932, 1933, 1641, -1,
 	1933, 1642, 1641, -1,
 	1933, 1934, 1642, -1,
 	1934, 1935, 1642, -1,
 	1935, 1643, 1642, -1,
 	1935, 1644, 1643, -1,
 	1935, 1936, 1644, -1,
 	1936, 1645, 1644, -1,
 	1936, 1937, 1645, -1,
 	1937, 1646, 1645, -1,
 	1937, 1938, 1646, -1,
 	1938, 1647, 1646, -1,
 	1938, 1939, 1647, -1,
 	1939, 1648, 1647, -1,
 	1939, 1940, 1648, -1,
 	1940, 1649, 1648, -1,
 	1940, 1941, 1649, -1,
 	1941, 1650, 1649, -1,
 	1941, 1942, 1650, -1,
 	1942, 1651, 1650, -1,
 	1942, 1943, 1651, -1,
 	1943, 1652, 1651, -1,
 	1943, 1944, 1652, -1,
 	1944, 1653, 1652, -1,
 	1944, 1945, 1653, -1,
 	1945, 1654, 1653, -1,
 	1945, 1946, 1654, -1,
 	1946, 1655, 1654, -1,
 	1946, 1947, 1655, -1,
 	1947, 1656, 1655, -1,
 	1947, 1948, 1656, -1,
 	1948, 1657, 1656, -1,
 	1948, 1949, 1657, -1,
 	1949, 1658, 1657, -1,
 	1949, 1950, 1658, -1,
 	1950, 1659, 1658, -1,
 	1950, 1951, 1659, -1,
 	1951, 1660, 1659, -1,
 	1951, 1952, 1660, -1,
 	1952, 1661, 1660, -1,
 	1952, 1953, 1661, -1,
 	1953, 1662, 1661, -1,
 	1953, 1954, 1662, -1,
 	1954, 1663, 1662, -1,
 	1954, 1955, 1663, -1,
 	1955, 1664, 1663, -1,
 	1955, 1956, 1664, -1,
 	1956, 1665, 1664, -1,
 	1956, 1957, 1665, -1,
 	1957, 1666, 1665, -1,
 	1957, 1958, 1666, -1,
 	1958, 1667, 1666, -1,
 	1958, 1959, 1667, -1,
 	1959, 1668, 1667, -1,
 	1959, 1960, 1668, -1,
 	1960, 1669, 1668, -1,
 	1960, 1961, 1669, -1,
 	1961, 1670, 1669, -1,
 	1961, 1962, 1670, -1,
 	1962, 1671, 1670, -1,
 	1962, 1963, 1671, -1,
 	1963, 1672, 1671, -1,
 	1963, 1964, 1672, -1,
 	1964, 1673, 1672, -1,
 	1964, 1965, 1673, -1,
 	1965, 1674, 1673, -1,
 	1965, 1966, 1674, -1,
 	1966, 1675, 1674, -1,
 	1966, 1967, 1675, -1,
 	1967, 1676, 1675, -1,
 	1967, 1968, 1676, -1,
 	1968, 1677, 1676, -1,
 	1968, 1969, 1677, -1,
 	1969, 1678, 1677, -1,
 	1969, 1970, 1678, -1,
 	1970, 1679, 1678, -1,
 	1970, 1971, 1679, -1,
 	1971, 1680, 1679, -1,
 	1971, 1972, 1680, -1,
 	1972, 1681, 1680, -1,
 	1972, 1973, 1681, -1,
 	1973, 1682, 1681, -1,
 	1973, 1974, 1682, -1,
 	1974, 1683, 1682, -1,
 	1974, 1975, 1683, -1,
 	1975, 1684, 1683, -1,
 	1975, 1976, 1684, -1,
 	1976, 1685, 1684, -1,
 	1976, 1686, 1685, -1,
 	1686, 1398, 1685, -1,
 	1977, 1687, 1686, -1,
 	1977, 1978, 1687, -1,
 	1978, 1688, 1687, -1,
 	1978, 1979, 1688, -1,
 	1979, 1689, 1688, -1,
 	1979, 1980, 1689, -1,
 	1980, 1690, 1689, -1,
 	1980, 1981, 1690, -1,
 	1981, 1691, 1690, -1,
 	1981, 1982, 1691, -1,
 	1982, 1692, 1691, -1,
 	1982, 1983, 1692, -1,
 	1983, 1693, 1692, -1,
 	1983, 1984, 1693, -1,
 	1984, 1694, 1693, -1,
 	1984, 1985, 1694, -1,
 	1985, 1695, 1694, -1,
 	1985, 1986, 1695, -1,
 	1986, 1696, 1695, -1,
 	1986, 1987, 1696, -1,
 	1987, 1697, 1696, -1,
 	1987, 1988, 1697, -1,
 	1988, 1698, 1697, -1,
 	1988, 1989, 1698, -1,
 	1989, 1699, 1698, -1,
 	1989, 1990, 1699, -1,
 	1990, 1700, 1699, -1,
 	1990, 1991, 1700, -1,
 	1991, 1701, 1700, -1,
 	1991, 1992, 1701, -1,
 	1992, 1993, 1701, -1,
 	1993, 1702, 1701, -1,
 	1993, 1703, 1702, -1,
 	1993, 1994, 1703, -1,
 	1994, 1704, 1703, -1,
 	1994, 1995, 1704, -1,
 	1995, 1705, 1704, -1,
 	1995, 1996, 1705, -1,
 	1996, 1706, 1705, -1,
 	1996, 1997, 1706, -1,
 	1997, 1707, 1706, -1,
 	1997, 1998, 1707, -1,
 	1998, 1708, 1707, -1,
 	1998, 1999, 1708, -1,
 	1999, 1709, 1708, -1,
 	1999, 2000, 1709, -1,
 	2000, 1710, 1709, -1,
 	2000, 2001, 1710, -1,
 	2001, 1711, 1710, -1,
 	2001, 2002, 1711, -1,
 	2002, 1712, 1711, -1,
 	2002, 2003, 1712, -1,
 	2003, 1713, 1712, -1,
 	2003, 2004, 1713, -1,
 	2004, 1714, 1713, -1,
 	2004, 2005, 1714, -1,
 	2005, 1715, 1714, -1,
 	2005, 2006, 1715, -1,
 	2006, 1716, 1715, -1,
 	2006, 2007, 1716, -1,
 	2007, 1717, 1716, -1,
 	2007, 2008, 1717, -1,
 	2008, 1718, 1717, -1,
 	2008, 2009, 1718, -1,
 	2009, 1719, 1718, -1,
 	2009, 2010, 1719, -1,
 	2010, 1720, 1719, -1,
 	2010, 2011, 1720, -1,
 	2011, 1721, 1720, -1,
 	2011, 2012, 1721, -1,
 	2012, 1722, 1721, -1,
 	2012, 2013, 1722, -1,
 	2013, 1723, 1722, -1,
 	2013, 2014, 1723, -1,
 	2014, 1724, 1723, -1,
 	2014, 2015, 1724, -1,
 	2015, 1725, 1724, -1,
 	2015, 2016, 1725, -1,
 	2016, 1726, 1725, -1,
 	2016, 2017, 1726, -1,
 	2017, 1727, 1726, -1,
 	2017, 2018, 1727, -1,
 	2018, 1728, 1727, -1,
 	2018, 2019, 1728, -1,
 	2019, 1729, 1728, -1,
 	2019, 2020, 1729, -1,
 	2020, 1730, 1729, -1,
 	2020, 2021, 1730, -1,
 	2021, 1731, 1730, -1,
 	2021, 2022, 1731, -1,
 	2022, 1732, 1731, -1,
 	2022, 2023, 1732, -1,
 	2023, 1733, 1732, -1,
 	2023, 2024, 1733, -1,
 	2024, 1734, 1733, -1,
 	2024, 2025, 1734, -1,
 	2025, 1735, 1734, -1,
 	2025, 2026, 1735, -1,
 	2026, 1736, 1735, -1,
 	2026, 2027, 1736, -1,
 	2027, 1737, 1736, -1,
 	2027, 2028, 1737, -1,
 	2028, 1738, 1737, -1,
 	2028, 2029, 1738, -1,
 	2029, 1739, 1738, -1,
 	2029, 2030, 1739, -1,
 	2030, 1740, 1739, -1,
 	2030, 2031, 1740, -1,
 	2031, 1741, 1740, -1,
 	2031, 2032, 1741, -1,
 	2032, 1742, 1741, -1,
 	2032, 2033, 1742, -1,
 	2033, 1743, 1742, -1,
 	2033, 2034, 1743, -1,
 	2034, 1744, 1743, -1,
 	2034, 2035, 1744, -1,
 	2035, 1745, 1744, -1,
 	2035, 2036, 1745, -1,
 	2036, 1746, 1745, -1,
 	2036, 2037, 1746, -1,
 	2037, 1747, 1746, -1,
 	2037, 2038, 1747, -1,
 	2038, 1748, 1747, -1,
 	2038, 2039, 1748, -1,
 	2039, 1749, 1748, -1,
 	2039, 2040, 1749, -1,
 	2040, 1750, 1749, -1,
 	2040, 1751, 1750, -1,
 	2040, 2041, 1751, -1,
 	2041, 1752, 1751, -1,
 	2041, 2042, 1752, -1,
 	2042, 1753, 1752, -1,
 	2042, 2043, 1753, -1,
 	2043, 1754, 1753, -1,
 	2043, 2044, 1754, -1,
 	2044, 2045, 1754, -1,
 	2045, 1755, 1754, -1,
 	2045, 2046, 1755, -1,
 	2046, 1756, 1755, -1,
 	2046, 2047, 1756, -1,
 	2047, 1757, 1756, -1,
 	2047, 2048, 1757, -1,
 	2048, 1758, 1757, -1,
 	2048, 2049, 1758, -1,
 	2049, 1759, 1758, -1,
 	2049, 2050, 1759, -1,
 	2050, 1760, 1759, -1,
 	2050, 2051, 1760, -1,
 	2051, 1761, 1760, -1,
 	2051, 2052, 1761, -1,
 	2052, 1762, 1761, -1,
 	2052, 2053, 1762, -1,
 	2053, 1763, 1762, -1,
 	2053, 2054, 1763, -1,
 	2054, 1764, 1763, -1,
 	2054, 2055, 1764, -1,
 	2055, 1765, 1764, -1,
 	2055, 2056, 1765, -1,
 	2056, 1766, 1765, -1,
 	2056, 2057, 1766, -1,
 	2057, 1767, 1766, -1,
 	2057, 2058, 1767, -1,
 	2058, 1768, 1767, -1,
 	2058, 2059, 1768, -1,
 	2059, 1769, 1768, -1,
 	2059, 2060, 1769, -1,
 	2060, 1770, 1769, -1,
 	2060, 2061, 1770, -1,
 	2061, 1771, 1770, -1,
 	2061, 2062, 1771, -1,
 	2062, 1772, 1771, -1,
 	2062, 2063, 1772, -1,
 	2063, 1773, 1772, -1,
 	2063, 2064, 1773, -1,
 	2064, 1774, 1773, -1,
 	2064, 2065, 1774, -1,
 	2065, 1775, 1774, -1,
 	2065, 2066, 1775, -1,
 	2066, 1776, 1775, -1,
 	2066, 2067, 1776, -1,
 	2067, 1777, 1776, -1,
 	2067, 2068, 1777, -1,
 	2068, 1778, 1777, -1,
 	2068, 2069, 1778, -1,
 	2069, 1779, 1778, -1,
 	2069, 2070, 1779, -1,
 	2070, 1780, 1779, -1,
 	2070, 2071, 1780, -1,
 	2071, 1781, 1780, -1,
 	2071, 2072, 1781, -1,
 	2072, 1782, 1781, -1,
 	2072, 2073, 1782, -1,
 	2073, 2074, 1782, -1,
 	2074, 1783, 1782, -1,
 	2074, 2075, 1783, -1,
 	2075, 1784, 1783, -1,
 	2075, 2076, 1784, -1,
 	2076, 1785, 1784, -1,
 	2076, 2077, 1785, -1,
 	2077, 1786, 1785, -1,
 	2077, 2078, 1786, -1,
 	2078, 1787, 1786, -1,
 	2078, 2079, 1787, -1,
 	2079, 1788, 1787, -1,
 	2079, 2080, 1788, -1,
 	2080, 1789, 1788, -1,
 	2080, 2081, 1789, -1,
 	2081, 1790, 1789, -1,
 	2081, 2082, 1790, -1,
 	2082, 1791, 1790, -1,
 	2082, 2083, 1791, -1,
 	2083, 1792, 1791, -1,
 	2083, 2084, 1792, -1,
 	2084, 1793, 1792, -1,
 	2084, 2085, 1793, -1,
 	2085, 1794, 1793, -1,
 	2085, 2086, 1794, -1,
 	2086, 1795, 1794, -1,
 	2086, 2087, 1795, -1,
 	2087, 1796, 1795, -1,
 	2087, 2088, 1796, -1,
 	2088, 1797, 1796, -1,
 	2088, 2089, 1797, -1,
 	2089, 1798, 1797, -1,
 	2089, 2090, 1798, -1,
 	2090, 1799, 1798, -1,
 	2090, 2091, 1799, -1,
 	2091, 1800, 1799, -1,
 	2091, 2092, 1800, -1,
 	2092, 1801, 1800, -1,
 	2092, 2093, 1801, -1,
 	2093, 1802, 1801, -1,
 	2093, 2094, 1802, -1,
 	2094, 1803, 1802, -1,
 	2094, 2095, 1803, -1,
 	2095, 1804, 1803, -1,
 	2095, 2096, 1804, -1,
 	2096, 1805, 1804, -1,
 	2096, 2097, 1805, -1,
 	2097, 1806, 1805, -1,
 	2097, 2098, 1806, -1,
 	2098, 1807, 1806, -1,
 	2098, 2099, 1807, -1,
 	2099, 1808, 1807, -1,
 	2099, 2100, 1808, -1,
 	2100, 1809, 1808, -1,
 	2100, 2101, 1809, -1,
 	2101, 1810, 1809, -1,
 	2101, 2102, 1810, -1,
 	2102, 1811, 1810, -1,
 	2102, 2103, 1811, -1,
 	2103, 1812, 1811, -1,
 	2103, 2104, 1812, -1,
 	2104, 1813, 1812, -1,
 	2104, 2105, 1813, -1,
 	2105, 1814, 1813, -1,
 	2105, 2106, 1814, -1,
 	2106, 2107, 1814, -1,
 	2107, 1815, 1814, -1,
 	2107, 2108, 1815, -1,
 	2108, 1816, 1815, -1,
 	2108, 1817, 1816, -1,
 	2108, 2109, 1817, -1,
 	2109, 2110, 1817, -1,
 	2110, 1818, 1817, -1,
 	2110, 2111, 1818, -1,
 	2111, 1819, 1818, -1,
 	2111, 2112, 1819, -1,
 	2112, 1820, 1819, -1,
 	2112, 2113, 1820, -1,
 	2113, 1821, 1820, -1,
 	2113, 2114, 1821, -1,
 	2114, 1822, 1821, -1,
 	2114, 2115, 1822, -1,
 	2115, 1823, 1822, -1,
 	2115, 2116, 1823, -1,
 	2116, 1824, 1823, -1,
 	2116, 1825, 1824, -1,
 	2116, 2117, 1825, -1,
 	2117, 2118, 1825, -1,
 	2118, 1826, 1825, -1,
 	2118, 2119, 1826, -1,
 	2119, 1827, 1826, -1,
 	2119, 2120, 1827, -1,
 	2120, 1828, 1827, -1,
 	2120, 2121, 1828, -1,
 	2121, 1829, 1828, -1,
 	2121, 2122, 1829, -1,
 	2122, 1830, 1829, -1,
 	2122, 2123, 1830, -1,
 	2123, 1831, 1830, -1,
 	2123, 2124, 1831, -1,
 	2124, 1832, 1831, -1,
 	2124, 2125, 1832, -1,
 	2125, 1833, 1832, -1,
 	2125, 2126, 1833, -1,
 	2126, 1834, 1833, -1,
 	2126, 2127, 1834, -1,
 	2127, 1835, 1834, -1,
 	2127, 2128, 1835, -1,
 	2128, 1836, 1835, -1,
 	2128, 2129, 1836, -1,
 	2129, 1837, 1836, -1,
 	2129, 2130, 1837, -1,
 	2130, 1838, 1837, -1,
 	2130, 2131, 1838, -1,
 	2131, 1839, 1838, -1,
 	2131, 2132, 1839, -1,
 	2132, 1840, 1839, -1,
 	2132, 2133, 1840, -1,
 	2133, 2134, 1840, -1,
 	2134, 1841, 1840, -1,
 	2134, 2135, 1841, -1,
 	2135, 1842, 1841, -1,
 	2135, 2136, 1842, -1,
 	2136, 1843, 1842, -1,
 	2136, 2137, 1843, -1,
 	2137, 1844, 1843, -1,
 	2137, 2138, 1844, -1,
 	2138, 1845, 1844, -1,
 	2138, 2139, 1845, -1,
 	2139, 1846, 1845, -1,
 	2139, 2140, 1846, -1,
 	2140, 1847, 1846, -1,
 	2140, 2141, 1847, -1,
 	2141, 1848, 1847, -1,
 	2141, 2142, 1848, -1,
 	2142, 1849, 1848, -1,
 	2142, 2143, 1849, -1,
 	2143, 1850, 1849, -1,
 	2143, 2144, 1850, -1,
 	2144, 1851, 1850, -1,
 	2144, 2145, 1851, -1,
 	2145, 1852, 1851, -1,
 	2145, 2146, 1852, -1,
 	2146, 1853, 1852, -1,
 	2146, 2147, 1853, -1,
 	2147, 1854, 1853, -1,
 	2147, 2148, 1854, -1,
 	2148, 1855, 1854, -1,
 	2148, 2149, 1855, -1,
 	2149, 1856, 1855, -1,
 	2149, 2150, 1856, -1,
 	2150, 1857, 1856, -1,
 	2150, 2151, 1857, -1,
 	2151, 1858, 1857, -1,
 	2151, 2152, 1858, -1,
 	2152, 1859, 1858, -1,
 	2152, 2153, 1859, -1,
 	2153, 1860, 1859, -1,
 	2153, 2154, 1860, -1,
 	2154, 1861, 1860, -1,
 	2154, 2155, 1861, -1,
 	2155, 1862, 1861, -1,
 	2155, 2156, 1862, -1,
 	2156, 1863, 1862, -1,
 	2156, 2157, 1863, -1,
 	2157, 1864, 1863, -1,
 	2157, 2158, 1864, -1,
 	2158, 1865, 1864, -1,
 	2158, 2159, 1865, -1,
 	2159, 1866, 1865, -1,
 	2159, 2160, 1866, -1,
 	2160, 1867, 1866, -1,
 	2160, 2161, 1867, -1,
 	2161, 1868, 1867, -1,
 	2161, 2162, 1868, -1,
 	2162, 1869, 1868, -1,
 	2162, 2163, 1869, -1,
 	2163, 1870, 1869, -1,
 	2163, 2164, 1870, -1,
 	2164, 1871, 1870, -1,
 	2164, 2165, 1871, -1,
 	2165, 1872, 1871, -1,
 	2165, 2166, 1872, -1,
 	2166, 1873, 1872, -1,
 	2166, 1874, 1873, -1,
 	2166, 2167, 1874, -1,
 	2167, 2168, 1874, -1,
 	2168, 1875, 1874, -1,
 	2168, 2169, 1875, -1,
 	2169, 2170, 1875, -1,
 	2170, 1876, 1875, -1,
 	2170, 2171, 1876, -1,
 	2171, 1877, 1876, -1,
 	2171, 2172, 1877, -1,
 	2172, 1878, 1877, -1,
 	2172, 2173, 1878, -1,
 	2173, 1879, 1878, -1,
 	2173, 2174, 1879, -1,
 	2174, 1880, 1879, -1,
 	2174, 2175, 1880, -1,
 	2175, 1881, 1880, -1,
 	2175, 2176, 1881, -1,
 	2176, 1882, 1881, -1,
 	2176, 2177, 1882, -1,
 	2177, 1883, 1882, -1,
 	2177, 2178, 1883, -1,
 	2178, 1884, 1883, -1,
 	2178, 2179, 1884, -1,
 	2179, 1885, 1884, -1,
 	2179, 2180, 1885, -1,
 	2180, 1886, 1885, -1,
 	2180, 2181, 1886, -1,
 	2181, 1887, 1886, -1,
 	2181, 2182, 1887, -1,
 	2182, 1888, 1887, -1,
 	2182, 2183, 1888, -1,
 	2183, 1889, 1888, -1,
 	2183, 2184, 1889, -1,
 	2184, 1890, 1889, -1,
 	2184, 2185, 1890, -1,
 	2185, 1891, 1890, -1,
 	2185, 2186, 1891, -1,
 	2186, 1892, 1891, -1,
 	2186, 2187, 1892, -1,
 	2187, 1893, 1892, -1,
 	2187, 1894, 1893, -1,
 	2187, 2188, 1894, -1,
 	2188, 1895, 1894, -1,
 	2188, 2189, 1895, -1,
 	2189, 1896, 1895, -1,
 	2189, 2190, 1896, -1,
 	2190, 1897, 1896, -1,
 	2190, 2191, 1897, -1,
 	2191, 2192, 1897, -1,
 	2192, 1898, 1897, -1,
 	2192, 1899, 1898, -1,
 	2192, 2193, 1899, -1,
 	2193, 1900, 1899, -1,
 	2193, 2194, 1900, -1,
 	2194, 1901, 1900, -1,
 	2194, 2195, 1901, -1,
 	2195, 1902, 1901, -1,
 	2195, 2196, 1902, -1,
 	2196, 1903, 1902, -1,
 	2196, 2197, 1903, -1,
 	2197, 1904, 1903, -1,
 	2197, 2198, 1904, -1,
 	2198, 1905, 1904, -1,
 	2198, 2199, 1905, -1,
 	2199, 1906, 1905, -1,
 	2199, 2200, 1906, -1,
 	2200, 1907, 1906, -1,
 	2200, 2201, 1907, -1,
 	2201, 1908, 1907, -1,
 	2201, 2202, 1908, -1,
 	2202, 1909, 1908, -1,
 	2202, 2203, 1909, -1,
 	2203, 1910, 1909, -1,
 	2203, 2204, 1910, -1,
 	2204, 1911, 1910, -1,
 	2204, 2205, 1911, -1,
 	2205, 1912, 1911, -1,
 	2205, 2206, 1912, -1,
 	2206, 2207, 1912, -1,
 	2207, 1913, 1912, -1,
 	2207, 2208, 1913, -1,
 	2208, 1914, 1913, -1,
 	2208, 2209, 1914, -1,
 	2209, 1915, 1914, -1,
 	2209, 1916, 1915, -1,
 	2209, 2210, 1916, -1,
 	2210, 1917, 1916, -1,
 	2210, 2211, 1917, -1,
 	2211, 1918, 1917, -1,
 	2211, 2212, 1918, -1,
 	2212, 1919, 1918, -1,
 	2212, 2213, 1919, -1,
 	2213, 1920, 1919, -1,
 	2213, 2214, 1920, -1,
 	2214, 2215, 1920, -1,
 	2215, 1921, 1920, -1,
 	2215, 2216, 1921, -1,
 	2216, 1922, 1921, -1,
 	2216, 2217, 1922, -1,
 	2217, 1923, 1922, -1,
 	2217, 2218, 1923, -1,
 	2218, 1924, 1923, -1,
 	2218, 2219, 1924, -1,
 	2219, 1925, 1924, -1,
 	2219, 2220, 1925, -1,
 	2220, 1926, 1925, -1,
 	2220, 2221, 1926, -1,
 	2221, 1927, 1926, -1,
 	2221, 2222, 1927, -1,
 	2222, 1928, 1927, -1,
 	2222, 2223, 1928, -1,
 	2223, 1929, 1928, -1,
 	2223, 2224, 1929, -1,
 	2224, 1930, 1929, -1,
 	2224, 2225, 1930, -1,
 	2225, 1931, 1930, -1,
 	2225, 2226, 1931, -1,
 	2226, 1932, 1931, -1,
 	2226, 2227, 1932, -1,
 	2227, 1933, 1932, -1,
 	2227, 2228, 1933, -1,
 	2228, 1934, 1933, -1,
 	2228, 2229, 1934, -1,
 	2229, 1935, 1934, -1,
 	2229, 2230, 1935, -1,
 	2230, 1936, 1935, -1,
 	2230, 2231, 1936, -1,
 	2231, 1937, 1936, -1,
 	2231, 2232, 1937, -1,
 	2232, 1938, 1937, -1,
 	2232, 2233, 1938, -1,
 	2233, 1939, 1938, -1,
 	2233, 2234, 1939, -1,
 	2234, 1940, 1939, -1,
 	2234, 2235, 1940, -1,
 	2235, 1941, 1940, -1,
 	2235, 2236, 1941, -1,
 	2236, 1942, 1941, -1,
 	2236, 2237, 1942, -1,
 	2237, 1943, 1942, -1,
 	2237, 2238, 1943, -1,
 	2238, 1944, 1943, -1,
 	2238, 2239, 1944, -1,
 	2239, 1945, 1944, -1,
 	2239, 2240, 1945, -1,
 	2240, 2241, 1945, -1,
 	2241, 1946, 1945, -1,
 	2241, 2242, 1946, -1,
 	2242, 1947, 1946, -1,
 	2242, 2243, 1947, -1,
 	2243, 1948, 1947, -1,
 	2243, 2244, 1948, -1,
 	2244, 1949, 1948, -1,
 	2244, 2245, 1949, -1,
 	2245, 1950, 1949, -1,
 	2245, 2246, 1950, -1,
 	2246, 1951, 1950, -1,
 	2246, 2247, 1951, -1,
 	2247, 1952, 1951, -1,
 	2247, 2248, 1952, -1,
 	2248, 1953, 1952, -1,
 	2248, 2249, 1953, -1,
 	2249, 1954, 1953, -1,
 	2249, 2250, 1954, -1,
 	2250, 1955, 1954, -1,
 	2250, 2251, 1955, -1,
 	2251, 1956, 1955, -1,
 	2251, 2252, 1956, -1,
 	2252, 1957, 1956, -1,
 	2252, 2253, 1957, -1,
 	2253, 1958, 1957, -1,
 	2253, 2254, 1958, -1,
 	2254, 1959, 1958, -1,
 	2254, 1960, 1959, -1,
 	2254, 2255, 1960, -1,
 	2255, 2256, 1960, -1,
 	2256, 1961, 1960, -1,
 	2256, 2257, 1961, -1,
 	2257, 1962, 1961, -1,
 	2257, 2258, 1962, -1,
 	2258, 1963, 1962, -1,
 	2258, 2259, 1963, -1,
 	2259, 1964, 1963, -1,
 	2259, 2260, 1964, -1,
 	2260, 1965, 1964, -1,
 	2260, 2261, 1965, -1,
 	2261, 1966, 1965, -1,
 	2261, 2262, 1966, -1,
 	2262, 1967, 1966, -1,
 	2262, 2263, 1967, -1,
 	2263, 1968, 1967, -1,
 	2263, 2264, 1968, -1,
 	2264, 1969, 1968, -1,
 	2264, 2265, 1969, -1,
 	2265, 1970, 1969, -1,
 	2265, 2266, 1970, -1,
 	2266, 1971, 1970, -1,
 	2266, 2267, 1971, -1,
 	2267, 1972, 1971, -1,
 	2267, 2268, 1972, -1,
 	2268, 1973, 1972, -1,
 	2268, 2269, 1973, -1,
 	2269, 1974, 1973, -1,
 	2269, 1975, 1974, -1,
 	2269, 2270, 1975, -1,
 	2270, 1976, 1975, -1,
 	2270, 2271, 1976, -1,
 	2271, 1686, 1976, -1,
 	2271, 1977, 1686, -1,
 	2272, 2273, 1977, -1,
 	2273, 1978, 1977, -1,
 	2273, 2274, 1978, -1,
 	2274, 1979, 1978, -1,
 	2274, 2275, 1979, -1,
 	2275, 1980, 1979, -1,
 	2275, 2276, 1980, -1,
 	2276, 1981, 1980, -1,
 	2276, 2277, 1981, -1,
 	2277, 1982, 1981, -1,
 	2277, 2278, 1982, -1,
 	2278, 1983, 1982, -1,
 	2278, 2279, 1983, -1,
 	2279, 1984, 1983, -1,
 	2279, 2280, 1984, -1,
 	2280, 1985, 1984, -1,
 	2280, 2281, 1985, -1,
 	2281, 1986, 1985, -1,
 	2281, 2282, 1986, -1,
 	2282, 1987, 1986, -1,
 	2282, 2283, 1987, -1,
 	2283, 1988, 1987, -1,
 	2283, 2284, 1988, -1,
 	2284, 1989, 1988, -1,
 	2284, 2285, 1989, -1,
 	2285, 1990, 1989, -1,
 	2285, 2286, 1990, -1,
 	2286, 1991, 1990, -1,
 	2286, 2287, 1991, -1,
 	2287, 1992, 1991, -1,
 	2287, 2288, 1992, -1,
 	2288, 1993, 1992, -1,
 	2288, 2289, 1993, -1,
 	2289, 1994, 1993, -1,
 	2289, 2290, 1994, -1,
 	2290, 1995, 1994, -1,
 	2290, 2291, 1995, -1,
 	2291, 1996, 1995, -1,
 	2291, 2292, 1996, -1,
 	2292, 1997, 1996, -1,
 	2292, 2293, 1997, -1,
 	2293, 1998, 1997, -1,
 	2293, 2294, 1998, -1,
 	2294, 1999, 1998, -1,
 	2294, 2295, 1999, -1,
 	2295, 2000, 1999, -1,
 	2295, 2296, 2000, -1,
 	2296, 2001, 2000, -1,
 	2296, 2297, 2001, -1,
 	2297, 2002, 2001, -1,
 	2297, 2298, 2002, -1,
 	2298, 2003, 2002, -1,
 	2298, 2299, 2003, -1,
 	2299, 2004, 2003, -1,
 	2299, 2300, 2004, -1,
 	2300, 2005, 2004, -1,
 	2300, 2301, 2005, -1,
 	2301, 2006, 2005, -1,
 	2301, 2302, 2006, -1,
 	2302, 2007, 2006, -1,
 	2302, 2303, 2007, -1,
 	2303, 2008, 2007, -1,
 	2303, 2304, 2008, -1,
 	2304, 2009, 2008, -1,
 	2304, 2305, 2009, -1,
 	2305, 2010, 2009, -1,
 	2305, 2306, 2010, -1,
 	2306, 2011, 2010, -1,
 	2306, 2307, 2011, -1,
 	2307, 2012, 2011, -1,
 	2307, 2308, 2012, -1,
 	2308, 2013, 2012, -1,
 	2308, 2309, 2013, -1,
 	2309, 2014, 2013, -1,
 	2309, 2310, 2014, -1,
 	2310, 2015, 2014, -1,
 	2310, 2311, 2015, -1,
 	2311, 2016, 2015, -1,
 	2311, 2312, 2016, -1,
 	2312, 2017, 2016, -1,
 	2312, 2313, 2017, -1,
 	2313, 2018, 2017, -1,
 	2313, 2314, 2018, -1,
 	2314, 2019, 2018, -1,
 	2314, 2315, 2019, -1,
 	2315, 2020, 2019, -1,
 	2315, 2316, 2020, -1,
 	2316, 2021, 2020, -1,
 	2316, 2317, 2021, -1,
 	2317, 2022, 2021, -1,
 	2317, 2318, 2022, -1,
 	2318, 2023, 2022, -1,
 	2318, 2319, 2023, -1,
 	2319, 2024, 2023, -1,
 	2319, 2320, 2024, -1,
 	2320, 2025, 2024, -1,
 	2320, 2321, 2025, -1,
 	2321, 2026, 2025, -1,
 	2321, 2322, 2026, -1,
 	2322, 2027, 2026, -1,
 	2322, 2323, 2027, -1,
 	2323, 2028, 2027, -1,
 	2323, 2324, 2028, -1,
 	2324, 2029, 2028, -1,
 	2324, 2325, 2029, -1,
 	2325, 2030, 2029, -1,
 	2325, 2326, 2030, -1,
 	2326, 2031, 2030, -1,
 	2326, 2327, 2031, -1,
 	2327, 2032, 2031, -1,
 	2327, 2328, 2032, -1,
 	2328, 2033, 2032, -1,
 	2328, 2329, 2033, -1,
 	2329, 2034, 2033, -1,
 	2329, 2330, 2034, -1,
 	2330, 2035, 2034, -1,
 	2330, 2331, 2035, -1,
 	2331, 2036, 2035, -1,
 	2331, 2332, 2036, -1,
 	2332, 2037, 2036, -1,
 	2332, 2333, 2037, -1,
 	2333, 2038, 2037, -1,
 	2333, 2334, 2038, -1,
 	2334, 2335, 2038, -1,
 	2335, 2039, 2038, -1,
 	2335, 2336, 2039, -1,
 	2336, 2040, 2039, -1,
 	2336, 2041, 2040, -1,
 	2336, 2337, 2041, -1,
 	2337, 2042, 2041, -1,
 	2337, 2338, 2042, -1,
 	2338, 2043, 2042, -1,
 	2338, 2339, 2043, -1,
 	2339, 2340, 2043, -1,
 	2340, 2044, 2043, -1,
 	2340, 2341, 2044, -1,
 	2341, 2045, 2044, -1,
 	2341, 2342, 2045, -1,
 	2342, 2046, 2045, -1,
 	2342, 2343, 2046, -1,
 	2343, 2047, 2046, -1,
 	2343, 2344, 2047, -1,
 	2344, 2048, 2047, -1,
 	2344, 2049, 2048, -1,
 	2344, 2345, 2049, -1,
 	2345, 2050, 2049, -1,
 	2345, 2346, 2050, -1,
 	2346, 2051, 2050, -1,
 	2346, 2347, 2051, -1,
 	2347, 2052, 2051, -1,
 	2347, 2348, 2052, -1,
 	2348, 2053, 2052, -1,
 	2348, 2349, 2053, -1,
 	2349, 2054, 2053, -1,
 	2349, 2350, 2054, -1,
 	2350, 2055, 2054, -1,
 	2350, 2351, 2055, -1,
 	2351, 2056, 2055, -1,
 	2351, 2352, 2056, -1,
 	2352, 2057, 2056, -1,
 	2352, 2353, 2057, -1,
 	2353, 2058, 2057, -1,
 	2353, 2354, 2058, -1,
 	2354, 2059, 2058, -1,
 	2354, 2355, 2059, -1,
 	2355, 2060, 2059, -1,
 	2355, 2356, 2060, -1,
 	2356, 2061, 2060, -1,
 	2356, 2357, 2061, -1,
 	2357, 2062, 2061, -1,
 	2357, 2358, 2062, -1,
 	2358, 2063, 2062, -1,
 	2358, 2359, 2063, -1,
 	2359, 2064, 2063, -1,
 	2359, 2360, 2064, -1,
 	2360, 2065, 2064, -1,
 	2360, 2361, 2065, -1,
 	2361, 2066, 2065, -1,
 	2361, 2362, 2066, -1,
 	2362, 2067, 2066, -1,
 	2362, 2363, 2067, -1,
 	2363, 2068, 2067, -1,
 	2363, 2364, 2068, -1,
 	2364, 2069, 2068, -1,
 	2364, 2365, 2069, -1,
 	2365, 2070, 2069, -1,
 	2365, 2366, 2070, -1,
 	2366, 2071, 2070, -1,
 	2366, 2367, 2071, -1,
 	2367, 2072, 2071, -1,
 	2367, 2368, 2072, -1,
 	2368, 2073, 2072, -1,
 	2368, 2369, 2073, -1,
 	2369, 2074, 2073, -1,
 	2369, 2370, 2074, -1,
 	2370, 2075, 2074, -1,
 	2370, 2371, 2075, -1,
 	2371, 2076, 2075, -1,
 	2371, 2372, 2076, -1,
 	2372, 2077, 2076, -1,
 	2372, 2373, 2077, -1,
 	2373, 2078, 2077, -1,
 	2373, 2079, 2078, -1,
 	2373, 2374, 2079, -1,
 	2374, 2080, 2079, -1,
 	2374, 2375, 2080, -1,
 	2375, 2081, 2080, -1,
 	2375, 2376, 2081, -1,
 	2376, 2082, 2081, -1,
 	2376, 2377, 2082, -1,
 	2377, 2083, 2082, -1,
 	2377, 2378, 2083, -1,
 	2378, 2084, 2083, -1,
 	2378, 2379, 2084, -1,
 	2379, 2085, 2084, -1,
 	2379, 2380, 2085, -1,
 	2380, 2086, 2085, -1,
 	2380, 2381, 2086, -1,
 	2381, 2087, 2086, -1,
 	2381, 2382, 2087, -1,
 	2382, 2088, 2087, -1,
 	2382, 2383, 2088, -1,
 	2383, 2089, 2088, -1,
 	2383, 2384, 2089, -1,
 	2384, 2090, 2089, -1,
 	2384, 2385, 2090, -1,
 	2385, 2091, 2090, -1,
 	2385, 2386, 2091, -1,
 	2386, 2092, 2091, -1,
 	2386, 2387, 2092, -1,
 	2387, 2093, 2092, -1,
 	2387, 2388, 2093, -1,
 	2388, 2094, 2093, -1,
 	2388, 2389, 2094, -1,
 	2389, 2095, 2094, -1,
 	2389, 2390, 2095, -1,
 	2390, 2096, 2095, -1,
 	2390, 2391, 2096, -1,
 	2391, 2097, 2096, -1,
 	2391, 2392, 2097, -1,
 	2392, 2098, 2097, -1,
 	2392, 2393, 2098, -1,
 	2393, 2099, 2098, -1,
 	2393, 2394, 2099, -1,
 	2394, 2100, 2099, -1,
 	2394, 2395, 2100, -1,
 	2395, 2101, 2100, -1,
 	2395, 2396, 2101, -1,
 	2396, 2102, 2101, -1,
 	2396, 2397, 2102, -1,
 	2397, 2103, 2102, -1,
 	2397, 2398, 2103, -1,
 	2398, 2104, 2103, -1,
 	2398, 2399, 2104, -1,
 	2399, 2105, 2104, -1,
 	2399, 2400, 2105, -1,
 	2400, 2106, 2105, -1,
 	2400, 2401, 2106, -1,
 	2401, 2107, 2106, -1,
 	2401, 2402, 2107, -1,
 	2402, 2108, 2107, -1,
 	2402, 2403, 2108, -1,
 	2403, 2109, 2108, -1,
 	2403, 2404, 2109, -1,
 	2404, 2110, 2109, -1,
 	2404, 2405, 2110, -1,
 	2405, 2111, 2110, -1,
 	2405, 2406, 2111, -1,
 	2406, 2112, 2111, -1,
 	2406, 2407, 2112, -1,
 	2407, 2408, 2112, -1,
 	2408, 2113, 2112, -1,
 	2408, 2409, 2113, -1,
 	2409, 2114, 2113, -1,
 	2409, 2410, 2114, -1,
 	2410, 2115, 2114, -1,
 	2410, 2411, 2115, -1,
 	2411, 2116, 2115, -1,
 	2411, 2412, 2116, -1,
 	2412, 2117, 2116, -1,
 	2412, 2413, 2117, -1,
 	2413, 2118, 2117, -1,
 	2413, 2414, 2118, -1,
 	2414, 2119, 2118, -1,
 	2414, 2415, 2119, -1,
 	2415, 2120, 2119, -1,
 	2415, 2416, 2120, -1,
 	2416, 2121, 2120, -1,
 	2416, 2417, 2121, -1,
 	2417, 2122, 2121, -1,
 	2417, 2418, 2122, -1,
 	2418, 2123, 2122, -1,
 	2418, 2419, 2123, -1,
 	2419, 2124, 2123, -1,
 	2419, 2420, 2124, -1,
 	2420, 2125, 2124, -1,
 	2420, 2421, 2125, -1,
 	2421, 2126, 2125, -1,
 	2421, 2422, 2126, -1,
 	2422, 2127, 2126, -1,
 	2422, 2423, 2127, -1,
 	2423, 2128, 2127, -1,
 	2423, 2424, 2128, -1,
 	2424, 2129, 2128, -1,
 	2424, 2425, 2129, -1,
 	2425, 2130, 2129, -1,
 	2425, 2426, 2130, -1,
 	2426, 2131, 2130, -1,
 	2426, 2427, 2131, -1,
 	2427, 2132, 2131, -1,
 	2427, 2428, 2132, -1,
 	2428, 2133, 2132, -1,
 	2428, 2134, 2133, -1,
 	2428, 2429, 2134, -1,
 	2429, 2135, 2134, -1,
 	2429, 2430, 2135, -1,
 	2430, 2136, 2135, -1,
 	2430, 2431, 2136, -1,
 	2431, 2432, 2136, -1,
 	2432, 2137, 2136, -1,
 	2432, 2433, 2137, -1,
 	2433, 2138, 2137, -1,
 	2433, 2434, 2138, -1,
 	2434, 2139, 2138, -1,
 	2434, 2435, 2139, -1,
 	2435, 2140, 2139, -1,
 	2435, 2436, 2140, -1,
 	2436, 2141, 2140, -1,
 	2436, 2437, 2141, -1,
 	2437, 2142, 2141, -1,
 	2437, 2438, 2142, -1,
 	2438, 2143, 2142, -1,
 	2438, 2439, 2143, -1,
 	2439, 2144, 2143, -1,
 	2439, 2440, 2144, -1,
 	2440, 2145, 2144, -1,
 	2440, 2441, 2145, -1,
 	2441, 2146, 2145, -1,
 	2441, 2442, 2146, -1,
 	2442, 2147, 2146, -1,
 	2442, 2443, 2147, -1,
 	2443, 2148, 2147, -1,
 	2443, 2444, 2148, -1,
 	2444, 2149, 2148, -1,
 	2444, 2445, 2149, -1,
 	2445, 2150, 2149, -1,
 	2445, 2446, 2150, -1,
 	2446, 2151, 2150, -1,
 	2446, 2447, 2151, -1,
 	2447, 2152, 2151, -1,
 	2447, 2448, 2152, -1,
 	2448, 2153, 2152, -1,
 	2448, 2449, 2153, -1,
 	2449, 2154, 2153, -1,
 	2449, 2450, 2154, -1,
 	2450, 2155, 2154, -1,
 	2450, 2451, 2155, -1,
 	2451, 2156, 2155, -1,
 	2451, 2452, 2156, -1,
 	2452, 2157, 2156, -1,
 	2452, 2453, 2157, -1,
 	2453, 2158, 2157, -1,
 	2453, 2454, 2158, -1,
 	2454, 2455, 2158, -1,
 	2455, 2159, 2158, -1,
 	2455, 2456, 2159, -1,
 	2456, 2160, 2159, -1,
 	2456, 2161, 2160, -1,
 	2456, 2457, 2161, -1,
 	2457, 2162, 2161, -1,
 	2457, 2458, 2162, -1,
 	2458, 2163, 2162, -1,
 	2458, 2459, 2163, -1,
 	2459, 2164, 2163, -1,
 	2459, 2460, 2164, -1,
 	2460, 2165, 2164, -1,
 	2460, 2461, 2165, -1,
 	2461, 2166, 2165, -1,
 	2461, 2462, 2166, -1,
 	2462, 2167, 2166, -1,
 	2462, 2463, 2167, -1,
 	2463, 2168, 2167, -1,
 	2463, 2464, 2168, -1,
 	2464, 2169, 2168, -1,
 	2464, 2465, 2169, -1,
 	2465, 2170, 2169, -1,
 	2465, 2466, 2170, -1,
 	2466, 2171, 2170, -1,
 	2466, 2467, 2171, -1,
 	2467, 2172, 2171, -1,
 	2467, 2468, 2172, -1,
 	2468, 2173, 2172, -1,
 	2468, 2469, 2173, -1,
 	2469, 2174, 2173, -1,
 	2469, 2470, 2174, -1,
 	2470, 2175, 2174, -1,
 	2470, 2471, 2175, -1,
 	2471, 2176, 2175, -1,
 	2471, 2472, 2176, -1,
 	2472, 2177, 2176, -1,
 	2472, 2473, 2177, -1,
 	2473, 2178, 2177, -1,
 	2473, 2474, 2178, -1,
 	2474, 2179, 2178, -1,
 	2474, 2475, 2179, -1,
 	2475, 2180, 2179, -1,
 	2475, 2476, 2180, -1,
 	2476, 2181, 2180, -1,
 	2476, 2477, 2181, -1,
 	2477, 2182, 2181, -1,
 	2477, 2478, 2182, -1,
 	2478, 2183, 2182, -1,
 	2478, 2479, 2183, -1,
 	2479, 2184, 2183, -1,
 	2479, 2480, 2184, -1,
 	2480, 2185, 2184, -1,
 	2480, 2481, 2185, -1,
 	2481, 2186, 2185, -1,
 	2481, 2482, 2186, -1,
 	2482, 2187, 2186, -1,
 	2482, 2483, 2187, -1,
 	2483, 2188, 2187, -1,
 	2483, 2484, 2188, -1,
 	2484, 2189, 2188, -1,
 	2484, 2485, 2189, -1,
 	2485, 2190, 2189, -1,
 	2485, 2486, 2190, -1,
 	2486, 2191, 2190, -1,
 	2486, 2487, 2191, -1,
 	2487, 2192, 2191, -1,
 	2487, 2193, 2192, -1,
 	2487, 2488, 2193, -1,
 	2488, 2489, 2193, -1,
 	2489, 2194, 2193, -1,
 	2489, 2490, 2194, -1,
 	2490, 2195, 2194, -1,
 	2490, 2491, 2195, -1,
 	2491, 2196, 2195, -1,
 	2491, 2492, 2196, -1,
 	2492, 2197, 2196, -1,
 	2492, 2493, 2197, -1,
 	2493, 2198, 2197, -1,
 	2493, 2494, 2198, -1,
 	2494, 2199, 2198, -1,
 	2494, 2495, 2199, -1,
 	2495, 2200, 2199, -1,
 	2495, 2496, 2200, -1,
 	2496, 2201, 2200, -1,
 	2496, 2497, 2201, -1,
 	2497, 2202, 2201, -1,
 	2497, 2498, 2202, -1,
 	2498, 2203, 2202, -1,
 	2498, 2499, 2203, -1,
 	2499, 2204, 2203, -1,
 	2499, 2500, 2204, -1,
 	2500, 2205, 2204, -1,
 	2500, 2501, 2205, -1,
 	2501, 2206, 2205, -1,
 	2501, 2502, 2206, -1,
 	2502, 2207, 2206, -1,
 	2502, 2503, 2207, -1,
 	2503, 2208, 2207, -1,
 	2503, 2504, 2208, -1,
 	2504, 2209, 2208, -1,
 	2504, 2505, 2209, -1,
 	2505, 2210, 2209, -1,
 	2505, 2506, 2210, -1,
 	2506, 2211, 2210, -1,
 	2506, 2507, 2211, -1,
 	2507, 2212, 2211, -1,
 	2507, 2508, 2212, -1,
 	2508, 2213, 2212, -1,
 	2508, 2509, 2213, -1,
 	2509, 2214, 2213, -1,
 	2509, 2510, 2214, -1,
 	2510, 2215, 2214, -1,
 	2510, 2511, 2215, -1,
 	2511, 2216, 2215, -1,
 	2511, 2512, 2216, -1,
 	2512, 2513, 2216, -1,
 	2513, 2217, 2216, -1,
 	2513, 2514, 2217, -1,
 	2514, 2515, 2217, -1,
 	2515, 2218, 2217, -1,
 	2515, 2516, 2218, -1,
 	2516, 2219, 2218, -1,
 	2516, 2517, 2219, -1,
 	2517, 2220, 2219, -1,
 	2517, 2518, 2220, -1,
 	2518, 2221, 2220, -1,
 	2518, 2519, 2221, -1,
 	2519, 2222, 2221, -1,
 	2519, 2520, 2222, -1,
 	2520, 2223, 2222, -1,
 	2520, 2521, 2223, -1,
 	2521, 2224, 2223, -1,
 	2521, 2522, 2224, -1,
 	2522, 2225, 2224, -1,
 	2522, 2226, 2225, -1,
 	2522, 2523, 2226, -1,
 	2523, 2227, 2226, -1,
 	2523, 2524, 2227, -1,
 	2524, 2228, 2227, -1,
 	2524, 2525, 2228, -1,
 	2525, 2229, 2228, -1,
 	2525, 2526, 2229, -1,
 	2526, 2230, 2229, -1,
 	2526, 2527, 2230, -1,
 	2527, 2231, 2230, -1,
 	2527, 2528, 2231, -1,
 	2528, 2232, 2231, -1,
 	2528, 2529, 2232, -1,
 	2529, 2233, 2232, -1,
 	2529, 2530, 2233, -1,
 	2530, 2234, 2233, -1,
 	2530, 2531, 2234, -1,
 	2531, 2235, 2234, -1,
 	2531, 2532, 2235, -1,
 	2532, 2236, 2235, -1,
 	2532, 2533, 2236, -1,
 	2533, 2237, 2236, -1,
 	2533, 2534, 2237, -1,
 	2534, 2238, 2237, -1,
 	2534, 2535, 2238, -1,
 	2535, 2239, 2238, -1,
 	2535, 2536, 2239, -1,
 	2536, 2240, 2239, -1,
 	2536, 2537, 2240, -1,
 	2537, 2241, 2240, -1,
 	2537, 2538, 2241, -1,
 	2538, 2242, 2241, -1,
 	2538, 2539, 2242, -1,
 	2539, 2243, 2242, -1,
 	2539, 2540, 2243, -1,
 	2540, 2244, 2243, -1,
 	2540, 2541, 2244, -1,
 	2541, 2245, 2244, -1,
 	2541, 2542, 2245, -1,
 	2542, 2246, 2245, -1,
 	2542, 2543, 2246, -1,
 	2543, 2247, 2246, -1,
 	2543, 2544, 2247, -1,
 	2544, 2248, 2247, -1,
 	2544, 2545, 2248, -1,
 	2545, 2249, 2248, -1,
 	2545, 2546, 2249, -1,
 	2546, 2547, 2249, -1,
 	2547, 2250, 2249, -1,
 	2547, 2251, 2250, -1,
 	2547, 2548, 2251, -1,
 	2548, 2252, 2251, -1,
 	2548, 2549, 2252, -1,
 	2549, 2253, 2252, -1,
 	2549, 2550, 2253, -1,
 	2550, 2254, 2253, -1,
 	2550, 2551, 2254, -1,
 	2551, 2255, 2254, -1,
 	2551, 2552, 2255, -1,
 	2552, 2256, 2255, -1,
 	2552, 2553, 2256, -1,
 	2553, 2257, 2256, -1,
 	2553, 2554, 2257, -1,
 	2554, 2258, 2257, -1,
 	2554, 2555, 2258, -1,
 	2555, 2259, 2258, -1,
 	2555, 2556, 2259, -1,
 	2556, 2260, 2259, -1,
 	2556, 2557, 2260, -1,
 	2557, 2261, 2260, -1,
 	2557, 2558, 2261, -1,
 	2558, 2262, 2261, -1,
 	2558, 2559, 2262, -1,
 	2559, 2263, 2262, -1,
 	2559, 2560, 2263, -1,
 	2560, 2264, 2263, -1,
 	2560, 2561, 2264, -1,
 	2561, 2265, 2264, -1,
 	2561, 2562, 2265, -1,
 	2562, 2266, 2265, -1,
 	2562, 2563, 2266, -1,
 	2563, 2267, 2266, -1,
 	2563, 2564, 2267, -1,
 	2564, 2268, 2267, -1,
 	2564, 2565, 2268, -1,
 	2565, 2269, 2268, -1,
 	2565, 2566, 2269, -1,
 	2566, 2270, 2269, -1,
 	2566, 2567, 2270, -1,
 	2567, 2271, 2270, -1,
 	2567, 2272, 2271, -1,
 	2272, 1977, 2271, -1,
 	2568, 2569, 2272, -1,
 	2569, 2273, 2272, -1,
 	2569, 2570, 2273, -1,
 	2570, 2274, 2273, -1,
 	2570, 2571, 2274, -1,
 	2571, 2275, 2274, -1,
 	2571, 2572, 2275, -1,
 	2572, 2276, 2275, -1,
 	2572, 2573, 2276, -1,
 	2573, 2277, 2276, -1,
 	2573, 2574, 2277, -1,
 	2574, 2278, 2277, -1,
 	2574, 2575, 2278, -1,
 	2575, 2279, 2278, -1,
 	2575, 2576, 2279, -1,
 	2576, 2280, 2279, -1,
 	2576, 2577, 2280, -1,
 	2577, 2281, 2280, -1,
 	2577, 2578, 2281, -1,
 	2578, 2282, 2281, -1,
 	2578, 2579, 2282, -1,
 	2579, 2283, 2282, -1,
 	2579, 2580, 2283, -1,
 	2580, 2284, 2283, -1,
 	2580, 2581, 2284, -1,
 	2581, 2285, 2284, -1,
 	2581, 2582, 2285, -1,
 	2582, 2583, 2285, -1,
 	2583, 2286, 2285, -1,
 	2583, 2287, 2286, -1,
 	2583, 2584, 2287, -1,
 	2584, 2288, 2287, -1,
 	2584, 2585, 2288, -1,
 	2585, 2289, 2288, -1,
 	2585, 2586, 2289, -1,
 	2586, 2290, 2289, -1,
 	2586, 2587, 2290, -1,
 	2587, 2291, 2290, -1,
 	2587, 2588, 2291, -1,
 	2588, 2292, 2291, -1,
 	2588, 2589, 2292, -1,
 	2589, 2590, 2292, -1,
 	2590, 2293, 2292, -1,
 	2590, 2294, 2293, -1,
 	2590, 2591, 2294, -1,
 	2591, 2295, 2294, -1,
 	2591, 2592, 2295, -1,
 	2592, 2296, 2295, -1,
 	2592, 2593, 2296, -1,
 	2593, 2594, 2296, -1,
 	2594, 2297, 2296, -1,
 	2594, 2595, 2297, -1,
 	2595, 2298, 2297, -1,
 	2595, 2596, 2298, -1,
 	2596, 2299, 2298, -1,
 	2596, 2597, 2299, -1,
 	2597, 2300, 2299, -1,
 	2597, 2598, 2300, -1,
 	2598, 2599, 2300, -1,
 	2599, 2301, 2300, -1,
 	2599, 2600, 2301, -1,
 	2600, 2302, 2301, -1,
 	2600, 2601, 2302, -1,
 	2601, 2303, 2302, -1,
 	2601, 2602, 2303, -1,
 	2602, 2304, 2303, -1,
 	2602, 2603, 2304, -1,
 	2603, 2305, 2304, -1,
 	2603, 2604, 2305, -1,
 	2604, 2306, 2305, -1,
 	2604, 2605, 2306, -1,
 	2605, 2307, 2306, -1,
 	2605, 2606, 2307, -1,
 	2606, 2308, 2307, -1,
 	2606, 2607, 2308, -1,
 	2607, 2309, 2308, -1,
 	2607, 2608, 2309, -1,
 	2608, 2310, 2309, -1,
 	2608, 2609, 2310, -1,
 	2609, 2311, 2310, -1,
 	2609, 2610, 2311, -1,
 	2610, 2312, 2311, -1,
 	2610, 2611, 2312, -1,
 	2611, 2313, 2312, -1,
 	2611, 2612, 2313, -1,
 	2612, 2314, 2313, -1,
 	2612, 2613, 2314, -1,
 	2613, 2315, 2314, -1,
 	2613, 2614, 2315, -1,
 	2614, 2316, 2315, -1,
 	2614, 2615, 2316, -1,
 	2615, 2317, 2316, -1,
 	2615, 2616, 2317, -1,
 	2616, 2617, 2317, -1,
 	2617, 2318, 2317, -1,
 	2617, 2319, 2318, -1,
 	2617, 2618, 2319, -1,
 	2618, 2320, 2319, -1,
 	2618, 2619, 2320, -1,
 	2619, 2321, 2320, -1,
 	2619, 2620, 2321, -1,
 	2620, 2322, 2321, -1,
 	2620, 2621, 2322, -1,
 	2621, 2323, 2322, -1,
 	2621, 2622, 2323, -1,
 	2622, 2324, 2323, -1,
 	2622, 2623, 2324, -1,
 	2623, 2325, 2324, -1,
 	2623, 2624, 2325, -1,
 	2624, 2326, 2325, -1,
 	2624, 2625, 2326, -1,
 	2625, 2327, 2326, -1,
 	2625, 2626, 2327, -1,
 	2626, 2328, 2327, -1,
 	2626, 2627, 2328, -1,
 	2627, 2329, 2328, -1,
 	2627, 2330, 2329, -1,
 	2627, 2628, 2330, -1,
 	2628, 2629, 2330, -1,
 	2629, 2331, 2330, -1,
 	2629, 2630, 2331, -1,
 	2630, 2332, 2331, -1,
 	2630, 2631, 2332, -1,
 	2631, 2333, 2332, -1,
 	2631, 2632, 2333, -1,
 	2632, 2334, 2333, -1,
 	2632, 2633, 2334, -1,
 	2633, 2335, 2334, -1,
 	2633, 2634, 2335, -1,
 	2634, 2336, 2335, -1,
 	2634, 2635, 2336, -1,
 	2635, 2337, 2336, -1,
 	2635, 2636, 2337, -1,
 	2636, 2338, 2337, -1,
 	2636, 2637, 2338, -1,
 	2637, 2339, 2338, -1,
 	2637, 2638, 2339, -1,
 	2638, 2340, 2339, -1,
 	2638, 2639, 2340, -1,
 	2639, 2341, 2340, -1,
 	2639, 2640, 2341, -1,
 	2640, 2342, 2341, -1,
 	2640, 2641, 2342, -1,
 	2641, 2343, 2342, -1,
 	2641, 2642, 2343, -1,
 	2642, 2344, 2343, -1,
 	2642, 2643, 2344, -1,
 	2643, 2345, 2344, -1,
 	2643, 2644, 2345, -1,
 	2644, 2346, 2345, -1,
 	2644, 2645, 2346, -1,
 	2645, 2347, 2346, -1,
 	2645, 2646, 2347, -1,
 	2646, 2348, 2347, -1,
 	2646, 2647, 2348, -1,
 	2647, 2349, 2348, -1,
 	2647, 2648, 2349, -1,
 	2648, 2350, 2349, -1,
 	2648, 2649, 2350, -1,
 	2649, 2351, 2350, -1,
 	2649, 2650, 2351, -1,
 	2650, 2352, 2351, -1,
 	2650, 2651, 2352, -1,
 	2651, 2353, 2352, -1,
 	2651, 2652, 2353, -1,
 	2652, 2354, 2353, -1,
 	2652, 2653, 2354, -1,
 	2653, 2355, 2354, -1,
 	2653, 2654, 2355, -1,
 	2654, 2356, 2355, -1,
 	2654, 2655, 2356, -1,
 	2655, 2357, 2356, -1,
 	2655, 2656, 2357, -1,
 	2656, 2358, 2357, -1,
 	2656, 2657, 2358, -1,
 	2657, 2359, 2358, -1,
 	2657, 2360, 2359, -1,
 	2657, 2658, 2360, -1,
 	2658, 2659, 2360, -1,
 	2659, 2361, 2360, -1,
 	2659, 2660, 2361, -1,
 	2660, 2362, 2361, -1,
 	2660, 2661, 2362, -1,
 	2661, 2363, 2362, -1,
 	2661, 2662, 2363, -1,
 	2662, 2364, 2363, -1,
 	2662, 2663, 2364, -1,
 	2663, 2365, 2364, -1,
 	2663, 2664, 2365, -1,
 	2664, 2665, 2365, -1,
 	2665, 2666, 2365, -1,
 	2666, 2366, 2365, -1,
 	2666, 2667, 2366, -1,
 	2667, 2668, 2366, -1,
 	2668, 2669, 2366, -1,
 	2669, 2367, 2366, -1,
 	2669, 2670, 2367, -1,
 	2670, 2671, 2367, -1,
 	2671, 2368, 2367, -1,
 	2671, 2672, 2368, -1,
 	2672, 2369, 2368, -1,
 	2672, 2673, 2369, -1,
 	2673, 2370, 2369, -1,
 	2673, 2674, 2370, -1,
 	2674, 2371, 2370, -1,
 	2674, 2675, 2371, -1,
 	2675, 2372, 2371, -1,
 	2675, 2676, 2372, -1,
 	2676, 2373, 2372, -1,
 	2676, 2677, 2373, -1,
 	2677, 2374, 2373, -1,
 	2677, 2678, 2374, -1,
 	2678, 2375, 2374, -1,
 	2678, 2679, 2375, -1,
 	2679, 2376, 2375, -1,
 	2679, 2680, 2376, -1,
 	2680, 2377, 2376, -1,
 	2680, 2681, 2377, -1,
 	2681, 2378, 2377, -1,
 	2681, 2682, 2378, -1,
 	2682, 2379, 2378, -1,
 	2682, 2683, 2379, -1,
 	2683, 2380, 2379, -1,
 	2683, 2684, 2380, -1,
 	2684, 2381, 2380, -1,
 	2684, 2685, 2381, -1,
 	2685, 2382, 2381, -1,
 	2685, 2686, 2382, -1,
 	2686, 2383, 2382, -1,
 	2686, 2687, 2383, -1,
 	2687, 2384, 2383, -1,
 	2687, 2688, 2384, -1,
 	2688, 2385, 2384, -1,
 	2688, 2689, 2385, -1,
 	2689, 2386, 2385, -1,
 	2689, 2690, 2386, -1,
 	2690, 2387, 2386, -1,
 	2690, 2691, 2387, -1,
 	2691, 2388, 2387, -1,
 	2691, 2692, 2388, -1,
 	2692, 2389, 2388, -1,
 	2692, 2693, 2389, -1,
 	2693, 2390, 2389, -1,
 	2693, 2694, 2390, -1,
 	2694, 2391, 2390, -1,
 	2694, 2695, 2391, -1,
 	2695, 2392, 2391, -1,
 	2695, 2696, 2392, -1,
 	2696, 2393, 2392, -1,
 	2696, 2697, 2393, -1,
 	2697, 2394, 2393, -1,
 	2697, 2698, 2394, -1,
 	2698, 2395, 2394, -1,
 	2698, 2396, 2395, -1,
 	2698, 2699, 2396, -1,
 	2699, 2397, 2396, -1,
 	2699, 2700, 2397, -1,
 	2700, 2398, 2397, -1,
 	2700, 2701, 2398, -1,
 	2701, 2399, 2398, -1,
 	2701, 2702, 2399, -1,
 	2702, 2703, 2399, -1,
 	2703, 2400, 2399, -1,
 	2703, 2704, 2400, -1,
 	2704, 2401, 2400, -1,
 	2704, 2705, 2401, -1,
 	2705, 2402, 2401, -1,
 	2705, 2706, 2402, -1,
 	2706, 2403, 2402, -1,
 	2706, 2404, 2403, -1,
 	2706, 2707, 2404, -1,
 	2707, 2405, 2404, -1,
 	2707, 2708, 2405, -1,
 	2708, 2406, 2405, -1,
 	2708, 2709, 2406, -1,
 	2709, 2407, 2406, -1,
 	2709, 2710, 2407, -1,
 	2710, 2408, 2407, -1,
 	2710, 2711, 2408, -1,
 	2711, 2409, 2408, -1,
 	2711, 2712, 2409, -1,
 	2712, 2713, 2409, -1,
 	2713, 2410, 2409, -1,
 	2713, 2714, 2410, -1,
 	2714, 2411, 2410, -1,
 	2714, 2715, 2411, -1,
 	2715, 2412, 2411, -1,
 	2715, 2716, 2412, -1,
 	2716, 2413, 2412, -1,
 	2716, 2717, 2413, -1,
 	2717, 2414, 2413, -1,
 	2717, 2718, 2414, -1,
 	2718, 2415, 2414, -1,
 	2718, 2719, 2415, -1,
 	2719, 2416, 2415, -1,
 	2719, 2417, 2416, -1,
 	2719, 2720, 2417, -1,
 	2720, 2418, 2417, -1,
 	2720, 2721, 2418, -1,
 	2721, 2722, 2418, -1,
 	2722, 2419, 2418, -1,
 	2722, 2723, 2419, -1,
 	2723, 2420, 2419, -1,
 	2723, 2724, 2420, -1,
 	2724, 2421, 2420, -1,
 	2724, 2422, 2421, -1,
 	2724, 2725, 2422, -1,
 	2725, 2423, 2422, -1,
 	2725, 2726, 2423, -1,
 	2726, 2424, 2423, -1,
 	2726, 2727, 2424, -1,
 	2727, 2425, 2424, -1,
 	2727, 2728, 2425, -1,
 	2728, 2729, 2425, -1,
 	2729, 2426, 2425, -1,
 	2729, 2730, 2426, -1,
 	2730, 2427, 2426, -1,
 	2730, 2731, 2427, -1,
 	2731, 2428, 2427, -1,
 	2731, 2732, 2428, -1,
 	2732, 2429, 2428, -1,
 	2732, 2733, 2429, -1,
 	2733, 2430, 2429, -1,
 	2733, 2734, 2430, -1,
 	2734, 2431, 2430, -1,
 	2734, 2735, 2431, -1,
 	2735, 2432, 2431, -1,
 	2735, 2736, 2432, -1,
 	2736, 2433, 2432, -1,
 	2736, 2737, 2433, -1,
 	2737, 2434, 2433, -1,
 	2737, 2738, 2434, -1,
 	2738, 2435, 2434, -1,
 	2738, 2739, 2435, -1,
 	2739, 2436, 2435, -1,
 	2739, 2740, 2436, -1,
 	2740, 2437, 2436, -1,
 	2740, 2741, 2437, -1,
 	2741, 2438, 2437, -1,
 	2741, 2742, 2438, -1,
 	2742, 2439, 2438, -1,
 	2742, 2743, 2439, -1,
 	2743, 2440, 2439, -1,
 	2743, 2744, 2440, -1,
 	2744, 2441, 2440, -1,
 	2744, 2745, 2441, -1,
 	2745, 2442, 2441, -1,
 	2745, 2746, 2442, -1,
 	2746, 2443, 2442, -1,
 	2746, 2747, 2443, -1,
 	2747, 2444, 2443, -1,
 	2747, 2748, 2444, -1,
 	2748, 2445, 2444, -1,
 	2748, 2749, 2445, -1,
 	2749, 2446, 2445, -1,
 	2749, 2750, 2446, -1,
 	2750, 2447, 2446, -1,
 	2750, 2751, 2447, -1,
 	2751, 2448, 2447, -1,
 	2751, 2752, 2448, -1,
 	2752, 2449, 2448, -1,
 	2752, 2753, 2449, -1,
 	2753, 2754, 2449, -1,
 	2754, 2450, 2449, -1,
 	2754, 2451, 2450, -1,
 	2754, 2755, 2451, -1,
 	2755, 2452, 2451, -1,
 	2755, 2756, 2452, -1,
 	2756, 2453, 2452, -1,
 	2756, 2757, 2453, -1,
 	2757, 2758, 2453, -1,
 	2758, 2454, 2453, -1,
 	2758, 2759, 2454, -1,
 	2759, 2455, 2454, -1,
 	2759, 2760, 2455, -1,
 	2760, 2456, 2455, -1,
 	2760, 2761, 2456, -1,
 	2761, 2457, 2456, -1,
 	2761, 2762, 2457, -1,
 	2762, 2458, 2457, -1,
 	2762, 2763, 2458, -1,
 	2763, 2459, 2458, -1,
 	2763, 2764, 2459, -1,
 	2764, 2460, 2459, -1,
 	2764, 2765, 2460, -1,
 	2765, 2461, 2460, -1,
 	2765, 2766, 2461, -1,
 	2766, 2462, 2461, -1,
 	2766, 2767, 2462, -1,
 	2767, 2463, 2462, -1,
 	2767, 2768, 2463, -1,
 	2768, 2464, 2463, -1,
 	2768, 2769, 2464, -1,
 	2769, 2465, 2464, -1,
 	2769, 2770, 2465, -1,
 	2770, 2466, 2465, -1,
 	2770, 2771, 2466, -1,
 	2771, 2467, 2466, -1,
 	2771, 2772, 2467, -1,
 	2772, 2468, 2467, -1,
 	2772, 2773, 2468, -1,
 	2773, 2469, 2468, -1,
 	2773, 2774, 2469, -1,
 	2774, 2470, 2469, -1,
 	2774, 2775, 2470, -1,
 	2775, 2471, 2470, -1,
 	2775, 2776, 2471, -1,
 	2776, 2472, 2471, -1,
 	2776, 2777, 2472, -1,
 	2777, 2473, 2472, -1,
 	2777, 2778, 2473, -1,
 	2778, 2474, 2473, -1,
 	2778, 2779, 2474, -1,
 	2779, 2475, 2474, -1,
 	2779, 2780, 2475, -1,
 	2780, 2476, 2475, -1,
 	2780, 2781, 2476, -1,
 	2781, 2477, 2476, -1,
 	2781, 2782, 2477, -1,
 	2782, 2478, 2477, -1,
 	2782, 2783, 2478, -1,
 	2783, 2479, 2478, -1,
 	2783, 2784, 2479, -1,
 	2784, 2480, 2479, -1,
 	2784, 2481, 2480, -1,
 	2784, 2785, 2481, -1,
 	2785, 2786, 2481, -1,
 	2786, 2482, 2481, -1,
 	2786, 2483, 2482, -1,
 	2786, 2787, 2483, -1,
 	2787, 2788, 2483, -1,
 	2788, 2484, 2483, -1,
 	2788, 2789, 2484, -1,
 	2789, 2485, 2484, -1,
 	2789, 2790, 2485, -1,
 	2790, 2486, 2485, -1,
 	2790, 2791, 2486, -1,
 	2791, 2487, 2486, -1,
 	2791, 2792, 2487, -1,
 	2792, 2488, 2487, -1,
 	2792, 2793, 2488, -1,
 	2793, 2489, 2488, -1,
 	2793, 2794, 2489, -1,
 	2794, 2490, 2489, -1,
 	2794, 2795, 2490, -1,
 	2795, 2491, 2490, -1,
 	2795, 2796, 2491, -1,
 	2796, 2492, 2491, -1,
 	2796, 2797, 2492, -1,
 	2797, 2493, 2492, -1,
 	2797, 2798, 2493, -1,
 	2798, 2494, 2493, -1,
 	2798, 2799, 2494, -1,
 	2799, 2495, 2494, -1,
 	2799, 2800, 2495, -1,
 	2800, 2496, 2495, -1,
 	2800, 2801, 2496, -1,
 	2801, 2497, 2496, -1,
 	2801, 2802, 2497, -1,
 	2802, 2498, 2497, -1,
 	2802, 2803, 2498, -1,
 	2803, 2499, 2498, -1,
 	2803, 2804, 2499, -1,
 	2804, 2500, 2499, -1,
 	2804, 2805, 2500, -1,
 	2805, 2501, 2500, -1,
 	2805, 2806, 2501, -1,
 	2806, 2502, 2501, -1,
 	2806, 2807, 2502, -1,
 	2807, 2503, 2502, -1,
 	2807, 2808, 2503, -1,
 	2808, 2504, 2503, -1,
 	2808, 2809, 2504, -1,
 	2809, 2505, 2504, -1,
 	2809, 2810, 2505, -1,
 	2810, 2506, 2505, -1,
 	2810, 2811, 2506, -1,
 	2811, 2507, 2506, -1,
 	2811, 2812, 2507, -1,
 	2812, 2508, 2507, -1,
 	2812, 2813, 2508, -1,
 	2813, 2509, 2508, -1,
 	2813, 2814, 2509, -1,
 	2814, 2510, 2509, -1,
 	2814, 2815, 2510, -1,
 	2815, 2511, 2510, -1,
 	2815, 2816, 2511, -1,
 	2816, 2512, 2511, -1,
 	2816, 2817, 2512, -1,
 	2817, 2513, 2512, -1,
 	2817, 2818, 2513, -1,
 	2818, 2514, 2513, -1,
 	2818, 2819, 2514, -1,
 	2819, 2515, 2514, -1,
 	2819, 2516, 2515, -1,
 	2819, 2820, 2516, -1,
 	2820, 2821, 2516, -1,
 	2821, 2517, 2516, -1,
 	2821, 2822, 2517, -1,
 	2822, 2518, 2517, -1,
 	2822, 2823, 2518, -1,
 	2823, 2519, 2518, -1,
 	2823, 2824, 2519, -1,
 	2824, 2520, 2519, -1,
 	2824, 2825, 2520, -1,
 	2825, 2521, 2520, -1,
 	2825, 2826, 2521, -1,
 	2826, 2522, 2521, -1,
 	2826, 2827, 2522, -1,
 	2827, 2523, 2522, -1,
 	2827, 2828, 2523, -1,
 	2828, 2524, 2523, -1,
 	2828, 2829, 2524, -1,
 	2829, 2525, 2524, -1,
 	2829, 2830, 2525, -1,
 	2830, 2526, 2525, -1,
 	2830, 2831, 2526, -1,
 	2831, 2527, 2526, -1,
 	2831, 2832, 2527, -1,
 	2832, 2528, 2527, -1,
 	2832, 2833, 2528, -1,
 	2833, 2529, 2528, -1,
 	2833, 2834, 2529, -1,
 	2834, 2530, 2529, -1,
 	2834, 2835, 2530, -1,
 	2835, 2531, 2530, -1,
 	2835, 2836, 2531, -1,
 	2836, 2532, 2531, -1,
 	2836, 2837, 2532, -1,
 	2837, 2533, 2532, -1,
 	2837, 2838, 2533, -1,
 	2838, 2534, 2533, -1,
 	2838, 2839, 2534, -1,
 	2839, 2535, 2534, -1,
 	2839, 2840, 2535, -1,
 	2840, 2536, 2535, -1,
 	2840, 2841, 2536, -1,
 	2841, 2537, 2536, -1,
 	2841, 2842, 2537, -1,
 	2842, 2538, 2537, -1,
 	2842, 2843, 2538, -1,
 	2843, 2539, 2538, -1,
 	2843, 2844, 2539, -1,
 	2844, 2540, 2539, -1,
 	2844, 2845, 2540, -1,
 	2845, 2541, 2540, -1,
 	2845, 2846, 2541, -1,
 	2846, 2542, 2541, -1,
 	2846, 2847, 2542, -1,
 	2847, 2543, 2542, -1,
 	2847, 2848, 2543, -1,
 	2848, 2544, 2543, -1,
 	2848, 2849, 2544, -1,
 	2849, 2545, 2544, -1,
 	2849, 2850, 2545, -1,
 	2850, 2546, 2545, -1,
 	2850, 2547, 2546, -1,
 	2850, 2851, 2547, -1,
 	2851, 2852, 2547, -1,
 	2852, 2548, 2547, -1,
 	2852, 2549, 2548, -1,
 	2852, 2853, 2549, -1,
 	2853, 2550, 2549, -1,
 	2853, 2854, 2550, -1,
 	2854, 2551, 2550, -1,
 	2854, 2855, 2551, -1,
 	2855, 2552, 2551, -1,
 	2855, 2856, 2552, -1,
 	2856, 2553, 2552, -1,
 	2856, 2857, 2553, -1,
 	2857, 2554, 2553, -1,
 	2857, 2858, 2554, -1,
 	2858, 2555, 2554, -1,
 	2858, 2859, 2555, -1,
 	2859, 2556, 2555, -1,
 	2859, 2860, 2556, -1,
 	2860, 2557, 2556, -1,
 	2860, 2861, 2557, -1,
 	2861, 2558, 2557, -1,
 	2861, 2862, 2558, -1,
 	2862, 2559, 2558, -1,
 	2862, 2863, 2559, -1,
 	2863, 2864, 2559, -1,
 	2864, 2560, 2559, -1,
 	2864, 2561, 2560, -1,
 	2864, 2865, 2561, -1,
 	2865, 2562, 2561, -1,
 	2865, 2866, 2562, -1,
 	2866, 2563, 2562, -1,
 	2866, 2867, 2563, -1,
 	2867, 2564, 2563, -1,
 	2867, 2868, 2564, -1,
 	2868, 2565, 2564, -1,
 	2868, 2869, 2565, -1,
 	2869, 2566, 2565, -1,
 	2869, 2870, 2566, -1,
 	2870, 2567, 2566, -1,
 	2870, 2568, 2567, -1,
 	2568, 2272, 2567, -1,
 	2871, 2569, 2568, -1,
 	2871, 2570, 2569, -1,
 	2871, 2872, 2570, -1,
 	2872, 2571, 2570, -1,
 	2872, 2873, 2571, -1,
 	2873, 2874, 2571, -1,
 	2874, 2572, 2571, -1,
 	2874, 2875, 2572, -1,
 	2875, 2573, 2572, -1,
 	2875, 2574, 2573, -1,
 	2875, 2876, 2574, -1,
 	2876, 2877, 2574, -1,
 	2877, 2575, 2574, -1,
 	2877, 2878, 2575, -1,
 	2878, 2576, 2575, -1,
 	2878, 2879, 2576, -1,
 	2879, 2577, 2576, -1,
 	2879, 2880, 2577, -1,
 	2880, 2578, 2577, -1,
 	2880, 2881, 2578, -1,
 	2881, 2579, 2578, -1,
 	2881, 2882, 2579, -1,
 	2882, 2580, 2579, -1,
 	2882, 2883, 2580, -1,
 	2883, 2581, 2580, -1,
 	2883, 2884, 2581, -1,
 	2884, 2582, 2581, -1,
 	2884, 2885, 2582, -1,
 	2885, 2583, 2582, -1,
 	2885, 2886, 2583, -1,
 	2886, 2584, 2583, -1,
 	2886, 2887, 2584, -1,
 	2887, 2585, 2584, -1,
 	2887, 2888, 2585, -1,
 	2888, 2889, 2585, -1,
 	2889, 2586, 2585, -1,
 	2889, 2890, 2586, -1,
 	2890, 2587, 2586, -1,
 	2890, 2588, 2587, -1,
 	2890, 2891, 2588, -1,
 	2891, 2589, 2588, -1,
 	2891, 2892, 2589, -1,
 	2892, 2590, 2589, -1,
 	2892, 2893, 2590, -1,
 	2893, 2591, 2590, -1,
 	2893, 2894, 2591, -1,
 	2894, 2592, 2591, -1,
 	2894, 2895, 2592, -1,
 	2895, 2593, 2592, -1,
 	2895, 2896, 2593, -1,
 	2896, 2594, 2593, -1,
 	2896, 2897, 2594, -1,
 	2897, 2595, 2594, -1,
 	2897, 2898, 2595, -1,
 	2898, 2596, 2595, -1,
 	2898, 2899, 2596, -1,
 	2899, 2597, 2596, -1,
 	2899, 2598, 2597, -1,
 	2899, 2900, 2598, -1,
 	2900, 2599, 2598, -1,
 	2900, 2901, 2599, -1,
 	2901, 2600, 2599, -1,
 	2901, 2902, 2600, -1,
 	2902, 2601, 2600, -1,
 	2902, 2903, 2601, -1,
 	2903, 2602, 2601, -1,
 	2903, 2904, 2602, -1,
 	2904, 2603, 2602, -1,
 	2904, 2905, 2603, -1,
 	2905, 2604, 2603, -1,
 	2905, 2906, 2604, -1,
 	2906, 2605, 2604, -1,
 	2906, 2907, 2605, -1,
 	2907, 2606, 2605, -1,
 	2907, 2908, 2606, -1,
 	2908, 2607, 2606, -1,
 	2908, 2909, 2607, -1,
 	2909, 2608, 2607, -1,
 	2909, 2910, 2608, -1,
 	2910, 2609, 2608, -1,
 	2910, 2911, 2609, -1,
 	2911, 2610, 2609, -1,
 	2911, 2912, 2610, -1,
 	2912, 2611, 2610, -1,
 	2912, 2913, 2611, -1,
 	2913, 2612, 2611, -1,
 	2913, 2914, 2612, -1,
 	2914, 2613, 2612, -1,
 	2914, 2915, 2613, -1,
 	2915, 2614, 2613, -1,
 	2915, 2916, 2614, -1,
 	2916, 2615, 2614, -1,
 	2916, 2917, 2615, -1,
 	2917, 2616, 2615, -1,
 	2917, 2918, 2616, -1,
 	2918, 2617, 2616, -1,
 	2918, 2919, 2617, -1,
 	2919, 2618, 2617, -1,
 	2919, 2920, 2618, -1,
 	2920, 2619, 2618, -1,
 	2920, 2921, 2619, -1,
 	2921, 2620, 2619, -1,
 	2921, 2922, 2620, -1,
 	2922, 2621, 2620, -1,
 	2922, 2923, 2621, -1,
 	2923, 2622, 2621, -1,
 	2923, 2924, 2622, -1,
 	2924, 2623, 2622, -1,
 	2924, 2925, 2623, -1,
 	2925, 2624, 2623, -1,
 	2925, 2926, 2624, -1,
 	2926, 2625, 2624, -1,
 	2926, 2927, 2625, -1,
 	2927, 2626, 2625, -1,
 	2927, 2928, 2626, -1,
 	2928, 2627, 2626, -1,
 	2928, 2929, 2627, -1,
 	2929, 2628, 2627, -1,
 	2929, 2930, 2628, -1,
 	2930, 2629, 2628, -1,
 	2930, 2931, 2629, -1,
 	2931, 2630, 2629, -1,
 	2931, 2932, 2630, -1,
 	2932, 2631, 2630, -1,
 	2932, 2933, 2631, -1,
 	2933, 2632, 2631, -1,
 	2933, 2934, 2632, -1,
 	2934, 2633, 2632, -1,
 	2934, 2935, 2633, -1,
 	2935, 2634, 2633, -1,
 	2935, 2936, 2634, -1,
 	2936, 2937, 2634, -1,
 	2937, 2635, 2634, -1,
 	2937, 2938, 2635, -1,
 	2938, 2636, 2635, -1,
 	2938, 2637, 2636, -1,
 	2938, 2939, 2637, -1,
 	2939, 2638, 2637, -1,
 	2939, 2940, 2638, -1,
 	2940, 2639, 2638, -1,
 	2940, 2941, 2639, -1,
 	2941, 2640, 2639, -1,
 	2941, 2942, 2640, -1,
 	2942, 2641, 2640, -1,
 	2942, 2943, 2641, -1,
 	2943, 2642, 2641, -1,
 	2943, 2944, 2642, -1,
 	2944, 2643, 2642, -1,
 	2944, 2945, 2643, -1,
 	2945, 2644, 2643, -1,
 	2945, 2946, 2644, -1,
 	2946, 2645, 2644, -1,
 	2946, 2947, 2645, -1,
 	2947, 2646, 2645, -1,
 	2947, 2948, 2646, -1,
 	2948, 2647, 2646, -1,
 	2948, 2949, 2647, -1,
 	2949, 2648, 2647, -1,
 	2949, 2950, 2648, -1,
 	2950, 2649, 2648, -1,
 	2950, 2951, 2649, -1,
 	2951, 2650, 2649, -1,
 	2951, 2952, 2650, -1,
 	2952, 2953, 2650, -1,
 	2953, 2651, 2650, -1,
 	2953, 2954, 2651, -1,
 	2954, 2652, 2651, -1,
 	2954, 2955, 2652, -1,
 	2955, 2653, 2652, -1,
 	2955, 2956, 2653, -1,
 	2956, 2654, 2653, -1,
 	2956, 2957, 2654, -1,
 	2957, 2655, 2654, -1,
 	2957, 2958, 2655, -1,
 	2958, 2656, 2655, -1,
 	2958, 2959, 2656, -1,
 	2959, 2657, 2656, -1,
 	2959, 2960, 2657, -1,
 	2960, 2658, 2657, -1,
 	2960, 2961, 2658, -1,
 	2961, 2659, 2658, -1,
 	2961, 2962, 2659, -1,
 	2962, 2660, 2659, -1,
 	2962, 2963, 2660, -1,
 	2963, 2661, 2660, -1,
 	2963, 2964, 2661, -1,
 	2964, 2662, 2661, -1,
 	2964, 2965, 2662, -1,
 	2965, 2663, 2662, -1,
 	2965, 2966, 2663, -1,
 	2966, 2664, 2663, -1,
 	2966, 2967, 2664, -1,
 	2967, 2665, 2664, -1,
 	2967, 2666, 2665, -1,
 	2967, 2968, 2666, -1,
 	2968, 2667, 2666, -1,
 	2968, 2668, 2667, -1,
 	2968, 2969, 2668, -1,
 	2969, 2669, 2668, -1,
 	2969, 2970, 2669, -1,
 	2970, 2670, 2669, -1,
 	2970, 2671, 2670, -1,
 	2970, 2971, 2671, -1,
 	2971, 2672, 2671, -1,
 	2971, 2972, 2672, -1,
 	2972, 2673, 2672, -1,
 	2972, 2674, 2673, -1,
 	2972, 2973, 2674, -1,
 	2973, 2974, 2674, -1,
 	2974, 2675, 2674, -1,
 	2974, 2975, 2675, -1,
 	2975, 2676, 2675, -1,
 	2975, 2976, 2676, -1,
 	2976, 2677, 2676, -1,
 	2976, 2977, 2677, -1,
 	2977, 2678, 2677, -1,
 	2977, 2978, 2678, -1,
 	2978, 2679, 2678, -1,
 	2978, 2979, 2679, -1,
 	2979, 2680, 2679, -1,
 	2979, 2980, 2680, -1,
 	2980, 2681, 2680, -1,
 	2980, 2682, 2681, -1,
 	2980, 2981, 2682, -1,
 	2981, 2982, 2682, -1,
 	2982, 2683, 2682, -1,
 	2982, 2983, 2683, -1,
 	2983, 2684, 2683, -1,
 	2983, 2984, 2684, -1,
 	2984, 2685, 2684, -1,
 	2984, 2985, 2685, -1,
 	2985, 2686, 2685, -1,
 	2985, 2986, 2686, -1,
 	2986, 2687, 2686, -1,
 	2986, 2987, 2687, -1,
 	2987, 2688, 2687, -1,
 	2987, 2988, 2688, -1,
 	2988, 2689, 2688, -1,
 	2988, 2989, 2689, -1,
 	2989, 2690, 2689, -1,
 	2989, 2990, 2690, -1,
 	2990, 2991, 2690, -1,
 	2991, 2691, 2690, -1,
 	2991, 2692, 2691, -1,
 	2991, 2992, 2692, -1,
 	2992, 2693, 2692, -1,
 	2992, 2993, 2693, -1,
 	2993, 2694, 2693, -1,
 	2993, 2994, 2694, -1,
 	2994, 2695, 2694, -1,
 	2994, 2995, 2695, -1,
 	2995, 2696, 2695, -1,
 	2995, 2996, 2696, -1,
 	2996, 2697, 2696, -1,
 	2996, 2997, 2697, -1,
 	2997, 2698, 2697, -1,
 	2997, 2998, 2698, -1,
 	2998, 2699, 2698, -1,
 	2998, 2999, 2699, -1,
 	2999, 2700, 2699, -1,
 	2999, 3000, 2700, -1,
 	3000, 2701, 2700, -1,
 	3000, 3001, 2701, -1,
 	3001, 2702, 2701, -1,
 	3001, 3002, 2702, -1,
 	3002, 2703, 2702, -1,
 	3002, 3003, 2703, -1,
 	3003, 2704, 2703, -1,
 	3003, 3004, 2704, -1,
 	3004, 2705, 2704, -1,
 	3004, 3005, 2705, -1,
 	3005, 2706, 2705, -1,
 	3005, 3006, 2706, -1,
 	3006, 2707, 2706, -1,
 	3006, 3007, 2707, -1,
 	3007, 2708, 2707, -1,
 	3007, 3008, 2708, -1,
 	3008, 2709, 2708, -1,
 	3008, 3009, 2709, -1,
 	3009, 2710, 2709, -1,
 	3009, 3010, 2710, -1,
 	3010, 2711, 2710, -1,
 	3010, 3011, 2711, -1,
 	3011, 2712, 2711, -1,
 	3011, 3012, 2712, -1,
 	3012, 2713, 2712, -1,
 	3012, 3013, 2713, -1,
 	3013, 2714, 2713, -1,
 	3013, 3014, 2714, -1,
 	3014, 2715, 2714, -1,
 	3014, 3015, 2715, -1,
 	3015, 2716, 2715, -1,
 	3015, 3016, 2716, -1,
 	3016, 2717, 2716, -1,
 	3016, 3017, 2717, -1,
 	3017, 2718, 2717, -1,
 	3017, 3018, 2718, -1,
 	3018, 2719, 2718, -1,
 	3018, 3019, 2719, -1,
 	3019, 2720, 2719, -1,
 	3019, 3020, 2720, -1,
 	3020, 2721, 2720, -1,
 	3020, 3021, 2721, -1,
 	3021, 2722, 2721, -1,
 	3021, 3022, 2722, -1,
 	3022, 2723, 2722, -1,
 	3022, 3023, 2723, -1,
 	3023, 2724, 2723, -1,
 	3023, 3024, 2724, -1,
 	3024, 2725, 2724, -1,
 	3024, 3025, 2725, -1,
 	3025, 2726, 2725, -1,
 	3025, 3026, 2726, -1,
 	3026, 2727, 2726, -1,
 	3026, 3027, 2727, -1,
 	3027, 2728, 2727, -1,
 	3027, 3028, 2728, -1,
 	3028, 2729, 2728, -1,
 	3028, 3029, 2729, -1,
 	3029, 2730, 2729, -1,
 	3029, 3030, 2730, -1,
 	3030, 2731, 2730, -1,
 	3030, 2732, 2731, -1,
 	3030, 3031, 2732, -1,
 	3031, 2733, 2732, -1,
 	3031, 2734, 2733, -1,
 	3031, 3032, 2734, -1,
 	3032, 2735, 2734, -1,
 	3032, 3033, 2735, -1,
 	3033, 2736, 2735, -1,
 	3033, 3034, 2736, -1,
 	3034, 2737, 2736, -1,
 	3034, 3035, 2737, -1,
 	3035, 2738, 2737, -1,
 	3035, 3036, 2738, -1,
 	3036, 2739, 2738, -1,
 	3036, 3037, 2739, -1,
 	3037, 2740, 2739, -1,
 	3037, 3038, 2740, -1,
 	3038, 2741, 2740, -1,
 	3038, 3039, 2741, -1,
 	3039, 2742, 2741, -1,
 	3039, 3040, 2742, -1,
 	3040, 2743, 2742, -1,
 	3040, 3041, 2743, -1,
 	3041, 2744, 2743, -1,
 	3041, 3042, 2744, -1,
 	3042, 2745, 2744, -1,
 	3042, 3043, 2745, -1,
 	3043, 2746, 2745, -1,
 	3043, 3044, 2746, -1,
 	3044, 2747, 2746, -1,
 	3044, 3045, 2747, -1,
 	3045, 2748, 2747, -1,
 	3045, 3046, 2748, -1,
 	3046, 2749, 2748, -1,
 	3046, 3047, 2749, -1,
 	3047, 2750, 2749, -1,
 	3047, 3048, 2750, -1,
 	3048, 2751, 2750, -1,
 	3048, 3049, 2751, -1,
 	3049, 2752, 2751, -1,
 	3049, 3050, 2752, -1,
 	3050, 2753, 2752, -1,
 	3050, 3051, 2753, -1,
 	3051, 2754, 2753, -1,
 	3051, 3052, 2754, -1,
 	3052, 2755, 2754, -1,
 	3052, 3053, 2755, -1,
 	3053, 2756, 2755, -1,
 	3053, 3054, 2756, -1,
 	3054, 2757, 2756, -1,
 	3054, 3055, 2757, -1,
 	3055, 2758, 2757, -1,
 	3055, 3056, 2758, -1,
 	3056, 2759, 2758, -1,
 	3056, 3057, 2759, -1,
 	3057, 2760, 2759, -1,
 	3057, 3058, 2760, -1,
 	3058, 2761, 2760, -1,
 	3058, 3059, 2761, -1,
 	3059, 2762, 2761, -1,
 	3059, 3060, 2762, -1,
 	3060, 2763, 2762, -1,
 	3060, 3061, 2763, -1,
 	3061, 2764, 2763, -1,
 	3061, 3062, 2764, -1,
 	3062, 2765, 2764, -1,
 	3062, 3063, 2765, -1,
 	3063, 2766, 2765, -1,
 	3063, 3064, 2766, -1,
 	3064, 2767, 2766, -1,
 	3064, 3065, 2767, -1,
 	3065, 2768, 2767, -1,
 	3065, 3066, 2768, -1,
 	3066, 2769, 2768, -1,
 	3066, 3067, 2769, -1,
 	3067, 2770, 2769, -1,
 	3067, 3068, 2770, -1,
 	3068, 2771, 2770, -1,
 	3068, 3069, 2771, -1,
 	3069, 2772, 2771, -1,
 	3069, 3070, 2772, -1,
 	3070, 2773, 2772, -1,
 	3070, 3071, 2773, -1,
 	3071, 2774, 2773, -1,
 	3071, 3072, 2774, -1,
 	3072, 2775, 2774, -1,
 	3072, 3073, 2775, -1,
 	3073, 2776, 2775, -1,
 	3073, 3074, 2776, -1,
 	3074, 2777, 2776, -1,
 	3074, 3075, 2777, -1,
 	3075, 2778, 2777, -1,
 	3075, 3076, 2778, -1,
 	3076, 2779, 2778, -1,
 	3076, 3077, 2779, -1,
 	3077, 2780, 2779, -1,
 	3077, 3078, 2780, -1,
 	3078, 2781, 2780, -1,
 	3078, 3079, 2781, -1,
 	3079, 2782, 2781, -1,
 	3079, 3080, 2782, -1,
 	3080, 2783, 2782, -1,
 	3080, 3081, 2783, -1,
 	3081, 2784, 2783, -1,
 	3081, 3082, 2784, -1,
 	3082, 2785, 2784, -1,
 	3082, 3083, 2785, -1,
 	3083, 2786, 2785, -1,
 	3083, 3084, 2786, -1,
 	3084, 2787, 2786, -1,
 	3084, 3085, 2787, -1,
 	3085, 2788, 2787, -1,
 	3085, 3086, 2788, -1,
 	3086, 2789, 2788, -1,
 	3086, 3087, 2789, -1,
 	3087, 2790, 2789, -1,
 	3087, 3088, 2790, -1,
 	3088, 2791, 2790, -1,
 	3088, 3089, 2791, -1,
 	3089, 2792, 2791, -1,
 	3089, 3090, 2792, -1,
 	3090, 2793, 2792, -1,
 	3090, 3091, 2793, -1,
 	3091, 2794, 2793, -1,
 	3091, 3092, 2794, -1,
 	3092, 2795, 2794, -1,
 	3092, 2796, 2795, -1,
 	3092, 3093, 2796, -1,
 	3093, 2797, 2796, -1,
 	3093, 3094, 2797, -1,
 	3094, 3095, 2797, -1,
 	3095, 2798, 2797, -1,
 	3095, 3096, 2798, -1,
 	3096, 2799, 2798, -1,
 	3096, 3097, 2799, -1,
 	3097, 2800, 2799, -1,
 	3097, 3098, 2800, -1,
 	3098, 2801, 2800, -1,
 	3098, 3099, 2801, -1,
 	3099, 2802, 2801, -1,
 	3099, 3100, 2802, -1,
 	3100, 2803, 2802, -1,
 	3100, 3101, 2803, -1,
 	3101, 2804, 2803, -1,
 	3101, 3102, 2804, -1,
 	3102, 2805, 2804, -1,
 	3102, 3103, 2805, -1,
 	3103, 2806, 2805, -1,
 	3103, 3104, 2806, -1,
 	3104, 2807, 2806, -1,
 	3104, 2808, 2807, -1,
 	3104, 3105, 2808, -1,
 	3105, 3106, 2808, -1,
 	3106, 2809, 2808, -1,
 	3106, 2810, 2809, -1,
 	3106, 3107, 2810, -1,
 	3107, 3108, 2810, -1,
 	3108, 2811, 2810, -1,
 	3108, 3109, 2811, -1,
 	3109, 2812, 2811, -1,
 	3109, 3110, 2812, -1,
 	3110, 2813, 2812, -1,
 	3110, 3111, 2813, -1,
 	3111, 2814, 2813, -1,
 	3111, 3112, 2814, -1,
 	3112, 2815, 2814, -1,
 	3112, 3113, 2815, -1,
 	3113, 2816, 2815, -1,
 	3113, 3114, 2816, -1,
 	3114, 2817, 2816, -1,
 	3114, 2818, 2817, -1,
 	3114, 3115, 2818, -1,
 	3115, 2819, 2818, -1,
 	3115, 3116, 2819, -1,
 	3116, 2820, 2819, -1,
 	3116, 3117, 2820, -1,
 	3117, 2821, 2820, -1,
 	3117, 3118, 2821, -1,
 	3118, 2822, 2821, -1,
 	3118, 3119, 2822, -1,
 	3119, 3120, 2822, -1,
 	3120, 2823, 2822, -1,
 	3120, 2824, 2823, -1,
 	3120, 3121, 2824, -1,
 	3121, 2825, 2824, -1,
 	3121, 3122, 2825, -1,
 	3122, 2826, 2825, -1,
 	3122, 3123, 2826, -1,
 	3123, 2827, 2826, -1,
 	3123, 3124, 2827, -1,
 	3124, 2828, 2827, -1,
 	3124, 3125, 2828, -1,
 	3125, 2829, 2828, -1,
 	3125, 3126, 2829, -1,
 	3126, 2830, 2829, -1,
 	3126, 3127, 2830, -1,
 	3127, 2831, 2830, -1,
 	3127, 3128, 2831, -1,
 	3128, 2832, 2831, -1,
 	3128, 3129, 2832, -1,
 	3129, 2833, 2832, -1,
 	3129, 3130, 2833, -1,
 	3130, 2834, 2833, -1,
 	3130, 3131, 2834, -1,
 	3131, 2835, 2834, -1,
 	3131, 3132, 2835, -1,
 	3132, 2836, 2835, -1,
 	3132, 3133, 2836, -1,
 	3133, 2837, 2836, -1,
 	3133, 3134, 2837, -1,
 	3134, 2838, 2837, -1,
 	3134, 3135, 2838, -1,
 	3135, 2839, 2838, -1,
 	3135, 3136, 2839, -1,
 	3136, 2840, 2839, -1,
 	3136, 3137, 2840, -1,
 	3137, 2841, 2840, -1,
 	3137, 3138, 2841, -1,
 	3138, 2842, 2841, -1,
 	3138, 3139, 2842, -1,
 	3139, 2843, 2842, -1,
 	3139, 3140, 2843, -1,
 	3140, 2844, 2843, -1,
 	3140, 3141, 2844, -1,
 	3141, 2845, 2844, -1,
 	3141, 3142, 2845, -1,
 	3142, 3143, 2845, -1,
 	3143, 2846, 2845, -1,
 	3143, 3144, 2846, -1,
 	3144, 2847, 2846, -1,
 	3144, 2848, 2847, -1,
 	3144, 3145, 2848, -1,
 	3145, 3146, 2848, -1,
 	3146, 2849, 2848, -1,
 	3146, 3147, 2849, -1,
 	3147, 2850, 2849, -1,
 	3147, 3148, 2850, -1,
 	3148, 2851, 2850, -1,
 	3148, 3149, 2851, -1,
 	3149, 2852, 2851, -1,
 	3149, 3150, 2852, -1,
 	3150, 2853, 2852, -1,
 	3150, 3151, 2853, -1,
 	3151, 2854, 2853, -1,
 	3151, 2855, 2854, -1,
 	3151, 3152, 2855, -1,
 	3152, 2856, 2855, -1,
 	3152, 3153, 2856, -1,
 	3153, 3154, 2856, -1,
 	3154, 2857, 2856, -1,
 	3154, 3155, 2857, -1,
 	3155, 2858, 2857, -1,
 	3155, 3156, 2858, -1,
 	3156, 2859, 2858, -1,
 	3156, 3157, 2859, -1,
 	3157, 2860, 2859, -1,
 	3157, 3158, 2860, -1,
 	3158, 2861, 2860, -1,
 	3158, 3159, 2861, -1,
 	3159, 2862, 2861, -1,
 	3159, 3160, 2862, -1,
 	3160, 2863, 2862, -1,
 	3160, 3161, 2863, -1,
 	3161, 2864, 2863, -1,
 	3161, 3162, 2864, -1,
 	3162, 2865, 2864, -1,
 	3162, 2866, 2865, -1,
 	3162, 3163, 2866, -1,
 	3163, 3164, 2866, -1,
 	3164, 2867, 2866, -1,
 	3164, 3165, 2867, -1,
 	3165, 2868, 2867, -1,
 	3165, 3166, 2868, -1,
 	3166, 2869, 2868, -1,
 	3166, 2870, 2869, -1,
 	3166, 2568, 2870, -1,
 	3166, 3167, 2568, -1,
 	3167, 2871, 2568, -1,
 	3168, 2872, 2871, -1,
 	3168, 2873, 2872, -1,
 	3168, 2874, 2873, -1,
 	3168, 3169, 2874, -1,
 	3169, 2875, 2874, -1,
 	3169, 3170, 2875, -1,
 	3170, 2876, 2875, -1,
 	3170, 3171, 2876, -1,
 	3171, 3172, 2876, -1,
 	3172, 2877, 2876, -1,
 	3172, 3173, 2877, -1,
 	3173, 2878, 2877, -1,
 	3173, 3174, 2878, -1,
 	3174, 2879, 2878, -1,
 	3174, 3175, 2879, -1,
 	3175, 2880, 2879, -1,
 	3175, 3176, 2880, -1,
 	3176, 2881, 2880, -1,
 	3176, 3177, 2881, -1,
 	3177, 2882, 2881, -1,
 	3177, 3178, 2882, -1,
 	3178, 2883, 2882, -1,
 	3178, 3179, 2883, -1,
 	3179, 2884, 2883, -1,
 	3179, 3180, 2884, -1,
 	3180, 2885, 2884, -1,
 	3180, 3181, 2885, -1,
 	3181, 2886, 2885, -1,
 	3181, 3182, 2886, -1,
 	3182, 2887, 2886, -1,
 	3182, 3183, 2887, -1,
 	3183, 2888, 2887, -1,
 	3183, 3184, 2888, -1,
 	3184, 2889, 2888, -1,
 	3184, 3185, 2889, -1,
 	3185, 2890, 2889, -1,
 	3185, 3186, 2890, -1,
 	3186, 2891, 2890, -1,
 	3186, 3187, 2891, -1,
 	3187, 2892, 2891, -1,
 	3187, 3188, 2892, -1,
 	3188, 2893, 2892, -1,
 	3188, 3189, 2893, -1,
 	3189, 2894, 2893, -1,
 	3189, 2895, 2894, -1,
 	3189, 3190, 2895, -1,
 	3190, 2896, 2895, -1,
 	3190, 3191, 2896, -1,
 	3191, 2897, 2896, -1,
 	3191, 3192, 2897, -1,
 	3192, 2898, 2897, -1,
 	3192, 3193, 2898, -1,
 	3193, 2899, 2898, -1,
 	3193, 3194, 2899, -1,
 	3194, 2900, 2899, -1,
 	3194, 3195, 2900, -1,
 	3195, 2901, 2900, -1,
 	3195, 3196, 2901, -1,
 	3196, 2902, 2901, -1,
 	3196, 3197, 2902, -1,
 	3197, 2903, 2902, -1,
 	3197, 3198, 2903, -1,
 	3198, 2904, 2903, -1,
 	3198, 3199, 2904, -1,
 	3199, 2905, 2904, -1,
 	3199, 3200, 2905, -1,
 	3200, 3201, 2905, -1,
 	3201, 2906, 2905, -1,
 	3201, 3202, 2906, -1,
 	3202, 2907, 2906, -1,
 	3202, 3203, 2907, -1,
 	3203, 2908, 2907, -1,
 	3203, 3204, 2908, -1,
 	3204, 2909, 2908, -1,
 	3204, 3205, 2909, -1,
 	3205, 2910, 2909, -1,
 	3205, 3206, 2910, -1,
 	3206, 2911, 2910, -1,
 	3206, 3207, 2911, -1,
 	3207, 2912, 2911, -1,
 	3207, 3208, 2912, -1,
 	3208, 2913, 2912, -1,
 	3208, 3209, 2913, -1,
 	3209, 2914, 2913, -1,
 	3209, 3210, 2914, -1,
 	3210, 2915, 2914, -1,
 	3210, 3211, 2915, -1,
 	3211, 2916, 2915, -1,
 	3211, 2917, 2916, -1,
 	3211, 3212, 2917, -1,
 	3212, 2918, 2917, -1,
 	3212, 3213, 2918, -1,
 	3213, 3214, 2918, -1,
 	3214, 2919, 2918, -1,
 	3214, 3215, 2919, -1,
 	3215, 2920, 2919, -1,
 	3215, 3216, 2920, -1,
 	3216, 2921, 2920, -1,
 	3216, 3217, 2921, -1,
 	3217, 2922, 2921, -1,
 	3217, 3218, 2922, -1,
 	3218, 2923, 2922, -1,
 	3218, 3219, 2923, -1,
 	3219, 2924, 2923, -1,
 	3219, 3220, 2924, -1,
 	3220, 2925, 2924, -1,
 	3220, 3221, 2925, -1,
 	3221, 2926, 2925, -1,
 	3221, 3222, 2926, -1,
 	3222, 2927, 2926, -1,
 	3222, 3223, 2927, -1,
 	3223, 2928, 2927, -1,
 	3223, 2929, 2928, -1,
 	3223, 3224, 2929, -1,
 	3224, 2930, 2929, -1,
 	3224, 3225, 2930, -1,
 	3225, 2931, 2930, -1,
 	3225, 3226, 2931, -1,
 	3226, 2932, 2931, -1,
 	3226, 3227, 2932, -1,
 	3227, 3228, 2932, -1,
 	3228, 2933, 2932, -1,
 	3228, 3229, 2933, -1,
 	3229, 2934, 2933, -1,
 	3229, 3230, 2934, -1,
 	3230, 2935, 2934, -1,
 	3230, 3231, 2935, -1,
 	3231, 2936, 2935, -1,
 	3231, 3232, 2936, -1,
 	3232, 2937, 2936, -1,
 	3232, 2938, 2937, -1,
 	3232, 3233, 2938, -1,
 	3233, 3234, 2938, -1,
 	3234, 2939, 2938, -1,
 	3234, 3235, 2939, -1,
 	3235, 2940, 2939, -1,
 	3235, 3236, 2940, -1,
 	3236, 2941, 2940, -1,
 	3236, 3237, 2941, -1,
 	3237, 2942, 2941, -1,
 	3237, 3238, 2942, -1,
 	3238, 2943, 2942, -1,
 	3238, 3239, 2943, -1,
 	3239, 2944, 2943, -1,
 	3239, 3240, 2944, -1,
 	3240, 2945, 2944, -1,
 	3240, 2946, 2945, -1,
 	3240, 3241, 2946, -1,
 	3241, 2947, 2946, -1,
 	3241, 3242, 2947, -1,
 	3242, 2948, 2947, -1,
 	3242, 3243, 2948, -1,
 	3243, 2949, 2948, -1,
 	3243, 3244, 2949, -1,
 	3244, 2950, 2949, -1,
 	3244, 3245, 2950, -1,
 	3245, 2951, 2950, -1,
 	3245, 3246, 2951, -1,
 	3246, 2952, 2951, -1,
 	3246, 3247, 2952, -1,
 	3247, 2953, 2952, -1,
 	3247, 3248, 2953, -1,
 	3248, 2954, 2953, -1,
 	3248, 3249, 2954, -1,
 	3249, 2955, 2954, -1,
 	3249, 3250, 2955, -1,
 	3250, 2956, 2955, -1,
 	3250, 3251, 2956, -1,
 	3251, 2957, 2956, -1,
 	3251, 3252, 2957, -1,
 	3252, 2958, 2957, -1,
 	3252, 3253, 2958, -1,
 	3253, 2959, 2958, -1,
 	3253, 3254, 2959, -1,
 	3254, 2960, 2959, -1,
 	3254, 3255, 2960, -1,
 	3255, 2961, 2960, -1,
 	3255, 3256, 2961, -1,
 	3256, 2962, 2961, -1,
 	3256, 3257, 2962, -1,
 	3257, 2963, 2962, -1,
 	3257, 3258, 2963, -1,
 	3258, 2964, 2963, -1,
 	3258, 2965, 2964, -1,
 	3258, 3259, 2965, -1,
 	3259, 2966, 2965, -1,
 	3259, 2967, 2966, -1,
 	3259, 2968, 2967, -1,
 	3259, 2969, 2968, -1,
 	3259, 2970, 2969, -1,
 	3259, 2971, 2970, -1,
 	3259, 2972, 2971, -1,
 	3259, 2973, 2972, -1,
 	3259, 2974, 2973, -1,
 	3259, 3260, 2974, -1,
 	3260, 2975, 2974, -1,
 	3260, 3261, 2975, -1,
 	3261, 2976, 2975, -1,
 	3261, 3262, 2976, -1,
 	3262, 2977, 2976, -1,
 	3262, 3263, 2977, -1,
 	3263, 2978, 2977, -1,
 	3263, 3264, 2978, -1,
 	3264, 2979, 2978, -1,
 	3264, 3265, 2979, -1,
 	3265, 2980, 2979, -1,
 	3265, 3266, 2980, -1,
 	3266, 2981, 2980, -1,
 	3266, 3267, 2981, -1,
 	3267, 2982, 2981, -1,
 	3267, 3268, 2982, -1,
 	3268, 2983, 2982, -1,
 	3268, 3269, 2983, -1,
 	3269, 2984, 2983, -1,
 	3269, 3270, 2984, -1,
 	3270, 2985, 2984, -1,
 	3270, 2986, 2985, -1,
 	3270, 3271, 2986, -1,
 	3271, 3272, 2986, -1,
 	3272, 2987, 2986, -1,
 	3272, 3273, 2987, -1,
 	3273, 2988, 2987, -1,
 	3273, 3274, 2988, -1,
 	3274, 2989, 2988, -1,
 	3274, 3275, 2989, -1,
 	3275, 2990, 2989, -1,
 	3275, 3276, 2990, -1,
 	3276, 2991, 2990, -1,
 	3276, 3277, 2991, -1,
 	3277, 2992, 2991, -1,
 	3277, 3278, 2992, -1,
 	3278, 2993, 2992, -1,
 	3278, 3279, 2993, -1,
 	3279, 2994, 2993, -1,
 	3279, 3280, 2994, -1,
 	3280, 2995, 2994, -1,
 	3280, 3281, 2995, -1,
 	3281, 2996, 2995, -1,
 	3281, 3282, 2996, -1,
 	3282, 2997, 2996, -1,
 	3282, 3283, 2997, -1,
 	3283, 2998, 2997, -1,
 	3283, 3284, 2998, -1,
 	3284, 2999, 2998, -1,
 	3284, 3285, 2999, -1,
 	3285, 3000, 2999, -1,
 	3285, 3286, 3000, -1,
 	3286, 3001, 3000, -1,
 	3286, 3287, 3001, -1,
 	3287, 3002, 3001, -1,
 	3287, 3003, 3002, -1,
 	3287, 3288, 3003, -1,
 	3288, 3004, 3003, -1,
 	3288, 3289, 3004, -1,
 	3289, 3005, 3004, -1,
 	3289, 3290, 3005, -1,
 	3290, 3006, 3005, -1,
 	3290, 3291, 3006, -1,
 	3291, 3007, 3006, -1,
 	3291, 3292, 3007, -1,
 	3292, 3008, 3007, -1,
 	3292, 3293, 3008, -1,
 	3293, 3294, 3008, -1,
 	3294, 3009, 3008, -1,
 	3294, 3295, 3009, -1,
 	3295, 3010, 3009, -1,
 	3295, 3011, 3010, -1,
 	3295, 3296, 3011, -1,
 	3296, 3012, 3011, -1,
 	3296, 3297, 3012, -1,
 	3297, 3013, 3012, -1,
 	3297, 3298, 3013, -1,
 	3298, 3014, 3013, -1,
 	3298, 3299, 3014, -1,
 	3299, 3015, 3014, -1,
 	3299, 3300, 3015, -1,
 	3300, 3016, 3015, -1,
 	3300, 3301, 3016, -1,
 	3301, 3017, 3016, -1,
 	3301, 3302, 3017, -1,
 	3302, 3018, 3017, -1,
 	3302, 3303, 3018, -1,
 	3303, 3019, 3018, -1,
 	3303, 3304, 3019, -1,
 	3304, 3020, 3019, -1,
 	3304, 3305, 3020, -1,
 	3305, 3021, 3020, -1,
 	3305, 3306, 3021, -1,
 	3306, 3022, 3021, -1,
 	3306, 3307, 3022, -1,
 	3307, 3023, 3022, -1,
 	3307, 3308, 3023, -1,
 	3308, 3024, 3023, -1,
 	3308, 3309, 3024, -1,
 	3309, 3025, 3024, -1,
 	3309, 3310, 3025, -1,
 	3310, 3026, 3025, -1,
 	3310, 3311, 3026, -1,
 	3311, 3027, 3026, -1,
 	3311, 3312, 3027, -1,
 	3312, 3028, 3027, -1,
 	3312, 3313, 3028, -1,
 	3313, 3029, 3028, -1,
 	3313, 3314, 3029, -1,
 	3314, 3030, 3029, -1,
 	3314, 3315, 3030, -1,
 	3315, 3031, 3030, -1,
 	3315, 3316, 3031, -1,
 	3316, 3032, 3031, -1,
 	3316, 3033, 3032, -1,
 	3316, 3317, 3033, -1,
 	3317, 3034, 3033, -1,
 	3317, 3318, 3034, -1,
 	3318, 3035, 3034, -1,
 	3318, 3036, 3035, -1,
 	3318, 3319, 3036, -1,
 	3319, 3037, 3036, -1,
 	3319, 3320, 3037, -1,
 	3320, 3038, 3037, -1,
 	3320, 3321, 3038, -1,
 	3321, 3039, 3038, -1,
 	3321, 3322, 3039, -1,
 	3322, 3040, 3039, -1,
 	3322, 3323, 3040, -1,
 	3323, 3041, 3040, -1,
 	3323, 3324, 3041, -1,
 	3324, 3042, 3041, -1,
 	3324, 3325, 3042, -1,
 	3325, 3043, 3042, -1,
 	3325, 3326, 3043, -1,
 	3326, 3044, 3043, -1,
 	3326, 3327, 3044, -1,
 	3327, 3045, 3044, -1,
 	3327, 3328, 3045, -1,
 	3328, 3046, 3045, -1,
 	3328, 3329, 3046, -1,
 	3329, 3047, 3046, -1,
 	3329, 3330, 3047, -1,
 	3330, 3331, 3047, -1,
 	3331, 3048, 3047, -1,
 	3331, 3332, 3048, -1,
 	3332, 3049, 3048, -1,
 	3332, 3333, 3049, -1,
 	3333, 3050, 3049, -1,
 	3333, 3334, 3050, -1,
 	3334, 3051, 3050, -1,
 	3334, 3335, 3051, -1,
 	3335, 3052, 3051, -1,
 	3335, 3336, 3052, -1,
 	3336, 3053, 3052, -1,
 	3336, 3337, 3053, -1,
 	3337, 3054, 3053, -1,
 	3337, 3338, 3054, -1,
 	3338, 3055, 3054, -1,
 	3338, 3339, 3055, -1,
 	3339, 3056, 3055, -1,
 	3339, 3340, 3056, -1,
 	3340, 3057, 3056, -1,
 	3340, 3341, 3057, -1,
 	3341, 3058, 3057, -1,
 	3341, 3342, 3058, -1,
 	3342, 3059, 3058, -1,
 	3342, 3343, 3059, -1,
 	3343, 3060, 3059, -1,
 	3343, 3344, 3060, -1,
 	3344, 3061, 3060, -1,
 	3344, 3345, 3061, -1,
 	3345, 3062, 3061, -1,
 	3345, 3346, 3062, -1,
 	3346, 3063, 3062, -1,
 	3346, 3347, 3063, -1,
 	3347, 3064, 3063, -1,
 	3347, 3348, 3064, -1,
 	3348, 3065, 3064, -1,
 	3348, 3349, 3065, -1,
 	3349, 3066, 3065, -1,
 	3349, 3350, 3066, -1,
 	3350, 3067, 3066, -1,
 	3350, 3351, 3067, -1,
 	3351, 3068, 3067, -1,
 	3351, 3352, 3068, -1,
 	3352, 3069, 3068, -1,
 	3352, 3353, 3069, -1,
 	3353, 3070, 3069, -1,
 	3353, 3354, 3070, -1,
 	3354, 3071, 3070, -1,
 	3354, 3355, 3071, -1,
 	3355, 3072, 3071, -1,
 	3355, 3356, 3072, -1,
 	3356, 3073, 3072, -1,
 	3356, 3357, 3073, -1,
 	3357, 3074, 3073, -1,
 	3357, 3358, 3074, -1,
 	3358, 3075, 3074, -1,
 	3358, 3359, 3075, -1,
 	3359, 3076, 3075, -1,
 	3359, 3360, 3076, -1,
 	3360, 3077, 3076, -1,
 	3360, 3361, 3077, -1,
 	3361, 3078, 3077, -1,
 	3361, 3362, 3078, -1,
 	3362, 3079, 3078, -1,
 	3362, 3363, 3079, -1,
 	3363, 3080, 3079, -1,
 	3363, 3364, 3080, -1,
 	3364, 3081, 3080, -1,
 	3364, 3365, 3081, -1,
 	3365, 3082, 3081, -1,
 	3365, 3366, 3082, -1,
 	3366, 3083, 3082, -1,
 	3366, 3367, 3083, -1,
 	3367, 3084, 3083, -1,
 	3367, 3368, 3084, -1,
 	3368, 3085, 3084, -1,
 	3368, 3369, 3085, -1,
 	3369, 3086, 3085, -1,
 	3369, 3370, 3086, -1,
 	3370, 3087, 3086, -1,
 	3370, 3371, 3087, -1,
 	3371, 3088, 3087, -1,
 	3371, 3372, 3088, -1,
 	3372, 3089, 3088, -1,
 	3372, 3373, 3089, -1,
 	3373, 3090, 3089, -1,
 	3373, 3374, 3090, -1,
 	3374, 3091, 3090, -1,
 	3374, 3375, 3091, -1,
 	3375, 3092, 3091, -1,
 	3375, 3376, 3092, -1,
 	3376, 3093, 3092, -1,
 	3376, 3377, 3093, -1,
 	3377, 3094, 3093, -1,
 	3377, 3378, 3094, -1,
 	3378, 3095, 3094, -1,
 	3378, 3379, 3095, -1,
 	3379, 3096, 3095, -1,
 	3379, 3380, 3096, -1,
 	3380, 3097, 3096, -1,
 	3380, 3381, 3097, -1,
 	3381, 3098, 3097, -1,
 	3381, 3382, 3098, -1,
 	3382, 3099, 3098, -1,
 	3382, 3383, 3099, -1,
 	3383, 3100, 3099, -1,
 	3383, 3384, 3100, -1,
 	3384, 3101, 3100, -1,
 	3384, 3385, 3101, -1,
 	3385, 3102, 3101, -1,
 	3385, 3386, 3102, -1,
 	3386, 3103, 3102, -1,
 	3386, 3387, 3103, -1,
 	3387, 3104, 3103, -1,
 	3387, 3105, 3104, -1,
 	3387, 3388, 3105, -1,
 	3388, 3389, 3105, -1,
 	3389, 3106, 3105, -1,
 	3389, 3390, 3106, -1,
 	3390, 3107, 3106, -1,
 	3390, 3391, 3107, -1,
 	3391, 3108, 3107, -1,
 	3391, 3392, 3108, -1,
 	3392, 3109, 3108, -1,
 	3392, 3393, 3109, -1,
 	3393, 3110, 3109, -1,
 	3393, 3394, 3110, -1,
 	3394, 3111, 3110, -1,
 	3394, 3112, 3111, -1,
 	3394, 3395, 3112, -1,
 	3395, 3113, 3112, -1,
 	3395, 3396, 3113, -1,
 	3396, 3397, 3113, -1,
 	3397, 3114, 3113, -1,
 	3397, 3115, 3114, -1,
 	3397, 3398, 3115, -1,
 	3398, 3116, 3115, -1,
 	3398, 3399, 3116, -1,
 	3399, 3117, 3116, -1,
 	3399, 3400, 3117, -1,
 	3400, 3118, 3117, -1,
 	3400, 3401, 3118, -1,
 	3401, 3119, 3118, -1,
 	3401, 3402, 3119, -1,
 	3402, 3120, 3119, -1,
 	3402, 3403, 3120, -1,
 	3403, 3121, 3120, -1,
 	3403, 3404, 3121, -1,
 	3404, 3122, 3121, -1,
 	3404, 3405, 3122, -1,
 	3405, 3123, 3122, -1,
 	3405, 3406, 3123, -1,
 	3406, 3124, 3123, -1,
 	3406, 3407, 3124, -1,
 	3407, 3125, 3124, -1,
 	3407, 3408, 3125, -1,
 	3408, 3126, 3125, -1,
 	3408, 3409, 3126, -1,
 	3409, 3127, 3126, -1,
 	3409, 3410, 3127, -1,
 	3410, 3128, 3127, -1,
 	3410, 3411, 3128, -1,
 	3411, 3129, 3128, -1,
 	3411, 3412, 3129, -1,
 	3412, 3130, 3129, -1,
 	3412, 3413, 3130, -1,
 	3413, 3131, 3130, -1,
 	3413, 3414, 3131, -1,
 	3414, 3132, 3131, -1,
 	3414, 3415, 3132, -1,
 	3415, 3133, 3132, -1,
 	3415, 3416, 3133, -1,
 	3416, 3134, 3133, -1,
 	3416, 3417, 3134, -1,
 	3417, 3135, 3134, -1,
 	3417, 3418, 3135, -1,
 	3418, 3136, 3135, -1,
 	3418, 3419, 3136, -1,
 	3419, 3137, 3136, -1,
 	3419, 3420, 3137, -1,
 	3420, 3138, 3137, -1,
 	3420, 3421, 3138, -1,
 	3421, 3139, 3138, -1,
 	3421, 3422, 3139, -1,
 	3422, 3140, 3139, -1,
 	3422, 3423, 3140, -1,
 	3423, 3141, 3140, -1,
 	3423, 3424, 3141, -1,
 	3424, 3142, 3141, -1,
 	3424, 3425, 3142, -1,
 	3425, 3143, 3142, -1,
 	3425, 3426, 3143, -1,
 	3426, 3427, 3143, -1,
 	3427, 3144, 3143, -1,
 	3427, 3428, 3144, -1,
 	3428, 3145, 3144, -1,
 	3428, 3429, 3145, -1,
 	3429, 3146, 3145, -1,
 	3429, 3430, 3146, -1,
 	3430, 3147, 3146, -1,
 	3430, 3431, 3147, -1,
 	3431, 3148, 3147, -1,
 	3431, 3149, 3148, -1,
 	3431, 3432, 3149, -1,
 	3432, 3150, 3149, -1,
 	3432, 3433, 3150, -1,
 	3433, 3151, 3150, -1,
 	3433, 3434, 3151, -1,
 	3434, 3152, 3151, -1,
 	3434, 3435, 3152, -1,
 	3435, 3153, 3152, -1,
 	3435, 3436, 3153, -1,
 	3436, 3154, 3153, -1,
 	3436, 3437, 3154, -1,
 	3437, 3155, 3154, -1,
 	3437, 3438, 3155, -1,
 	3438, 3156, 3155, -1,
 	3438, 3439, 3156, -1,
 	3439, 3440, 3156, -1,
 	3440, 3441, 3156, -1,
 	3441, 3157, 3156, -1,
 	3441, 3442, 3157, -1,
 	3442, 3158, 3157, -1,
 	3442, 3443, 3158, -1,
 	3443, 3444, 3158, -1,
 	3444, 3159, 3158, -1,
 	3444, 3445, 3159, -1,
 	3445, 3160, 3159, -1,
 	3445, 3161, 3160, -1,
 	3445, 3446, 3161, -1,
 	3446, 3162, 3161, -1,
 	3446, 3163, 3162, -1,
 	3446, 3164, 3163, -1,
 	3446, 3165, 3164, -1,
 	3446, 3447, 3165, -1,
 	3447, 3166, 3165, -1,
 	3447, 3167, 3166, -1,
 	3447, 2871, 3167, -1,
 	3447, 3448, 2871, -1,
 	3448, 3168, 2871, -1,
 	3449, 3450, 3168, -1,
 	3450, 3451, 3168, -1,
 	3451, 3452, 3168, -1,
 	3452, 3169, 3168, -1,
 	3452, 3453, 3169, -1,
 	3453, 3170, 3169, -1,
 	3453, 3454, 3170, -1,
 	3454, 3171, 3170, -1,
 	3454, 3455, 3171, -1,
 	3455, 3172, 3171, -1,
 	3455, 3456, 3172, -1,
 	3456, 3173, 3172, -1,
 	3456, 3457, 3173, -1,
 	3457, 3174, 3173, -1,
 	3457, 3175, 3174, -1,
 	3457, 3458, 3175, -1,
 	3458, 3459, 3175, -1,
 	3459, 3176, 3175, -1,
 	3459, 3460, 3176, -1,
 	3460, 3461, 3176, -1,
 	3461, 3177, 3176, -1,
 	3461, 3462, 3177, -1,
 	3462, 3178, 3177, -1,
 	3462, 3179, 3178, -1,
 	3462, 3463, 3179, -1,
 	3463, 3180, 3179, -1,
 	3463, 3464, 3180, -1,
 	3464, 3181, 3180, -1,
 	3464, 3465, 3181, -1,
 	3465, 3182, 3181, -1,
 	3465, 3466, 3182, -1,
 	3466, 3183, 3182, -1,
 	3466, 3467, 3183, -1,
 	3467, 3184, 3183, -1,
 	3467, 3468, 3184, -1,
 	3468, 3185, 3184, -1,
 	3468, 3469, 3185, -1,
 	3469, 3186, 3185, -1,
 	3469, 3470, 3186, -1,
 	3470, 3187, 3186, -1,
 	3470, 3471, 3187, -1,
 	3471, 3472, 3187, -1,
 	3472, 3188, 3187, -1,
 	3472, 3473, 3188, -1,
 	3473, 3189, 3188, -1,
 	3473, 3190, 3189, -1,
 	3473, 3474, 3190, -1,
 	3474, 3191, 3190, -1,
 	3474, 3475, 3191, -1,
 	3475, 3192, 3191, -1,
 	3475, 3476, 3192, -1,
 	3476, 3193, 3192, -1,
 	3476, 3477, 3193, -1,
 	3477, 3194, 3193, -1,
 	3477, 3478, 3194, -1,
 	3478, 3195, 3194, -1,
 	3478, 3479, 3195, -1,
 	3479, 3196, 3195, -1,
 	3479, 3480, 3196, -1,
 	3480, 3197, 3196, -1,
 	3480, 3481, 3197, -1,
 	3481, 3482, 3197, -1,
 	3482, 3198, 3197, -1,
 	3482, 3483, 3198, -1,
 	3483, 3199, 3198, -1,
 	3483, 3484, 3199, -1,
 	3484, 3200, 3199, -1,
 	3484, 3201, 3200, -1,
 	3484, 3485, 3201, -1,
 	3485, 3486, 3201, -1,
 	3486, 3202, 3201, -1,
 	3486, 3203, 3202, -1,
 	3486, 3487, 3203, -1,
 	3487, 3204, 3203, -1,
 	3487, 3488, 3204, -1,
 	3488, 3205, 3204, -1,
 	3488, 3489, 3205, -1,
 	3489, 3206, 3205, -1,
 	3489, 3490, 3206, -1,
 	3490, 3207, 3206, -1,
 	3490, 3491, 3207, -1,
 	3491, 3208, 3207, -1,
 	3491, 3492, 3208, -1,
 	3492, 3209, 3208, -1,
 	3492, 3493, 3209, -1,
 	3493, 3210, 3209, -1,
 	3493, 3494, 3210, -1,
 	3494, 3211, 3210, -1,
 	3494, 3495, 3211, -1,
 	3495, 3212, 3211, -1,
 	3495, 3496, 3212, -1,
 	3496, 3213, 3212, -1,
 	3496, 3497, 3213, -1,
 	3497, 3214, 3213, -1,
 	3497, 3498, 3214, -1,
 	3498, 3215, 3214, -1,
 	3498, 3499, 3215, -1,
 	3499, 3216, 3215, -1,
 	3499, 3500, 3216, -1,
 	3500, 3217, 3216, -1,
 	3500, 3501, 3217, -1,
 	3501, 3218, 3217, -1,
 	3501, 3502, 3218, -1,
 	3502, 3219, 3218, -1,
 	3502, 3503, 3219, -1,
 	3503, 3220, 3219, -1,
 	3503, 3504, 3220, -1,
 	3504, 3221, 3220, -1,
 	3504, 3505, 3221, -1,
 	3505, 3222, 3221, -1,
 	3505, 3506, 3222, -1,
 	3506, 3223, 3222, -1,
 	3506, 3507, 3223, -1,
 	3507, 3224, 3223, -1,
 	3507, 3508, 3224, -1,
 	3508, 3225, 3224, -1,
 	3508, 3509, 3225, -1,
 	3509, 3226, 3225, -1,
 	3509, 3510, 3226, -1,
 	3510, 3227, 3226, -1,
 	3510, 3511, 3227, -1,
 	3511, 3228, 3227, -1,
 	3511, 3512, 3228, -1,
 	3512, 3229, 3228, -1,
 	3512, 3513, 3229, -1,
 	3513, 3230, 3229, -1,
 	3513, 3514, 3230, -1,
 	3514, 3231, 3230, -1,
 	3514, 3515, 3231, -1,
 	3515, 3232, 3231, -1,
 	3515, 3516, 3232, -1,
 	3516, 3233, 3232, -1,
 	3516, 3517, 3233, -1,
 	3517, 3234, 3233, -1,
 	3517, 3518, 3234, -1,
 	3518, 3235, 3234, -1,
 	3518, 3236, 3235, -1,
 	3518, 3519, 3236, -1,
 	3519, 3237, 3236, -1,
 	3519, 3520, 3237, -1,
 	3520, 3238, 3237, -1,
 	3520, 3521, 3238, -1,
 	3521, 3239, 3238, -1,
 	3521, 3522, 3239, -1,
 	3522, 3240, 3239, -1,
 	3522, 3523, 3240, -1,
 	3523, 3241, 3240, -1,
 	3523, 3524, 3241, -1,
 	3524, 3242, 3241, -1,
 	3524, 3525, 3242, -1,
 	3525, 3243, 3242, -1,
 	3525, 3526, 3243, -1,
 	3526, 3244, 3243, -1,
 	3526, 3527, 3244, -1,
 	3527, 3245, 3244, -1,
 	3527, 3528, 3245, -1,
 	3528, 3246, 3245, -1,
 	3528, 3529, 3246, -1,
 	3529, 3530, 3246, -1,
 	3530, 3247, 3246, -1,
 	3530, 3531, 3247, -1,
 	3531, 3248, 3247, -1,
 	3531, 3532, 3248, -1,
 	3532, 3249, 3248, -1,
 	3532, 3533, 3249, -1,
 	3533, 3250, 3249, -1,
 	3533, 3534, 3250, -1,
 	3534, 3251, 3250, -1,
 	3534, 3535, 3251, -1,
 	3535, 3252, 3251, -1,
 	3535, 3536, 3252, -1,
 	3536, 3253, 3252, -1,
 	3536, 3537, 3253, -1,
 	3537, 3254, 3253, -1,
 	3537, 3538, 3254, -1,
 	3538, 3255, 3254, -1,
 	3538, 3539, 3255, -1,
 	3539, 3256, 3255, -1,
 	3539, 3257, 3256, -1,
 	3539, 3540, 3257, -1,
 	3540, 3258, 3257, -1,
 	3540, 3541, 3258, -1,
 	3541, 3259, 3258, -1,
 	3541, 3542, 3259, -1,
 	3542, 3260, 3259, -1,
 	3542, 3543, 3260, -1,
 	3543, 3544, 3260, -1,
 	3544, 3545, 3260, -1,
 	3545, 3546, 3260, -1,
 	3546, 3261, 3260, -1,
 	3546, 3547, 3261, -1,
 	3547, 3262, 3261, -1,
 	3547, 3548, 3262, -1,
 	3548, 3263, 3262, -1,
 	3548, 3549, 3263, -1,
 	3549, 3264, 3263, -1,
 	3549, 3550, 3264, -1,
 	3550, 3265, 3264, -1,
 	3550, 3551, 3265, -1,
 	3551, 3266, 3265, -1,
 	3551, 3552, 3266, -1,
 	3552, 3267, 3266, -1,
 	3552, 3553, 3267, -1,
 	3553, 3268, 3267, -1,
 	3553, 3554, 3268, -1,
 	3554, 3269, 3268, -1,
 	3554, 3555, 3269, -1,
 	3555, 3270, 3269, -1,
 	3555, 3556, 3270, -1,
 	3556, 3271, 3270, -1,
 	3556, 3557, 3271, -1,
 	3557, 3272, 3271, -1,
 	3557, 3558, 3272, -1,
 	3558, 3273, 3272, -1,
 	3558, 3559, 3273, -1,
 	3559, 3274, 3273, -1,
 	3559, 3560, 3274, -1,
 	3560, 3275, 3274, -1,
 	3560, 3561, 3275, -1,
 	3561, 3276, 3275, -1,
 	3561, 3562, 3276, -1,
 	3562, 3277, 3276, -1,
 	3562, 3563, 3277, -1,
 	3563, 3278, 3277, -1,
 	3563, 3564, 3278, -1,
 	3564, 3279, 3278, -1,
 	3564, 3565, 3279, -1,
 	3565, 3280, 3279, -1,
 	3565, 3566, 3280, -1,
 	3566, 3281, 3280, -1,
 	3566, 3567, 3281, -1,
 	3567, 3282, 3281, -1,
 	3567, 3568, 3282, -1,
 	3568, 3283, 3282, -1,
 	3568, 3569, 3283, -1,
 	3569, 3284, 3283, -1,
 	3569, 3570, 3284, -1,
 	3570, 3285, 3284, -1,
 	3570, 3571, 3285, -1,
 	3571, 3286, 3285, -1,
 	3571, 3572, 3286, -1,
 	3572, 3287, 3286, -1,
 	3572, 3573, 3287, -1,
 	3573, 3288, 3287, -1,
 	3573, 3574, 3288, -1,
 	3574, 3289, 3288, -1,
 	3574, 3575, 3289, -1,
 	3575, 3290, 3289, -1,
 	3575, 3576, 3290, -1,
 	3576, 3291, 3290, -1,
 	3576, 3577, 3291, -1,
 	3577, 3292, 3291, -1,
 	3577, 3578, 3292, -1,
 	3578, 3293, 3292, -1,
 	3578, 3579, 3293, -1,
 	3579, 3294, 3293, -1,
 	3579, 3580, 3294, -1,
 	3580, 3295, 3294, -1,
 	3580, 3581, 3295, -1,
 	3581, 3296, 3295, -1,
 	3581, 3582, 3296, -1,
 	3582, 3297, 3296, -1,
 	3582, 3583, 3297, -1,
 	3583, 3298, 3297, -1,
 	3583, 3584, 3298, -1,
 	3584, 3299, 3298, -1,
 	3584, 3585, 3299, -1,
 	3585, 3300, 3299, -1,
 	3585, 3586, 3300, -1,
 	3586, 3301, 3300, -1,
 	3586, 3587, 3301, -1,
 	3587, 3302, 3301, -1,
 	3587, 3588, 3302, -1,
 	3588, 3303, 3302, -1,
 	3588, 3589, 3303, -1,
 	3589, 3590, 3303, -1,
 	3590, 3304, 3303, -1,
 	3590, 3591, 3304, -1,
 	3591, 3305, 3304, -1,
 	3591, 3592, 3305, -1,
 	3592, 3306, 3305, -1,
 	3592, 3307, 3306, -1,
 	3592, 3593, 3307, -1,
 	3593, 3594, 3307, -1,
 	3594, 3308, 3307, -1,
 	3594, 3595, 3308, -1,
 	3595, 3309, 3308, -1,
 	3595, 3596, 3309, -1,
 	3596, 3310, 3309, -1,
 	3596, 3597, 3310, -1,
 	3597, 3311, 3310, -1,
 	3597, 3598, 3311, -1,
 	3598, 3312, 3311, -1,
 	3598, 3599, 3312, -1,
 	3599, 3313, 3312, -1,
 	3599, 3600, 3313, -1,
 	3600, 3314, 3313, -1,
 	3600, 3601, 3314, -1,
 	3601, 3315, 3314, -1,
 	3601, 3602, 3315, -1,
 	3602, 3316, 3315, -1,
 	3602, 3603, 3316, -1,
 	3603, 3317, 3316, -1,
 	3603, 3604, 3317, -1,
 	3604, 3318, 3317, -1,
 	3604, 3605, 3318, -1,
 	3605, 3606, 3318, -1,
 	3606, 3319, 3318, -1,
 	3606, 3607, 3319, -1,
 	3607, 3320, 3319, -1,
 	3607, 3608, 3320, -1,
 	3608, 3321, 3320, -1,
 	3608, 3609, 3321, -1,
 	3609, 3322, 3321, -1,
 	3609, 3610, 3322, -1,
 	3610, 3323, 3322, -1,
 	3610, 3611, 3323, -1,
 	3611, 3324, 3323, -1,
 	3611, 3612, 3324, -1,
 	3612, 3325, 3324, -1,
 	3612, 3613, 3325, -1,
 	3613, 3326, 3325, -1,
 	3613, 3614, 3326, -1,
 	3614, 3327, 3326, -1,
 	3614, 3615, 3327, -1,
 	3615, 3328, 3327, -1,
 	3615, 3616, 3328, -1,
 	3616, 3329, 3328, -1,
 	3616, 3617, 3329, -1,
 	3617, 3330, 3329, -1,
 	3617, 3618, 3330, -1,
 	3618, 3331, 3330, -1,
 	3618, 3619, 3331, -1,
 	3619, 3332, 3331, -1,
 	3619, 3620, 3332, -1,
 	3620, 3333, 3332, -1,
 	3620, 3621, 3333, -1,
 	3621, 3334, 3333, -1,
 	3621, 3622, 3334, -1,
 	3622, 3335, 3334, -1,
 	3622, 3623, 3335, -1,
 	3623, 3336, 3335, -1,
 	3623, 3624, 3336, -1,
 	3624, 3337, 3336, -1,
 	3624, 3625, 3337, -1,
 	3625, 3338, 3337, -1,
 	3625, 3626, 3338, -1,
 	3626, 3339, 3338, -1,
 	3626, 3627, 3339, -1,
 	3627, 3340, 3339, -1,
 	3627, 3628, 3340, -1,
 	3628, 3341, 3340, -1,
 	3628, 3629, 3341, -1,
 	3629, 3342, 3341, -1,
 	3629, 3343, 3342, -1,
 	3629, 3630, 3343, -1,
 	3630, 3631, 3343, -1,
 	3631, 3344, 3343, -1,
 	3631, 3632, 3344, -1,
 	3632, 3345, 3344, -1,
 	3632, 3633, 3345, -1,
 	3633, 3346, 3345, -1,
 	3633, 3634, 3346, -1,
 	3634, 3347, 3346, -1,
 	3634, 3635, 3347, -1,
 	3635, 3348, 3347, -1,
 	3635, 3636, 3348, -1,
 	3636, 3349, 3348, -1,
 	3636, 3637, 3349, -1,
 	3637, 3350, 3349, -1,
 	3637, 3638, 3350, -1,
 	3638, 3351, 3350, -1,
 	3638, 3352, 3351, -1,
 	3638, 3639, 3352, -1,
 	3639, 3640, 3352, -1,
 	3640, 3353, 3352, -1,
 	3640, 3641, 3353, -1,
 	3641, 3354, 3353, -1,
 	3641, 3642, 3354, -1,
 	3642, 3355, 3354, -1,
 	3642, 3643, 3355, -1,
 	3643, 3356, 3355, -1,
 	3643, 3644, 3356, -1,
 	3644, 3357, 3356, -1,
 	3644, 3645, 3357, -1,
 	3645, 3358, 3357, -1,
 	3645, 3646, 3358, -1,
 	3646, 3359, 3358, -1,
 	3646, 3647, 3359, -1,
 	3647, 3360, 3359, -1,
 	3647, 3648, 3360, -1,
 	3648, 3361, 3360, -1,
 	3648, 3649, 3361, -1,
 	3649, 3362, 3361, -1,
 	3649, 3650, 3362, -1,
 	3650, 3363, 3362, -1,
 	3650, 3651, 3363, -1,
 	3651, 3364, 3363, -1,
 	3651, 3652, 3364, -1,
 	3652, 3365, 3364, -1,
 	3652, 3653, 3365, -1,
 	3653, 3366, 3365, -1,
 	3653, 3654, 3366, -1,
 	3654, 3367, 3366, -1,
 	3654, 3655, 3367, -1,
 	3655, 3368, 3367, -1,
 	3655, 3656, 3368, -1,
 	3656, 3369, 3368, -1,
 	3656, 3657, 3369, -1,
 	3657, 3370, 3369, -1,
 	3657, 3371, 3370, -1,
 	3657, 3658, 3371, -1,
 	3658, 3372, 3371, -1,
 	3658, 3659, 3372, -1,
 	3659, 3373, 3372, -1,
 	3659, 3660, 3373, -1,
 	3660, 3374, 3373, -1,
 	3660, 3661, 3374, -1,
 	3661, 3375, 3374, -1,
 	3661, 3662, 3375, -1,
 	3662, 3376, 3375, -1,
 	3662, 3663, 3376, -1,
 	3663, 3664, 3376, -1,
 	3664, 3377, 3376, -1,
 	3664, 3665, 3377, -1,
 	3665, 3378, 3377, -1,
 	3665, 3666, 3378, -1,
 	3666, 3379, 3378, -1,
 	3666, 3667, 3379, -1,
 	3667, 3380, 3379, -1,
 	3667, 3668, 3380, -1,
 	3668, 3381, 3380, -1,
 	3668, 3669, 3381, -1,
 	3669, 3382, 3381, -1,
 	3669, 3670, 3382, -1,
 	3670, 3383, 3382, -1,
 	3670, 3671, 3383, -1,
 	3671, 3384, 3383, -1,
 	3671, 3672, 3384, -1,
 	3672, 3385, 3384, -1,
 	3672, 3673, 3385, -1,
 	3673, 3386, 3385, -1,
 	3673, 3674, 3386, -1,
 	3674, 3387, 3386, -1,
 	3674, 3675, 3387, -1,
 	3675, 3388, 3387, -1,
 	3675, 3676, 3388, -1,
 	3676, 3389, 3388, -1,
 	3676, 3677, 3389, -1,
 	3677, 3390, 3389, -1,
 	3677, 3678, 3390, -1,
 	3678, 3391, 3390, -1,
 	3678, 3679, 3391, -1,
 	3679, 3392, 3391, -1,
 	3679, 3680, 3392, -1,
 	3680, 3393, 3392, -1,
 	3680, 3681, 3393, -1,
 	3681, 3394, 3393, -1,
 	3681, 3682, 3394, -1,
 	3682, 3395, 3394, -1,
 	3682, 3683, 3395, -1,
 	3683, 3396, 3395, -1,
 	3683, 3684, 3396, -1,
 	3684, 3397, 3396, -1,
 	3684, 3685, 3397, -1,
 	3685, 3398, 3397, -1,
 	3685, 3686, 3398, -1,
 	3686, 3399, 3398, -1,
 	3686, 3687, 3399, -1,
 	3687, 3400, 3399, -1,
 	3687, 3688, 3400, -1,
 	3688, 3401, 3400, -1,
 	3688, 3689, 3401, -1,
 	3689, 3402, 3401, -1,
 	3689, 3690, 3402, -1,
 	3690, 3403, 3402, -1,
 	3690, 3691, 3403, -1,
 	3691, 3404, 3403, -1,
 	3691, 3692, 3404, -1,
 	3692, 3405, 3404, -1,
 	3692, 3693, 3405, -1,
 	3693, 3406, 3405, -1,
 	3693, 3694, 3406, -1,
 	3694, 3407, 3406, -1,
 	3694, 3695, 3407, -1,
 	3695, 3408, 3407, -1,
 	3695, 3696, 3408, -1,
 	3696, 3409, 3408, -1,
 	3696, 3697, 3409, -1,
 	3697, 3410, 3409, -1,
 	3697, 3411, 3410, -1,
 	3697, 3698, 3411, -1,
 	3698, 3699, 3411, -1,
 	3699, 3412, 3411, -1,
 	3699, 3700, 3412, -1,
 	3700, 3413, 3412, -1,
 	3700, 3701, 3413, -1,
 	3701, 3414, 3413, -1,
 	3701, 3702, 3414, -1,
 	3702, 3415, 3414, -1,
 	3702, 3703, 3415, -1,
 	3703, 3416, 3415, -1,
 	3703, 3704, 3416, -1,
 	3704, 3417, 3416, -1,
 	3704, 3705, 3417, -1,
 	3705, 3418, 3417, -1,
 	3705, 3706, 3418, -1,
 	3706, 3419, 3418, -1,
 	3706, 3707, 3419, -1,
 	3707, 3420, 3419, -1,
 	3707, 3708, 3420, -1,
 	3708, 3421, 3420, -1,
 	3708, 3709, 3421, -1,
 	3709, 3422, 3421, -1,
 	3709, 3710, 3422, -1,
 	3710, 3423, 3422, -1,
 	3710, 3711, 3423, -1,
 	3711, 3424, 3423, -1,
 	3711, 3712, 3424, -1,
 	3712, 3425, 3424, -1,
 	3712, 3713, 3425, -1,
 	3713, 3426, 3425, -1,
 	3713, 3714, 3426, -1,
 	3714, 3715, 3426, -1,
 	3715, 3427, 3426, -1,
 	3715, 3716, 3427, -1,
 	3716, 3428, 3427, -1,
 	3716, 3717, 3428, -1,
 	3717, 3429, 3428, -1,
 	3717, 3430, 3429, -1,
 	3717, 3718, 3430, -1,
 	3718, 3431, 3430, -1,
 	3718, 3719, 3431, -1,
 	3719, 3432, 3431, -1,
 	3719, 3720, 3432, -1,
 	3720, 3433, 3432, -1,
 	3720, 3721, 3433, -1,
 	3721, 3434, 3433, -1,
 	3721, 3722, 3434, -1,
 	3722, 3435, 3434, -1,
 	3722, 3723, 3435, -1,
 	3723, 3436, 3435, -1,
 	3723, 3437, 3436, -1,
 	3723, 3724, 3437, -1,
 	3724, 3438, 3437, -1,
 	3724, 3725, 3438, -1,
 	3725, 3439, 3438, -1,
 	3725, 3726, 3439, -1,
 	3726, 3727, 3439, -1,
 	3727, 3440, 3439, -1,
 	3727, 3728, 3440, -1,
 	3728, 3441, 3440, -1,
 	3728, 3729, 3441, -1,
 	3729, 3442, 3441, -1,
 	3729, 3730, 3442, -1,
 	3730, 3443, 3442, -1,
 	3730, 3731, 3443, -1,
 	3731, 3444, 3443, -1,
 	3731, 3732, 3444, -1,
 	3732, 3449, 3444, -1,
 	3449, 3445, 3444, -1,
 	3449, 3446, 3445, -1,
 	3449, 3447, 3446, -1,
 	3449, 3448, 3447, -1,
 	3449, 3168, 3448, -1,
 	3733, 3450, 3449, -1,
 	3733, 3451, 3450, -1,
 	3733, 3452, 3451, -1,
 	3733, 3734, 3452, -1,
 	3734, 3453, 3452, -1,
 	3734, 3735, 3453, -1,
 	3735, 3454, 3453, -1,
 	3735, 3736, 3454, -1,
 	3736, 3455, 3454, -1,
 	3736, 3737, 3455, -1,
 	3737, 3456, 3455, -1,
 	3737, 3738, 3456, -1,
 	3738, 3457, 3456, -1,
 	3738, 3739, 3457, -1,
 	3739, 3458, 3457, -1,
 	3739, 3740, 3458, -1,
 	3740, 3459, 3458, -1,
 	3740, 3741, 3459, -1,
 	3741, 3460, 3459, -1,
 	3741, 3742, 3460, -1,
 	3742, 3461, 3460, -1,
 	3742, 3743, 3461, -1,
 	3743, 3462, 3461, -1,
 	3743, 3744, 3462, -1,
 	3744, 3463, 3462, -1,
 	3744, 3745, 3463, -1,
 	3745, 3464, 3463, -1,
 	3745, 3746, 3464, -1,
 	3746, 3465, 3464, -1,
 	3746, 3747, 3465, -1,
 	3747, 3466, 3465, -1,
 	3747, 3748, 3466, -1,
 	3748, 3467, 3466, -1,
 	3748, 3749, 3467, -1,
 	3749, 3468, 3467, -1,
 	3749, 3750, 3468, -1,
 	3750, 3469, 3468, -1,
 	3750, 3751, 3469, -1,
 	3751, 3470, 3469, -1,
 	3751, 3752, 3470, -1,
 	3752, 3471, 3470, -1,
 	3752, 3753, 3471, -1,
 	3753, 3472, 3471, -1,
 	3753, 3754, 3472, -1,
 	3754, 3473, 3472, -1,
 	3754, 3755, 3473, -1,
 	3755, 3474, 3473, -1,
 	3755, 3756, 3474, -1,
 	3756, 3475, 3474, -1,
 	3756, 3757, 3475, -1,
 	3757, 3476, 3475, -1,
 	3757, 3758, 3476, -1,
 	3758, 3477, 3476, -1,
 	3758, 3759, 3477, -1,
 	3759, 3478, 3477, -1,
 	3759, 3760, 3478, -1,
 	3760, 3479, 3478, -1,
 	3760, 3761, 3479, -1,
 	3761, 3480, 3479, -1,
 	3761, 3762, 3480, -1,
 	3762, 3481, 3480, -1,
 	3762, 3763, 3481, -1,
 	3763, 3482, 3481, -1,
 	3763, 3764, 3482, -1,
 	3764, 3483, 3482, -1,
 	3764, 3765, 3483, -1,
 	3765, 3484, 3483, -1,
 	3765, 3766, 3484, -1,
 	3766, 3485, 3484, -1,
 	3766, 3767, 3485, -1,
 	3767, 3486, 3485, -1,
 	3767, 3768, 3486, -1,
 	3768, 3487, 3486, -1,
 	3768, 3769, 3487, -1,
 	3769, 3488, 3487, -1,
 	3769, 3770, 3488, -1,
 	3770, 3489, 3488, -1,
 	3770, 3771, 3489, -1,
 	3771, 3490, 3489, -1,
 	3771, 3772, 3490, -1,
 	3772, 3491, 3490, -1,
 	3772, 3773, 3491, -1,
 	3773, 3492, 3491, -1,
 	3773, 3774, 3492, -1,
 	3774, 3493, 3492, -1,
 	3774, 3775, 3493, -1,
 	3775, 3494, 3493, -1,
 	3775, 3776, 3494, -1,
 	3776, 3495, 3494, -1,
 	3776, 3496, 3495, -1,
 	3776, 3777, 3496, -1,
 	3777, 3497, 3496, -1,
 	3777, 3778, 3497, -1,
 	3778, 3498, 3497, -1,
 	3778, 3779, 3498, -1,
 	3779, 3499, 3498, -1,
 	3779, 3780, 3499, -1,
 	3780, 3781, 3499, -1,
 	3781, 3500, 3499, -1,
 	3781, 3782, 3500, -1,
 	3782, 3501, 3500, -1,
 	3782, 3783, 3501, -1,
 	3783, 3502, 3501, -1,
 	3783, 3784, 3502, -1,
 	3784, 3503, 3502, -1,
 	3784, 3785, 3503, -1,
 	3785, 3504, 3503, -1,
 	3785, 3786, 3504, -1,
 	3786, 3505, 3504, -1,
 	3786, 3787, 3505, -1,
 	3787, 3506, 3505, -1,
 	3787, 3788, 3506, -1,
 	3788, 3507, 3506, -1,
 	3788, 3789, 3507, -1,
 	3789, 3508, 3507, -1,
 	3789, 3790, 3508, -1,
 	3790, 3509, 3508, -1,
 	3790, 3791, 3509, -1,
 	3791, 3510, 3509, -1,
 	3791, 3792, 3510, -1,
 	3792, 3511, 3510, -1,
 	3792, 3793, 3511, -1,
 	3793, 3512, 3511, -1,
 	3793, 3794, 3512, -1,
 	3794, 3513, 3512, -1,
 	3794, 3514, 3513, -1,
 	3794, 3795, 3514, -1,
 	3795, 3515, 3514, -1,
 	3795, 3796, 3515, -1,
 	3796, 3516, 3515, -1,
 	3796, 3517, 3516, -1,
 	3796, 3797, 3517, -1,
 	3797, 3798, 3517, -1,
 	3798, 3518, 3517, -1,
 	3798, 3799, 3518, -1,
 	3799, 3519, 3518, -1,
 	3799, 3800, 3519, -1,
 	3800, 3520, 3519, -1,
 	3800, 3801, 3520, -1,
 	3801, 3521, 3520, -1,
 	3801, 3802, 3521, -1,
 	3802, 3522, 3521, -1,
 	3802, 3803, 3522, -1,
 	3803, 3523, 3522, -1,
 	3803, 3804, 3523, -1,
 	3804, 3524, 3523, -1,
 	3804, 3805, 3524, -1,
 	3805, 3525, 3524, -1,
 	3805, 3806, 3525, -1,
 	3806, 3526, 3525, -1,
 	3806, 3807, 3526, -1,
 	3807, 3527, 3526, -1,
 	3807, 3808, 3527, -1,
 	3808, 3528, 3527, -1,
 	3808, 3809, 3528, -1,
 	3809, 3529, 3528, -1,
 	3809, 3810, 3529, -1,
 	3810, 3530, 3529, -1,
 	3810, 3811, 3530, -1,
 	3811, 3531, 3530, -1,
 	3811, 3812, 3531, -1,
 	3812, 3532, 3531, -1,
 	3812, 3813, 3532, -1,
 	3813, 3533, 3532, -1,
 	3813, 3814, 3533, -1,
 	3814, 3534, 3533, -1,
 	3814, 3815, 3534, -1,
 	3815, 3535, 3534, -1,
 	3815, 3816, 3535, -1,
 	3816, 3536, 3535, -1,
 	3816, 3817, 3536, -1,
 	3817, 3537, 3536, -1,
 	3817, 3818, 3537, -1,
 	3818, 3538, 3537, -1,
 	3818, 3819, 3538, -1,
 	3819, 3539, 3538, -1,
 	3819, 3820, 3539, -1,
 	3820, 3540, 3539, -1,
 	3820, 3821, 3540, -1,
 	3821, 3541, 3540, -1,
 	3821, 3822, 3541, -1,
 	3822, 3542, 3541, -1,
 	3822, 3823, 3542, -1,
 	3823, 3543, 3542, -1,
 	3823, 3824, 3543, -1,
 	3824, 3544, 3543, -1,
 	3824, 3825, 3544, -1,
 	3825, 3545, 3544, -1,
 	3825, 3826, 3545, -1,
 	3826, 3546, 3545, -1,
 	3826, 3827, 3546, -1,
 	3827, 3547, 3546, -1,
 	3827, 3828, 3547, -1,
 	3828, 3548, 3547, -1,
 	3828, 3829, 3548, -1,
 	3829, 3549, 3548, -1,
 	3829, 3830, 3549, -1,
 	3830, 3550, 3549, -1,
 	3830, 3831, 3550, -1,
 	3831, 3551, 3550, -1,
 	3831, 3832, 3551, -1,
 	3832, 3552, 3551, -1,
 	3832, 3833, 3552, -1,
 	3833, 3553, 3552, -1,
 	3833, 3834, 3553, -1,
 	3834, 3554, 3553, -1,
 	3834, 3835, 3554, -1,
 	3835, 3555, 3554, -1,
 	3835, 3836, 3555, -1,
 	3836, 3556, 3555, -1,
 	3836, 3837, 3556, -1,
 	3837, 3557, 3556, -1,
 	3837, 3838, 3557, -1,
 	3838, 3558, 3557, -1,
 	3838, 3839, 3558, -1,
 	3839, 3559, 3558, -1,
 	3839, 3840, 3559, -1,
 	3840, 3560, 3559, -1,
 	3840, 3561, 3560, -1,
 	3840, 3841, 3561, -1,
 	3841, 3842, 3561, -1,
 	3842, 3562, 3561, -1,
 	3842, 3843, 3562, -1,
 	3843, 3563, 3562, -1,
 	3843, 3844, 3563, -1,
 	3844, 3564, 3563, -1,
 	3844, 3845, 3564, -1,
 	3845, 3565, 3564, -1,
 	3845, 3846, 3565, -1,
 	3846, 3566, 3565, -1,
 	3846, 3567, 3566, -1,
 	3846, 3847, 3567, -1,
 	3847, 3568, 3567, -1,
 	3847, 3848, 3568, -1,
 	3848, 3569, 3568, -1,
 	3848, 3849, 3569, -1,
 	3849, 3570, 3569, -1,
 	3849, 3850, 3570, -1,
 	3850, 3851, 3570, -1,
 	3851, 3571, 3570, -1,
 	3851, 3852, 3571, -1,
 	3852, 3572, 3571, -1,
 	3852, 3853, 3572, -1,
 	3853, 3573, 3572, -1,
 	3853, 3854, 3573, -1,
 	3854, 3574, 3573, -1,
 	3854, 3855, 3574, -1,
 	3855, 3575, 3574, -1,
 	3855, 3856, 3575, -1,
 	3856, 3576, 3575, -1,
 	3856, 3857, 3576, -1,
 	3857, 3577, 3576, -1,
 	3857, 3858, 3577, -1,
 	3858, 3578, 3577, -1,
 	3858, 3859, 3578, -1,
 	3859, 3579, 3578, -1,
 	3859, 3860, 3579, -1,
 	3860, 3580, 3579, -1,
 	3860, 3861, 3580, -1,
 	3861, 3581, 3580, -1,
 	3861, 3862, 3581, -1,
 	3862, 3582, 3581, -1,
 	3862, 3863, 3582, -1,
 	3863, 3583, 3582, -1,
 	3863, 3864, 3583, -1,
 	3864, 3584, 3583, -1,
 	3864, 3865, 3584, -1,
 	3865, 3585, 3584, -1,
 	3865, 3866, 3585, -1,
 	3866, 3586, 3585, -1,
 	3866, 3867, 3586, -1,
 	3867, 3587, 3586, -1,
 	3867, 3868, 3587, -1,
 	3868, 3588, 3587, -1,
 	3868, 3869, 3588, -1,
 	3869, 3589, 3588, -1,
 	3869, 3870, 3589, -1,
 	3870, 3590, 3589, -1,
 	3870, 3871, 3590, -1,
 	3871, 3591, 3590, -1,
 	3871, 3872, 3591, -1,
 	3872, 3592, 3591, -1,
 	3872, 3873, 3592, -1,
 	3873, 3593, 3592, -1,
 	3873, 3594, 3593, -1,
 	3873, 3874, 3594, -1,
 	3874, 3875, 3594, -1,
 	3875, 3595, 3594, -1,
 	3875, 3876, 3595, -1,
 	3876, 3596, 3595, -1,
 	3876, 3877, 3596, -1,
 	3877, 3597, 3596, -1,
 	3877, 3878, 3597, -1,
 	3878, 3598, 3597, -1,
 	3878, 3879, 3598, -1,
 	3879, 3599, 3598, -1,
 	3879, 3880, 3599, -1,
 	3880, 3600, 3599, -1,
 	3880, 3881, 3600, -1,
 	3881, 3882, 3600, -1,
 	3882, 3601, 3600, -1,
 	3882, 3883, 3601, -1,
 	3883, 3602, 3601, -1,
 	3883, 3884, 3602, -1,
 	3884, 3603, 3602, -1,
 	3884, 3604, 3603, -1,
 	3884, 3885, 3604, -1,
 	3885, 3605, 3604, -1,
 	3885, 3886, 3605, -1,
 	3886, 3606, 3605, -1,
 	3886, 3887, 3606, -1,
 	3887, 3607, 3606, -1,
 	3887, 3608, 3607, -1,
 	3887, 3888, 3608, -1,
 	3888, 3609, 3608, -1,
 	3888, 3889, 3609, -1,
 	3889, 3610, 3609, -1,
 	3889, 3890, 3610, -1,
 	3890, 3611, 3610, -1,
 	3890, 3891, 3611, -1,
 	3891, 3612, 3611, -1,
 	3891, 3892, 3612, -1,
 	3892, 3613, 3612, -1,
 	3892, 3893, 3613, -1,
 	3893, 3614, 3613, -1,
 	3893, 3894, 3614, -1,
 	3894, 3615, 3614, -1,
 	3894, 3895, 3615, -1,
 	3895, 3616, 3615, -1,
 	3895, 3896, 3616, -1,
 	3896, 3617, 3616, -1,
 	3896, 3897, 3617, -1,
 	3897, 3618, 3617, -1,
 	3897, 3898, 3618, -1,
 	3898, 3619, 3618, -1,
 	3898, 3899, 3619, -1,
 	3899, 3620, 3619, -1,
 	3899, 3900, 3620, -1,
 	3900, 3621, 3620, -1,
 	3900, 3901, 3621, -1,
 	3901, 3622, 3621, -1,
 	3901, 3902, 3622, -1,
 	3902, 3903, 3622, -1,
 	3903, 3623, 3622, -1,
 	3903, 3624, 3623, -1,
 	3903, 3904, 3624, -1,
 	3904, 3625, 3624, -1,
 	3904, 3905, 3625, -1,
 	3905, 3626, 3625, -1,
 	3905, 3906, 3626, -1,
 	3906, 3907, 3626, -1,
 	3907, 3627, 3626, -1,
 	3907, 3628, 3627, -1,
 	3907, 3908, 3628, -1,
 	3908, 3629, 3628, -1,
 	3908, 3909, 3629, -1,
 	3909, 3630, 3629, -1,
 	3909, 3910, 3630, -1,
 	3910, 3631, 3630, -1,
 	3910, 3911, 3631, -1,
 	3911, 3632, 3631, -1,
 	3911, 3912, 3632, -1,
 	3912, 3633, 3632, -1,
 	3912, 3913, 3633, -1,
 	3913, 3634, 3633, -1,
 	3913, 3914, 3634, -1,
 	3914, 3635, 3634, -1,
 	3914, 3915, 3635, -1,
 	3915, 3636, 3635, -1,
 	3915, 3916, 3636, -1,
 	3916, 3637, 3636, -1,
 	3916, 3917, 3637, -1,
 	3917, 3638, 3637, -1,
 	3917, 3918, 3638, -1,
 	3918, 3639, 3638, -1,
 	3918, 3919, 3639, -1,
 	3919, 3640, 3639, -1,
 	3919, 3920, 3640, -1,
 	3920, 3641, 3640, -1,
 	3920, 3921, 3641, -1,
 	3921, 3642, 3641, -1,
 	3921, 3922, 3642, -1,
 	3922, 3643, 3642, -1,
 	3922, 3923, 3643, -1,
 	3923, 3644, 3643, -1,
 	3923, 3924, 3644, -1,
 	3924, 3645, 3644, -1,
 	3924, 3925, 3645, -1,
 	3925, 3646, 3645, -1,
 	3925, 3926, 3646, -1,
 	3926, 3647, 3646, -1,
 	3926, 3927, 3647, -1,
 	3927, 3648, 3647, -1,
 	3927, 3928, 3648, -1,
 	3928, 3649, 3648, -1,
 	3928, 3929, 3649, -1,
 	3929, 3650, 3649, -1,
 	3929, 3930, 3650, -1,
 	3930, 3651, 3650, -1,
 	3930, 3931, 3651, -1,
 	3931, 3652, 3651, -1,
 	3931, 3932, 3652, -1,
 	3932, 3653, 3652, -1,
 	3932, 3933, 3653, -1,
 	3933, 3654, 3653, -1,
 	3933, 3934, 3654, -1,
 	3934, 3655, 3654, -1,
 	3934, 3656, 3655, -1,
 	3934, 3935, 3656, -1,
 	3935, 3657, 3656, -1,
 	3935, 3936, 3657, -1,
 	3936, 3658, 3657, -1,
 	3936, 3937, 3658, -1,
 	3937, 3659, 3658, -1,
 	3937, 3938, 3659, -1,
 	3938, 3660, 3659, -1,
 	3938, 3939, 3660, -1,
 	3939, 3661, 3660, -1,
 	3939, 3940, 3661, -1,
 	3940, 3662, 3661, -1,
 	3940, 3941, 3662, -1,
 	3941, 3663, 3662, -1,
 	3941, 3942, 3663, -1,
 	3942, 3664, 3663, -1,
 	3942, 3943, 3664, -1,
 	3943, 3665, 3664, -1,
 	3943, 3944, 3665, -1,
 	3944, 3666, 3665, -1,
 	3944, 3945, 3666, -1,
 	3945, 3667, 3666, -1,
 	3945, 3946, 3667, -1,
 	3946, 3668, 3667, -1,
 	3946, 3947, 3668, -1,
 	3947, 3669, 3668, -1,
 	3947, 3948, 3669, -1,
 	3948, 3670, 3669, -1,
 	3948, 3949, 3670, -1,
 	3949, 3671, 3670, -1,
 	3949, 3950, 3671, -1,
 	3950, 3672, 3671, -1,
 	3950, 3673, 3672, -1,
 	3950, 3951, 3673, -1,
 	3951, 3952, 3673, -1,
 	3952, 3674, 3673, -1,
 	3952, 3953, 3674, -1,
 	3953, 3675, 3674, -1,
 	3953, 3954, 3675, -1,
 	3954, 3676, 3675, -1,
 	3954, 3955, 3676, -1,
 	3955, 3677, 3676, -1,
 	3955, 3956, 3677, -1,
 	3956, 3678, 3677, -1,
 	3956, 3957, 3678, -1,
 	3957, 3679, 3678, -1,
 	3957, 3958, 3679, -1,
 	3958, 3680, 3679, -1,
 	3958, 3959, 3680, -1,
 	3959, 3681, 3680, -1,
 	3959, 3960, 3681, -1,
 	3960, 3682, 3681, -1,
 	3960, 3961, 3682, -1,
 	3961, 3683, 3682, -1,
 	3961, 3962, 3683, -1,
 	3962, 3684, 3683, -1,
 	3962, 3963, 3684, -1,
 	3963, 3685, 3684, -1,
 	3963, 3964, 3685, -1,
 	3964, 3686, 3685, -1,
 	3964, 3965, 3686, -1,
 	3965, 3687, 3686, -1,
 	3965, 3966, 3687, -1,
 	3966, 3688, 3687, -1,
 	3966, 3967, 3688, -1,
 	3967, 3689, 3688, -1,
 	3967, 3968, 3689, -1,
 	3968, 3690, 3689, -1,
 	3968, 3969, 3690, -1,
 	3969, 3691, 3690, -1,
 	3969, 3970, 3691, -1,
 	3970, 3692, 3691, -1,
 	3970, 3971, 3692, -1,
 	3971, 3693, 3692, -1,
 	3971, 3972, 3693, -1,
 	3972, 3694, 3693, -1,
 	3972, 3973, 3694, -1,
 	3973, 3695, 3694, -1,
 	3973, 3974, 3695, -1,
 	3974, 3696, 3695, -1,
 	3974, 3975, 3696, -1,
 	3975, 3697, 3696, -1,
 	3975, 3976, 3697, -1,
 	3976, 3698, 3697, -1,
 	3976, 3977, 3698, -1,
 	3977, 3699, 3698, -1,
 	3977, 3978, 3699, -1,
 	3978, 3700, 3699, -1,
 	3978, 3979, 3700, -1,
 	3979, 3701, 3700, -1,
 	3979, 3980, 3701, -1,
 	3980, 3702, 3701, -1,
 	3980, 3981, 3702, -1,
 	3981, 3703, 3702, -1,
 	3981, 3982, 3703, -1,
 	3982, 3704, 3703, -1,
 	3982, 3983, 3704, -1,
 	3983, 3705, 3704, -1,
 	3983, 3984, 3705, -1,
 	3984, 3706, 3705, -1,
 	3984, 3985, 3706, -1,
 	3985, 3707, 3706, -1,
 	3985, 3986, 3707, -1,
 	3986, 3708, 3707, -1,
 	3986, 3987, 3708, -1,
 	3987, 3709, 3708, -1,
 	3987, 3988, 3709, -1,
 	3988, 3710, 3709, -1,
 	3988, 3989, 3710, -1,
 	3989, 3711, 3710, -1,
 	3989, 3990, 3711, -1,
 	3990, 3712, 3711, -1,
 	3990, 3991, 3712, -1,
 	3991, 3992, 3712, -1,
 	3992, 3713, 3712, -1,
 	3992, 3993, 3713, -1,
 	3993, 3714, 3713, -1,
 	3993, 3994, 3714, -1,
 	3994, 3715, 3714, -1,
 	3994, 3995, 3715, -1,
 	3995, 3716, 3715, -1,
 	3995, 3996, 3716, -1,
 	3996, 3717, 3716, -1,
 	3996, 3997, 3717, -1,
 	3997, 3718, 3717, -1,
 	3997, 3719, 3718, -1,
 	3997, 3998, 3719, -1,
 	3998, 3999, 3719, -1,
 	3999, 3720, 3719, -1,
 	3999, 3721, 3720, -1,
 	3999, 4000, 3721, -1,
 	4000, 3722, 3721, -1,
 	4000, 4001, 3722, -1,
 	4001, 4002, 3722, -1,
 	4002, 3723, 3722, -1,
 	4002, 4003, 3723, -1,
 	4003, 3724, 3723, -1,
 	4003, 3725, 3724, -1,
 	4003, 4004, 3725, -1,
 	4004, 4005, 3725, -1,
 	4005, 3726, 3725, -1,
 	4005, 3727, 3726, -1,
 	4005, 4006, 3727, -1,
 	4006, 4007, 3727, -1,
 	4007, 3728, 3727, -1,
 	4007, 4008, 3728, -1,
 	4008, 3729, 3728, -1,
 	4008, 4009, 3729, -1,
 	4009, 3730, 3729, -1,
 	4009, 4010, 3730, -1,
 	4010, 3731, 3730, -1,
 	4010, 4011, 3731, -1,
 	4011, 3732, 3731, -1,
 	4011, 3449, 3732, -1,
 	4011, 4012, 3449, -1,
 	4012, 4013, 3449, -1,
 	4013, 3733, 3449, -1,
 	4014, 3734, 3733, -1,
 	4014, 4015, 3734, -1,
 	4015, 3735, 3734, -1,
 	4015, 4016, 3735, -1,
 	4016, 3736, 3735, -1,
 	4016, 4017, 3736, -1,
 	4017, 3737, 3736, -1,
 	4017, 4018, 3737, -1,
 	4018, 3738, 3737, -1,
 	4018, 4019, 3738, -1,
 	4019, 3739, 3738, -1,
 	4019, 4020, 3739, -1,
 	4020, 3740, 3739, -1,
 	4020, 4021, 3740, -1,
 	4021, 3741, 3740, -1,
 	4021, 4022, 3741, -1,
 	4022, 3742, 3741, -1,
 	4022, 4023, 3742, -1,
 	4023, 3743, 3742, -1,
 	4023, 4024, 3743, -1,
 	4024, 3744, 3743, -1,
 	4024, 4025, 3744, -1,
 	4025, 3745, 3744, -1,
 	4025, 4026, 3745, -1,
 	4026, 3746, 3745, -1,
 	4026, 4027, 3746, -1,
 	4027, 3747, 3746, -1,
 	4027, 4028, 3747, -1,
 	4028, 3748, 3747, -1,
 	4028, 4029, 3748, -1,
 	4029, 3749, 3748, -1,
 	4029, 4030, 3749, -1,
 	4030, 3750, 3749, -1,
 	4030, 4031, 3750, -1,
 	4031, 3751, 3750, -1,
 	4031, 4032, 3751, -1,
 	4032, 3752, 3751, -1,
 	4032, 4033, 3752, -1,
 	4033, 3753, 3752, -1,
 	4033, 4034, 3753, -1,
 	4034, 4035, 3753, -1,
 	4035, 3754, 3753, -1,
 	4035, 4036, 3754, -1,
 	4036, 3755, 3754, -1,
 	4036, 3756, 3755, -1,
 	4036, 4037, 3756, -1,
 	4037, 3757, 3756, -1,
 	4037, 3758, 3757, -1,
 	4037, 4038, 3758, -1,
 	4038, 3759, 3758, -1,
 	4038, 4039, 3759, -1,
 	4039, 3760, 3759, -1,
 	4039, 4040, 3760, -1,
 	4040, 3761, 3760, -1,
 	4040, 3762, 3761, -1,
 	4040, 4041, 3762, -1,
 	4041, 3763, 3762, -1,
 	4041, 4042, 3763, -1,
 	4042, 3764, 3763, -1,
 	4042, 4043, 3764, -1,
 	4043, 3765, 3764, -1,
 	4043, 4044, 3765, -1,
 	4044, 3766, 3765, -1,
 	4044, 4045, 3766, -1,
 	4045, 3767, 3766, -1,
 	4045, 4046, 3767, -1,
 	4046, 3768, 3767, -1,
 	4046, 4047, 3768, -1,
 	4047, 3769, 3768, -1,
 	4047, 4048, 3769, -1,
 	4048, 3770, 3769, -1,
 	4048, 4049, 3770, -1,
 	4049, 3771, 3770, -1,
 	4049, 4050, 3771, -1,
 	4050, 3772, 3771, -1,
 	4050, 4051, 3772, -1,
 	4051, 3773, 3772, -1,
 	4051, 4052, 3773, -1,
 	4052, 3774, 3773, -1,
 	4052, 4053, 3774, -1,
 	4053, 3775, 3774, -1,
 	4053, 4054, 3775, -1,
 	4054, 3776, 3775, -1,
 	4054, 4055, 3776, -1,
 	4055, 3777, 3776, -1,
 	4055, 4056, 3777, -1,
 	4056, 3778, 3777, -1,
 	4056, 4057, 3778, -1,
 	4057, 3779, 3778, -1,
 	4057, 4058, 3779, -1,
 	4058, 3780, 3779, -1,
 	4058, 4059, 3780, -1,
 	4059, 3781, 3780, -1,
 	4059, 4060, 3781, -1,
 	4060, 3782, 3781, -1,
 	4060, 4061, 3782, -1,
 	4061, 3783, 3782, -1,
 	4061, 4062, 3783, -1,
 	4062, 3784, 3783, -1,
 	4062, 4063, 3784, -1,
 	4063, 3785, 3784, -1,
 	4063, 4064, 3785, -1,
 	4064, 3786, 3785, -1,
 	4064, 4065, 3786, -1,
 	4065, 3787, 3786, -1,
 	4065, 4066, 3787, -1,
 	4066, 3788, 3787, -1,
 	4066, 4067, 3788, -1,
 	4067, 3789, 3788, -1,
 	4067, 4068, 3789, -1,
 	4068, 3790, 3789, -1,
 	4068, 4069, 3790, -1,
 	4069, 3791, 3790, -1,
 	4069, 4070, 3791, -1,
 	4070, 3792, 3791, -1,
 	4070, 4071, 3792, -1,
 	4071, 3793, 3792, -1,
 	4071, 4072, 3793, -1,
 	4072, 3794, 3793, -1,
 	4072, 4073, 3794, -1,
 	4073, 3795, 3794, -1,
 	4073, 4074, 3795, -1,
 	4074, 3796, 3795, -1,
 	4074, 4075, 3796, -1,
 	4075, 3797, 3796, -1,
 	4075, 4076, 3797, -1,
 	4076, 3798, 3797, -1,
 	4076, 4077, 3798, -1,
 	4077, 3799, 3798, -1,
 	4077, 4078, 3799, -1,
 	4078, 3800, 3799, -1,
 	4078, 4079, 3800, -1,
 	4079, 3801, 3800, -1,
 	4079, 4080, 3801, -1,
 	4080, 3802, 3801, -1,
 	4080, 4081, 3802, -1,
 	4081, 3803, 3802, -1,
 	4081, 4082, 3803, -1,
 	4082, 3804, 3803, -1,
 	4082, 4083, 3804, -1,
 	4083, 3805, 3804, -1,
 	4083, 4084, 3805, -1,
 	4084, 3806, 3805, -1,
 	4084, 4085, 3806, -1,
 	4085, 3807, 3806, -1,
 	4085, 4086, 3807, -1,
 	4086, 3808, 3807, -1,
 	4086, 4087, 3808, -1,
 	4087, 3809, 3808, -1,
 	4087, 4088, 3809, -1,
 	4088, 3810, 3809, -1,
 	4088, 4089, 3810, -1,
 	4089, 3811, 3810, -1,
 	4089, 4090, 3811, -1,
 	4090, 3812, 3811, -1,
 	4090, 4091, 3812, -1,
 	4091, 3813, 3812, -1,
 	4091, 4092, 3813, -1,
 	4092, 3814, 3813, -1,
 	4092, 4093, 3814, -1,
 	4093, 3815, 3814, -1,
 	4093, 4094, 3815, -1,
 	4094, 3816, 3815, -1,
 	4094, 4095, 3816, -1,
 	4095, 3817, 3816, -1,
 	4095, 4096, 3817, -1,
 	4096, 3818, 3817, -1,
 	4096, 4097, 3818, -1,
 	4097, 3819, 3818, -1,
 	4097, 4098, 3819, -1,
 	4098, 3820, 3819, -1,
 	4098, 3821, 3820, -1,
 	4098, 3822, 3821, -1,
 	4098, 3823, 3822, -1,
 	4098, 3824, 3823, -1,
 	4098, 3825, 3824, -1,
 	4098, 3826, 3825, -1,
 	4098, 4099, 3826, -1,
 	4099, 3827, 3826, -1,
 	4099, 3828, 3827, -1,
 	4099, 4100, 3828, -1,
 	4100, 3829, 3828, -1,
 	4100, 4101, 3829, -1,
 	4101, 3830, 3829, -1,
 	4101, 3831, 3830, -1,
 	4101, 4102, 3831, -1,
 	4102, 3832, 3831, -1,
 	4102, 4103, 3832, -1,
 	4103, 3833, 3832, -1,
 	4103, 4104, 3833, -1,
 	4104, 3834, 3833, -1,
 	4104, 4105, 3834, -1,
 	4105, 3835, 3834, -1,
 	4105, 4106, 3835, -1,
 	4106, 3836, 3835, -1,
 	4106, 4107, 3836, -1,
 	4107, 3837, 3836, -1,
 	4107, 4108, 3837, -1,
 	4108, 3838, 3837, -1,
 	4108, 4109, 3838, -1,
 	4109, 3839, 3838, -1,
 	4109, 4110, 3839, -1,
 	4110, 3840, 3839, -1,
 	4110, 4111, 3840, -1,
 	4111, 4112, 3840, -1,
 	4112, 3841, 3840, -1,
 	4112, 4113, 3841, -1,
 	4113, 3842, 3841, -1,
 	4113, 4114, 3842, -1,
 	4114, 3843, 3842, -1,
 	4114, 4115, 3843, -1,
 	4115, 3844, 3843, -1,
 	4115, 4116, 3844, -1,
 	4116, 3845, 3844, -1,
 	4116, 4117, 3845, -1,
 	4117, 3846, 3845, -1,
 	4117, 4118, 3846, -1,
 	4118, 3847, 3846, -1,
 	4118, 4119, 3847, -1,
 	4119, 3848, 3847, -1,
 	4119, 4120, 3848, -1,
 	4120, 3849, 3848, -1,
 	4120, 4121, 3849, -1,
 	4121, 3850, 3849, -1,
 	4121, 4122, 3850, -1,
 	4122, 3851, 3850, -1,
 	4122, 4123, 3851, -1,
 	4123, 3852, 3851, -1,
 	4123, 3853, 3852, -1,
 	4123, 4124, 3853, -1,
 	4124, 3854, 3853, -1,
 	4124, 4125, 3854, -1,
 	4125, 3855, 3854, -1,
 	4125, 4126, 3855, -1,
 	4126, 3856, 3855, -1,
 	4126, 4127, 3856, -1,
 	4127, 3857, 3856, -1,
 	4127, 4128, 3857, -1,
 	4128, 3858, 3857, -1,
 	4128, 4129, 3858, -1,
 	4129, 3859, 3858, -1,
 	4129, 4130, 3859, -1,
 	4130, 3860, 3859, -1,
 	4130, 4131, 3860, -1,
 	4131, 3861, 3860, -1,
 	4131, 4132, 3861, -1,
 	4132, 3862, 3861, -1,
 	4132, 4133, 3862, -1,
 	4133, 3863, 3862, -1,
 	4133, 4134, 3863, -1,
 	4134, 3864, 3863, -1,
 	4134, 4135, 3864, -1,
 	4135, 3865, 3864, -1,
 	4135, 4136, 3865, -1,
 	4136, 3866, 3865, -1,
 	4136, 4137, 3866, -1,
 	4137, 3867, 3866, -1,
 	4137, 4138, 3867, -1,
 	4138, 3868, 3867, -1,
 	4138, 4139, 3868, -1,
 	4139, 3869, 3868, -1,
 	4139, 4140, 3869, -1,
 	4140, 3870, 3869, -1,
 	4140, 4141, 3870, -1,
 	4141, 3871, 3870, -1,
 	4141, 4142, 3871, -1,
 	4142, 3872, 3871, -1,
 	4142, 4143, 3872, -1,
 	4143, 3873, 3872, -1,
 	4143, 4144, 3873, -1,
 	4144, 3874, 3873, -1,
 	4144, 4145, 3874, -1,
 	4145, 3875, 3874, -1,
 	4145, 4146, 3875, -1,
 	4146, 3876, 3875, -1,
 	4146, 4147, 3876, -1,
 	4147, 3877, 3876, -1,
 	4147, 4148, 3877, -1,
 	4148, 3878, 3877, -1,
 	4148, 4149, 3878, -1,
 	4149, 3879, 3878, -1,
 	4149, 4150, 3879, -1,
 	4150, 3880, 3879, -1,
 	4150, 4151, 3880, -1,
 	4151, 3881, 3880, -1,
 	4151, 4152, 3881, -1,
 	4152, 3882, 3881, -1,
 	4152, 4153, 3882, -1,
 	4153, 3883, 3882, -1,
 	4153, 4154, 3883, -1,
 	4154, 3884, 3883, -1,
 	4154, 4155, 3884, -1,
 	4155, 3885, 3884, -1,
 	4155, 4156, 3885, -1,
 	4156, 3886, 3885, -1,
 	4156, 4157, 3886, -1,
 	4157, 4158, 3886, -1,
 	4158, 3887, 3886, -1,
 	4158, 4159, 3887, -1,
 	4159, 3888, 3887, -1,
 	4159, 4160, 3888, -1,
 	4160, 3889, 3888, -1,
 	4160, 4161, 3889, -1,
 	4161, 3890, 3889, -1,
 	4161, 4162, 3890, -1,
 	4162, 3891, 3890, -1,
 	4162, 4163, 3891, -1,
 	4163, 3892, 3891, -1,
 	4163, 4164, 3892, -1,
 	4164, 3893, 3892, -1,
 	4164, 4165, 3893, -1,
 	4165, 3894, 3893, -1,
 	4165, 3895, 3894, -1,
 	4165, 4166, 3895, -1,
 	4166, 4167, 3895, -1,
 	4167, 3896, 3895, -1,
 	4167, 4168, 3896, -1,
 	4168, 3897, 3896, -1,
 	4168, 4169, 3897, -1,
 	4169, 3898, 3897, -1,
 	4169, 4170, 3898, -1,
 	4170, 3899, 3898, -1,
 	4170, 4171, 3899, -1,
 	4171, 3900, 3899, -1,
 	4171, 3901, 3900, -1,
 	4171, 4172, 3901, -1,
 	4172, 3902, 3901, -1,
 	4172, 4173, 3902, -1,
 	4173, 3903, 3902, -1,
 	4173, 4174, 3903, -1,
 	4174, 3904, 3903, -1,
 	4174, 4175, 3904, -1,
 	4175, 3905, 3904, -1,
 	4175, 4176, 3905, -1,
 	4176, 3906, 3905, -1,
 	4176, 4177, 3906, -1,
 	4177, 4178, 3906, -1,
 	4178, 3907, 3906, -1,
 	4178, 3908, 3907, -1,
 	4178, 4179, 3908, -1,
 	4179, 3909, 3908, -1,
 	4179, 4180, 3909, -1,
 	4180, 3910, 3909, -1,
 	4180, 4181, 3910, -1,
 	4181, 3911, 3910, -1,
 	4181, 4182, 3911, -1,
 	4182, 3912, 3911, -1,
 	4182, 4183, 3912, -1,
 	4183, 3913, 3912, -1,
 	4183, 4184, 3913, -1,
 	4184, 3914, 3913, -1,
 	4184, 4185, 3914, -1,
 	4185, 3915, 3914, -1,
 	4185, 4186, 3915, -1,
 	4186, 3916, 3915, -1,
 	4186, 4187, 3916, -1,
 	4187, 3917, 3916, -1,
 	4187, 4188, 3917, -1,
 	4188, 3918, 3917, -1,
 	4188, 4189, 3918, -1,
 	4189, 3919, 3918, -1,
 	4189, 4190, 3919, -1,
 	4190, 3920, 3919, -1,
 	4190, 4191, 3920, -1,
 	4191, 3921, 3920, -1,
 	4191, 4192, 3921, -1,
 	4192, 3922, 3921, -1,
 	4192, 4193, 3922, -1,
 	4193, 4194, 3922, -1,
 	4194, 3923, 3922, -1,
 	4194, 3924, 3923, -1,
 	4194, 4195, 3924, -1,
 	4195, 3925, 3924, -1,
 	4195, 4196, 3925, -1,
 	4196, 3926, 3925, -1,
 	4196, 4197, 3926, -1,
 	4197, 3927, 3926, -1,
 	4197, 4198, 3927, -1,
 	4198, 3928, 3927, -1,
 	4198, 4199, 3928, -1,
 	4199, 3929, 3928, -1,
 	4199, 4200, 3929, -1,
 	4200, 3930, 3929, -1,
 	4200, 3931, 3930, -1,
 	4200, 4201, 3931, -1,
 	4201, 4202, 3931, -1,
 	4202, 3932, 3931, -1,
 	4202, 4203, 3932, -1,
 	4203, 3933, 3932, -1,
 	4203, 4204, 3933, -1,
 	4204, 4205, 3933, -1,
 	4205, 3934, 3933, -1,
 	4205, 3935, 3934, -1,
 	4205, 4206, 3935, -1,
 	4206, 3936, 3935, -1,
 	4206, 4207, 3936, -1,
 	4207, 3937, 3936, -1,
 	4207, 4208, 3937, -1,
 	4208, 3938, 3937, -1,
 	4208, 4209, 3938, -1,
 	4209, 3939, 3938, -1,
 	4209, 4210, 3939, -1,
 	4210, 3940, 3939, -1,
 	4210, 4211, 3940, -1,
 	4211, 3941, 3940, -1,
 	4211, 4212, 3941, -1,
 	4212, 3942, 3941, -1,
 	4212, 4213, 3942, -1,
 	4213, 3943, 3942, -1,
 	4213, 4214, 3943, -1,
 	4214, 3944, 3943, -1,
 	4214, 4215, 3944, -1,
 	4215, 3945, 3944, -1,
 	4215, 4216, 3945, -1,
 	4216, 3946, 3945, -1,
 	4216, 4217, 3946, -1,
 	4217, 3947, 3946, -1,
 	4217, 4218, 3947, -1,
 	4218, 3948, 3947, -1,
 	4218, 4219, 3948, -1,
 	4219, 3949, 3948, -1,
 	4219, 4220, 3949, -1,
 	4220, 3950, 3949, -1,
 	4220, 4221, 3950, -1,
 	4221, 3951, 3950, -1,
 	4221, 4222, 3951, -1,
 	4222, 3952, 3951, -1,
 	4222, 4223, 3952, -1,
 	4223, 3953, 3952, -1,
 	4223, 4224, 3953, -1,
 	4224, 3954, 3953, -1,
 	4224, 4225, 3954, -1,
 	4225, 3955, 3954, -1,
 	4225, 4226, 3955, -1,
 	4226, 3956, 3955, -1,
 	4226, 4227, 3956, -1,
 	4227, 3957, 3956, -1,
 	4227, 4228, 3957, -1,
 	4228, 3958, 3957, -1,
 	4228, 4229, 3958, -1,
 	4229, 3959, 3958, -1,
 	4229, 4230, 3959, -1,
 	4230, 3960, 3959, -1,
 	4230, 4231, 3960, -1,
 	4231, 3961, 3960, -1,
 	4231, 4232, 3961, -1,
 	4232, 4233, 3961, -1,
 	4233, 3962, 3961, -1,
 	4233, 4234, 3962, -1,
 	4234, 3963, 3962, -1,
 	4234, 4235, 3963, -1,
 	4235, 3964, 3963, -1,
 	4235, 4236, 3964, -1,
 	4236, 3965, 3964, -1,
 	4236, 4237, 3965, -1,
 	4237, 3966, 3965, -1,
 	4237, 4238, 3966, -1,
 	4238, 3967, 3966, -1,
 	4238, 4239, 3967, -1,
 	4239, 3968, 3967, -1,
 	4239, 4240, 3968, -1,
 	4240, 3969, 3968, -1,
 	4240, 4241, 3969, -1,
 	4241, 3970, 3969, -1,
 	4241, 4242, 3970, -1,
 	4242, 3971, 3970, -1,
 	4242, 4243, 3971, -1,
 	4243, 3972, 3971, -1,
 	4243, 4244, 3972, -1,
 	4244, 3973, 3972, -1,
 	4244, 4245, 3973, -1,
 	4245, 3974, 3973, -1,
 	4245, 4246, 3974, -1,
 	4246, 3975, 3974, -1,
 	4246, 4247, 3975, -1,
 	4247, 3976, 3975, -1,
 	4247, 4248, 3976, -1,
 	4248, 3977, 3976, -1,
 	4248, 4249, 3977, -1,
 	4249, 3978, 3977, -1,
 	4249, 4250, 3978, -1,
 	4250, 3979, 3978, -1,
 	4250, 4251, 3979, -1,
 	4251, 3980, 3979, -1,
 	4251, 4252, 3980, -1,
 	4252, 3981, 3980, -1,
 	4252, 4253, 3981, -1,
 	4253, 3982, 3981, -1,
 	4253, 4254, 3982, -1,
 	4254, 3983, 3982, -1,
 	4254, 4255, 3983, -1,
 	4255, 3984, 3983, -1,
 	4255, 4256, 3984, -1,
 	4256, 3985, 3984, -1,
 	4256, 4257, 3985, -1,
 	4257, 3986, 3985, -1,
 	4257, 4258, 3986, -1,
 	4258, 3987, 3986, -1,
 	4258, 4259, 3987, -1,
 	4259, 3988, 3987, -1,
 	4259, 4260, 3988, -1,
 	4260, 3989, 3988, -1,
 	4260, 3990, 3989, -1,
 	4260, 4261, 3990, -1,
 	4261, 4262, 3990, -1,
 	4262, 3991, 3990, -1,
 	4262, 4263, 3991, -1,
 	4263, 3992, 3991, -1,
 	4263, 4264, 3992, -1,
 	4264, 3993, 3992, -1,
 	4264, 4265, 3993, -1,
 	4265, 3994, 3993, -1,
 	4265, 4266, 3994, -1,
 	4266, 3995, 3994, -1,
 	4266, 4267, 3995, -1,
 	4267, 3996, 3995, -1,
 	4267, 4268, 3996, -1,
 	4268, 3997, 3996, -1,
 	4268, 4269, 3997, -1,
 	4269, 3998, 3997, -1,
 	4269, 4270, 3998, -1,
[truncated: 186,436 more chars]
