# Supplementary material for: Three-dimensional reconstruction of cell nuclei, internalized quantum dots and sites of lipid peroxidation
Source: J Nanobiotechnology. 2006 Oct 20;4:10. doi: 10.1186/1477-3155-4-10 (PMC1635722; doi:10.1186/1477-3155-4-10)
Supplement: Additional file 7 — 3-D model shown in Fig. 5 (bottom). [file 1477-3155-4-10-S7.wrl]

#VRML V2.0 utf8
#20060126 Generated by Tr3
DEF axis_pz Viewpoint {
  position 0.04905 0.04196 0.05373
  orientation 1. 0. 0. 0.
  description "View from +z"
  }
DEF axis_mz Viewpoint {
  position 0.04905 0.04196 -0.03604
  orientation 0. 1. 0. 3.1416
  description "View from -z"
  }
DEF axis_px Viewpoint {
  position 0.09702 0.04196 0.008845
  orientation 0. 1. 0. 1.5708
  description "View from +x"
  }
DEF axis_mx Viewpoint {
  position 0.001089 0.04196 0.008845
  orientation 0. 1. 0. -1.5708
  description "View from -x"
  }
DEF axis_py Viewpoint {
  position 0.04905 0.08998 0.008845
  orientation 1. 0. 0. -1.5708
  description "View from +y"
  }
DEF axis_my Viewpoint {
  position 0.04905 -0.006071 0.008845
  orientation 1. 0. 0. 1.5708
  description "View from -y"
  }
Background {
  skyColor [ 0.6 0.6 1.0 ]
}
NavigationInfo {
  avatarSize 0.
  headlight TRUE
  type ["EXAMINE","ANY"]
}
Shape {
  geometry
    IndexedFaceSet {
      coord DEF all_coords Coordinate {
        point [
 	0.05149 0.05318 0.,
 	0.05235 0.05279 0.,
 	0.05307 0.05217 0.,
 	0.05387 0.05166 0.,
 	0.05463 0.05109 0.,
 	0.05535 0.05046 0.,
 	0.05598 0.04974 0.,
 	0.05647 0.04893 0.,
 	0.05692 0.04808 0.,
 	0.05732 0.04721 0.,
 	0.05763 0.04631 0.,
 	0.05781 0.04538 0.,
 	0.05812 0.04448 0.,
 	0.05822 0.04353 0.,
 	0.0584 0.0426 0.,
 	0.05841 0.04168 0.,
 	0.05832 0.04073 0.,
 	0.05801 0.03983 0.,
 	0.05756 0.039 0.,
 	0.05756 0.03811 0.,
 	0.05736 0.03719 0.,
 	0.05739 0.03624 0.,
 	0.05675 0.03554 0.,
 	0.05608 0.03485 0.,
 	0.05543 0.03414 0.,
 	0.05477 0.03345 0.,
 	0.05404 0.03282 0.,
 	0.05326 0.03227 0.,
 	0.0525 0.0317 0.,
 	0.05202 0.03088 0.,
 	0.05129 0.03093 0.,
 	0.05069 0.03165 0.,
 	0.04975 0.03179 0.,
 	0.04886 0.03191 0.,
 	0.04805 0.03157 0.,
 	0.04735 0.03092 0.,
 	0.0466 0.03131 0.,
 	0.0458 0.03182 0.,
 	0.04507 0.03241 0.,
 	0.04444 0.03313 0.,
 	0.04351 0.03325 0.,
 	0.04275 0.03366 0.,
 	0.04234 0.03449 0.,
 	0.04143 0.03477 0.,
 	0.0405 0.03497 0.,
 	0.03977 0.03557 0.,
 	0.03928 0.03638 0.,
 	0.03863 0.03707 0.,
 	0.03819 0.03791 0.,
 	0.03774 0.03874 0.,
 	0.03742 0.0396 0.,
 	0.03718 0.04052 0.,
 	0.03705 0.04146 0.,
 	0.03704 0.04242 0.,
 	0.03704 0.04338 0.,
 	0.03704 0.04434 0.,
 	0.03704 0.04529 0.,
 	0.03724 0.04622 0.,
 	0.03754 0.04713 0.,
 	0.03789 0.04802 0.,
 	0.03826 0.0489 0.,
 	0.03883 0.04967 0.,
 	0.03953 0.05026 0.,
 	0.0403 0.05078 0.,
 	0.0408 0.05159 0.,
 	0.04143 0.05227 0.,
 	0.04225 0.05276 0.,
 	0.04314 0.05311 0.,
 	0.04402 0.05347 0.,
 	0.0449 0.05385 0.,
 	0.04585 0.05393 0.,
 	0.04681 0.05391 0.,
 	0.04776 0.05394 0.,
 	0.04872 0.05387 0.,
 	0.04964 0.05363 0.,
 	0.05057 0.05339 0.,
 	0.05135 0.05302 0.00061,
 	0.05218 0.05256 0.00061,
 	0.05297 0.05202 0.00061,
 	0.05374 0.05145 0.00061,
 	0.05456 0.05094 0.00061,
 	0.05531 0.05036 0.00061,
 	0.05595 0.04965 0.00061,
 	0.05649 0.04886 0.00061,
 	0.05696 0.04802 0.00061,
 	0.05736 0.04715 0.00061,
 	0.05762 0.04622 0.00061,
 	0.05797 0.04533 0.00061,
 	0.05826 0.04443 0.00061,
 	0.05842 0.04349 0.00061,
 	0.05851 0.04254 0.00061,
 	0.05852 0.04158 0.00061,
 	0.05853 0.04061 0.00061,
 	0.05828 0.03969 0.00061,
 	0.05795 0.0388 0.00061,
 	0.05759 0.03793 0.00061,
 	0.05737 0.037 0.00061,
 	0.05694 0.03617 0.00061,
 	0.05638 0.03539 0.00061,
 	0.05589 0.0346 0.00061,
 	0.05533 0.03383 0.00061,
 	0.05467 0.03313 0.00061,
 	0.05398 0.03246 0.00061,
 	0.05313 0.03207 0.00061,
 	0.05233 0.03173 0.00061,
 	0.05217 0.0308 0.00061,
 	0.05139 0.0306 0.00061,
 	0.0509 0.03141 0.00061,
 	0.05006 0.03184 0.00061,
 	0.04912 0.03176 0.00061,
 	0.04822 0.03194 0.00061,
 	0.04746 0.03137 0.00061,
 	0.04661 0.0314 0.00061,
 	0.04578 0.03187 0.00061,
 	0.04499 0.03238 0.00061,
 	0.0444 0.03312 0.00061,
 	0.04347 0.03325 0.00061,
 	0.04274 0.03379 0.00061,
 	0.04228 0.03462 0.00061,
 	0.04139 0.03497 0.00061,
 	0.0405 0.03533 0.00061,
 	0.03974 0.03585 0.00061,
 	0.03935 0.03673 0.00061,
 	0.03871 0.03743 0.00061,
 	0.03842 0.03833 0.00061,
 	0.03802 0.0392 0.00061,
 	0.03773 0.0401 0.00061,
 	0.03748 0.04101 0.00061,
 	0.03743 0.04196 0.00061,
 	0.0373 0.04289 0.00061,
 	0.03742 0.04382 0.00061,
 	0.03743 0.04479 0.00061,
 	0.03742 0.04575 0.00061,
 	0.03773 0.04666 0.00061,
 	0.03799 0.04758 0.00061,
 	0.0384 0.04845 0.00061,
 	0.0389 0.04926 0.00061,
 	0.03959 0.04993 0.00061,
 	0.04023 0.05065 0.00061,
 	0.04083 0.05139 0.00061,
 	0.04149 0.05207 0.00061,
 	0.04228 0.0526 0.00061,
 	0.04314 0.05301 0.00061,
 	0.04403 0.05337 0.00061,
 	0.0449 0.05378 0.00061,
 	0.04584 0.0539 0.00061,
 	0.04678 0.05387 0.00061,
 	0.04767 0.05384 0.00061,
 	0.04858 0.05358 0.00061,
 	0.04954 0.05358 0.00061,
 	0.05045 0.05335 0.00061,
 	0.05153 0.053 0.00122,
 	0.05235 0.05253 0.00122,
 	0.05308 0.05194 0.00122,
 	0.05386 0.0514 0.00122,
 	0.05463 0.05086 0.00122,
 	0.05532 0.05022 0.00122,
 	0.05596 0.04952 0.00122,
 	0.05648 0.04873 0.00122,
 	0.05693 0.04789 0.00122,
 	0.05737 0.04706 0.00122,
 	0.05772 0.04618 0.00122,
 	0.05794 0.04526 0.00122,
 	0.05814 0.04433 0.00122,
 	0.05821 0.04339 0.00122,
 	0.05833 0.04246 0.00122,
 	0.05842 0.04152 0.00122,
 	0.05833 0.04058 0.00122,
 	0.05805 0.03968 0.00122,
 	0.05777 0.03877 0.00122,
 	0.05742 0.03788 0.00122,
 	0.05717 0.03698 0.00122,
 	0.05658 0.03625 0.00122,
 	0.05627 0.03537 0.00122,
 	0.05572 0.03461 0.00122,
 	0.05535 0.03375 0.00122,
 	0.05471 0.03304 0.00122,
 	0.05407 0.03233 0.00122,
 	0.05324 0.03192 0.00122,
 	0.05246 0.03151 0.00122,
 	0.05237 0.03059 0.00122,
 	0.05152 0.03056 0.00122,
 	0.05087 0.03123 0.00122,
 	0.05004 0.03168 0.00122,
 	0.04913 0.03193 0.00122,
 	0.04824 0.03217 0.00122,
 	0.04736 0.03205 0.00122,
 	0.04646 0.03202 0.00122,
 	0.04557 0.03233 0.00122,
 	0.04486 0.03294 0.00122,
 	0.04414 0.03344 0.00122,
 	0.04329 0.03376 0.00122,
 	0.04274 0.03453 0.00122,
 	0.0419 0.03495 0.00122,
 	0.04095 0.03498 0.00122,
 	0.0402 0.03552 0.00122,
 	0.03988 0.03638 0.00122,
 	0.03907 0.03685 0.00122,
 	0.03859 0.03765 0.00122,
 	0.03834 0.03854 0.00122,
 	0.03798 0.03941 0.00122,
 	0.03756 0.04026 0.00122,
 	0.03743 0.04117 0.00122,
 	0.03742 0.04212 0.00122,
 	0.03744 0.04307 0.00122,
 	0.03744 0.04403 0.00122,
 	0.03744 0.04498 0.00122,
 	0.03744 0.04593 0.00122,
 	0.03784 0.04679 0.00122,
 	0.03815 0.04768 0.00122,
 	0.03855 0.04853 0.00122,
 	0.03911 0.0493 0.00122,
 	0.03981 0.04995 0.00122,
 	0.04045 0.05064 0.00122,
 	0.04108 0.05133 0.00122,
 	0.04175 0.05196 0.00122,
 	0.04247 0.05258 0.00122,
 	0.04335 0.05288 0.00122,
 	0.04424 0.05321 0.00122,
 	0.04508 0.05364 0.00122,
 	0.04598 0.05391 0.00122,
 	0.04693 0.05386 0.00122,
 	0.04783 0.05359 0.00122,
 	0.04878 0.05358 0.00122,
 	0.04973 0.05356 0.00122,
 	0.05066 0.05333 0.00122,
 	0.05136 0.05284 0.00183,
 	0.05224 0.05251 0.00183,
 	0.05305 0.05203 0.00183,
 	0.05385 0.05151 0.00183,
 	0.05458 0.05091 0.00183,
 	0.05536 0.05037 0.00183,
 	0.05603 0.04969 0.00183,
 	0.05662 0.04895 0.00183,
 	0.05705 0.0481 0.00183,
 	0.05749 0.04727 0.00183,
 	0.05793 0.04643 0.00183,
 	0.0581 0.0455 0.00183,
 	0.05813 0.04455 0.00183,
 	0.05826 0.04361 0.00183,
 	0.05833 0.04266 0.00183,
 	0.05832 0.04171 0.00183,
 	0.05833 0.04075 0.00183,
 	0.05815 0.03984 0.00183,
 	0.05769 0.03902 0.00183,
 	0.05734 0.03815 0.00183,
 	0.05699 0.03726 0.00183,
 	0.05676 0.03634 0.00183,
 	0.05605 0.03574 0.00183,
 	0.05587 0.03484 0.00183,
 	0.05519 0.0342 0.00183,
 	0.05498 0.03329 0.00183,
 	0.05436 0.0326 0.00183,
 	0.05353 0.03213 0.00183,
 	0.05262 0.03205 0.00183,
 	0.05238 0.03117 0.00183,
 	0.05175 0.03054 0.00183,
 	0.05101 0.03105 0.00183,
 	0.05039 0.03174 0.00183,
 	0.04948 0.03192 0.00183,
 	0.04855 0.03209 0.00183,
 	0.04761 0.03218 0.00183,
 	0.04667 0.03207 0.00183,
 	0.04586 0.03163 0.00183,
 	0.04512 0.03217 0.00183,
 	0.0446 0.03296 0.00183,
 	0.04374 0.03327 0.00183,
 	0.04291 0.03366 0.00183,
 	0.04252 0.03451 0.00183,
 	0.04171 0.03495 0.00183,
 	0.04076 0.03493 0.00183,
 	0.04001 0.03541 0.00183,
 	0.03997 0.03632 0.00183,
 	0.03923 0.03691 0.00183,
 	0.03878 0.03774 0.00183,
 	0.03843 0.03863 0.00183,
 	0.03804 0.03949 0.00183,
 	0.03781 0.0404 0.00183,
 	0.03762 0.04133 0.00183,
 	0.03762 0.04228 0.00183,
 	0.03763 0.04323 0.00183,
 	0.03762 0.04419 0.00183,
 	0.0378 0.04511 0.00183,
 	0.03806 0.046 0.00183,
 	0.03837 0.04689 0.00183,
 	0.0387 0.04778 0.00183,
 	0.03922 0.04858 0.00183,
 	0.03969 0.0494 0.00183,
 	0.04034 0.05008 0.00183,
 	0.04102 0.05075 0.00183,
 	0.04157 0.05152 0.00183,
 	0.04232 0.0521 0.00183,
 	0.04315 0.05256 0.00183,
 	0.04406 0.05287 0.00183,
 	0.04492 0.05324 0.00183,
 	0.04579 0.05358 0.00183,
 	0.04675 0.05359 0.00183,
 	0.04769 0.05354 0.00183,
 	0.04862 0.0534 0.00183,
 	0.04957 0.05339 0.00183,
 	0.05049 0.05321 0.00183,
 	0.05149 0.05301 0.00244,
 	0.05236 0.05266 0.00244,
 	0.05322 0.05225 0.00244,
 	0.054 0.05173 0.00244,
 	0.05479 0.05118 0.00244,
 	0.05554 0.0506 0.00244,
 	0.05627 0.05 0.00244,
 	0.05691 0.04932 0.00244,
 	0.05744 0.04857 0.00244,
 	0.0579 0.04773 0.00244,
 	0.05836 0.04689 0.00244,
 	0.05873 0.04601 0.00244,
 	0.0589 0.04508 0.00244,
 	0.05905 0.04414 0.00244,
 	0.05909 0.04319 0.00244,
 	0.05909 0.04223 0.00244,
 	0.05909 0.04127 0.00244,
 	0.05909 0.04031 0.00244,
 	0.05903 0.03937 0.00244,
 	0.05858 0.03852 0.00244,
 	0.05813 0.03768 0.00244,
 	0.05764 0.03686 0.00244,
 	0.05757 0.03592 0.00244,
 	0.05696 0.03522 0.00244,
 	0.05602 0.03511 0.00244,
 	0.05548 0.03435 0.00244,
 	0.0551 0.03351 0.00244,
 	0.05526 0.03258 0.00244,
 	0.05482 0.03176 0.00244,
 	0.0539 0.03157 0.00244,
 	0.05304 0.0319 0.00244,
 	0.05248 0.03115 0.00244,
 	0.05192 0.0304 0.00244,
 	0.05113 0.03072 0.00244,
 	0.05038 0.03131 0.00244,
 	0.04956 0.0317 0.00244,
 	0.04867 0.03176 0.00244,
 	0.04813 0.03252 0.00244,
 	0.04729 0.03286 0.00244,
 	0.04633 0.03287 0.00244,
 	0.04557 0.03235 0.00244,
 	0.04501 0.03292 0.00244,
 	0.04454 0.03375 0.00244,
 	0.04375 0.03415 0.00244,
 	0.04305 0.03465 0.00244,
 	0.04245 0.03537 0.00244,
 	0.04152 0.03552 0.00244,
 	0.04063 0.0358 0.00244,
 	0.04043 0.03671 0.00244,
 	0.03994 0.03751 0.00244,
 	0.03945 0.03833 0.00244,
 	0.03912 0.03923 0.00244,
 	0.03883 0.04014 0.00244,
 	0.03857 0.04105 0.00244,
 	0.03857 0.04201 0.00244,
 	0.03857 0.04297 0.00244,
 	0.03867 0.04391 0.00244,
 	0.03879 0.04485 0.00244,
 	0.03894 0.04579 0.00244,
 	0.03924 0.0467 0.00244,
 	0.03956 0.0476 0.00244,
 	0.03999 0.04845 0.00244,
 	0.04063 0.04916 0.00244,
 	0.04122 0.04991 0.00244,
 	0.04193 0.05054 0.00244,
 	0.0426 0.05123 0.00244,
 	0.04326 0.05192 0.00244,
 	0.04415 0.05223 0.00244,
 	0.04498 0.05271 0.00244,
 	0.04589 0.053 0.00244,
 	0.04677 0.0533 0.00244,
 	0.04772 0.05339 0.00244,
 	0.04867 0.05338 0.00244,
 	0.04961 0.05319 0.00244,
 	0.05057 0.0532 0.00244,
 	0.05145 0.05282 0.00305,
 	0.05237 0.05263 0.00305,
 	0.05326 0.05233 0.00305,
 	0.05408 0.05186 0.00305,
 	0.05486 0.05132 0.00305,
 	0.05557 0.05069 0.00305,
 	0.0563 0.05011 0.00305,
 	0.05699 0.04947 0.00305,
 	0.05766 0.0488 0.00305,
 	0.05811 0.04797 0.00305,
 	0.05856 0.04715 0.00305,
 	0.05889 0.04625 0.00305,
 	0.05923 0.04537 0.00305,
 	0.05928 0.04442 0.00305,
 	0.05947 0.0435 0.00305,
 	0.05947 0.04255 0.00305,
 	0.05956 0.04161 0.00305,
 	0.0595 0.0407 0.00305,
 	0.05947 0.03975 0.00305,
 	0.05914 0.03888 0.00305,
 	0.05886 0.03799 0.00305,
 	0.05833 0.03723 0.00305,
 	0.05784 0.03643 0.00305,
 	0.05728 0.03569 0.00305,
 	0.0568 0.03494 0.00305,
 	0.05599 0.03445 0.00305,
 	0.0555 0.03365 0.00305,
 	0.05543 0.03271 0.00305,
 	0.05477 0.03203 0.00305,
 	0.05392 0.03173 0.00305,
 	0.0531 0.03207 0.00305,
 	0.05263 0.03128 0.00305,
 	0.05249 0.03036 0.00305,
 	0.05181 0.02997 0.00305,
 	0.0513 0.03077 0.00305,
 	0.05069 0.03147 0.00305,
 	0.0498 0.03169 0.00305,
 	0.04886 0.03183 0.00305,
 	0.04796 0.03211 0.00305,
 	0.04702 0.03219 0.00305,
 	0.04619 0.03264 0.00305,
 	0.04551 0.03329 0.00305,
 	0.04479 0.03389 0.00305,
 	0.04392 0.03426 0.00305,
 	0.04338 0.03502 0.00305,
 	0.04258 0.0355 0.00305,
 	0.04164 0.03553 0.00305,
 	0.04092 0.03605 0.00305,
 	0.04086 0.03696 0.00305,
 	0.0404 0.03778 0.00305,
 	0.03988 0.03858 0.00305,
 	0.03954 0.03946 0.00305,
 	0.03921 0.04035 0.00305,
 	0.03914 0.0413 0.00305,
 	0.03914 0.04225 0.00305,
 	0.03914 0.0432 0.00305,
 	0.03917 0.04414 0.00305,
 	0.03938 0.04505 0.00305,
 	0.03957 0.04598 0.00305,
 	0.03995 0.04685 0.00305,
 	0.0403 0.04771 0.00305,
 	0.04082 0.04851 0.00305,
 	0.04153 0.04912 0.00305,
 	0.04211 0.04988 0.00305,
 	0.04281 0.05051 0.00305,
 	0.04346 0.05118 0.00305,
 	0.0442 0.05176 0.00305,
 	0.04501 0.05224 0.00305,
 	0.04583 0.0527 0.00305,
 	0.04675 0.05282 0.00305,
 	0.04768 0.05297 0.00305,
 	0.04862 0.05301 0.00305,
 	0.04958 0.05302 0.00305,
 	0.0505 0.05286 0.00305,
 	0.05142 0.05264 0.00366,
 	0.05234 0.05246 0.00366,
 	0.05323 0.05209 0.00366,
 	0.05408 0.05166 0.00366,
 	0.05488 0.05114 0.00366,
 	0.05562 0.05052 0.00366,
 	0.05635 0.0499 0.00366,
 	0.05708 0.04928 0.00366,
 	0.05768 0.04853 0.00366,
 	0.05824 0.04775 0.00366,
 	0.05864 0.04689 0.00366,
 	0.05903 0.04601 0.00366,
 	0.05924 0.04509 0.00366,
 	0.05932 0.04414 0.00366,
 	0.05946 0.0432 0.00366,
 	0.05965 0.04226 0.00366,
 	0.05967 0.0413 0.00366,
 	0.05949 0.04036 0.00366,
 	0.05946 0.0394 0.00366,
 	0.05909 0.03853 0.00366,
 	0.05864 0.03769 0.00366,
 	0.05819 0.03684 0.00366,
 	0.0576 0.03611 0.00366,
 	0.05709 0.0353 0.00366,
 	0.05637 0.03468 0.00366,
 	0.05587 0.03389 0.00366,
 	0.05587 0.03296 0.00366,
 	0.05542 0.03215 0.00366,
 	0.05476 0.03146 0.00366,
 	0.05389 0.03167 0.00366,
 	0.0531 0.03211 0.00366,
 	0.0524 0.03147 0.00366,
 	0.05197 0.03061 0.00366,
 	0.05111 0.03066 0.00366,
 	0.05043 0.03134 0.00366,
 	0.04974 0.03194 0.00366,
 	0.0488 0.03212 0.00366,
 	0.04789 0.03201 0.00366,
 	0.0471 0.03249 0.00366,
 	0.0467 0.03335 0.00366,
 	0.04577 0.0335 0.00366,
 	0.04495 0.03398 0.00366,
 	0.04412 0.03433 0.00366,
 	0.04363 0.03513 0.00366,
 	0.04272 0.03534 0.00366,
 	0.04185 0.03563 0.00366,
 	0.04128 0.0364 0.00366,
 	0.04085 0.03724 0.00366,
 	0.04038 0.03808 0.00366,
 	0.03996 0.03894 0.00366,
 	0.03968 0.03985 0.00366,
 	0.03949 0.04079 0.00366,
 	0.03933 0.04173 0.00366,
 	0.03933 0.04269 0.00366,
 	0.03932 0.04365 0.00366,
 	0.03951 0.04459 0.00366,
 	0.03973 0.04552 0.00366,
 	0.04002 0.04642 0.00366,
 	0.04039 0.0473 0.00366,
 	0.04083 0.04815 0.00366,
 	0.04147 0.04886 0.00366,
 	0.0421 0.04957 0.00366,
 	0.04272 0.05029 0.00366,
 	0.04342 0.05093 0.00366,
 	0.04419 0.05149 0.00366,
 	0.04498 0.05203 0.00366,
 	0.04577 0.05257 0.00366,
 	0.04672 0.05263 0.00366,
 	0.04765 0.05279 0.00366,
 	0.04859 0.05296 0.00366,
 	0.04955 0.05298 0.00366,
 	0.05048 0.05278 0.00366,
 	0.05128 0.05263 0.00427,
 	0.05218 0.0524 0.00427,
 	0.05307 0.05214 0.00427,
 	0.05387 0.05164 0.00427,
 	0.05463 0.05108 0.00427,
 	0.05541 0.05053 0.00427,
 	0.05614 0.04993 0.00427,
 	0.05692 0.04941 0.00427,
 	0.05756 0.04871 0.00427,
 	0.05801 0.04787 0.00427,
 	0.05832 0.04698 0.00427,
 	0.05869 0.0461 0.00427,
 	0.05896 0.04521 0.00427,
 	0.05911 0.04428 0.00427,
 	0.05929 0.04335 0.00427,
 	0.05937 0.04242 0.00427,
 	0.05946 0.04148 0.00427,
 	0.05945 0.04052 0.00427,
 	0.05928 0.0396 0.00427,
 	0.0589 0.03873 0.00427,
 	0.0586 0.03787 0.00427,
 	0.05818 0.03701 0.00427,
 	0.05754 0.03634 0.00427,
 	0.05695 0.0356 0.00427,
 	0.05632 0.0349 0.00427,
 	0.05569 0.03421 0.00427,
 	0.05512 0.03345 0.00427,
 	0.055 0.03258 0.00427,
 	0.05483 0.03176 0.00427,
 	0.05391 0.03161 0.00427,
 	0.05331 0.03233 0.00427,
 	0.05248 0.03244 0.00427,
 	0.05225 0.03159 0.00427,
 	0.05169 0.03085 0.00427,
 	0.05089 0.03089 0.00427,
 	0.05041 0.03171 0.00427,
 	0.04973 0.03237 0.00427,
 	0.04923 0.03316 0.00427,
 	0.04841 0.03323 0.00427,
 	0.04767 0.03267 0.00427,
 	0.04705 0.0333 0.00427,
 	0.04677 0.03421 0.00427,
 	0.04605 0.03474 0.00427,
 	0.04517 0.03469 0.00427,
 	0.04448 0.03532 0.00427,
 	0.04369 0.03578 0.00427,
 	0.04305 0.03647 0.00427,
 	0.04242 0.03718 0.00427,
 	0.04174 0.0376 0.00427,
 	0.04091 0.0374 0.00427,
 	0.04045 0.03822 0.00427,
 	0.03997 0.03904 0.00427,
 	0.03971 0.03995 0.00427,
 	0.03954 0.04087 0.00427,
 	0.03952 0.04182 0.00427,
 	0.03942 0.04276 0.00427,
 	0.03948 0.04368 0.00427,
 	0.03951 0.04463 0.00427,
 	0.0397 0.04555 0.00427,
 	0.03995 0.04646 0.00427,
 	0.04028 0.04736 0.00427,
 	0.04073 0.04819 0.00427,
 	0.04132 0.04892 0.00427,
 	0.04199 0.04959 0.00427,
 	0.0427 0.05021 0.00427,
 	0.04333 0.05092 0.00427,
 	0.04408 0.0515 0.00427,
 	0.04485 0.05205 0.00427,
 	0.04568 0.05251 0.00427,
 	0.0466 0.05269 0.00427,
 	0.04753 0.05283 0.00427,
 	0.04848 0.05281 0.00427,
 	0.04941 0.05287 0.00427,
 	0.05036 0.05281 0.00427,
 	0.05054 0.05225 0.00488,
 	0.05146 0.052 0.00488,
 	0.05237 0.05172 0.00488,
 	0.0532 0.05125 0.00488,
 	0.05408 0.05087 0.00488,
 	0.0549 0.0504 0.00488,
 	0.05567 0.04983 0.00488,
 	0.05639 0.04922 0.00488,
 	0.05707 0.04855 0.00488,
 	0.05766 0.04781 0.00488,
 	0.05817 0.047 0.00488,
 	0.05861 0.04615 0.00488,
 	0.05899 0.04528 0.00488,
 	0.05923 0.04436 0.00488,
 	0.05947 0.04344 0.00488,
 	0.05947 0.04249 0.00488,
 	0.05947 0.04153 0.00488,
 	0.05928 0.04061 0.00488,
 	0.05912 0.03967 0.00488,
 	0.05886 0.03876 0.00488,
 	0.05849 0.03789 0.00488,
 	0.05803 0.03705 0.00488,
 	0.0575 0.03626 0.00488,
 	0.05683 0.03558 0.00488,
 	0.05615 0.03491 0.00488,
 	0.05547 0.03424 0.00488,
 	0.055 0.03342 0.00488,
 	0.05447 0.03263 0.00488,
 	0.05376 0.032 0.00488,
 	0.05287 0.03167 0.00488,
 	0.05194 0.03186 0.00488,
 	0.05113 0.03235 0.00488,
 	0.05037 0.03292 0.00488,
 	0.04948 0.03318 0.00488,
 	0.04858 0.03287 0.00488,
 	0.04778 0.03328 0.00488,
 	0.04687 0.03355 0.00488,
 	0.04603 0.034 0.00488,
 	0.04544 0.03474 0.00488,
 	0.04462 0.03522 0.00488,
 	0.04384 0.03577 0.00488,
 	0.04295 0.03604 0.00488,
 	0.04235 0.03678 0.00488,
 	0.04182 0.03758 0.00488,
 	0.04132 0.03838 0.00488,
 	0.04053 0.0389 0.00488,
 	0.04015 0.03977 0.00488,
 	0.04008 0.04072 0.00488,
 	0.04009 0.04167 0.00488,
 	0.04009 0.04263 0.00488,
 	0.04009 0.04358 0.00488,
 	0.04022 0.04452 0.00488,
 	0.04043 0.04545 0.00488,
 	0.0407 0.04636 0.00488,
 	0.04112 0.04722 0.00488,
 	0.04156 0.04807 0.00488,
 	0.04214 0.04882 0.00488,
 	0.0428 0.04951 0.00488,
 	0.04343 0.05022 0.00488,
 	0.04419 0.05079 0.00488,
 	0.04505 0.0512 0.00488,
 	0.04589 0.05165 0.00488,
 	0.04675 0.05208 0.00488,
 	0.04768 0.05225 0.00488,
 	0.04863 0.05225 0.00488,
 	0.04959 0.05224 0.00488,
 	0.05035 0.05131 0.00549,
 	0.05131 0.0513 0.00549,
 	0.05227 0.05126 0.00549,
 	0.0532 0.05103 0.00549,
 	0.05406 0.05058 0.00549,
 	0.05489 0.0501 0.00549,
 	0.05574 0.04964 0.00549,
 	0.05652 0.04909 0.00549,
 	0.05725 0.04846 0.00549,
 	0.05791 0.04777 0.00549,
 	0.0585 0.04701 0.00549,
 	0.0591 0.04626 0.00549,
 	0.05957 0.04542 0.00549,
 	0.0599 0.04452 0.00549,
 	0.06009 0.04358 0.00549,
 	0.06023 0.04264 0.00549,
 	0.06023 0.04167 0.00549,
 	0.06023 0.04071 0.00549,
 	0.06 0.03981 0.00549,
 	0.05942 0.03906 0.00549,
 	0.0591 0.03815 0.00549,
 	0.05876 0.03725 0.00549,
 	0.05823 0.03645 0.00549,
 	0.05769 0.03566 0.00549,
 	0.05739 0.03476 0.00549,
 	0.05677 0.03404 0.00549,
 	0.05601 0.03344 0.00549,
 	0.0552 0.03292 0.00549,
 	0.05426 0.03295 0.00549,
 	0.05337 0.03262 0.00549,
 	0.05255 0.03211 0.00549,
 	0.05169 0.03173 0.00549,
 	0.05074 0.03174 0.00549,
 	0.04989 0.03214 0.00549,
 	0.049 0.03249 0.00549,
 	0.04811 0.03281 0.00549,
 	0.0472 0.03307 0.00549,
 	0.04653 0.03372 0.00549,
 	0.04595 0.03448 0.00549,
 	0.04511 0.03493 0.00549,
 	0.04433 0.03549 0.00549,
 	0.04359 0.03611 0.00549,
 	0.04295 0.03682 0.00549,
 	0.04224 0.03735 0.00549,
 	0.04183 0.03821 0.00549,
 	0.0416 0.03913 0.00549,
 	0.04121 0.03998 0.00549,
 	0.04066 0.04064 0.00549,
 	0.04063 0.0416 0.00549,
 	0.04066 0.04256 0.00549,
 	0.04082 0.0435 0.00549,
 	0.04095 0.04445 0.00549,
 	0.04137 0.04532 0.00549,
 	0.04181 0.04617 0.00549,
 	0.04229 0.047 0.00549,
 	0.04293 0.04773 0.00549,
 	0.04355 0.04846 0.00549,
 	0.04421 0.04916 0.00549,
 	0.04491 0.04981 0.00549,
 	0.04574 0.0503 0.00549,
 	0.04661 0.0507 0.00549,
 	0.04749 0.05109 0.00549,
 	0.04843 0.0513 0.00549,
 	0.04939 0.0513 0.00549,
 	0.05116 0.05074 0.0061,
 	0.05211 0.05073 0.0061,
 	0.05302 0.05054 0.0061,
 	0.05393 0.05032 0.0061,
 	0.05485 0.05012 0.0061,
 	0.05572 0.04976 0.0061,
 	0.05646 0.04917 0.0061,
 	0.05727 0.04869 0.0061,
 	0.05781 0.04793 0.0061,
 	0.05838 0.04719 0.0061,
 	0.05897 0.04645 0.0061,
 	0.05921 0.04556 0.0061,
 	0.05977 0.0448 0.0061,
 	0.05984 0.04386 0.0061,
 	0.06018 0.043 0.0061,
 	0.06031 0.04207 0.0061,
 	0.06059 0.04118 0.0061,
 	0.06107 0.0404 0.0061,
 	0.06099 0.0395 0.0061,
 	0.06082 0.03857 0.0061,
 	0.0606 0.03767 0.0061,
 	0.06026 0.03678 0.0061,
 	0.05975 0.03599 0.0061,
 	0.05923 0.03519 0.0061,
 	0.05868 0.03442 0.0061,
 	0.05802 0.03374 0.0061,
 	0.05731 0.03311 0.0061,
 	0.05661 0.03246 0.0061,
 	0.05583 0.03192 0.0061,
 	0.05496 0.03157 0.0061,
 	0.05405 0.03134 0.0061,
 	0.05326 0.03083 0.0061,
 	0.05245 0.03089 0.0061,
 	0.05157 0.03118 0.0061,
 	0.05087 0.0306 0.0061,
 	0.04998 0.03084 0.0061,
 	0.0492 0.03127 0.0061,
 	0.04865 0.03204 0.0061,
 	0.04794 0.03235 0.0061,
 	0.04705 0.03253 0.0061,
 	0.04631 0.03313 0.0061,
 	0.04568 0.0338 0.0061,
 	0.04493 0.03435 0.0061,
 	0.04439 0.0351 0.0061,
 	0.04383 0.03585 0.0061,
 	0.04351 0.0367 0.0061,
 	0.04398 0.0375 0.0061,
 	0.04389 0.0384 0.0061,
 	0.04387 0.03935 0.0061,
 	0.04332 0.04006 0.0061,
 	0.0429 0.04087 0.0061,
 	0.04256 0.04171 0.0061,
 	0.04271 0.04262 0.0061,
 	0.0424 0.04348 0.0061,
 	0.04294 0.04424 0.0061,
 	0.04343 0.045 0.0061,
 	0.04375 0.04587 0.0061,
 	0.04423 0.04667 0.0061,
 	0.0448 0.04742 0.0061,
 	0.0455 0.04805 0.0061,
 	0.04626 0.0486 0.0061,
 	0.0471 0.04902 0.0061,
 	0.04796 0.04939 0.0061,
 	0.04889 0.04951 0.0061,
 	0.04956 0.05009 0.0061,
 	0.05022 0.05072 0.0061,
 	0.05094 0.05013 0.00671,
 	0.0519 0.05015 0.00671,
 	0.05283 0.04997 0.00671,
 	0.05375 0.0497 0.00671,
 	0.05466 0.04938 0.00671,
 	0.05551 0.04896 0.00671,
 	0.0563 0.04843 0.00671,
 	0.05714 0.04797 0.00671,
 	0.05789 0.04736 0.00671,
 	0.05855 0.04668 0.00671,
 	0.05906 0.04586 0.00671,
 	0.05959 0.04506 0.00671,
 	0.06 0.04419 0.00671,
 	0.06015 0.04325 0.00671,
 	0.06047 0.04237 0.00671,
 	0.06053 0.04143 0.00671,
 	0.0608 0.04054 0.00671,
 	0.06066 0.03961 0.00671,
 	0.0604 0.03871 0.00671,
 	0.06024 0.03778 0.00671,
 	0.06005 0.03685 0.00671,
 	0.05971 0.03595 0.00671,
 	0.05914 0.03518 0.00671,
 	0.05867 0.03435 0.00671,
 	0.05788 0.03386 0.00671,
 	0.05711 0.03328 0.00671,
 	0.05633 0.03271 0.00671,
 	0.05558 0.03211 0.00671,
 	0.05476 0.03161 0.00671,
 	0.05386 0.03126 0.00671,
 	0.05301 0.03082 0.00671,
 	0.05215 0.0304 0.00671,
 	0.05119 0.03048 0.00671,
 	0.05033 0.03086 0.00671,
 	0.04944 0.03059 0.00671,
 	0.04881 0.03127 0.00671,
 	0.04821 0.03197 0.00671,
 	0.04728 0.03219 0.00671,
 	0.04636 0.03251 0.00671,
 	0.0457 0.03315 0.00671,
 	0.04533 0.03402 0.00671,
 	0.04461 0.03464 0.00671,
 	0.04409 0.03545 0.00671,
 	0.04357 0.03625 0.00671,
 	0.04371 0.03713 0.00671,
 	0.04406 0.03794 0.00671,
 	0.04372 0.03884 0.00671,
 	0.04347 0.03976 0.00671,
 	0.04269 0.04026 0.00671,
 	0.04255 0.04118 0.00671,
 	0.04257 0.04214 0.00671,
 	0.04275 0.04308 0.00671,
 	0.04297 0.04399 0.00671,
 	0.04348 0.0448 0.00671,
 	0.04394 0.04564 0.00671,
 	0.04441 0.04647 0.00671,
 	0.04506 0.04717 0.00671,
 	0.04579 0.04779 0.00671,
 	0.04658 0.04833 0.00671,
 	0.04737 0.04888 0.00671,
 	0.04825 0.0492 0.00671,
 	0.04917 0.04942 0.00671,
 	0.05004 0.04982 0.00671,
 	0.05061 0.05016 0.00732,
 	0.05157 0.05016 0.00732,
 	0.05252 0.0501 0.00732,
 	0.05344 0.04986 0.00732,
 	0.05435 0.04957 0.00732,
 	0.05525 0.04926 0.00732,
 	0.05607 0.04877 0.00732,
 	0.05691 0.04833 0.00732,
 	0.05765 0.04773 0.00732,
 	0.05835 0.04708 0.00732,
 	0.05901 0.04638 0.00732,
 	0.05951 0.04557 0.00732,
 	0.05989 0.04469 0.00732,
 	0.06027 0.04383 0.00732,
 	0.06061 0.04295 0.00732,
 	0.06061 0.042 0.00732,
 	0.06081 0.04108 0.00732,
 	0.0608 0.04012 0.00732,
 	0.06079 0.03916 0.00732,
 	0.06059 0.03823 0.00732,
 	0.06041 0.0373 0.00732,
 	0.06002 0.03644 0.00732,
 	0.05959 0.0356 0.00732,
 	0.05904 0.03482 0.00732,
 	0.05846 0.03409 0.00732,
 	0.05759 0.03375 0.00732,
 	0.05677 0.03326 0.00732,
 	0.05608 0.03261 0.00732,
 	0.05539 0.03195 0.00732,
 	0.05463 0.03136 0.00732,
 	0.05374 0.03103 0.00732,
 	0.0529 0.03057 0.00732,
 	0.05217 0.03003 0.00732,
 	0.05128 0.03036 0.00732,
 	0.05058 0.031 0.00732,
 	0.04981 0.03056 0.00732,
 	0.04903 0.03086 0.00732,
 	0.04846 0.03162 0.00732,
 	0.04758 0.03196 0.00732,
 	0.04669 0.03229 0.00732,
 	0.04587 0.03272 0.00732,
 	0.04551 0.0336 0.00732,
 	0.04477 0.03419 0.00732,
 	0.04431 0.03502 0.00732,
 	0.04382 0.03584 0.00732,
 	0.0435 0.03671 0.00732,
 	0.04356 0.03766 0.00732,
 	0.04366 0.03858 0.00732,
 	0.04314 0.03938 0.00732,
 	0.04264 0.04016 0.00732,
 	0.04255 0.04111 0.00732,
 	0.04256 0.04207 0.00732,
 	0.04266 0.04301 0.00732,
 	0.04291 0.04393 0.00732,
 	0.04322 0.04481 0.00732,
 	0.0437 0.04563 0.00732,
 	0.0442 0.04643 0.00732,
 	0.04476 0.0472 0.00732,
 	0.04544 0.04787 0.00732,
 	0.04625 0.04838 0.00732,
 	0.04704 0.04891 0.00732,
 	0.04787 0.04937 0.00732,
 	0.0488 0.04957 0.00732,
 	0.04971 0.04987 0.00732,
 	0.05073 0.04996 0.00793,
 	0.05168 0.04998 0.00793,
 	0.0526 0.04981 0.00793,
 	0.05354 0.04968 0.00793,
 	0.05444 0.04942 0.00793,
 	0.05532 0.04904 0.00793,
 	0.05615 0.04863 0.00793,
 	0.05689 0.04806 0.00793,
 	0.05769 0.04755 0.00793,
 	0.05832 0.04685 0.00793,
 	0.0589 0.04609 0.00793,
 	0.05948 0.04534 0.00793,
 	0.05993 0.0445 0.00793,
 	0.06035 0.04365 0.00793,
 	0.06081 0.04285 0.00793,
 	0.06081 0.0419 0.00793,
 	0.061 0.04097 0.00793,
 	0.06098 0.04002 0.00793,
 	0.06079 0.0391 0.00793,
 	0.06061 0.03819 0.00793,
 	0.06041 0.03726 0.00793,
 	0.06007 0.03639 0.00793,
 	0.05952 0.03561 0.00793,
 	0.05912 0.03476 0.00793,
 	0.05848 0.03407 0.00793,
 	0.05778 0.03342 0.00793,
 	0.05703 0.03285 0.00793,
 	0.05624 0.03234 0.00793,
 	0.05534 0.03219 0.00793,
 	0.05455 0.03167 0.00793,
 	0.05377 0.03116 0.00793,
 	0.05287 0.03083 0.00793,
 	0.05206 0.03039 0.00793,
 	0.05119 0.03064 0.00793,
 	0.05034 0.03107 0.00793,
 	0.04951 0.03152 0.00793,
 	0.04863 0.03156 0.00793,
 	0.04799 0.03223 0.00793,
 	0.04705 0.03232 0.00793,
 	0.04615 0.0326 0.00793,
 	0.0456 0.03336 0.00793,
 	0.04491 0.03401 0.00793,
 	0.0443 0.03473 0.00793,
 	0.04378 0.03552 0.00793,
 	0.0435 0.03642 0.00793,
 	0.04335 0.03735 0.00793,
 	0.04333 0.03829 0.00793,
 	0.04289 0.0391 0.00793,
 	0.04275 0.04 0.00793,
 	0.04256 0.04093 0.00793,
 	0.04275 0.04184 0.00793,
 	0.04286 0.04277 0.00793,
 	0.04311 0.04366 0.00793,
 	0.04346 0.04454 0.00793,
 	0.04388 0.04538 0.00793,
 	0.04445 0.04614 0.00793,
 	0.04505 0.04688 0.00793,
 	0.04574 0.04754 0.00793,
 	0.04639 0.04824 0.00793,
 	0.04713 0.04882 0.00793,
 	0.048 0.04919 0.00793,
 	0.0489 0.04951 0.00793,
 	0.04981 0.04976 0.00793,
 	0.05112 0.04997 0.00854,
 	0.05207 0.04997 0.00854,
 	0.05299 0.04982 0.00854,
 	0.0539 0.04959 0.00854,
 	0.05477 0.04923 0.00854,
 	0.05564 0.04886 0.00854,
 	0.05643 0.04834 0.00854,
 	0.05719 0.04779 0.00854,
 	0.05795 0.04723 0.00854,
 	0.05864 0.04659 0.00854,
 	0.05927 0.04588 0.00854,
 	0.05976 0.04508 0.00854,
 	0.06019 0.04423 0.00854,
 	0.06052 0.04335 0.00854,
 	0.0608 0.04247 0.00854,
 	0.06092 0.04153 0.00854,
 	0.06099 0.04059 0.00854,
 	0.06098 0.03964 0.00854,
 	0.06097 0.0387 0.00854,
 	0.06069 0.0378 0.00854,
 	0.06044 0.03689 0.00854,
 	0.06004 0.03602 0.00854,
 	0.05947 0.03527 0.00854,
 	0.05893 0.0345 0.00854,
 	0.05825 0.03385 0.00854,
 	0.05751 0.03327 0.00854,
 	0.05668 0.03288 0.00854,
 	0.05602 0.03222 0.00854,
 	0.05516 0.03185 0.00854,
 	0.05431 0.03146 0.00854,
 	0.0535 0.03097 0.00854,
 	0.05263 0.0306 0.00854,
 	0.0518 0.03014 0.00854,
 	0.051 0.03034 0.00854,
 	0.05034 0.03097 0.00854,
 	0.04952 0.03136 0.00854,
 	0.04864 0.03165 0.00854,
 	0.04786 0.03212 0.00854,
 	0.04705 0.03249 0.00854,
 	0.04621 0.03288 0.00854,
 	0.04551 0.03349 0.00854,
 	0.04491 0.03423 0.00854,
 	0.04433 0.03495 0.00854,
 	0.0439 0.03579 0.00854,
 	0.04352 0.03666 0.00854,
 	0.0434 0.0376 0.00854,
 	0.04317 0.03852 0.00854,
 	0.04287 0.03941 0.00854,
 	0.04274 0.04034 0.00854,
 	0.04275 0.04129 0.00854,
 	0.04275 0.04224 0.00854,
 	0.04308 0.04313 0.00854,
 	0.04332 0.04404 0.00854,
 	0.04372 0.04488 0.00854,
 	0.04413 0.04574 0.00854,
 	0.04465 0.04653 0.00854,
 	0.04534 0.04717 0.00854,
 	0.04608 0.04775 0.00854,
 	0.04674 0.04843 0.00854,
 	0.04756 0.04888 0.00854,
 	0.04838 0.04935 0.00854,
 	0.04931 0.04949 0.00854,
 	0.0502 0.04976 0.00854,
 	0.05108 0.04979 0.00915,
 	0.05204 0.04978 0.00915,
 	0.053 0.04978 0.00915,
 	0.05394 0.04968 0.00915,
 	0.05481 0.04926 0.00915,
 	0.05565 0.04882 0.00915,
 	0.05645 0.0483 0.00915,
 	0.05723 0.04774 0.00915,
 	0.05799 0.04717 0.00915,
 	0.05865 0.0465 0.00915,
 	0.05926 0.04576 0.00915,
 	0.05972 0.04492 0.00915,
 	0.06015 0.04406 0.00915,
 	0.0605 0.04318 0.00915,
 	0.0608 0.04228 0.00915,
 	0.06096 0.04134 0.00915,
 	0.06084 0.04041 0.00915,
 	0.06078 0.03945 0.00915,
 	0.0606 0.03851 0.00915,
 	0.06038 0.03758 0.00915,
 	0.06007 0.03668 0.00915,
 	0.05963 0.03583 0.00915,
 	0.05907 0.03506 0.00915,
 	0.05848 0.03431 0.00915,
 	0.05797 0.03349 0.00915,
 	0.05717 0.03296 0.00915,
 	0.05637 0.03244 0.00915,
 	0.05553 0.03198 0.00915,
 	0.05471 0.03154 0.00915,
 	0.05377 0.03138 0.00915,
 	0.05283 0.03123 0.00915,
 	0.05194 0.03137 0.00915,
 	0.05117 0.03192 0.00915,
 	0.05029 0.03193 0.00915,
 	0.04953 0.03136 0.00915,
 	0.04869 0.03173 0.00915,
 	0.04781 0.03211 0.00915,
 	0.04687 0.03219 0.00915,
 	0.04616 0.03282 0.00915,
 	0.04531 0.03327 0.00915,
 	0.04467 0.03394 0.00915,
 	0.04413 0.03471 0.00915,
 	0.04367 0.03555 0.00915,
 	0.04333 0.03645 0.00915,
 	0.0433 0.0374 0.00915,
 	0.04297 0.0383 0.00915,
 	0.04275 0.03923 0.00915,
 	0.04256 0.04014 0.00915,
 	0.04275 0.04107 0.00915,
 	0.04267 0.04198 0.00915,
 	0.04291 0.04291 0.00915,
 	0.04322 0.04381 0.00915,
 	0.04352 0.04471 0.00915,
 	0.04409 0.04547 0.00915,
 	0.04467 0.04622 0.00915,
 	0.04524 0.047 0.00915,
 	0.04588 0.04772 0.00915,
 	0.0467 0.0482 0.00915,
 	0.04747 0.04877 0.00915,
 	0.04833 0.04916 0.00915,
 	0.04921 0.04955 0.00915,
 	0.05015 0.04966 0.00915,
 	0.05128 0.04997 0.00976,
 	0.05222 0.05016 0.00976,
 	0.05315 0.04999 0.00976,
 	0.05406 0.04969 0.00976,
 	0.05495 0.04932 0.00976,
 	0.05581 0.04888 0.00976,
 	0.05662 0.04837 0.00976,
 	0.05736 0.04778 0.00976,
 	0.05807 0.04713 0.00976,
 	0.05874 0.04645 0.00976,
 	0.05928 0.04566 0.00976,
 	0.05969 0.04479 0.00976,
 	0.0602 0.04398 0.00976,
 	0.06044 0.04305 0.00976,
 	0.06067 0.04214 0.00976,
 	0.0608 0.0412 0.00976,
 	0.06064 0.04026 0.00976,
 	0.06062 0.0393 0.00976,
 	0.06042 0.03837 0.00976,
 	0.06011 0.03746 0.00976,
 	0.05984 0.03656 0.00976,
 	0.05939 0.03571 0.00976,
 	0.05875 0.03501 0.00976,
 	0.0582 0.03424 0.00976,
 	0.05759 0.03353 0.00976,
 	0.05678 0.03301 0.00976,
 	0.05601 0.03244 0.00976,
 	0.05519 0.03195 0.00976,
 	0.0543 0.03161 0.00976,
 	0.05335 0.03155 0.00976,
 	0.05241 0.03137 0.00976,
 	0.05166 0.03176 0.00976,
 	0.05084 0.03211 0.00976,
 	0.04997 0.03172 0.00976,
 	0.0491 0.03137 0.00976,
 	0.04831 0.03191 0.00976,
 	0.04741 0.03222 0.00976,
 	0.04653 0.03247 0.00976,
 	0.0458 0.03305 0.00976,
 	0.04495 0.03339 0.00976,
 	0.04451 0.03423 0.00976,
 	0.04397 0.03502 0.00976,
 	0.04351 0.03586 0.00976,
 	0.04331 0.03679 0.00976,
 	0.04304 0.0377 0.00976,
 	0.04278 0.03863 0.00976,
 	0.04258 0.03956 0.00976,
 	0.04256 0.04052 0.00976,
 	0.04257 0.04148 0.00976,
 	0.04265 0.04243 0.00976,
 	0.04289 0.04336 0.00976,
 	0.04326 0.04425 0.00976,
 	0.04362 0.0451 0.00976,
 	0.04415 0.0459 0.00976,
 	0.04467 0.0467 0.00976,
 	0.04525 0.04746 0.00976,
 	0.04603 0.04801 0.00976,
 	0.04681 0.04855 0.00976,
 	0.04765 0.049 0.00976,
 	0.04849 0.04942 0.00976,
 	0.04939 0.04976 0.00976,
 	0.05035 0.04979 0.00976,
 	0.05153 0.04996 0.01037,
 	0.05247 0.04998 0.01037,
 	0.05339 0.04978 0.01037,
 	0.05429 0.04946 0.01037,
 	0.05518 0.04913 0.01037,
 	0.05598 0.04862 0.01037,
 	0.05681 0.04816 0.01037,
 	0.0575 0.04751 0.01037,
 	0.05816 0.04686 0.01037,
 	0.05881 0.04619 0.01037,
 	0.05929 0.0454 0.01037,
 	0.05972 0.04457 0.01037,
 	0.06007 0.0437 0.01037,
 	0.06042 0.04284 0.01037,
 	0.06057 0.04192 0.01037,
 	0.06062 0.04097 0.01037,
 	0.06042 0.04005 0.01037,
 	0.06041 0.0391 0.01037,
 	0.06024 0.03818 0.01037,
 	0.06001 0.03727 0.01037,
 	0.05959 0.03642 0.01037,
 	0.05911 0.0356 0.01037,
 	0.05853 0.03485 0.01037,
 	0.05793 0.03414 0.01037,
 	0.0572 0.03356 0.01037,
 	0.05644 0.03301 0.01037,
 	0.05564 0.03252 0.01037,
 	0.05492 0.03193 0.01037,
 	0.054 0.03179 0.01037,
 	0.05308 0.03157 0.01037,
 	0.05213 0.03151 0.01037,
 	0.05135 0.03192 0.01037,
 	0.05039 0.03192 0.01037,
 	0.04957 0.03153 0.01037,
 	0.04867 0.03182 0.01037,
 	0.04776 0.03204 0.01037,
 	0.04696 0.03249 0.01037,
 	0.04611 0.03277 0.01037,
 	0.04526 0.03309 0.01037,
 	0.04483 0.03389 0.01037,
 	0.04423 0.0346 0.01037,
 	0.04374 0.0354 0.01037,
 	0.04342 0.03628 0.01037,
 	0.04313 0.03718 0.01037,
 	0.04297 0.03811 0.01037,
 	0.04266 0.039 0.01037,
 	0.04255 0.03994 0.01037,
 	0.04241 0.04086 0.01037,
 	0.04246 0.04179 0.01037,
 	0.04263 0.04272 0.01037,
 	0.04295 0.04361 0.01037,
 	0.04328 0.04449 0.01037,
 	0.04377 0.04529 0.01037,
 	0.04437 0.04602 0.01037,
 	0.04488 0.04681 0.01037,
 	0.04553 0.04751 0.01037,
 	0.04627 0.04809 0.01037,
 	0.04704 0.04864 0.01037,
 	0.0479 0.04905 0.01037,
 	0.04876 0.0494 0.01037,
 	0.04968 0.04958 0.01037,
 	0.05063 0.04965 0.01037,
 	0.0513 0.04978 0.01098,
 	0.05223 0.04997 0.01098,
 	0.05316 0.04983 0.01098,
 	0.05406 0.04957 0.01098,
 	0.05493 0.0492 0.01098,
 	0.05575 0.04874 0.01098,
 	0.05657 0.04829 0.01098,
 	0.05732 0.04772 0.01098,
 	0.05807 0.04715 0.01098,
 	0.05864 0.04638 0.01098,
 	0.05918 0.04561 0.01098,
 	0.05961 0.04478 0.01098,
 	0.05995 0.04389 0.01098,
 	0.06023 0.04301 0.01098,
 	0.06058 0.04212 0.01098,
 	0.06062 0.04117 0.01098,
 	0.06061 0.04022 0.01098,
 	0.06044 0.0393 0.01098,
 	0.06035 0.03837 0.01098,
 	0.06005 0.03746 0.01098,
 	0.05964 0.03661 0.01098,
 	0.05912 0.03583 0.01098,
 	0.05862 0.03503 0.01098,
 	0.05806 0.03426 0.01098,
 	0.05741 0.03358 0.01098,
 	0.05662 0.03307 0.01098,
 	0.05589 0.03246 0.01098,
 	0.05514 0.03189 0.01098,
 	0.05422 0.03173 0.01098,
 	0.0533 0.03157 0.01098,
 	0.05235 0.03159 0.01098,
 	0.05141 0.03154 0.01098,
 	0.05045 0.03154 0.01098,
 	0.0495 0.03155 0.01098,
 	0.04858 0.03174 0.01098,
 	0.04769 0.032 0.01098,
 	0.04688 0.03246 0.01098,
 	0.04629 0.03307 0.01098,
 	0.04538 0.03288 0.01098,
 	0.04498 0.03366 0.01098,
 	0.04437 0.03438 0.01098,
 	0.04379 0.03511 0.01098,
 	0.0435 0.03599 0.01098,
 	0.04325 0.03689 0.01098,
 	0.04309 0.03783 0.01098,
 	0.04292 0.03875 0.01098,
 	0.0427 0.03967 0.01098,
 	0.04255 0.04061 0.01098,
 	0.04257 0.04156 0.01098,
 	0.04263 0.0425 0.01098,
 	0.04292 0.04341 0.01098,
 	0.04324 0.04427 0.01098,
 	0.04363 0.04511 0.01098,
 	0.04421 0.04585 0.01098,
 	0.04462 0.04671 0.01098,
 	0.04523 0.04742 0.01098,
 	0.04598 0.048 0.01098,
 	0.04679 0.04849 0.01098,
 	0.04766 0.04889 0.01098,
 	0.04851 0.0493 0.01098,
 	0.04943 0.04956 0.01098,
 	0.05035 0.04978 0.01098,
 	0.05143 0.04978 0.01159,
 	0.05238 0.04978 0.01159,
 	0.05329 0.0496 0.01159,
 	0.05418 0.04935 0.01159,
 	0.055 0.04889 0.01159,
 	0.05588 0.04856 0.01159,
 	0.05673 0.04813 0.01159,
 	0.05744 0.04752 0.01159,
 	0.05813 0.04688 0.01159,
 	0.05866 0.04609 0.01159,
 	0.05915 0.0453 0.01159,
 	0.05967 0.0445 0.01159,
 	0.06001 0.04363 0.01159,
 	0.06036 0.04274 0.01159,
 	0.0606 0.04183 0.01159,
 	0.06061 0.04089 0.01159,
 	0.06058 0.03994 0.01159,
 	0.06028 0.03904 0.01159,
 	0.0602 0.0381 0.01159,
 	0.05975 0.03727 0.01159,
 	0.05943 0.03638 0.01159,
 	0.05903 0.03553 0.01159,
 	0.05835 0.03488 0.01159,
 	0.05789 0.03405 0.01159,
 	0.05721 0.03341 0.01159,
 	0.05643 0.03288 0.01159,
 	0.05564 0.03237 0.01159,
 	0.05494 0.03175 0.01159,
 	0.054 0.03171 0.01159,
 	0.05308 0.03157 0.01159,
 	0.05213 0.0315 0.01159,
 	0.05124 0.03118 0.01159,
 	0.0503 0.03111 0.01159,
 	0.04943 0.03148 0.01159,
 	0.04849 0.03152 0.01159,
 	0.04758 0.03172 0.01159,
 	0.04683 0.03227 0.01159,
 	0.04598 0.03268 0.01159,
 	0.04509 0.03288 0.01159,
 	0.04467 0.03371 0.01159,
 	0.0441 0.03442 0.01159,
 	0.04363 0.03521 0.01159,
 	0.04331 0.0361 0.01159,
 	0.04297 0.03698 0.01159,
 	0.04294 0.03793 0.01159,
 	0.04275 0.03884 0.01159,
 	0.04256 0.03976 0.01159,
 	0.04256 0.04071 0.01159,
 	0.04256 0.04166 0.01159,
 	0.04273 0.04258 0.01159,
 	0.04299 0.04349 0.01159,
 	0.04336 0.04436 0.01159,
 	0.04384 0.04518 0.01159,
 	0.04435 0.04597 0.01159,
 	0.04485 0.04677 0.01159,
 	0.04545 0.0475 0.01159,
 	0.04615 0.04813 0.01159,
 	0.04703 0.04844 0.01159,
 	0.04785 0.04886 0.01159,
 	0.04867 0.0493 0.01159,
 	0.0496 0.0494 0.01159,
 	0.05051 0.0496 0.01159,
 	0.05155 0.04959 0.0122,
 	0.05251 0.04958 0.0122,
 	0.05346 0.04959 0.0122,
 	0.05433 0.0493 0.0122,
 	0.05514 0.04878 0.0122,
 	0.05606 0.04862 0.0122,
 	0.05684 0.0481 0.0122,
 	0.05759 0.04752 0.0122,
 	0.05826 0.04684 0.0122,
 	0.05877 0.04605 0.0122,
 	0.05933 0.0453 0.0122,
 	0.0598 0.04446 0.0122,
 	0.06003 0.04356 0.0122,
 	0.06043 0.04275 0.0122,
 	0.06071 0.04184 0.0122,
 	0.06061 0.0409 0.0122,
 	0.06061 0.03995 0.0122,
 	0.06042 0.03902 0.0122,
 	0.06031 0.03808 0.0122,
 	0.05986 0.03724 0.0122,
 	0.05963 0.03634 0.0122,
 	0.0591 0.03555 0.0122,
 	0.05858 0.03474 0.0122,
 	0.05798 0.034 0.0122,
 	0.05738 0.03326 0.0122,
 	0.05655 0.03282 0.0122,
 	0.05569 0.0324 0.0122,
 	0.05498 0.03177 0.0122,
 	0.05403 0.03173 0.0122,
 	0.05307 0.03173 0.0122,
 	0.05215 0.03149 0.0122,
 	0.05134 0.03098 0.0122,
 	0.05039 0.03096 0.0122,
 	0.04953 0.03133 0.0122,
 	0.04857 0.03137 0.0122,
 	0.04767 0.03167 0.0122,
 	0.04688 0.03221 0.0122,
 	0.046 0.03258 0.0122,
 	0.04529 0.03314 0.0122,
 	0.04458 0.03377 0.0122,
 	0.04403 0.03453 0.0122,
 	0.04359 0.03537 0.0122,
 	0.04315 0.03622 0.0122,
 	0.04294 0.03714 0.0122,
 	0.04288 0.03808 0.0122,
 	0.0427 0.03901 0.0122,
 	0.0425 0.03994 0.0122,
 	0.04238 0.04088 0.0122,
 	0.04275 0.04172 0.0122,
 	0.04277 0.04267 0.0122,
 	0.04296 0.0436 0.0122,
 	0.04343 0.04443 0.0122,
 	0.04391 0.04525 0.0122,
 	0.04439 0.04606 0.0122,
 	0.04477 0.04693 0.0122,
 	0.04549 0.04752 0.0122,
 	0.04607 0.04827 0.0122,
 	0.04698 0.0485 0.0122,
 	0.04784 0.04892 0.0122,
 	0.04874 0.04922 0.0122,
 	0.04967 0.0494 0.0122,
 	0.0506 0.04954 0.0122,
 	0.05165 0.04997 0.01281,
 	0.05258 0.04982 0.01281,
 	0.05353 0.04976 0.01281,
 	0.0544 0.0494 0.01281,
 	0.05528 0.04909 0.01281,
 	0.05614 0.04869 0.01281,
 	0.05688 0.04813 0.01281,
 	0.05769 0.04766 0.01281,
 	0.05827 0.04693 0.01281,
 	0.05885 0.04618 0.01281,
 	0.05921 0.04531 0.01281,
 	0.05966 0.04448 0.01281,
 	0.06006 0.04363 0.01281,
 	0.06027 0.04271 0.01281,
 	0.06043 0.04179 0.01281,
 	0.06043 0.04084 0.01281,
 	0.06042 0.03989 0.01281,
 	0.06023 0.03897 0.01281,
 	0.06023 0.03802 0.01281,
 	0.05986 0.03715 0.01281,
 	0.05945 0.03632 0.01281,
 	0.0589 0.03555 0.01281,
 	0.05851 0.03469 0.01281,
 	0.05787 0.03401 0.01281,
 	0.0572 0.03334 0.01281,
 	0.05637 0.03287 0.01281,
 	0.05556 0.03241 0.01281,
 	0.0548 0.03186 0.01281,
 	0.05388 0.03173 0.01281,
 	0.05293 0.03173 0.01281,
 	0.05202 0.03151 0.01281,
 	0.05118 0.03107 0.01281,
 	0.0503 0.03093 0.01281,
 	0.04945 0.03128 0.01281,
 	0.04854 0.03127 0.01281,
 	0.04775 0.03179 0.01281,
 	0.04695 0.03223 0.01281,
 	0.04613 0.03267 0.01281,
 	0.0453 0.03295 0.01281,
 	0.04471 0.0337 0.01281,
 	0.04412 0.03442 0.01281,
 	0.04356 0.03517 0.01281,
 	0.04303 0.03596 0.01281,
 	0.04293 0.03689 0.01281,
 	0.04271 0.0378 0.01281,
 	0.04255 0.03873 0.01281,
 	0.04233 0.03964 0.01281,
 	0.04218 0.04057 0.01281,
 	0.04225 0.04151 0.01281,
 	0.04236 0.04245 0.01281,
 	0.04256 0.04336 0.01281,
 	0.04296 0.0442 0.01281,
 	0.04334 0.04507 0.01281,
 	0.04382 0.04589 0.01281,
 	0.04424 0.04672 0.01281,
 	0.04489 0.04741 0.01281,
 	0.04542 0.04818 0.01281,
 	0.04623 0.04864 0.01281,
 	0.04712 0.04894 0.01281,
 	0.04798 0.04932 0.01281,
 	0.04887 0.04959 0.01281,
 	0.04978 0.04977 0.01281,
 	0.05072 0.04987 0.01281,
 	0.05172 0.04997 0.01342,
 	0.05266 0.04987 0.01342,
 	0.0536 0.04969 0.01342,
 	0.05451 0.04943 0.01342,
 	0.05529 0.04888 0.01342,
 	0.05619 0.0486 0.01342,
 	0.05696 0.04803 0.01342,
 	0.05772 0.04745 0.01342,
 	0.05834 0.04673 0.01342,
 	0.05897 0.046 0.01342,
 	0.05941 0.04516 0.01342,
 	0.05978 0.04428 0.01342,
 	0.06012 0.04338 0.01342,
 	0.06042 0.04249 0.01342,
 	0.06043 0.04153 0.01342,
 	0.06042 0.04057 0.01342,
 	0.06032 0.03962 0.01342,
 	0.06009 0.03869 0.01342,
 	0.05983 0.03778 0.01342,
 	0.05955 0.03687 0.01342,
 	0.05909 0.03604 0.01342,
 	0.05856 0.03525 0.01342,
 	0.05813 0.0344 0.01342,
 	0.05741 0.03377 0.01342,
 	0.05665 0.0332 0.01342,
 	0.0558 0.03275 0.01342,
 	0.05503 0.03219 0.01342,
 	0.05413 0.0319 0.01342,
 	0.05317 0.03191 0.01342,
 	0.05228 0.03167 0.01342,
 	0.05138 0.03135 0.01342,
 	0.0506 0.0308 0.01342,
 	0.04967 0.03098 0.01342,
 	0.04878 0.03123 0.01342,
 	0.04793 0.03153 0.01342,
 	0.04707 0.03194 0.01342,
 	0.04626 0.03243 0.01342,
 	0.04534 0.03266 0.01342,
 	0.04469 0.03335 0.01342,
 	0.04415 0.03415 0.01342,
 	0.04356 0.03491 0.01342,
 	0.04307 0.03572 0.01342,
 	0.04274 0.03661 0.01342,
 	0.04256 0.03755 0.01342,
 	0.04238 0.03847 0.01342,
 	0.04238 0.03943 0.01342,
 	0.04233 0.04039 0.01342,
 	0.04234 0.0413 0.01342,
 	0.04249 0.04224 0.01342,
 	0.04264 0.04318 0.01342,
 	0.04291 0.04408 0.01342,
 	0.04328 0.04496 0.01342,
 	0.0437 0.04583 0.01342,
 	0.04421 0.04664 0.01342,
 	0.04472 0.04745 0.01342,
 	0.04542 0.04811 0.01342,
 	0.04621 0.04864 0.01342,
 	0.04709 0.04902 0.01342,
 	0.04798 0.04937 0.01342,
 	0.04889 0.04959 0.01342,
 	0.04982 0.04978 0.01342,
 	0.05076 0.04998 0.01342,
 	0.05176 0.04998 0.01403,
 	0.05269 0.04982 0.01403,
 	0.05361 0.04958 0.01403,
 	0.05454 0.0494 0.01403,
 	0.05536 0.04894 0.01403,
 	0.0562 0.04847 0.01403,
 	0.05706 0.04806 0.01403,
 	0.05778 0.04745 0.01403,
 	0.05852 0.04687 0.01403,
 	0.05911 0.04611 0.01403,
 	0.05944 0.04523 0.01403,
 	0.05985 0.04438 0.01403,
 	0.06023 0.04351 0.01403,
 	0.0606 0.04263 0.01403,
 	0.06079 0.04171 0.01403,
 	0.06068 0.04078 0.01403,
 	0.06062 0.03983 0.01403,
 	0.06052 0.03889 0.01403,
 	0.06026 0.03797 0.01403,
 	0.05995 0.03707 0.01403,
 	0.05952 0.03622 0.01403,
 	0.05895 0.03544 0.01403,
 	0.05847 0.03463 0.01403,
 	0.05777 0.03397 0.01403,
 	0.05709 0.03331 0.01403,
 	0.05625 0.03284 0.01403,
 	0.05548 0.03228 0.01403,
 	0.0546 0.03192 0.01403,
 	0.05364 0.03193 0.01403,
 	0.0527 0.03183 0.01403,
 	0.05184 0.03141 0.01403,
 	0.05102 0.03097 0.01403,
 	0.05008 0.03109 0.01403,
 	0.04915 0.03125 0.01403,
 	0.04821 0.03142 0.01403,
 	0.04735 0.03182 0.01403,
 	0.04658 0.03238 0.01403,
 	0.04568 0.03261 0.01403,
 	0.04501 0.03328 0.01403,
 	0.04446 0.03405 0.01403,
 	0.04391 0.03482 0.01403,
 	0.04337 0.03561 0.01403,
 	0.04311 0.0365 0.01403,
 	0.04294 0.03743 0.01403,
 	0.04275 0.03836 0.01403,
 	0.04256 0.03928 0.01403,
 	0.04256 0.04024 0.01403,
 	0.04255 0.0412 0.01403,
 	0.04269 0.04214 0.01403,
 	0.0428 0.04308 0.01403,
 	0.04311 0.04398 0.01403,
 	0.04344 0.04487 0.01403,
 	0.04389 0.04571 0.01403,
 	0.04437 0.04651 0.01403,
 	0.04489 0.04731 0.01403,
 	0.04554 0.04797 0.01403,
 	0.0463 0.04853 0.01403,
 	0.04719 0.04887 0.01403,
 	0.04808 0.04915 0.01403,
 	0.04894 0.04957 0.01403,
 	0.0499 0.04961 0.01403,
 	0.05083 0.04979 0.01403,
 	0.05185 0.04978 0.01464,
 	0.05278 0.04959 0.01464,
 	0.05371 0.04946 0.01464,
 	0.05463 0.04922 0.01464,
 	0.05547 0.04877 0.01464,
 	0.05631 0.04832 0.01464,
 	0.05713 0.04784 0.01464,
 	0.05784 0.0472 0.01464,
 	0.05856 0.04659 0.01464,
 	0.05918 0.04586 0.01464,
 	0.05956 0.045 0.01464,
 	0.05994 0.04415 0.01464,
 	0.06032 0.04327 0.01464,
 	0.06049 0.04234 0.01464,
 	0.06061 0.0414 0.01464,
 	0.0606 0.04044 0.01464,
 	0.06052 0.03949 0.01464,
 	0.06042 0.03855 0.01464,
 	0.0601 0.03765 0.01464,
 	0.05972 0.03677 0.01464,
 	0.05927 0.03596 0.01464,
 	0.05871 0.03518 0.01464,
 	0.05822 0.03437 0.01464,
 	0.05761 0.03367 0.01464,
 	0.05685 0.03309 0.01464,
 	0.05601 0.03267 0.01464,
 	0.0552 0.0322 0.01464,
 	0.05433 0.03192 0.01464,
 	0.05336 0.03192 0.01464,
 	0.05242 0.03185 0.01464,
 	0.05168 0.03124 0.01464,
 	0.0508 0.03097 0.01464,
 	0.04987 0.03117 0.01464,
 	0.04895 0.03135 0.01464,
 	0.04809 0.03173 0.01464,
 	0.04721 0.03203 0.01464,
 	0.04636 0.03246 0.01464,
 	0.04545 0.03266 0.01464,
 	0.04495 0.03345 0.01464,
 	0.04431 0.03416 0.01464,
 	0.04377 0.03494 0.01464,
 	0.0433 0.03577 0.01464,
 	0.04284 0.03662 0.01464,
 	0.04265 0.03754 0.01464,
 	0.04255 0.03848 0.01464,
 	0.04255 0.03944 0.01464,
 	0.04256 0.0404 0.01464,
 	0.04237 0.04133 0.01464,
 	0.04255 0.04225 0.01464,
 	0.04282 0.04317 0.01464,
 	0.04314 0.04407 0.01464,
 	0.04346 0.04494 0.01464,
 	0.04389 0.0458 0.01464,
 	0.0444 0.0466 0.01464,
 	0.04489 0.04742 0.01464,
 	0.04552 0.04813 0.01464,
 	0.04631 0.04864 0.01464,
 	0.04721 0.04885 0.01464,
 	0.04812 0.04916 0.01464,
 	0.04904 0.0494 0.01464,
 	0.04997 0.04957 0.01464,
 	0.05093 0.04959 0.01464,
 	0.05135 0.04958 0.01525,
 	0.0523 0.04959 0.01525,
 	0.05323 0.04948 0.01525,
 	0.05413 0.04921 0.01525,
 	0.05503 0.04898 0.01525,
 	0.0558 0.04844 0.01525,
 	0.05662 0.04798 0.01525,
 	0.05735 0.04737 0.01525,
 	0.05813 0.04684 0.01525,
 	0.05884 0.0462 0.01525,
 	0.05944 0.04548 0.01525,
 	0.05986 0.04463 0.01525,
 	0.06021 0.04376 0.01525,
 	0.06059 0.04289 0.01525,
 	0.0608 0.04197 0.01525,
 	0.06081 0.04102 0.01525,
 	0.06098 0.04011 0.01525,
 	0.06079 0.03919 0.01525,
 	0.06064 0.03827 0.01525,
 	0.06041 0.03736 0.01525,
 	0.06009 0.03648 0.01525,
 	0.05962 0.03568 0.01525,
 	0.05902 0.03496 0.01525,
 	0.05849 0.03419 0.01525,
 	0.05789 0.03346 0.01525,
 	0.05714 0.03292 0.01525,
 	0.05632 0.03244 0.01525,
 	0.0556 0.03182 0.01525,
 	0.0547 0.03163 0.01525,
 	0.05381 0.03135 0.01525,
 	0.05286 0.03136 0.01525,
 	0.05196 0.03112 0.01525,
 	0.05125 0.03051 0.01525,
 	0.05036 0.0306 0.01525,
 	0.04948 0.03093 0.01525,
 	0.04856 0.03112 0.01525,
 	0.04771 0.03153 0.01525,
 	0.04685 0.03191 0.01525,
 	0.04594 0.03212 0.01525,
 	0.04522 0.03266 0.01525,
 	0.04484 0.03351 0.01525,
 	0.04424 0.03423 0.01525,
 	0.0437 0.035 0.01525,
 	0.04323 0.03582 0.01525,
 	0.04297 0.03674 0.01525,
 	0.04276 0.03765 0.01525,
 	0.04275 0.0386 0.01525,
 	0.04285 0.03954 0.01525,
 	0.04275 0.04045 0.01525,
 	0.04274 0.0414 0.01525,
 	0.04289 0.04233 0.01525,
 	0.04313 0.04322 0.01525,
 	0.04332 0.04414 0.01525,
 	0.04372 0.045 0.01525,
 	0.04424 0.04579 0.01525,
 	0.04481 0.04654 0.01525,
 	0.04529 0.04736 0.01525,
 	0.04605 0.04792 0.01525,
 	0.04682 0.04847 0.01525,
 	0.04773 0.04865 0.01525,
 	0.0486 0.04902 0.01525,
 	0.0495 0.04923 0.01525,
 	0.05043 0.0494 0.01525,
 	0.05096 0.04958 0.01586,
 	0.05191 0.04962 0.01586,
 	0.05285 0.0496 0.01586,
 	0.05377 0.0494 0.01586,
 	0.05465 0.04909 0.01586,
 	0.05548 0.04864 0.01586,
 	0.05634 0.04824 0.01586,
 	0.05705 0.04761 0.01586,
 	0.05775 0.04699 0.01586,
 	0.05855 0.04651 0.01586,
 	0.05911 0.04575 0.01586,
 	0.05961 0.04495 0.01586,
 	0.06005 0.04411 0.01586,
 	0.06039 0.04322 0.01586,
 	0.06069 0.04234 0.01586,
 	0.0608 0.04141 0.01586,
 	0.06079 0.04045 0.01586,
 	0.06078 0.0395 0.01586,
 	0.06059 0.03858 0.01586,
 	0.06043 0.03766 0.01586,
 	0.0601 0.03679 0.01586,
 	0.05957 0.036 0.01586,
 	0.05901 0.03524 0.01586,
 	0.05851 0.03444 0.01586,
 	0.05789 0.03374 0.01586,
 	0.05727 0.03302 0.01586,
 	0.05647 0.03251 0.01586,
 	0.05565 0.03204 0.01586,
 	0.05481 0.03163 0.01586,
 	0.05387 0.03155 0.01586,
 	0.05292 0.03154 0.01586,
 	0.05202 0.03133 0.01586,
 	0.05134 0.03068 0.01586,
 	0.0505 0.03049 0.01586,
 	0.04968 0.03096 0.01586,
 	0.04873 0.03098 0.01586,
 	0.04786 0.03136 0.01586,
 	0.0471 0.0319 0.01586,
 	0.04619 0.0321 0.01586,
 	0.04534 0.03246 0.01586,
 	0.04486 0.03328 0.01586,
 	0.04432 0.03405 0.01586,
 	0.04373 0.03477 0.01586,
 	0.0433 0.03562 0.01586,
 	0.04294 0.03647 0.01586,
 	0.04274 0.03738 0.01586,
 	0.04274 0.03833 0.01586,
 	0.04276 0.03928 0.01586,
 	0.04277 0.04023 0.01586,
 	0.04275 0.04118 0.01586,
 	0.04278 0.04212 0.01586,
 	0.04308 0.04302 0.01586,
 	0.0432 0.04395 0.01586,
 	0.04357 0.04482 0.01586,
 	0.04407 0.04562 0.01586,
 	0.04459 0.04639 0.01586,
 	0.04503 0.04722 0.01586,
 	0.04561 0.04797 0.01586,
 	0.04644 0.04842 0.01586,
 	0.04732 0.04871 0.01586,
 	0.04822 0.04901 0.01586,
 	0.04909 0.04938 0.01586,
 	0.05003 0.04946 0.01586,
 	0.05108 0.04941 0.01647,
 	0.05203 0.0494 0.01647,
 	0.05298 0.04938 0.01647,
 	0.05387 0.04906 0.01647,
 	0.05479 0.04883 0.01647,
 	0.05562 0.04842 0.01647,
 	0.05639 0.04787 0.01647,
 	0.05717 0.04733 0.01647,
 	0.05787 0.04671 0.01647,
 	0.05854 0.04604 0.01647,
 	0.05925 0.04541 0.01647,
 	0.05976 0.04461 0.01647,
 	0.06021 0.04378 0.01647,
 	0.06046 0.04287 0.01647,
 	0.06079 0.04198 0.01647,
 	0.06079 0.04103 0.01647,
 	0.061 0.04012 0.01647,
 	0.06088 0.03919 0.01647,
 	0.0606 0.03828 0.01647,
 	0.06051 0.03735 0.01647,
 	0.06016 0.03647 0.01647,
 	0.05969 0.03565 0.01647,
 	0.05917 0.03488 0.01647,
 	0.05844 0.03427 0.01647,
 	0.05791 0.0335 0.01647,
 	0.05719 0.03288 0.01647,
 	0.05645 0.03228 0.01647,
 	0.05568 0.03173 0.01647,
 	0.05481 0.03136 0.01647,
 	0.05386 0.03136 0.01647,
 	0.05295 0.03152 0.01647,
 	0.0521 0.03115 0.01647,
 	0.05145 0.03046 0.01647,
 	0.05058 0.03021 0.01647,
 	0.04973 0.03058 0.01647,
 	0.04883 0.03089 0.01647,
 	0.04792 0.03108 0.01647,
 	0.04711 0.03153 0.01647,
 	0.04622 0.03172 0.01647,
 	0.04549 0.03233 0.01647,
 	0.04504 0.03317 0.01647,
 	0.0444 0.03386 0.01647,
 	0.04375 0.03456 0.01647,
 	0.04326 0.03538 0.01647,
 	0.04293 0.03627 0.01647,
 	0.04276 0.03719 0.01647,
 	0.04274 0.03814 0.01647,
 	0.04294 0.03906 0.01647,
 	0.04279 0.03999 0.01647,
 	0.04274 0.04093 0.01647,
 	0.04293 0.04186 0.01647,
 	0.04311 0.04279 0.01647,
 	0.04332 0.04371 0.01647,
 	0.04375 0.04456 0.01647,
 	0.04418 0.0454 0.01647,
 	0.04469 0.04619 0.01647,
 	0.04504 0.04707 0.01647,
 	0.0457 0.04775 0.01647,
 	0.04655 0.04816 0.01647,
 	0.04742 0.04849 0.01647,
 	0.04831 0.04881 0.01647,
 	0.04923 0.04903 0.01647,
 	0.05015 0.04924 0.01647,
 	0.05111 0.04958 0.01708,
 	0.05206 0.04961 0.01708,
 	0.05301 0.0496 0.01708,
 	0.05389 0.04925 0.01708,
 	0.0548 0.04898 0.01708,
 	0.0556 0.04849 0.01708,
 	0.05641 0.04799 0.01708,
 	0.05716 0.04742 0.01708,
 	0.05784 0.04676 0.01708,
 	0.05855 0.04612 0.01708,
 	0.05914 0.04537 0.01708,
 	0.05961 0.04455 0.01708,
 	0.06004 0.0437 0.01708,
 	0.0604 0.04282 0.01708,
 	0.06043 0.04187 0.01708,
 	0.06061 0.04095 0.01708,
 	0.0606 0.03999 0.01708,
 	0.06042 0.03906 0.01708,
 	0.06037 0.03812 0.01708,
 	0.06021 0.03719 0.01708,
 	0.05969 0.0364 0.01708,
 	0.05923 0.03557 0.01708,
 	0.05869 0.03479 0.01708,
 	0.0581 0.03407 0.01708,
 	0.0574 0.03346 0.01708,
 	0.05665 0.03289 0.01708,
 	0.05602 0.03218 0.01708,
 	0.05519 0.03174 0.01708,
 	0.05427 0.03154 0.01708,
 	0.05332 0.03157 0.01708,
 	0.05242 0.03163 0.01708,
 	0.05177 0.03096 0.01708,
 	0.05098 0.03045 0.01708,
 	0.05007 0.03053 0.01708,
 	0.04917 0.03079 0.01708,
 	0.04826 0.03101 0.01708,
 	0.04746 0.03153 0.01708,
 	0.04656 0.03172 0.01708,
 	0.04572 0.03209 0.01708,
 	0.04508 0.03278 0.01708,
 	0.0445 0.03353 0.01708,
 	0.04392 0.03425 0.01708,
 	0.04337 0.03503 0.01708,
 	0.04293 0.03587 0.01708,
 	0.04257 0.03675 0.01708,
 	0.04257 0.0377 0.01708,
 	0.04257 0.03865 0.01708,
 	0.04274 0.03958 0.01708,
 	0.04239 0.04045 0.01708,
 	0.04244 0.04139 0.01708,
 	0.04278 0.04227 0.01708,
 	0.04294 0.04319 0.01708,
 	0.04323 0.04408 0.01708,
 	0.04369 0.04491 0.01708,
 	0.04425 0.04568 0.01708,
 	0.04465 0.04653 0.01708,
 	0.04509 0.04736 0.01708,
 	0.04571 0.04807 0.01708,
 	0.04658 0.04845 0.01708,
 	0.04747 0.04876 0.01708,
 	0.04836 0.04902 0.01708,
 	0.04927 0.04922 0.01708,
 	0.05016 0.04955 0.01708,
 	0.05119 0.04958 0.01769,
 	0.05214 0.04959 0.01769,
 	0.05306 0.04945 0.01769,
 	0.05396 0.04921 0.01769,
 	0.05481 0.04881 0.01769,
 	0.05567 0.04841 0.01769,
 	0.05643 0.04786 0.01769,
 	0.05718 0.0473 0.01769,
 	0.05782 0.0466 0.01769,
 	0.05856 0.04602 0.01769,
 	0.05913 0.04527 0.01769,
 	0.05958 0.04448 0.01769,
 	0.0599 0.04361 0.01769,
 	0.06028 0.04275 0.01769,
 	0.06042 0.04182 0.01769,
 	0.06042 0.04087 0.01769,
 	0.06042 0.03993 0.01769,
 	0.06033 0.03899 0.01769,
 	0.06023 0.03806 0.01769,
 	0.06001 0.03715 0.01769,
 	0.05956 0.03633 0.01769,
 	0.05913 0.0355 0.01769,
 	0.05836 0.03497 0.01769,
 	0.05785 0.03419 0.01769,
 	0.0572 0.03351 0.01769,
 	0.05648 0.03289 0.01769,
 	0.05578 0.03227 0.01769,
 	0.05495 0.0318 0.01769,
 	0.05402 0.03173 0.01769,
 	0.05309 0.03187 0.01769,
 	0.05218 0.03173 0.01769,
 	0.05143 0.03118 0.01769,
 	0.05068 0.03061 0.01769,
 	0.04974 0.03062 0.01769,
 	0.04892 0.03109 0.01769,
 	0.04801 0.03123 0.01769,
 	0.04722 0.03172 0.01769,
 	0.04628 0.03176 0.01769,
 	0.04548 0.03227 0.01769,
 	0.0448 0.03289 0.01769,
 	0.0443 0.0337 0.01769,
 	0.04367 0.0344 0.01769,
 	0.04325 0.03523 0.01769,
 	0.04287 0.03609 0.01769,
 	0.04253 0.03695 0.01769,
 	0.04245 0.03789 0.01769,
 	0.0426 0.03882 0.01769,
 	0.04263 0.03973 0.01769,
 	0.04238 0.04064 0.01769,
 	0.04249 0.04156 0.01769,
 	0.04271 0.04247 0.01769,
 	0.04293 0.04338 0.01769,
 	0.04323 0.04428 0.01769,
 	0.04367 0.0451 0.01769,
 	0.04425 0.04583 0.01769,
 	0.0445 0.04672 0.01769,
 	0.04507 0.04748 0.01769,
 	0.04584 0.048 0.01769,
 	0.04669 0.04842 0.01769,
 	0.04759 0.04868 0.01769,
 	0.04843 0.04913 0.01769,
 	0.04935 0.04922 0.01769,
 	0.05027 0.0494 0.01769,
 	0.04471 0.04364 0.00061,
 	0.04457 0.04383 0.00061,
 	0.04442 0.044 0.00061,
 	0.04425 0.04416 0.00061,
 	0.04413 0.04436 0.00061,
 	0.04408 0.04459 0.00061,
 	0.04407 0.04482 0.00061,
 	0.04416 0.04502 0.00061,
 	0.04435 0.04516 0.00061,
 	0.04457 0.04522 0.00061,
 	0.0448 0.04522 0.00061,
 	0.04503 0.0452 0.00061,
 	0.04524 0.0451 0.00061,
 	0.04542 0.04496 0.00061,
 	0.04558 0.04479 0.00061,
 	0.04571 0.0446 0.00061,
 	0.04578 0.04437 0.00061,
 	0.04581 0.04414 0.00061,
 	0.04582 0.04391 0.00061,
 	0.04573 0.0437 0.00061,
 	0.04555 0.04355 0.00061,
 	0.04534 0.04346 0.00061,
 	0.04511 0.04342 0.00061,
 	0.04491 0.04351 0.00061,
 	0.04389 0.04266 0.00122,
 	0.04371 0.04281 0.00122,
 	0.04353 0.04298 0.00122,
 	0.04334 0.04312 0.00122,
 	0.04312 0.04319 0.00122,
 	0.04292 0.04333 0.00122,
 	0.04278 0.04352 0.00122,
 	0.04275 0.04374 0.00122,
 	0.04284 0.04396 0.00122,
 	0.04299 0.04414 0.00122,
 	0.04317 0.0443 0.00122,
 	0.04334 0.04446 0.00122,
 	0.04352 0.04462 0.00122,
 	0.0437 0.04478 0.00122,
 	0.04384 0.04497 0.00122,
 	0.0439 0.0452 0.00122,
 	0.04391 0.04544 0.00122,
 	0.04384 0.04566 0.00122,
 	0.04374 0.04587 0.00122,
 	0.0438 0.04609 0.00122,
 	0.04394 0.04628 0.00122,
 	0.04416 0.04635 0.00122,
 	0.0444 0.04637 0.00122,
 	0.04464 0.04638 0.00122,
 	0.04486 0.04646 0.00122,
 	0.04508 0.04657 0.00122,
 	0.04529 0.04668 0.00122,
 	0.04551 0.04674 0.00122,
 	0.04575 0.04671 0.00122,
 	0.04596 0.04661 0.00122,
 	0.04615 0.04646 0.00122,
 	0.04637 0.04639 0.00122,
 	0.04661 0.04634 0.00122,
 	0.04682 0.04624 0.00122,
 	0.04703 0.04612 0.00122,
 	0.04724 0.04601 0.00122,
 	0.04746 0.04593 0.00122,
 	0.04763 0.04576 0.00122,
 	0.04771 0.04554 0.00122,
 	0.0478 0.04532 0.00122,
 	0.04785 0.04508 0.00122,
 	0.04789 0.04485 0.00122,
 	0.04789 0.04461 0.00122,
 	0.04788 0.04437 0.00122,
 	0.04788 0.04413 0.00122,
 	0.04788 0.04389 0.00122,
 	0.0478 0.04367 0.00122,
 	0.04768 0.04347 0.00122,
 	0.04749 0.04331 0.00122,
 	0.04731 0.04316 0.00122,
 	0.04709 0.04307 0.00122,
 	0.04688 0.04297 0.00122,
 	0.04666 0.04287 0.00122,
 	0.04645 0.04275 0.00122,
 	0.04625 0.04263 0.00122,
 	0.04602 0.04256 0.00122,
 	0.04578 0.04255 0.00122,
 	0.04555 0.04254 0.00122,
 	0.04531 0.04256 0.00122,
 	0.04507 0.04256 0.00122,
 	0.04483 0.04256 0.00122,
 	0.04459 0.04256 0.00122,
 	0.04435 0.04256 0.00122,
 	0.04412 0.04259 0.00122,
 	0.04367 0.04199 0.00183,
 	0.04352 0.04218 0.00183,
 	0.04339 0.04238 0.00183,
 	0.0433 0.0426 0.00183,
 	0.04318 0.0428 0.00183,
 	0.043 0.04296 0.00183,
 	0.04285 0.04314 0.00183,
 	0.04275 0.04336 0.00183,
 	0.04273 0.04359 0.00183,
 	0.04265 0.04382 0.00183,
 	0.04258 0.04405 0.00183,
 	0.04256 0.04429 0.00183,
 	0.04255 0.04453 0.00183,
 	0.04255 0.04476 0.00183,
 	0.04267 0.04497 0.00183,
 	0.04285 0.04513 0.00183,
 	0.04306 0.04523 0.00183,
 	0.04326 0.04538 0.00183,
 	0.04341 0.04555 0.00183,
 	0.04353 0.04576 0.00183,
 	0.0436 0.04599 0.00183,
 	0.04368 0.04621 0.00183,
 	0.04382 0.0464 0.00183,
 	0.044 0.04655 0.00183,
 	0.0442 0.04669 0.00183,
 	0.04443 0.04674 0.00183,
 	0.04466 0.04675 0.00183,
 	0.04487 0.04686 0.00183,
 	0.04507 0.047 0.00183,
 	0.04528 0.04711 0.00183,
 	0.04548 0.04723 0.00183,
 	0.04569 0.04736 0.00183,
 	0.0459 0.04747 0.00183,
 	0.04611 0.04759 0.00183,
 	0.04633 0.04768 0.00183,
 	0.04657 0.04769 0.00183,
 	0.04681 0.04768 0.00183,
 	0.04704 0.04763 0.00183,
 	0.04726 0.04754 0.00183,
 	0.04749 0.04746 0.00183,
 	0.04769 0.04733 0.00183,
 	0.04784 0.04715 0.00183,
 	0.0479 0.04692 0.00183,
 	0.048 0.0467 0.00183,
 	0.04812 0.04649 0.00183,
 	0.04822 0.04628 0.00183,
 	0.04835 0.04608 0.00183,
 	0.0485 0.04589 0.00183,
 	0.04864 0.04569 0.00183,
 	0.04862 0.04546 0.00183,
 	0.04849 0.04526 0.00183,
 	0.04836 0.04506 0.00183,
 	0.04831 0.04483 0.00183,
 	0.04835 0.04459 0.00183,
 	0.04842 0.04437 0.00183,
 	0.04853 0.04415 0.00183,
 	0.04866 0.04395 0.00183,
 	0.04879 0.04375 0.00183,
 	0.04891 0.04354 0.00183,
 	0.049 0.04332 0.00183,
 	0.04908 0.04309 0.00183,
 	0.04919 0.04288 0.00183,
 	0.04931 0.04268 0.00183,
 	0.04941 0.04246 0.00183,
 	0.04934 0.04223 0.00183,
 	0.04917 0.04208 0.00183,
 	0.04894 0.04202 0.00183,
 	0.0487 0.04198 0.00183,
 	0.04846 0.04195 0.00183,
 	0.04822 0.04193 0.00183,
 	0.04799 0.04196 0.00183,
 	0.04775 0.04198 0.00183,
 	0.04751 0.04199 0.00183,
 	0.04729 0.04188 0.00183,
 	0.04708 0.04178 0.00183,
 	0.04685 0.04171 0.00183,
 	0.04662 0.04163 0.00183,
 	0.04641 0.04152 0.00183,
 	0.0462 0.04142 0.00183,
 	0.04596 0.04139 0.00183,
 	0.04573 0.04138 0.00183,
 	0.0455 0.04131 0.00183,
 	0.04526 0.04125 0.00183,
 	0.04503 0.04123 0.00183,
 	0.04479 0.04123 0.00183,
 	0.04455 0.04123 0.00183,
 	0.04432 0.0413 0.00183,
 	0.04413 0.04144 0.00183,
 	0.04398 0.04163 0.00183,
 	0.04383 0.04181 0.00183,
 	0.0437 0.04201 0.00244,
 	0.04351 0.04215 0.00244,
 	0.04332 0.04231 0.00244,
 	0.04321 0.04251 0.00244,
 	0.04324 0.04273 0.00244,
 	0.04336 0.04294 0.00244,
 	0.04347 0.04315 0.00244,
 	0.04356 0.04337 0.00244,
 	0.04348 0.0436 0.00244,
 	0.04336 0.0438 0.00244,
 	0.04332 0.04404 0.00244,
 	0.04332 0.04428 0.00244,
 	0.04332 0.04452 0.00244,
 	0.04331 0.04476 0.00244,
 	0.04332 0.045 0.00244,
 	0.04332 0.04524 0.00244,
 	0.04336 0.04547 0.00244,
 	0.04342 0.0457 0.00244,
 	0.04353 0.04592 0.00244,
 	0.04366 0.04611 0.00244,
 	0.04385 0.04627 0.00244,
 	0.04406 0.04637 0.00244,
 	0.04427 0.04648 0.00244,
 	0.04446 0.04663 0.00244,
 	0.04466 0.04677 0.00244,
 	0.04486 0.04689 0.00244,
 	0.04508 0.04698 0.00244,
 	0.04531 0.04707 0.00244,
 	0.04552 0.04718 0.00244,
 	0.04569 0.04735 0.00244,
 	0.04582 0.04755 0.00244,
 	0.04597 0.04773 0.00244,
 	0.04617 0.04787 0.00244,
 	0.0464 0.04789 0.00244,
 	0.04664 0.04788 0.00244,
 	0.04688 0.04788 0.00244,
 	0.04712 0.04793 0.00244,
 	0.04736 0.04795 0.00244,
 	0.04757 0.04786 0.00244,
 	0.04775 0.0477 0.00244,
 	0.04797 0.04762 0.00244,
 	0.04821 0.04763 0.00244,
 	0.04845 0.04766 0.00244,
 	0.04869 0.04765 0.00244,
 	0.0489 0.04755 0.00244,
 	0.04908 0.04739 0.00244,
 	0.04923 0.04721 0.00244,
 	0.04937 0.04701 0.00244,
 	0.04951 0.04682 0.00244,
 	0.04971 0.04668 0.00244,
 	0.04992 0.04657 0.00244,
 	0.05011 0.04643 0.00244,
 	0.05027 0.04625 0.00244,
 	0.05035 0.04602 0.00244,
 	0.05038 0.04579 0.00244,
 	0.05044 0.04556 0.00244,
 	0.05052 0.04533 0.00244,
 	0.0506 0.0451 0.00244,
 	0.05051 0.04488 0.00244,
 	0.05035 0.04471 0.00244,
 	0.05019 0.04454 0.00244,
 	0.05016 0.0443 0.00244,
 	0.05017 0.04407 0.00244,
 	0.05015 0.04383 0.00244,
 	0.05015 0.04359 0.00244,
 	0.05015 0.04335 0.00244,
 	0.05014 0.04311 0.00244,
 	0.05017 0.04287 0.00244,
 	0.05027 0.04265 0.00244,
 	0.05033 0.04243 0.00244,
 	0.05027 0.04219 0.00244,
 	0.05018 0.04197 0.00244,
 	0.05006 0.04177 0.00244,
 	0.04989 0.0416 0.00244,
 	0.0497 0.04145 0.00244,
 	0.0495 0.04133 0.00244,
 	0.04928 0.04124 0.00244,
 	0.04906 0.04115 0.00244,
 	0.04884 0.04105 0.00244,
 	0.04861 0.04097 0.00244,
 	0.04841 0.04085 0.00244,
 	0.04821 0.04071 0.00244,
 	0.04801 0.04059 0.00244,
 	0.04785 0.04041 0.00244,
 	0.04768 0.04024 0.00244,
 	0.04749 0.04009 0.00244,
 	0.04726 0.04002 0.00244,
 	0.04703 0.04008 0.00244,
 	0.04681 0.04018 0.00244,
 	0.0466 0.04029 0.00244,
 	0.0464 0.04043 0.00244,
 	0.04621 0.04056 0.00244,
 	0.04599 0.04066 0.00244,
 	0.04575 0.04065 0.00244,
 	0.04551 0.04066 0.00244,
 	0.04527 0.04066 0.00244,
 	0.04503 0.0407 0.00244,
 	0.04487 0.04087 0.00244,
 	0.04474 0.04107 0.00244,
 	0.0446 0.04126 0.00244,
 	0.04444 0.04145 0.00244,
 	0.04431 0.04165 0.00244,
 	0.04413 0.0418 0.00244,
 	0.04392 0.04191 0.00244,
 	0.04377 0.04236 0.00305,
 	0.04368 0.04258 0.00305,
 	0.04365 0.04281 0.00305,
 	0.04367 0.04305 0.00305,
 	0.0437 0.04329 0.00305,
 	0.04365 0.04352 0.00305,
 	0.04358 0.04375 0.00305,
 	0.04353 0.04398 0.00305,
 	0.04351 0.04422 0.00305,
 	0.04351 0.04446 0.00305,
 	0.04352 0.0447 0.00305,
 	0.04362 0.04491 0.00305,
 	0.0437 0.04514 0.00305,
 	0.0437 0.04537 0.00305,
 	0.04375 0.0456 0.00305,
 	0.04389 0.0458 0.00305,
 	0.04402 0.046 0.00305,
 	0.04416 0.04619 0.00305,
 	0.04427 0.0464 0.00305,
 	0.04442 0.04659 0.00305,
 	0.04461 0.04673 0.00305,
 	0.04483 0.04682 0.00305,
 	0.04505 0.04691 0.00305,
 	0.04527 0.04701 0.00305,
 	0.04546 0.04715 0.00305,
 	0.04562 0.04733 0.00305,
 	0.04582 0.04747 0.00305,
 	0.04603 0.04758 0.00305,
 	0.04625 0.04767 0.00305,
 	0.04648 0.04771 0.00305,
 	0.04672 0.04775 0.00305,
 	0.04694 0.04784 0.00305,
 	0.04717 0.04788 0.00305,
 	0.0474 0.04792 0.00305,
 	0.04761 0.04804 0.00305,
 	0.04782 0.04816 0.00305,
 	0.04803 0.04825 0.00305,
 	0.04826 0.04834 0.00305,
 	0.04848 0.04842 0.00305,
 	0.04871 0.04845 0.00305,
 	0.04894 0.04838 0.00305,
 	0.04912 0.04823 0.00305,
 	0.04929 0.04807 0.00305,
 	0.04948 0.04792 0.00305,
 	0.04966 0.04776 0.00305,
 	0.04978 0.04756 0.00305,
 	0.04989 0.04734 0.00305,
 	0.05001 0.04714 0.00305,
 	0.05019 0.04698 0.00305,
 	0.05036 0.0468 0.00305,
 	0.0505 0.04661 0.00305,
 	0.05062 0.04641 0.00305,
 	0.05077 0.04622 0.00305,
 	0.0509 0.04602 0.00305,
 	0.05102 0.04582 0.00305,
 	0.05115 0.04562 0.00305,
 	0.05126 0.04541 0.00305,
 	0.0513 0.04517 0.00305,
 	0.0513 0.04493 0.00305,
 	0.05128 0.0447 0.00305,
 	0.05113 0.04451 0.00305,
 	0.05095 0.04435 0.00305,
 	0.05081 0.04417 0.00305,
 	0.05073 0.04394 0.00305,
 	0.05073 0.0437 0.00305,
 	0.05073 0.04346 0.00305,
 	0.05073 0.04322 0.00305,
 	0.05071 0.04298 0.00305,
 	0.05062 0.04276 0.00305,
 	0.05054 0.04254 0.00305,
 	0.05053 0.0423 0.00305,
 	0.05057 0.04207 0.00305,
 	0.05061 0.04183 0.00305,
 	0.05059 0.0416 0.00305,
 	0.0505 0.04138 0.00305,
 	0.05034 0.0412 0.00305,
 	0.05014 0.04106 0.00305,
 	0.04994 0.04094 0.00305,
 	0.04972 0.04086 0.00305,
 	0.04948 0.04083 0.00305,
 	0.04924 0.04082 0.00305,
 	0.04903 0.0407 0.00305,
 	0.04883 0.04057 0.00305,
 	0.04864 0.04044 0.00305,
 	0.04843 0.04032 0.00305,
 	0.0482 0.04028 0.00305,
 	0.04798 0.04019 0.00305,
 	0.04777 0.04006 0.00305,
 	0.0476 0.0399 0.00305,
 	0.04741 0.03976 0.00305,
 	0.04718 0.03971 0.00305,
 	0.04694 0.03971 0.00305,
 	0.0467 0.03975 0.00305,
 	0.04649 0.03985 0.00305,
 	0.04632 0.04001 0.00305,
 	0.04617 0.04021 0.00305,
 	0.04599 0.04035 0.00305,
 	0.04579 0.04047 0.00305,
 	0.04558 0.0406 0.00305,
 	0.04535 0.04064 0.00305,
 	0.04512 0.04064 0.00305,
 	0.04488 0.04065 0.00305,
 	0.04467 0.04075 0.00305,
 	0.04456 0.04096 0.00305,
 	0.04447 0.04118 0.00305,
 	0.0443 0.04134 0.00305,
 	0.04411 0.0415 0.00305,
 	0.04395 0.04167 0.00305,
 	0.0439 0.0419 0.00305,
 	0.04385 0.04213 0.00305,
 	0.04343 0.0423 0.00366,
 	0.04336 0.04253 0.00366,
 	0.04332 0.04276 0.00366,
 	0.04332 0.043 0.00366,
 	0.04333 0.04324 0.00366,
 	0.04336 0.04348 0.00366,
 	0.04333 0.04372 0.00366,
 	0.0433 0.04395 0.00366,
 	0.04331 0.04419 0.00366,
 	0.04332 0.04443 0.00366,
 	0.04331 0.04467 0.00366,
 	0.04332 0.04491 0.00366,
 	0.04331 0.04515 0.00366,
 	0.04335 0.04539 0.00366,
 	0.04345 0.0456 0.00366,
 	0.04352 0.04583 0.00366,
 	0.04365 0.04603 0.00366,
 	0.04381 0.04621 0.00366,
 	0.04399 0.04636 0.00366,
 	0.04415 0.04654 0.00366,
 	0.04429 0.04674 0.00366,
 	0.04446 0.04691 0.00366,
 	0.04464 0.04706 0.00366,
 	0.04482 0.04722 0.00366,
 	0.04499 0.04738 0.00366,
 	0.04519 0.0475 0.00366,
 	0.04543 0.0475 0.00366,
 	0.04567 0.04751 0.00366,
 	0.04588 0.04761 0.00366,
 	0.04607 0.04775 0.00366,
 	0.04628 0.04787 0.00366,
 	0.04651 0.04787 0.00366,
 	0.04675 0.0479 0.00366,
 	0.04698 0.04798 0.00366,
 	0.04721 0.04804 0.00366,
 	0.04743 0.04813 0.00366,
 	0.04764 0.04824 0.00366,
 	0.04788 0.04827 0.00366,
 	0.04812 0.04827 0.00366,
 	0.04836 0.04826 0.00366,
 	0.04859 0.04826 0.00366,
 	0.04883 0.04826 0.00366,
 	0.04906 0.04819 0.00366,
 	0.04929 0.04811 0.00366,
 	0.04951 0.04803 0.00366,
 	0.04974 0.04795 0.00366,
 	0.04993 0.0478 0.00366,
 	0.05009 0.04763 0.00366,
 	0.05025 0.04745 0.00366,
 	0.05034 0.04723 0.00366,
 	0.0504 0.047 0.00366,
 	0.05053 0.0468 0.00366,
 	0.05072 0.04666 0.00366,
 	0.05093 0.04654 0.00366,
 	0.05109 0.04636 0.00366,
 	0.05115 0.04614 0.00366,
 	0.05124 0.04592 0.00366,
 	0.05128 0.04568 0.00366,
 	0.05133 0.04545 0.00366,
 	0.05144 0.04524 0.00366,
 	0.05157 0.04503 0.00366,
 	0.05167 0.04483 0.00366,
 	0.05168 0.04459 0.00366,
 	0.05168 0.04435 0.00366,
 	0.05178 0.04413 0.00366,
 	0.05183 0.0439 0.00366,
 	0.05178 0.04367 0.00366,
 	0.0516 0.04351 0.00366,
 	0.05143 0.04336 0.00366,
 	0.05133 0.04314 0.00366,
 	0.05129 0.04291 0.00366,
 	0.0513 0.04267 0.00366,
 	0.05131 0.04243 0.00366,
 	0.05131 0.04219 0.00366,
 	0.05131 0.04195 0.00366,
 	0.0513 0.04171 0.00366,
 	0.0513 0.04147 0.00366,
 	0.0513 0.04124 0.00366,
 	0.05121 0.04102 0.00366,
 	0.05108 0.04082 0.00366,
 	0.05096 0.04061 0.00366,
 	0.05086 0.04039 0.00366,
 	0.05072 0.0402 0.00366,
 	0.05054 0.04004 0.00366,
 	0.05035 0.0399 0.00366,
 	0.05014 0.03978 0.00366,
 	0.04993 0.03966 0.00366,
 	0.0497 0.03964 0.00366,
 	0.04946 0.03967 0.00366,
 	0.04923 0.03971 0.00366,
 	0.04899 0.03971 0.00366,
 	0.04875 0.03965 0.00366,
 	0.04853 0.03956 0.00366,
 	0.0483 0.0395 0.00366,
 	0.04806 0.03949 0.00366,
 	0.04783 0.03952 0.00366,
 	0.04759 0.03951 0.00366,
 	0.04735 0.03955 0.00366,
 	0.04714 0.03967 0.00366,
 	0.04691 0.03971 0.00366,
 	0.04667 0.03971 0.00366,
 	0.04644 0.03975 0.00366,
 	0.04622 0.03985 0.00366,
 	0.046 0.03995 0.00366,
 	0.04579 0.04006 0.00366,
 	0.04555 0.04008 0.00366,
 	0.04531 0.0401 0.00366,
 	0.04511 0.04021 0.00366,
 	0.04496 0.0404 0.00366,
 	0.04482 0.04059 0.00366,
 	0.04464 0.04075 0.00366,
 	0.04448 0.04091 0.00366,
 	0.04426 0.04101 0.00366,
 	0.04403 0.04106 0.00366,
 	0.04383 0.04118 0.00366,
 	0.0437 0.04138 0.00366,
 	0.04364 0.04161 0.00366,
 	0.04357 0.04184 0.00366,
 	0.0435 0.04207 0.00366,
 	0.0432 0.04217 0.00427,
 	0.04306 0.04236 0.00427,
 	0.04289 0.04253 0.00427,
 	0.04273 0.04272 0.00427,
 	0.04262 0.04293 0.00427,
 	0.04257 0.04316 0.00427,
 	0.04259 0.0434 0.00427,
 	0.04269 0.04362 0.00427,
 	0.04271 0.04384 0.00427,
 	0.04265 0.04408 0.00427,
 	0.04256 0.0443 0.00427,
 	0.04255 0.04454 0.00427,
 	0.04257 0.04478 0.00427,
 	0.04266 0.045 0.00427,
 	0.04273 0.04523 0.00427,
 	0.04275 0.04547 0.00427,
 	0.04275 0.04571 0.00427,
 	0.04289 0.04591 0.00427,
 	0.04306 0.04608 0.00427,
 	0.0432 0.04628 0.00427,
 	0.04331 0.04649 0.00427,
 	0.04345 0.04669 0.00427,
 	0.04362 0.04686 0.00427,
 	0.04377 0.04704 0.00427,
 	0.04392 0.04723 0.00427,
 	0.04405 0.04743 0.00427,
 	0.0442 0.04762 0.00427,
 	0.04439 0.04777 0.00427,
 	0.04459 0.04789 0.00427,
 	0.04482 0.04797 0.00427,
 	0.04504 0.04806 0.00427,
 	0.04524 0.0482 0.00427,
 	0.04544 0.04833 0.00427,
 	0.04568 0.04839 0.00427,
 	0.04591 0.04843 0.00427,
 	0.04613 0.04854 0.00427,
 	0.04635 0.04863 0.00427,
 	0.04659 0.04864 0.00427,
 	0.04682 0.0486 0.00427,
 	0.04706 0.04857 0.00427,
 	0.04728 0.04864 0.00427,
 	0.0475 0.04875 0.00427,
 	0.04773 0.04881 0.00427,
 	0.04797 0.04883 0.00427,
 	0.04821 0.04883 0.00427,
 	0.04845 0.04883 0.00427,
 	0.0487 0.04883 0.00427,
 	0.04893 0.04877 0.00427,
 	0.04915 0.04868 0.00427,
 	0.04936 0.04856 0.00427,
 	0.04955 0.04841 0.00427,
 	0.04975 0.04828 0.00427,
 	0.04996 0.04816 0.00427,
 	0.05014 0.04801 0.00427,
 	0.05035 0.04788 0.00427,
 	0.05057 0.04779 0.00427,
 	0.05077 0.04765 0.00427,
 	0.05095 0.04749 0.00427,
 	0.05112 0.04732 0.00427,
 	0.05128 0.04714 0.00427,
 	0.0514 0.04693 0.00427,
 	0.05152 0.04673 0.00427,
 	0.05169 0.04656 0.00427,
 	0.05181 0.04635 0.00427,
 	0.0519 0.04613 0.00427,
 	0.05201 0.04591 0.00427,
 	0.05206 0.04568 0.00427,
 	0.05211 0.04545 0.00427,
 	0.05224 0.04524 0.00427,
 	0.05243 0.04509 0.00427,
 	0.05262 0.04494 0.00427,
 	0.05283 0.04482 0.00427,
 	0.05302 0.04467 0.00427,
 	0.05315 0.04447 0.00427,
 	0.05318 0.04424 0.00427,
 	0.05317 0.044 0.00427,
 	0.05305 0.04379 0.00427,
 	0.05292 0.04359 0.00427,
 	0.05283 0.04337 0.00427,
 	0.05277 0.04313 0.00427,
 	0.05264 0.04293 0.00427,
 	0.05248 0.04276 0.00427,
 	0.05229 0.04261 0.00427,
 	0.05212 0.04245 0.00427,
 	0.05195 0.04227 0.00427,
 	0.05176 0.04212 0.00427,
 	0.05159 0.04196 0.00427,
 	0.05144 0.04176 0.00427,
 	0.05133 0.04155 0.00427,
 	0.05121 0.04135 0.00427,
 	0.05106 0.04116 0.00427,
 	0.0509 0.04097 0.00427,
 	0.05075 0.04079 0.00427,
 	0.05063 0.04058 0.00427,
 	0.05048 0.0404 0.00427,
 	0.05031 0.04022 0.00427,
 	0.05016 0.04003 0.00427,
 	0.05006 0.03982 0.00427,
 	0.04991 0.03963 0.00427,
 	0.0497 0.03951 0.00427,
 	0.04949 0.03939 0.00427,
 	0.04926 0.03932 0.00427,
 	0.04902 0.03933 0.00427,
 	0.04878 0.03933 0.00427,
 	0.04854 0.0393 0.00427,
 	0.04834 0.03918 0.00427,
 	0.0481 0.03912 0.00427,
 	0.04788 0.03905 0.00427,
 	0.04765 0.03899 0.00427,
 	0.04743 0.0391 0.00427,
 	0.04724 0.03923 0.00427,
 	0.04701 0.03926 0.00427,
 	0.04678 0.0392 0.00427,
 	0.04654 0.03916 0.00427,
 	0.04631 0.03923 0.00427,
 	0.0461 0.03934 0.00427,
 	0.04592 0.0395 0.00427,
 	0.04575 0.03968 0.00427,
 	0.04556 0.03982 0.00427,
 	0.04534 0.03991 0.00427,
 	0.0451 0.03994 0.00427,
 	0.04488 0.04002 0.00427,
 	0.04468 0.04016 0.00427,
 	0.04448 0.0403 0.00427,
 	0.04432 0.04047 0.00427,
 	0.04415 0.04064 0.00427,
 	0.04397 0.0408 0.00427,
 	0.04377 0.04094 0.00427,
 	0.04358 0.04109 0.00427,
 	0.0434 0.04125 0.00427,
 	0.04333 0.04147 0.00427,
 	0.04332 0.04171 0.00427,
 	0.04329 0.04195 0.00427,
 	0.04316 0.04222 0.00488,
 	0.04308 0.04245 0.00488,
 	0.04295 0.04264 0.00488,
 	0.04284 0.04285 0.00488,
 	0.04276 0.04308 0.00488,
 	0.04274 0.04332 0.00488,
 	0.04275 0.04356 0.00488,
 	0.04277 0.0438 0.00488,
 	0.04277 0.04404 0.00488,
 	0.04275 0.04428 0.00488,
 	0.04274 0.04452 0.00488,
 	0.04274 0.04476 0.00488,
 	0.04276 0.045 0.00488,
 	0.04283 0.04522 0.00488,
 	0.04292 0.04545 0.00488,
 	0.04297 0.04568 0.00488,
 	0.04311 0.04587 0.00488,
 	0.04324 0.04607 0.00488,
 	0.04335 0.04629 0.00488,
 	0.04347 0.04649 0.00488,
 	0.04363 0.04667 0.00488,
 	0.04379 0.04685 0.00488,
 	0.04395 0.04703 0.00488,
 	0.04412 0.0472 0.00488,
 	0.04431 0.04735 0.00488,
 	0.04451 0.04749 0.00488,
 	0.04467 0.04766 0.00488,
 	0.04481 0.04785 0.00488,
 	0.04495 0.04805 0.00488,
 	0.04513 0.0482 0.00488,
 	0.04536 0.04826 0.00488,
 	0.0456 0.04826 0.00488,
 	0.04584 0.04831 0.00488,
 	0.04605 0.04842 0.00488,
 	0.04626 0.04854 0.00488,
 	0.04647 0.04863 0.00488,
 	0.04671 0.04865 0.00488,
 	0.04695 0.04867 0.00488,
 	0.04718 0.04874 0.00488,
 	0.04741 0.04881 0.00488,
 	0.04765 0.04883 0.00488,
 	0.04789 0.04883 0.00488,
 	0.04813 0.04882 0.00488,
 	0.04837 0.04883 0.00488,
 	0.04861 0.04884 0.00488,
 	0.04883 0.04894 0.00488,
 	0.04905 0.04903 0.00488,
 	0.04929 0.04904 0.00488,
 	0.04953 0.049 0.00488,
 	0.04975 0.0489 0.00488,
 	0.04996 0.0488 0.00488,
 	0.05018 0.04871 0.00488,
 	0.05041 0.04864 0.00488,
 	0.05064 0.04859 0.00488,
 	0.05084 0.04845 0.00488,
 	0.05103 0.04831 0.00488,
 	0.05123 0.04818 0.00488,
 	0.05142 0.04804 0.00488,
 	0.05161 0.04788 0.00488,
 	0.05174 0.04769 0.00488,
 	0.05186 0.04748 0.00488,
 	0.05196 0.04726 0.00488,
 	0.05206 0.04704 0.00488,
 	0.05207 0.0468 0.00488,
 	0.05213 0.04657 0.00488,
 	0.05225 0.04637 0.00488,
 	0.05243 0.04621 0.00488,
 	0.05259 0.04603 0.00488,
 	0.05274 0.04584 0.00488,
 	0.05286 0.04563 0.00488,
 	0.05292 0.0454 0.00488,
 	0.05298 0.04517 0.00488,
 	0.05308 0.04496 0.00488,
 	0.05325 0.04479 0.00488,
 	0.05343 0.04463 0.00488,
 	0.05361 0.04447 0.00488,
 	0.05372 0.04426 0.00488,
 	0.05367 0.04405 0.00488,
 	0.0535 0.04388 0.00488,
 	0.05331 0.04374 0.00488,
 	0.05315 0.04356 0.00488,
 	0.05302 0.04336 0.00488,
 	0.05299 0.04312 0.00488,
 	0.05301 0.04288 0.00488,
 	0.05306 0.04265 0.00488,
 	0.05311 0.04241 0.00488,
 	0.05304 0.04218 0.00488,
 	0.05295 0.04196 0.00488,
 	0.05285 0.04174 0.00488,
 	0.05279 0.04151 0.00488,
 	0.05263 0.04134 0.00488,
 	0.05243 0.04121 0.00488,
 	0.05222 0.04108 0.00488,
 	0.05206 0.04091 0.00488,
 	0.05189 0.04074 0.00488,
 	0.05171 0.04057 0.00488,
 	0.05155 0.0404 0.00488,
 	0.05142 0.0402 0.00488,
 	0.05132 0.03998 0.00488,
 	0.05122 0.03977 0.00488,
 	0.05105 0.0396 0.00488,
 	0.05083 0.03949 0.00488,
 	0.05065 0.03934 0.00488,
 	0.05048 0.03917 0.00488,
 	0.05034 0.03897 0.00488,
 	0.05016 0.03882 0.00488,
 	0.04993 0.03877 0.00488,
 	0.0497 0.03875 0.00488,
 	0.04946 0.0387 0.00488,
 	0.04923 0.03864 0.00488,
 	0.04899 0.03859 0.00488,
 	0.04877 0.03853 0.00488,
 	0.04855 0.03842 0.00488,
 	0.04832 0.03837 0.00488,
 	0.04808 0.03841 0.00488,
 	0.04787 0.03851 0.00488,
 	0.04763 0.03856 0.00488,
 	0.04739 0.03857 0.00488,
 	0.04715 0.03857 0.00488,
 	0.04691 0.03857 0.00488,
 	0.04667 0.03857 0.00488,
 	0.04643 0.03857 0.00488,
 	0.04619 0.03858 0.00488,
 	0.04596 0.03863 0.00488,
 	0.04575 0.03875 0.00488,
 	0.04553 0.03885 0.00488,
 	0.04532 0.03896 0.00488,
 	0.04511 0.03907 0.00488,
 	0.0449 0.03919 0.00488,
 	0.04474 0.03936 0.00488,
 	0.04455 0.03951 0.00488,
 	0.04439 0.03969 0.00488,
 	0.04427 0.0399 0.00488,
 	0.04413 0.04009 0.00488,
 	0.04397 0.04028 0.00488,
 	0.04387 0.04049 0.00488,
 	0.04377 0.04071 0.00488,
 	0.04367 0.04093 0.00488,
 	0.04353 0.04112 0.00488,
 	0.04339 0.04131 0.00488,
 	0.04332 0.04153 0.00488,
 	0.04331 0.04177 0.00488,
 	0.04323 0.04199 0.00488,
 	0.0437 0.04233 0.00549,
 	0.04369 0.04257 0.00549,
 	0.04369 0.04281 0.00549,
 	0.0437 0.04305 0.00549,
 	0.04369 0.04329 0.00549,
 	0.0437 0.04353 0.00549,
 	0.0437 0.04377 0.00549,
 	0.0437 0.04401 0.00549,
 	0.04369 0.04425 0.00549,
 	0.0437 0.04449 0.00549,
 	0.04382 0.0447 0.00549,
 	0.04393 0.0449 0.00549,
 	0.04402 0.04513 0.00549,
 	0.04408 0.04536 0.00549,
 	0.04421 0.04556 0.00549,
 	0.04435 0.04575 0.00549,
 	0.04452 0.04592 0.00549,
 	0.04468 0.0461 0.00549,
 	0.04481 0.0463 0.00549,
 	0.04492 0.04651 0.00549,
 	0.04503 0.04673 0.00549,
 	0.0452 0.0469 0.00549,
 	0.0454 0.04703 0.00549,
 	0.04562 0.04713 0.00549,
 	0.04583 0.04725 0.00549,
 	0.04601 0.0474 0.00549,
 	0.04619 0.04756 0.00549,
 	0.0464 0.04768 0.00549,
 	0.04662 0.04778 0.00549,
 	0.04682 0.04791 0.00549,
 	0.04702 0.04804 0.00549,
 	0.04725 0.04806 0.00549,
 	0.04749 0.04812 0.00549,
 	0.04771 0.04821 0.00549,
 	0.04794 0.04827 0.00549,
 	0.04818 0.04826 0.00549,
 	0.04842 0.04825 0.00549,
 	0.04866 0.04825 0.00549,
 	0.0489 0.04826 0.00549,
 	0.04914 0.04827 0.00549,
 	0.04938 0.04826 0.00549,
 	0.04962 0.04826 0.00549,
 	0.04986 0.04827 0.00549,
 	0.05007 0.04836 0.00549,
 	0.05029 0.04847 0.00549,
 	0.05051 0.04852 0.00549,
 	0.05073 0.04842 0.00549,
 	0.05095 0.04832 0.00549,
 	0.05116 0.04821 0.00549,
 	0.05135 0.04807 0.00549,
 	0.05157 0.04796 0.00549,
 	0.05179 0.04789 0.00549,
 	0.05203 0.04785 0.00549,
 	0.05225 0.04778 0.00549,
 	0.05245 0.04765 0.00549,
 	0.05261 0.04746 0.00549,
 	0.0528 0.04733 0.00549,
 	0.05301 0.04722 0.00549,
 	0.05319 0.04706 0.00549,
 	0.05334 0.04687 0.00549,
 	0.05343 0.04665 0.00549,
 	0.05355 0.04644 0.00549,
 	0.05366 0.04623 0.00549,
 	0.05381 0.04604 0.00549,
 	0.0539 0.04582 0.00549,
 	0.05395 0.04559 0.00549,
 	0.05403 0.04536 0.00549,
 	0.05414 0.04515 0.00549,
 	0.05429 0.04496 0.00549,
 	0.05434 0.04473 0.00549,
 	0.05434 0.04449 0.00549,
 	0.05433 0.04425 0.00549,
 	0.05432 0.04401 0.00549,
 	0.05434 0.04377 0.00549,
 	0.05437 0.04354 0.00549,
 	0.05449 0.04333 0.00549,
 	0.05463 0.04314 0.00549,
 	0.05471 0.04292 0.00549,
 	0.05472 0.04268 0.00549,
 	0.05473 0.04244 0.00549,
 	0.0547 0.04221 0.00549,
 	0.0546 0.04198 0.00549,
 	0.05449 0.04177 0.00549,
 	0.05433 0.0416 0.00549,
 	0.05415 0.04143 0.00549,
 	0.05397 0.04128 0.00549,
 	0.05381 0.0411 0.00549,
 	0.05366 0.04091 0.00549,
 	0.05358 0.04069 0.00549,
 	0.05359 0.04045 0.00549,
 	0.05355 0.04021 0.00549,
 	0.05347 0.03999 0.00549,
 	0.05337 0.03977 0.00549,
 	0.05325 0.03957 0.00549,
 	0.05307 0.03941 0.00549,
 	0.05288 0.03926 0.00549,
 	0.0527 0.03911 0.00549,
 	0.05249 0.03899 0.00549,
 	0.05227 0.03889 0.00549,
 	0.05205 0.03879 0.00549,
 	0.05189 0.03861 0.00549,
 	0.05171 0.03846 0.00549,
 	0.0515 0.03835 0.00549,
 	0.05131 0.0382 0.00549,
 	0.0511 0.03809 0.00549,
 	0.05087 0.03802 0.00549,
 	0.05063 0.03798 0.00549,
 	0.05039 0.03798 0.00549,
 	0.05016 0.03802 0.00549,
 	0.04992 0.03804 0.00549,
 	0.04968 0.038 0.00549,
 	0.04946 0.03792 0.00549,
 	0.04923 0.03784 0.00549,
 	0.049 0.03781 0.00549,
 	0.04877 0.03787 0.00549,
 	0.04855 0.03796 0.00549,
 	0.04831 0.038 0.00549,
 	0.04807 0.038 0.00549,
 	0.04784 0.03801 0.00549,
 	0.0476 0.03805 0.00549,
 	0.04739 0.03816 0.00549,
 	0.04719 0.0383 0.00549,
 	0.04697 0.03838 0.00549,
 	0.04673 0.03838 0.00549,
 	0.04649 0.03838 0.00549,
 	0.04625 0.0384 0.00549,
 	0.04607 0.03855 0.00549,
 	0.04598 0.03877 0.00549,
 	0.04588 0.03898 0.00549,
 	0.04571 0.03915 0.00549,
 	0.04549 0.03925 0.00549,
 	0.04527 0.03934 0.00549,
 	0.04506 0.03945 0.00549,
 	0.04484 0.03954 0.00549,
 	0.04466 0.0397 0.00549,
 	0.04451 0.03988 0.00549,
 	0.0444 0.0401 0.00549,
 	0.0443 0.04032 0.00549,
 	0.04415 0.0405 0.00549,
 	0.04405 0.04071 0.00549,
 	0.04396 0.04094 0.00549,
 	0.04387 0.04116 0.00549,
 	0.04378 0.04138 0.00549,
 	0.04371 0.04161 0.00549,
 	0.04369 0.04185 0.00549,
 	0.0437 0.04209 0.00549,
 	0.04468 0.04239 0.0061,
 	0.04465 0.04263 0.0061,
 	0.04466 0.04287 0.0061,
 	0.0447 0.0431 0.0061,
 	0.0448 0.04332 0.0061,
 	0.04484 0.04355 0.0061,
 	0.04484 0.04379 0.0061,
 	0.04489 0.04403 0.0061,
 	0.045 0.04424 0.0061,
 	0.04512 0.04445 0.0061,
 	0.04522 0.04467 0.0061,
 	0.04529 0.0449 0.0061,
 	0.04537 0.04512 0.0061,
 	0.04548 0.04534 0.0061,
 	0.04563 0.04552 0.0061,
 	0.04579 0.0457 0.0061,
 	0.04591 0.04591 0.0061,
 	0.04602 0.04612 0.0061,
 	0.04617 0.04631 0.0061,
 	0.04635 0.04647 0.0061,
 	0.04651 0.04665 0.0061,
 	0.04668 0.04682 0.0061,
 	0.04684 0.047 0.0061,
 	0.04703 0.04714 0.0061,
 	0.04721 0.04729 0.0061,
 	0.04742 0.04742 0.0061,
 	0.04765 0.04749 0.0061,
 	0.04788 0.04753 0.0061,
 	0.04809 0.04765 0.0061,
 	0.04829 0.04778 0.0061,
 	0.04847 0.04794 0.0061,
 	0.04868 0.04806 0.0061,
 	0.04892 0.04807 0.0061,
 	0.04916 0.04808 0.0061,
 	0.0494 0.04807 0.0061,
 	0.04964 0.04807 0.0061,
 	0.04988 0.04807 0.0061,
 	0.05012 0.04806 0.0061,
 	0.05036 0.04803 0.0061,
 	0.0506 0.04804 0.0061,
 	0.05084 0.04806 0.0061,
 	0.05108 0.04808 0.0061,
 	0.05131 0.04812 0.0061,
 	0.05155 0.04809 0.0061,
 	0.05176 0.04799 0.0061,
 	0.05195 0.04784 0.0061,
 	0.05216 0.04773 0.0061,
 	0.0524 0.04769 0.0061,
 	0.05264 0.04769 0.0061,
 	0.05288 0.04769 0.0061,
 	0.05312 0.04769 0.0061,
 	0.05336 0.04768 0.0061,
 	0.05359 0.04762 0.0061,
 	0.05377 0.04746 0.0061,
 	0.0539 0.04726 0.0061,
 	0.05407 0.0471 0.0061,
 	0.05425 0.04693 0.0061,
 	0.05444 0.0468 0.0061,
 	0.05468 0.04675 0.0061,
 	0.0549 0.04668 0.0061,
 	0.05506 0.0465 0.0061,
 	0.05518 0.04629 0.0061,
 	0.05531 0.04609 0.0061,
 	0.05543 0.04589 0.0061,
 	0.05552 0.04566 0.0061,
 	0.05564 0.04546 0.0061,
 	0.05578 0.04526 0.0061,
 	0.05585 0.04504 0.0061,
 	0.05584 0.0448 0.0061,
 	0.05585 0.04456 0.0061,
 	0.05592 0.04433 0.0061,
 	0.05602 0.04411 0.0061,
 	0.05604 0.04387 0.0061,
 	0.05605 0.04363 0.0061,
 	0.05607 0.04339 0.0061,
 	0.0561 0.04315 0.0061,
 	0.05608 0.04291 0.0061,
 	0.05604 0.04267 0.0061,
 	0.05593 0.04246 0.0061,
 	0.05584 0.04224 0.0061,
 	0.05585 0.04201 0.0061,
 	0.05593 0.04178 0.0061,
 	0.05609 0.04161 0.0061,
 	0.05622 0.04141 0.0061,
 	0.05624 0.04117 0.0061,
 	0.05618 0.04094 0.0061,
 	0.05604 0.04075 0.0061,
 	0.05584 0.04061 0.0061,
 	0.05566 0.04045 0.0061,
 	0.05552 0.04025 0.0061,
 	0.05545 0.04003 0.0061,
 	0.05537 0.0398 0.0061,
 	0.05519 0.03965 0.0061,
 	0.05497 0.03955 0.0061,
 	0.05478 0.0394 0.0061,
 	0.0546 0.03924 0.0061,
 	0.05443 0.03907 0.0061,
 	0.05424 0.03892 0.0061,
 	0.05408 0.03874 0.0061,
 	0.05397 0.03853 0.0061,
 	0.05385 0.03832 0.0061,
 	0.05369 0.03815 0.0061,
 	0.05348 0.03803 0.0061,
 	0.05325 0.03799 0.0061,
 	0.05301 0.03794 0.0061,
 	0.05279 0.03785 0.0061,
 	0.05255 0.0378 0.0061,
 	0.05232 0.03776 0.0061,
 	0.0521 0.03766 0.0061,
 	0.05188 0.03755 0.0061,
 	0.05169 0.03741 0.0061,
 	0.05148 0.03729 0.0061,
 	0.05131 0.03713 0.0061,
 	0.05113 0.03697 0.0061,
 	0.05092 0.03687 0.0061,
 	0.05068 0.03685 0.0061,
 	0.05044 0.03687 0.0061,
 	0.05021 0.03694 0.0061,
 	0.04999 0.03703 0.0061,
 	0.04975 0.03706 0.0061,
 	0.04951 0.03704 0.0061,
 	0.04927 0.03706 0.0061,
 	0.04903 0.03705 0.0061,
 	0.0488 0.03711 0.0061,
 	0.04859 0.03723 0.0061,
 	0.04835 0.03725 0.0061,
 	0.04814 0.03735 0.0061,
 	0.04795 0.03749 0.0061,
 	0.04775 0.03764 0.0061,
 	0.04755 0.03775 0.0061,
 	0.04732 0.03783 0.0061,
 	0.04711 0.03794 0.0061,
 	0.04693 0.03811 0.0061,
 	0.04679 0.0383 0.0061,
 	0.04662 0.03847 0.0061,
 	0.04647 0.03866 0.0061,
 	0.04634 0.03886 0.0061,
 	0.04621 0.03906 0.0061,
 	0.04603 0.03921 0.0061,
 	0.04582 0.03933 0.0061,
 	0.04561 0.03945 0.0061,
 	0.04546 0.03964 0.0061,
 	0.04539 0.03987 0.0061,
 	0.0453 0.04009 0.0061,
 	0.04521 0.04031 0.0061,
 	0.04512 0.04054 0.0061,
 	0.04506 0.04077 0.0061,
 	0.04502 0.041 0.0061,
 	0.04495 0.04123 0.0061,
 	0.04487 0.04146 0.0061,
 	0.04484 0.0417 0.0061,
 	0.04484 0.04194 0.0061,
 	0.04477 0.04217 0.0061,
 	0.04483 0.04237 0.00671,
 	0.04483 0.04261 0.00671,
 	0.04484 0.04285 0.00671,
 	0.04483 0.04309 0.00671,
 	0.04483 0.04333 0.00671,
 	0.04484 0.04357 0.00671,
 	0.04484 0.04381 0.00671,
 	0.04488 0.04404 0.00671,
 	0.045 0.04425 0.00671,
 	0.04511 0.04447 0.00671,
 	0.0452 0.04469 0.00671,
 	0.04526 0.04492 0.00671,
 	0.04539 0.04512 0.00671,
 	0.04555 0.0453 0.00671,
 	0.0457 0.04548 0.00671,
 	0.04588 0.04564 0.00671,
 	0.04607 0.04578 0.00671,
 	0.04626 0.04594 0.00671,
 	0.04641 0.04612 0.00671,
 	0.04653 0.04633 0.00671,
 	0.04664 0.04654 0.00671,
 	0.04682 0.0467 0.00671,
 	0.04698 0.04687 0.00671,
 	0.04719 0.047 0.00671,
 	0.0474 0.04712 0.00671,
 	0.04757 0.04729 0.00671,
 	0.04778 0.04739 0.00671,
 	0.048 0.04748 0.00671,
 	0.04824 0.04754 0.00671,
 	0.04847 0.04761 0.00671,
 	0.04869 0.04768 0.00671,
 	0.04892 0.04776 0.00671,
 	0.04913 0.04787 0.00671,
 	0.04937 0.04789 0.00671,
 	0.04961 0.04788 0.00671,
 	0.04985 0.04785 0.00671,
 	0.05006 0.04774 0.00671,
 	0.05029 0.04769 0.00671,
 	0.05053 0.0477 0.00671,
 	0.05077 0.0477 0.00671,
 	0.05101 0.0477 0.00671,
 	0.05124 0.04777 0.00671,
 	0.05146 0.04786 0.00671,
 	0.0517 0.04787 0.00671,
 	0.05194 0.04787 0.00671,
 	0.05218 0.04784 0.00671,
 	0.05239 0.04774 0.00671,
 	0.05261 0.04763 0.00671,
 	0.05283 0.04754 0.00671,
 	0.05306 0.0475 0.00671,
 	0.0533 0.04751 0.00671,
 	0.05354 0.04751 0.00671,
 	0.05378 0.04746 0.00671,
 	0.05399 0.04736 0.00671,
 	0.0542 0.04723 0.00671,
 	0.05438 0.04707 0.00671,
 	0.05452 0.04688 0.00671,
 	0.05467 0.0467 0.00671,
 	0.05485 0.04654 0.00671,
 	0.05502 0.04637 0.00671,
 	0.05517 0.04618 0.00671,
 	0.05532 0.04599 0.00671,
 	0.05549 0.04583 0.00671,
 	0.05564 0.04564 0.00671,
 	0.05578 0.04544 0.00671,
 	0.0559 0.04524 0.00671,
 	0.056 0.04502 0.00671,
 	0.0561 0.0448 0.00671,
 	0.05623 0.0446 0.00671,
 	0.05632 0.04438 0.00671,
 	0.05641 0.04416 0.00671,
 	0.05643 0.04392 0.00671,
 	0.05643 0.04368 0.00671,
 	0.05643 0.04344 0.00671,
 	0.05642 0.0432 0.00671,
 	0.05643 0.04296 0.00671,
 	0.05642 0.04272 0.00671,
 	0.05643 0.04248 0.00671,
 	0.05643 0.04224 0.00671,
 	0.05643 0.042 0.00671,
 	0.05643 0.04176 0.00671,
 	0.05643 0.04152 0.00671,
 	0.05643 0.04128 0.00671,
 	0.05643 0.04104 0.00671,
 	0.05636 0.04081 0.00671,
 	0.05625 0.0406 0.00671,
 	0.05612 0.0404 0.00671,
 	0.05606 0.04017 0.00671,
 	0.05605 0.03993 0.00671,
 	0.05605 0.03969 0.00671,
 	0.05603 0.03945 0.00671,
 	0.05591 0.03926 0.00671,
 	0.05575 0.03908 0.00671,
 	0.05565 0.03886 0.00671,
 	0.05556 0.03864 0.00671,
 	0.05544 0.03844 0.00671,
 	0.05523 0.03833 0.00671,
 	0.05502 0.03821 0.00671,
 	0.05482 0.03807 0.00671,
 	0.05464 0.03791 0.00671,
 	0.0545 0.03773 0.00671,
 	0.05435 0.03753 0.00671,
 	0.05419 0.03736 0.00671,
 	0.05399 0.03723 0.00671,
 	0.05376 0.03715 0.00671,
 	0.05355 0.03705 0.00671,
 	0.05335 0.03691 0.00671,
 	0.05317 0.03676 0.00671,
 	0.05295 0.03665 0.00671,
 	0.05274 0.03654 0.00671,
 	0.05253 0.03643 0.00671,
 	0.05231 0.03634 0.00671,
 	0.05207 0.03629 0.00671,
 	0.05184 0.03623 0.00671,
 	0.05161 0.03616 0.00671,
 	0.05138 0.03611 0.00671,
 	0.05114 0.03609 0.00671,
 	0.0509 0.03608 0.00671,
 	0.05067 0.03602 0.00671,
 	0.05046 0.03591 0.00671,
 	0.05023 0.03582 0.00671,
 	0.05 0.03578 0.00671,
 	0.04978 0.03583 0.00671,
 	0.04958 0.03597 0.00671,
 	0.04942 0.03614 0.00671,
 	0.04922 0.03628 0.00671,
 	0.049 0.03639 0.00671,
 	0.04878 0.03647 0.00671,
 	0.04855 0.03654 0.00671,
 	0.04833 0.03662 0.00671,
 	0.04809 0.03668 0.00671,
 	0.04788 0.03679 0.00671,
 	0.0477 0.03695 0.00671,
 	0.04751 0.03709 0.00671,
 	0.04737 0.03728 0.00671,
 	0.0472 0.03745 0.00671,
 	0.04703 0.03762 0.00671,
 	0.04688 0.03781 0.00671,
 	0.04669 0.03796 0.00671,
 	0.0465 0.0381 0.00671,
 	0.04632 0.03826 0.00671,
 	0.04614 0.03842 0.00671,
 	0.04596 0.03857 0.00671,
 	0.04579 0.03875 0.00671,
 	0.04565 0.03894 0.00671,
 	0.04555 0.03916 0.00671,
 	0.04546 0.03938 0.00671,
 	0.04542 0.03962 0.00671,
 	0.04535 0.03984 0.00671,
 	0.04523 0.04005 0.00671,
 	0.04514 0.04027 0.00671,
 	0.04504 0.04048 0.00671,
 	0.04497 0.04072 0.00671,
 	0.04489 0.04094 0.00671,
 	0.04484 0.04117 0.00671,
 	0.04484 0.04141 0.00671,
 	0.04484 0.04165 0.00671,
 	0.04483 0.04189 0.00671,
 	0.04484 0.04213 0.00671,
 	0.04465 0.04238 0.00732,
 	0.04464 0.04262 0.00732,
 	0.04466 0.04286 0.00732,
 	0.04466 0.0431 0.00732,
 	0.04471 0.04333 0.00732,
 	0.04482 0.04354 0.00732,
 	0.04484 0.04378 0.00732,
 	0.04484 0.04402 0.00732,
 	0.04484 0.04426 0.00732,
 	0.04484 0.0445 0.00732,
 	0.04492 0.04472 0.00732,
 	0.04504 0.04493 0.00732,
 	0.04518 0.04512 0.00732,
 	0.04523 0.04535 0.00732,
 	0.04534 0.04556 0.00732,
 	0.04548 0.04575 0.00732,
 	0.04568 0.04589 0.00732,
 	0.04587 0.04604 0.00732,
 	0.04606 0.04618 0.00732,
 	0.04623 0.04635 0.00732,
 	0.04636 0.04655 0.00732,
 	0.04648 0.04676 0.00732,
 	0.04659 0.04697 0.00732,
 	0.04677 0.04713 0.00732,
 	0.04697 0.04725 0.00732,
 	0.04718 0.04737 0.00732,
 	0.04737 0.04751 0.00732,
 	0.04754 0.04768 0.00732,
 	0.04774 0.04782 0.00732,
 	0.04796 0.04791 0.00732,
 	0.04818 0.04801 0.00732,
 	0.04841 0.04806 0.00732,
 	0.04865 0.0481 0.00732,
 	0.04889 0.04814 0.00732,
 	0.04912 0.04817 0.00732,
 	0.04936 0.04822 0.00732,
 	0.0496 0.04826 0.00732,
 	0.04984 0.04826 0.00732,
 	0.05007 0.04826 0.00732,
 	0.05031 0.04823 0.00732,
 	0.05055 0.04819 0.00732,
 	0.05079 0.04822 0.00732,
 	0.05102 0.04825 0.00732,
 	0.05126 0.04826 0.00732,
 	0.0515 0.04826 0.00732,
 	0.05173 0.04819 0.00732,
 	0.05196 0.04812 0.00732,
 	0.0522 0.04807 0.00732,
 	0.05244 0.04807 0.00732,
 	0.05268 0.04808 0.00732,
 	0.05292 0.04808 0.00732,
 	0.05315 0.04803 0.00732,
 	0.05338 0.04795 0.00732,
 	0.05359 0.04784 0.00732,
 	0.0538 0.04772 0.00732,
 	0.05399 0.04758 0.00732,
 	0.05419 0.04745 0.00732,
 	0.05441 0.04734 0.00732,
 	0.05462 0.04723 0.00732,
 	0.05476 0.04704 0.00732,
 	0.05489 0.04684 0.00732,
 	0.05508 0.0467 0.00732,
 	0.05529 0.04657 0.00732,
 	0.05547 0.04643 0.00732,
 	0.0556 0.04622 0.00732,
 	0.05572 0.04602 0.00732,
 	0.05588 0.04584 0.00732,
 	0.05604 0.04566 0.00732,
 	0.05618 0.04547 0.00732,
 	0.05624 0.04524 0.00732,
 	0.05625 0.045 0.00732,
 	0.05632 0.04477 0.00732,
 	0.05642 0.04455 0.00732,
 	0.05649 0.04432 0.00732,
 	0.05657 0.0441 0.00732,
 	0.05663 0.04387 0.00732,
 	0.05662 0.04363 0.00732,
 	0.05662 0.04339 0.00732,
 	0.05663 0.04315 0.00732,
 	0.05661 0.04291 0.00732,
 	0.05665 0.04268 0.00732,
 	0.05675 0.04246 0.00732,
 	0.0568 0.04223 0.00732,
 	0.05681 0.04199 0.00732,
 	0.0568 0.04175 0.00732,
 	0.05677 0.04151 0.00732,
 	0.05667 0.04129 0.00732,
 	0.05656 0.04108 0.00732,
 	0.05645 0.04087 0.00732,
 	0.05643 0.04063 0.00732,
 	0.05647 0.0404 0.00732,
 	0.05659 0.04019 0.00732,
 	0.05661 0.03995 0.00732,
 	0.05653 0.03973 0.00732,
 	0.0564 0.03953 0.00732,
 	0.05623 0.03937 0.00732,
 	0.05608 0.03918 0.00732,
 	0.05598 0.03896 0.00732,
 	0.05582 0.03878 0.00732,
 	0.05565 0.03862 0.00732,
 	0.05549 0.03844 0.00732,
 	0.05531 0.03828 0.00732,
 	0.05515 0.0381 0.00732,
 	0.05498 0.03794 0.00732,
 	0.05482 0.03777 0.00732,
 	0.05464 0.03761 0.00732,
 	0.05445 0.03746 0.00732,
 	0.05427 0.03731 0.00732,
 	0.05408 0.03715 0.00732,
 	0.05387 0.03704 0.00732,
 	0.05365 0.03696 0.00732,
 	0.05345 0.03682 0.00732,
 	0.05326 0.03668 0.00732,
 	0.05311 0.0365 0.00732,
 	0.05289 0.03639 0.00732,
 	0.05266 0.03635 0.00732,
 	0.05243 0.03628 0.00732,
 	0.05221 0.03617 0.00732,
 	0.05199 0.03609 0.00732,
 	0.05175 0.03608 0.00732,
 	0.05152 0.03603 0.00732,
 	0.05128 0.03604 0.00732,
 	0.05104 0.03608 0.00732,
 	0.0508 0.03609 0.00732,
 	0.05056 0.03609 0.00732,
 	0.05032 0.03609 0.00732,
 	0.05008 0.0361 0.00732,
 	0.04984 0.0361 0.00732,
 	0.0496 0.03611 0.00732,
 	0.04937 0.03616 0.00732,
 	0.04918 0.0363 0.00732,
 	0.04896 0.03639 0.00732,
 	0.04874 0.03649 0.00732,
 	0.04853 0.03661 0.00732,
 	0.04831 0.03671 0.00732,
 	0.04811 0.03684 0.00732,
 	0.04789 0.03694 0.00732,
 	0.04767 0.03703 0.00732,
 	0.04745 0.03713 0.00732,
 	0.04724 0.03724 0.00732,
 	0.04707 0.0374 0.00732,
 	0.04694 0.0376 0.00732,
 	0.04683 0.03781 0.00732,
 	0.04665 0.03797 0.00732,
 	0.04647 0.03812 0.00732,
 	0.04633 0.03831 0.00732,
 	0.04619 0.03851 0.00732,
 	0.04602 0.03868 0.00732,
 	0.04588 0.03888 0.00732,
 	0.04572 0.03905 0.00732,
 	0.04558 0.03925 0.00732,
 	0.04547 0.03946 0.00732,
 	0.04539 0.03968 0.00732,
 	0.04525 0.03988 0.00732,
 	0.04512 0.04008 0.00732,
 	0.04504 0.04031 0.00732,
 	0.04496 0.04053 0.00732,
 	0.04485 0.04075 0.00732,
 	0.04475 0.04096 0.00732,
 	0.04466 0.04119 0.00732,
 	0.04465 0.04142 0.00732,
 	0.04465 0.04166 0.00732,
 	0.04464 0.0419 0.00732,
 	0.04465 0.04214 0.00732,
 	0.04484 0.0424 0.00793,
 	0.04484 0.04264 0.00793,
 	0.04483 0.04288 0.00793,
 	0.04483 0.04312 0.00793,
 	0.04484 0.04336 0.00793,
 	0.04484 0.0436 0.00793,
 	0.04484 0.04384 0.00793,
 	0.04492 0.04406 0.00793,
 	0.04507 0.04425 0.00793,
 	0.04521 0.04444 0.00793,
 	0.04531 0.04466 0.00793,
 	0.0454 0.04488 0.00793,
 	0.04551 0.04509 0.00793,
 	0.04563 0.0453 0.00793,
 	0.04576 0.0455 0.00793,
 	0.04591 0.04569 0.00793,
 	0.04606 0.04588 0.00793,
 	0.04617 0.04609 0.00793,
 	0.04633 0.04627 0.00793,
 	0.04651 0.04642 0.00793,
 	0.0467 0.04657 0.00793,
 	0.04689 0.04672 0.00793,
 	0.04707 0.04687 0.00793,
 	0.04724 0.04704 0.00793,
 	0.04738 0.04724 0.00793,
 	0.04756 0.0474 0.00793,
 	0.04777 0.0475 0.00793,
 	0.04801 0.04753 0.00793,
 	0.04823 0.04762 0.00793,
 	0.04846 0.04768 0.00793,
 	0.04869 0.04768 0.00793,
 	0.04893 0.04773 0.00793,
 	0.04915 0.04781 0.00793,
 	0.04938 0.04788 0.00793,
 	0.04962 0.04789 0.00793,
 	0.04986 0.04788 0.00793,
 	0.0501 0.04788 0.00793,
 	0.05034 0.04788 0.00793,
 	0.05057 0.04793 0.00793,
 	0.0508 0.048 0.00793,
 	0.05104 0.04805 0.00793,
 	0.05128 0.04807 0.00793,
 	0.05151 0.04801 0.00793,
 	0.05173 0.04793 0.00793,
 	0.05197 0.04789 0.00793,
 	0.05221 0.04788 0.00793,
 	0.05245 0.04788 0.00793,
 	0.05268 0.04785 0.00793,
 	0.0529 0.04775 0.00793,
 	0.05313 0.04769 0.00793,
 	0.05337 0.04765 0.00793,
 	0.05359 0.04755 0.00793,
 	0.0538 0.04744 0.00793,
 	0.05402 0.04735 0.00793,
 	0.05421 0.0472 0.00793,
 	0.05439 0.04704 0.00793,
 	0.05459 0.0469 0.00793,
 	0.0548 0.04679 0.00793,
 	0.05501 0.04668 0.00793,
 	0.05518 0.04651 0.00793,
 	0.05535 0.04634 0.00793,
 	0.05554 0.04619 0.00793,
 	0.05571 0.04602 0.00793,
 	0.05591 0.04589 0.00793,
 	0.05608 0.04571 0.00793,
 	0.05622 0.04552 0.00793,
 	0.05632 0.0453 0.00793,
 	0.05641 0.04508 0.00793,
 	0.05643 0.04484 0.00793,
 	0.05652 0.04462 0.00793,
 	0.05662 0.0444 0.00793,
 	0.05669 0.04417 0.00793,
 	0.05673 0.04393 0.00793,
 	0.05673 0.04369 0.00793,
 	0.05679 0.04346 0.00793,
 	0.0569 0.04325 0.00793,
 	0.05697 0.04302 0.00793,
 	0.057 0.04278 0.00793,
 	0.05702 0.04254 0.00793,
 	0.05707 0.04231 0.00793,
 	0.05714 0.04208 0.00793,
 	0.05719 0.04185 0.00793,
 	0.05719 0.04161 0.00793,
 	0.05713 0.04138 0.00793,
 	0.05705 0.04115 0.00793,
 	0.057 0.04092 0.00793,
 	0.05693 0.04069 0.00793,
 	0.05681 0.04048 0.00793,
 	0.05671 0.04026 0.00793,
 	0.0566 0.04005 0.00793,
 	0.05646 0.03986 0.00793,
 	0.05632 0.03966 0.00793,
 	0.05626 0.03943 0.00793,
 	0.05617 0.03921 0.00793,
 	0.05606 0.039 0.00793,
 	0.05598 0.03877 0.00793,
 	0.05584 0.03858 0.00793,
 	0.05569 0.03839 0.00793,
 	0.05557 0.03818 0.00793,
 	0.0554 0.03801 0.00793,
 	0.05521 0.03787 0.00793,
 	0.05502 0.03772 0.00793,
 	0.05483 0.03758 0.00793,
 	0.05466 0.03741 0.00793,
 	0.05448 0.03724 0.00793,
 	0.05429 0.0371 0.00793,
 	0.0541 0.03695 0.00793,
 	0.05392 0.0368 0.00793,
 	0.05371 0.03669 0.00793,
 	0.05348 0.03661 0.00793,
 	0.05327 0.03648 0.00793,
 	0.05308 0.03635 0.00793,
 	0.05287 0.03622 0.00793,
 	0.05266 0.0361 0.00793,
 	0.05245 0.03599 0.00793,
 	0.05223 0.03591 0.00793,
 	0.05199 0.03591 0.00793,
 	0.05175 0.0359 0.00793,
 	0.05152 0.03584 0.00793,
 	0.05129 0.03575 0.00793,
 	0.05106 0.03573 0.00793,
 	0.05082 0.03572 0.00793,
 	0.05058 0.03576 0.00793,
 	0.05034 0.03578 0.00793,
 	0.0501 0.03575 0.00793,
 	0.04986 0.03573 0.00793,
 	0.04964 0.03581 0.00793,
 	0.04941 0.0359 0.00793,
 	0.04918 0.03593 0.00793,
 	0.04894 0.03598 0.00793,
 	0.04872 0.03606 0.00793,
 	0.04849 0.03614 0.00793,
 	0.04827 0.03624 0.00793,
 	0.04809 0.03639 0.00793,
 	0.04791 0.03656 0.00793,
 	0.04774 0.03673 0.00793,
 	0.04757 0.03689 0.00793,
 	0.0474 0.03706 0.00793,
 	0.04723 0.03723 0.00793,
 	0.04705 0.03738 0.00793,
 	0.04685 0.03753 0.00793,
 	0.04665 0.03766 0.00793,
 	0.04648 0.03782 0.00793,
 	0.04635 0.03803 0.00793,
 	0.04625 0.03824 0.00793,
 	0.04609 0.03842 0.00793,
 	0.04589 0.03856 0.00793,
 	0.04573 0.03874 0.00793,
 	0.0456 0.03894 0.00793,
 	0.0455 0.03916 0.00793,
 	0.04543 0.03938 0.00793,
 	0.04536 0.03961 0.00793,
 	0.04526 0.03983 0.00793,
 	0.04521 0.04007 0.00793,
 	0.04521 0.04031 0.00793,
 	0.04515 0.04054 0.00793,
 	0.04508 0.04077 0.00793,
 	0.04503 0.041 0.00793,
 	0.04503 0.04124 0.00793,
 	0.04504 0.04148 0.00793,
 	0.04504 0.04172 0.00793,
 	0.04503 0.04196 0.00793,
 	0.04492 0.04218 0.00793,
 	0.04502 0.04237 0.00854,
 	0.045 0.04261 0.00854,
 	0.04501 0.04285 0.00854,
 	0.04503 0.04309 0.00854,
 	0.04503 0.04333 0.00854,
 	0.04503 0.04357 0.00854,
 	0.04503 0.04381 0.00854,
 	0.04504 0.04405 0.00854,
 	0.04505 0.04429 0.00854,
 	0.04511 0.04452 0.00854,
 	0.0452 0.04474 0.00854,
 	0.04529 0.04496 0.00854,
 	0.04542 0.04517 0.00854,
 	0.04558 0.04535 0.00854,
 	0.04572 0.04554 0.00854,
 	0.04584 0.04575 0.00854,
 	0.04598 0.04594 0.00854,
 	0.04616 0.0461 0.00854,
 	0.04633 0.04626 0.00854,
 	0.04651 0.04643 0.00854,
 	0.04666 0.04661 0.00854,
 	0.04683 0.04678 0.00854,
 	0.04702 0.04693 0.00854,
 	0.04723 0.04704 0.00854,
 	0.04744 0.04716 0.00854,
 	0.04763 0.0473 0.00854,
 	0.04784 0.04743 0.00854,
 	0.04803 0.04758 0.00854,
 	0.04825 0.04768 0.00854,
 	0.04848 0.04771 0.00854,
 	0.04871 0.04778 0.00854,
 	0.04893 0.04787 0.00854,
 	0.04917 0.04789 0.00854,
 	0.04941 0.04789 0.00854,
 	0.04965 0.04788 0.00854,
 	0.04988 0.04794 0.00854,
 	0.05011 0.04802 0.00854,
 	0.05034 0.04807 0.00854,
 	0.05058 0.04807 0.00854,
 	0.05082 0.04807 0.00854,
 	0.05106 0.04807 0.00854,
 	0.0513 0.04807 0.00854,
 	0.05154 0.04806 0.00854,
 	0.05178 0.04806 0.00854,
 	0.05202 0.04806 0.00854,
 	0.05226 0.04804 0.00854,
 	0.05248 0.04794 0.00854,
 	0.05269 0.04783 0.00854,
 	0.05291 0.04773 0.00854,
 	0.05315 0.0477 0.00854,
 	0.05339 0.04768 0.00854,
 	0.05362 0.04762 0.00854,
 	0.05384 0.04752 0.00854,
 	0.05406 0.04744 0.00854,
 	0.05426 0.0473 0.00854,
 	0.05443 0.04713 0.00854,
 	0.05464 0.04702 0.00854,
 	0.05487 0.04694 0.00854,
 	0.05509 0.04686 0.00854,
 	0.05529 0.04672 0.00854,
 	0.05549 0.04659 0.00854,
 	0.05568 0.04644 0.00854,
 	0.05587 0.0463 0.00854,
 	0.05602 0.04612 0.00854,
 	0.05612 0.0459 0.00854,
 	0.05624 0.04569 0.00854,
 	0.05637 0.04549 0.00854,
 	0.05647 0.04527 0.00854,
 	0.0566 0.04507 0.00854,
 	0.05671 0.04486 0.00854,
 	0.05684 0.04465 0.00854,
 	0.05696 0.04445 0.00854,
 	0.057 0.04422 0.00854,
 	0.05705 0.04398 0.00854,
 	0.05714 0.04376 0.00854,
 	0.05723 0.04354 0.00854,
 	0.05733 0.04332 0.00854,
 	0.05739 0.04309 0.00854,
 	0.05739 0.04285 0.00854,
 	0.05735 0.04261 0.00854,
 	0.05725 0.04239 0.00854,
 	0.0572 0.04216 0.00854,
 	0.05719 0.04193 0.00854,
 	0.0572 0.04168 0.00854,
 	0.05719 0.04144 0.00854,
 	0.0572 0.0412 0.00854,
 	0.05718 0.04097 0.00854,
 	0.05712 0.04073 0.00854,
 	0.05706 0.0405 0.00854,
 	0.05701 0.04027 0.00854,
 	0.05694 0.04004 0.00854,
 	0.05684 0.03982 0.00854,
 	0.05676 0.0396 0.00854,
 	0.05667 0.03937 0.00854,
 	0.05655 0.03916 0.00854,
 	0.05643 0.03896 0.00854,
 	0.05631 0.03875 0.00854,
 	0.05619 0.03854 0.00854,
 	0.05603 0.03836 0.00854,
 	0.05582 0.03825 0.00854,
 	0.05563 0.03812 0.00854,
 	0.05546 0.03794 0.00854,
 	0.0553 0.03777 0.00854,
 	0.05512 0.03761 0.00854,
 	0.05495 0.03743 0.00854,
 	0.05479 0.03725 0.00854,
 	0.05465 0.03706 0.00854,
 	0.05448 0.03689 0.00854,
 	0.0543 0.03674 0.00854,
 	0.05406 0.03669 0.00854,
 	0.05383 0.03662 0.00854,
 	0.05363 0.0365 0.00854,
 	0.05342 0.03638 0.00854,
 	0.05319 0.03629 0.00854,
 	0.05297 0.03622 0.00854,
 	0.05276 0.03609 0.00854,
 	0.05256 0.03596 0.00854,
 	0.05235 0.03585 0.00854,
 	0.05213 0.03575 0.00854,
 	0.0519 0.03575 0.00854,
 	0.05167 0.03583 0.00854,
 	0.05143 0.03583 0.00854,
 	0.0512 0.03578 0.00854,
 	0.05097 0.03573 0.00854,
 	0.05073 0.03572 0.00854,
 	0.0505 0.03579 0.00854,
 	0.05028 0.03588 0.00854,
 	0.05004 0.03591 0.00854,
 	0.0498 0.03592 0.00854,
 	0.04956 0.03591 0.00854,
 	0.04932 0.03592 0.00854,
 	0.04909 0.03599 0.00854,
 	0.04887 0.03607 0.00854,
 	0.04864 0.03616 0.00854,
 	0.04844 0.03628 0.00854,
 	0.04823 0.03641 0.00854,
 	0.04801 0.0365 0.00854,
 	0.04781 0.03662 0.00854,
 	0.04764 0.03679 0.00854,
 	0.04747 0.03696 0.00854,
 	0.04728 0.03711 0.00854,
 	0.04711 0.03728 0.00854,
 	0.04696 0.03746 0.00854,
 	0.04677 0.03761 0.00854,
 	0.0466 0.03778 0.00854,
 	0.04643 0.03796 0.00854,
 	0.04628 0.03814 0.00854,
 	0.04617 0.03835 0.00854,
 	0.04602 0.03853 0.00854,
 	0.04585 0.0387 0.00854,
 	0.04571 0.03889 0.00854,
 	0.04559 0.0391 0.00854,
 	0.04553 0.03934 0.00854,
 	0.04546 0.03957 0.00854,
 	0.04542 0.0398 0.00854,
 	0.04539 0.04004 0.00854,
 	0.04535 0.04028 0.00854,
 	0.04524 0.04049 0.00854,
 	0.04516 0.04072 0.00854,
 	0.04506 0.04093 0.00854,
 	0.04503 0.04117 0.00854,
 	0.04503 0.04141 0.00854,
 	0.04502 0.04165 0.00854,
 	0.04503 0.04189 0.00854,
 	0.04504 0.04213 0.00854,
 	0.04522 0.04236 0.00915,
 	0.04518 0.0426 0.00915,
 	0.0452 0.04283 0.00915,
 	0.04522 0.04307 0.00915,
 	0.04522 0.04331 0.00915,
 	0.04522 0.04356 0.00915,
 	0.04523 0.0438 0.00915,
 	0.04522 0.04404 0.00915,
 	0.04523 0.04428 0.00915,
 	0.04528 0.04451 0.00915,
 	0.04537 0.04473 0.00915,
 	0.04543 0.04497 0.00915,
 	0.04552 0.04519 0.00915,
 	0.0456 0.04541 0.00915,
 	0.04571 0.04562 0.00915,
 	0.04588 0.04579 0.00915,
 	0.04609 0.0459 0.00915,
 	0.04626 0.04607 0.00915,
 	0.04639 0.04627 0.00915,
 	0.04654 0.04646 0.00915,
 	0.0467 0.04664 0.00915,
 	0.04688 0.0468 0.00915,
 	0.04707 0.04694 0.00915,
 	0.04723 0.04712 0.00915,
 	0.0474 0.0473 0.00915,
 	0.04758 0.04745 0.00915,
 	0.04777 0.04759 0.00915,
 	0.04799 0.04769 0.00915,
 	0.04821 0.04779 0.00915,
 	0.04842 0.0479 0.00915,
 	0.04863 0.04801 0.00915,
 	0.04887 0.04804 0.00915,
 	0.04911 0.04807 0.00915,
 	0.04934 0.04813 0.00915,
 	0.04957 0.04822 0.00915,
 	0.0498 0.04827 0.00915,
 	0.05003 0.04835 0.00915,
 	0.05025 0.04844 0.00915,
 	0.05048 0.04841 0.00915,
 	0.05071 0.04833 0.00915,
 	0.05094 0.04828 0.00915,
 	0.05118 0.04826 0.00915,
 	0.05142 0.04826 0.00915,
 	0.05166 0.04826 0.00915,
 	0.0519 0.04827 0.00915,
 	0.05214 0.04824 0.00915,
 	0.05238 0.04819 0.00915,
 	0.0526 0.0481 0.00915,
 	0.05284 0.04807 0.00915,
 	0.05308 0.04804 0.00915,
 	0.05329 0.04794 0.00915,
 	0.05351 0.04783 0.00915,
 	0.05373 0.04774 0.00915,
 	0.05396 0.04769 0.00915,
 	0.0542 0.04769 0.00915,
 	0.05444 0.04766 0.00915,
 	0.05465 0.04754 0.00915,
 	0.05482 0.04737 0.00915,
 	0.05498 0.0472 0.00915,
 	0.05514 0.04702 0.00915,
 	0.05531 0.04685 0.00915,
 	0.05545 0.04666 0.00915,
 	0.05561 0.04648 0.00915,
 	0.0558 0.04633 0.00915,
 	0.05598 0.04617 0.00915,
 	0.05614 0.046 0.00915,
 	0.05629 0.04581 0.00915,
 	0.05645 0.04563 0.00915,
 	0.05656 0.04541 0.00915,
 	0.05664 0.04519 0.00915,
 	0.05672 0.04496 0.00915,
 	0.05677 0.04473 0.00915,
 	0.05683 0.04449 0.00915,
 	0.05694 0.04428 0.00915,
 	0.057 0.04405 0.00915,
 	0.05707 0.04382 0.00915,
 	0.05718 0.0436 0.00915,
 	0.0573 0.04339 0.00915,
 	0.05738 0.04317 0.00915,
 	0.05738 0.04293 0.00915,
 	0.05739 0.04269 0.00915,
 	0.05738 0.04245 0.00915,
 	0.05737 0.04221 0.00915,
 	0.05734 0.04198 0.00915,
 	0.05731 0.04174 0.00915,
 	0.05734 0.0415 0.00915,
 	0.05739 0.04127 0.00915,
 	0.05736 0.04103 0.00915,
 	0.05724 0.04082 0.00915,
 	0.05713 0.04061 0.00915,
 	0.05702 0.04039 0.00915,
 	0.05694 0.04017 0.00915,
 	0.05682 0.03996 0.00915,
 	0.05668 0.03977 0.00915,
 	0.05655 0.03957 0.00915,
 	0.05645 0.03935 0.00915,
 	0.05635 0.03914 0.00915,
 	0.05618 0.03896 0.00915,
 	0.05603 0.03877 0.00915,
 	0.05592 0.03856 0.00915,
 	0.05584 0.03834 0.00915,
 	0.05568 0.03815 0.00915,
 	0.05548 0.03804 0.00915,
 	0.05525 0.03797 0.00915,
 	0.05505 0.03783 0.00915,
 	0.05491 0.03764 0.00915,
 	0.05472 0.0375 0.00915,
 	0.0545 0.0374 0.00915,
 	0.05433 0.03724 0.00915,
 	0.05413 0.03709 0.00915,
 	0.05393 0.03697 0.00915,
 	0.05372 0.03686 0.00915,
 	0.0535 0.03676 0.00915,
 	0.05329 0.03664 0.00915,
 	0.05309 0.03651 0.00915,
 	0.05288 0.03639 0.00915,
 	0.05266 0.03629 0.00915,
 	0.05244 0.03621 0.00915,
 	0.05222 0.0361 0.00915,
 	0.052 0.03601 0.00915,
 	0.05177 0.03594 0.00915,
 	0.05153 0.03591 0.00915,
 	0.05129 0.03591 0.00915,
 	0.05105 0.03592 0.00915,
 	0.05081 0.0359 0.00915,
 	0.05057 0.0359 0.00915,
 	0.05033 0.0359 0.00915,
 	0.0501 0.03585 0.00915,
 	0.04986 0.03589 0.00915,
 	0.04965 0.03599 0.00915,
 	0.04946 0.03614 0.00915,
 	0.04926 0.03626 0.00915,
 	0.04902 0.03629 0.00915,
 	0.04878 0.0363 0.00915,
 	0.04855 0.03636 0.00915,
 	0.04832 0.03644 0.00915,
 	0.04811 0.03655 0.00915,
 	0.0479 0.03667 0.00915,
 	0.04771 0.03682 0.00915,
 	0.04752 0.03696 0.00915,
 	0.04731 0.03707 0.00915,
 	0.04715 0.03726 0.00915,
 	0.04698 0.03742 0.00915,
 	0.0468 0.03759 0.00915,
 	0.04663 0.03775 0.00915,
 	0.04648 0.03794 0.00915,
 	0.04637 0.03815 0.00915,
 	0.04626 0.03836 0.00915,
 	0.0461 0.03855 0.00915,
 	0.04595 0.03874 0.00915,
 	0.04582 0.03894 0.00915,
 	0.04575 0.03917 0.00915,
 	0.04566 0.03939 0.00915,
 	0.04554 0.0396 0.00915,
 	0.04543 0.03981 0.00915,
 	0.04542 0.04004 0.00915,
 	0.04539 0.04028 0.00915,
 	0.04532 0.04051 0.00915,
 	0.04524 0.04073 0.00915,
 	0.04521 0.04097 0.00915,
 	0.04519 0.04121 0.00915,
 	0.04512 0.04144 0.00915,
 	0.04506 0.04167 0.00915,
 	0.04514 0.04189 0.00915,
 	0.04521 0.04212 0.00915,
 	0.04497 0.0425 0.00976,
 	0.04503 0.04273 0.00976,
 	0.04504 0.04297 0.00976,
 	0.04503 0.04321 0.00976,
 	0.04502 0.04345 0.00976,
 	0.04507 0.04368 0.00976,
 	0.04517 0.0439 0.00976,
 	0.04526 0.04412 0.00976,
 	0.04533 0.04435 0.00976,
 	0.04538 0.04459 0.00976,
 	0.04544 0.04482 0.00976,
 	0.04554 0.04504 0.00976,
 	0.04559 0.04527 0.00976,
 	0.0456 0.04551 0.00976,
 	0.04567 0.04574 0.00976,
 	0.04582 0.04593 0.00976,
 	0.04598 0.0461 0.00976,
 	0.04613 0.04629 0.00976,
 	0.0463 0.04646 0.00976,
 	0.04648 0.04662 0.00976,
 	0.04662 0.04682 0.00976,
 	0.04673 0.04703 0.00976,
 	0.04688 0.04722 0.00976,
 	0.04705 0.04738 0.00976,
 	0.04724 0.04752 0.00976,
 	0.0474 0.04771 0.00976,
 	0.04758 0.04786 0.00976,
 	0.04781 0.0479 0.00976,
 	0.04805 0.04796 0.00976,
 	0.04826 0.04807 0.00976,
 	0.04847 0.04819 0.00976,
 	0.04869 0.04828 0.00976,
 	0.04892 0.04835 0.00976,
 	0.04915 0.04841 0.00976,
 	0.04939 0.04844 0.00976,
 	0.04962 0.0485 0.00976,
 	0.04984 0.04859 0.00976,
 	0.05007 0.04866 0.00976,
 	0.05031 0.04867 0.00976,
 	0.05055 0.04864 0.00976,
 	0.05079 0.04862 0.00976,
 	0.05103 0.04864 0.00976,
 	0.05127 0.04864 0.00976,
 	0.05151 0.04865 0.00976,
 	0.05175 0.04863 0.00976,
 	0.05198 0.0486 0.00976,
 	0.0522 0.0485 0.00976,
 	0.05244 0.04846 0.00976,
 	0.05267 0.04843 0.00976,
 	0.05289 0.04834 0.00976,
 	0.05311 0.04824 0.00976,
 	0.05334 0.04816 0.00976,
 	0.05357 0.04809 0.00976,
 	0.05381 0.04805 0.00976,
 	0.054 0.0479 0.00976,
 	0.0542 0.04778 0.00976,
 	0.05441 0.04765 0.00976,
 	0.05461 0.04752 0.00976,
 	0.05482 0.04741 0.00976,
 	0.05502 0.04727 0.00976,
 	0.05522 0.04714 0.00976,
 	0.05544 0.04704 0.00976,
 	0.05559 0.04686 0.00976,
 	0.05573 0.04666 0.00976,
 	0.05588 0.04648 0.00976,
 	0.05603 0.04629 0.00976,
 	0.05619 0.04611 0.00976,
 	0.05629 0.04589 0.00976,
 	0.0564 0.04568 0.00976,
 	0.0565 0.04546 0.00976,
 	0.05661 0.04525 0.00976,
 	0.05676 0.04506 0.00976,
 	0.05689 0.04486 0.00976,
 	0.05699 0.04464 0.00976,
 	0.057 0.0444 0.00976,
 	0.05701 0.04416 0.00976,
 	0.05707 0.04393 0.00976,
 	0.05714 0.0437 0.00976,
 	0.05719 0.04347 0.00976,
 	0.05719 0.04323 0.00976,
 	0.05719 0.04299 0.00976,
 	0.05719 0.04275 0.00976,
 	0.0572 0.04251 0.00976,
 	0.05719 0.04227 0.00976,
 	0.05717 0.04203 0.00976,
 	0.05708 0.04181 0.00976,
 	0.05702 0.04157 0.00976,
 	0.057 0.04134 0.00976,
 	0.057 0.0411 0.00976,
 	0.057 0.04086 0.00976,
 	0.05693 0.04063 0.00976,
 	0.05684 0.04041 0.00976,
 	0.0568 0.04017 0.00976,
 	0.05668 0.03996 0.00976,
 	0.05656 0.03975 0.00976,
 	0.05646 0.03954 0.00976,
 	0.05637 0.03931 0.00976,
 	0.05623 0.03912 0.00976,
 	0.05609 0.03893 0.00976,
 	0.05592 0.03877 0.00976,
 	0.05575 0.0386 0.00976,
 	0.05561 0.03841 0.00976,
 	0.05546 0.03822 0.00976,
 	0.05528 0.03805 0.00976,
 	0.05512 0.03787 0.00976,
 	0.05493 0.03774 0.00976,
 	0.05471 0.03763 0.00976,
 	0.05451 0.0375 0.00976,
 	0.05433 0.03735 0.00976,
 	0.05417 0.03717 0.00976,
 	0.05399 0.037 0.00976,
 	0.0538 0.03686 0.00976,
 	0.05358 0.03677 0.00976,
 	0.05335 0.0367 0.00976,
 	0.05311 0.03667 0.00976,
 	0.05289 0.0366 0.00976,
 	0.05269 0.03645 0.00976,
 	0.05248 0.03634 0.00976,
 	0.05226 0.03625 0.00976,
 	0.05203 0.03617 0.00976,
 	0.05182 0.03605 0.00976,
 	0.05161 0.03594 0.00976,
 	0.05138 0.03591 0.00976,
 	0.05113 0.0359 0.00976,
 	0.05089 0.03591 0.00976,
 	0.05065 0.03591 0.00976,
 	0.05041 0.03592 0.00976,
 	0.05017 0.03591 0.00976,
 	0.04993 0.03591 0.00976,
 	0.0497 0.03589 0.00976,
 	0.04947 0.03596 0.00976,
 	0.04925 0.03607 0.00976,
 	0.04901 0.0361 0.00976,
 	0.04878 0.0361 0.00976,
 	0.04857 0.03622 0.00976,
 	0.04837 0.03636 0.00976,
 	0.0482 0.03653 0.00976,
 	0.04802 0.03669 0.00976,
 	0.04782 0.03682 0.00976,
 	0.04759 0.03688 0.00976,
 	0.04736 0.03695 0.00976,
 	0.04716 0.03708 0.00976,
 	0.047 0.03726 0.00976,
 	0.04683 0.03742 0.00976,
 	0.04668 0.03761 0.00976,
 	0.04654 0.03781 0.00976,
 	0.0464 0.038 0.00976,
 	0.04626 0.0382 0.00976,
 	0.04612 0.03838 0.00976,
 	0.04592 0.03853 0.00976,
 	0.04577 0.03871 0.00976,
 	0.04564 0.03892 0.00976,
 	0.04553 0.03913 0.00976,
 	0.0454 0.03933 0.00976,
 	0.04526 0.03953 0.00976,
 	0.0452 0.03976 0.00976,
 	0.04514 0.03999 0.00976,
 	0.04507 0.04022 0.00976,
 	0.04503 0.04046 0.00976,
 	0.04504 0.0407 0.00976,
 	0.04505 0.04094 0.00976,
 	0.04504 0.04118 0.00976,
 	0.04502 0.04142 0.00976,
 	0.04493 0.04163 0.00976,
 	0.04481 0.04184 0.00976,
 	0.04476 0.04207 0.00976,
 	0.04486 0.04228 0.00976,
 	0.04484 0.04247 0.01037,
 	0.04485 0.04271 0.01037,
 	0.0449 0.04294 0.01037,
 	0.04501 0.04316 0.01037,
 	0.04502 0.04339 0.01037,
 	0.04502 0.04364 0.01037,
 	0.04504 0.04387 0.01037,
 	0.04515 0.04409 0.01037,
 	0.04529 0.04429 0.01037,
 	0.04538 0.04451 0.01037,
 	0.04541 0.04475 0.01037,
 	0.04541 0.04499 0.01037,
 	0.04544 0.04522 0.01037,
 	0.04556 0.04543 0.01037,
 	0.04572 0.04561 0.01037,
 	0.04587 0.04579 0.01037,
 	0.04603 0.04598 0.01037,
 	0.04616 0.04618 0.01037,
 	0.04632 0.04635 0.01037,
 	0.0465 0.04651 0.01037,
 	0.04664 0.04671 0.01037,
 	0.04676 0.04692 0.01037,
 	0.04691 0.0471 0.01037,
 	0.0471 0.04725 0.01037,
 	0.04727 0.04742 0.01037,
 	0.04744 0.04758 0.01037,
 	0.04764 0.04771 0.01037,
 	0.04786 0.04781 0.01037,
 	0.04805 0.04795 0.01037,
 	0.04825 0.04809 0.01037,
 	0.04844 0.04824 0.01037,
 	0.04868 0.04827 0.01037,
 	0.04891 0.04833 0.01037,
 	0.04914 0.04841 0.01037,
 	0.04937 0.04845 0.01037,
 	0.04961 0.04845 0.01037,
 	0.04985 0.04845 0.01037,
 	0.05009 0.04845 0.01037,
 	0.05033 0.04847 0.01037,
 	0.05057 0.04847 0.01037,
 	0.0508 0.04841 0.01037,
 	0.05104 0.0484 0.01037,
 	0.05128 0.04844 0.01037,
 	0.05152 0.04845 0.01037,
 	0.05176 0.04845 0.01037,
 	0.052 0.04846 0.01037,
 	0.05224 0.04845 0.01037,
 	0.05248 0.04845 0.01037,
 	0.0527 0.04836 0.01037,
 	0.0529 0.04823 0.01037,
 	0.05309 0.04808 0.01037,
 	0.05331 0.04797 0.01037,
 	0.05353 0.04789 0.01037,
 	0.05377 0.04785 0.01037,
 	0.05399 0.04777 0.01037,
 	0.0542 0.04765 0.01037,
 	0.05441 0.04753 0.01037,
 	0.05463 0.04744 0.01037,
 	0.05484 0.04731 0.01037,
 	0.05503 0.04716 0.01037,
 	0.05517 0.04697 0.01037,
 	0.05532 0.04678 0.01037,
 	0.05549 0.04662 0.01037,
 	0.05567 0.04646 0.01037,
 	0.05585 0.0463 0.01037,
 	0.05604 0.04615 0.01037,
 	0.05618 0.04595 0.01037,
 	0.05624 0.04573 0.01037,
 	0.05634 0.04551 0.01037,
 	0.05646 0.0453 0.01037,
 	0.05658 0.04509 0.01037,
 	0.0567 0.04488 0.01037,
 	0.05681 0.04467 0.01037,
 	0.05689 0.04444 0.01037,
 	0.05699 0.04422 0.01037,
 	0.057 0.04398 0.01037,
 	0.057 0.04374 0.01037,
 	0.05705 0.04351 0.01037,
 	0.05716 0.0433 0.01037,
 	0.05719 0.04306 0.01037,
 	0.05714 0.04283 0.01037,
 	0.05706 0.0426 0.01037,
 	0.057 0.04237 0.01037,
 	0.05703 0.04213 0.01037,
 	0.05708 0.04189 0.01037,
 	0.05709 0.04165 0.01037,
 	0.05706 0.04141 0.01037,
 	0.05701 0.04118 0.01037,
 	0.05691 0.04096 0.01037,
 	0.05682 0.04075 0.01037,
 	0.05683 0.04051 0.01037,
 	0.0568 0.04027 0.01037,
 	0.05668 0.04007 0.01037,
 	0.0565 0.03991 0.01037,
 	0.05635 0.03972 0.01037,
 	0.05625 0.03951 0.01037,
 	0.05616 0.03928 0.01037,
 	0.05601 0.0391 0.01037,
 	0.05585 0.03892 0.01037,
 	0.05572 0.03871 0.01037,
 	0.05558 0.03852 0.01037,
 	0.05542 0.03834 0.01037,
 	0.05525 0.03817 0.01037,
 	0.05507 0.03801 0.01037,
 	0.05487 0.03787 0.01037,
 	0.05465 0.03777 0.01037,
 	0.05445 0.03764 0.01037,
 	0.0543 0.03746 0.01037,
 	0.05414 0.03728 0.01037,
 	0.05394 0.03715 0.01037,
 	0.05373 0.03704 0.01037,
 	0.05352 0.03692 0.01037,
 	0.05333 0.03677 0.01037,
 	0.05313 0.03664 0.01037,
 	0.05292 0.03651 0.01037,
 	0.0527 0.03641 0.01037,
 	0.05248 0.03632 0.01037,
 	0.05225 0.03625 0.01037,
 	0.05204 0.03614 0.01037,
 	0.05184 0.03601 0.01037,
 	0.05162 0.03592 0.01037,
 	0.05138 0.03591 0.01037,
 	0.05114 0.03592 0.01037,
 	0.0509 0.03592 0.01037,
 	0.05066 0.03593 0.01037,
 	0.05042 0.0359 0.01037,
 	0.0502 0.0358 0.01037,
 	0.04997 0.03573 0.01037,
 	0.04976 0.03582 0.01037,
 	0.04956 0.03595 0.01037,
 	0.04934 0.03606 0.01037,
 	0.04912 0.03614 0.01037,
 	0.0489 0.03625 0.01037,
 	0.0487 0.03638 0.01037,
 	0.04848 0.03647 0.01037,
 	0.04824 0.03652 0.01037,
 	0.04801 0.03657 0.01037,
 	0.04778 0.03665 0.01037,
 	0.04759 0.0368 0.01037,
 	0.04744 0.03698 0.01037,
 	0.04728 0.03716 0.01037,
 	0.04712 0.03735 0.01037,
 	0.04696 0.03752 0.01037,
 	0.04677 0.03767 0.01037,
 	0.0466 0.03783 0.01037,
 	0.04648 0.03804 0.01037,
 	0.04634 0.03824 0.01037,
 	0.04615 0.03838 0.01037,
 	0.04597 0.03854 0.01037,
 	0.04581 0.03872 0.01037,
 	0.04567 0.03891 0.01037,
 	0.04552 0.03911 0.01037,
 	0.04543 0.03932 0.01037,
 	0.0454 0.03956 0.01037,
 	0.04534 0.0398 0.01037,
 	0.04525 0.04002 0.01037,
 	0.04522 0.04026 0.01037,
 	0.04521 0.0405 0.01037,
 	0.04519 0.04074 0.01037,
 	0.04514 0.04097 0.01037,
 	0.04506 0.0412 0.01037,
 	0.04492 0.04138 0.01037,
 	0.04476 0.04157 0.01037,
 	0.04467 0.04179 0.01037,
 	0.04467 0.04202 0.01037,
 	0.04474 0.04225 0.01037,
 	0.04485 0.04251 0.01098,
 	0.04493 0.04273 0.01098,
 	0.04503 0.04295 0.01098,
 	0.04503 0.04319 0.01098,
 	0.04503 0.04343 0.01098,
 	0.04502 0.04367 0.01098,
 	0.04503 0.04391 0.01098,
 	0.04503 0.04415 0.01098,
 	0.04503 0.04439 0.01098,
 	0.04509 0.04462 0.01098,
 	0.04522 0.04482 0.01098,
 	0.04541 0.04497 0.01098,
 	0.04555 0.04516 0.01098,
 	0.04567 0.04537 0.01098,
 	0.04577 0.04558 0.01098,
 	0.0458 0.04582 0.01098,
 	0.04582 0.04606 0.01098,
 	0.04597 0.04624 0.01098,
 	0.0461 0.04644 0.01098,
 	0.04622 0.04665 0.01098,
 	0.04635 0.04685 0.01098,
 	0.04656 0.04697 0.01098,
 	0.04676 0.04709 0.01098,
 	0.04697 0.04722 0.01098,
 	0.04717 0.04734 0.01098,
 	0.04737 0.04747 0.01098,
 	0.04756 0.04762 0.01098,
 	0.04779 0.0477 0.01098,
 	0.04802 0.04777 0.01098,
 	0.04822 0.0479 0.01098,
 	0.04842 0.04803 0.01098,
 	0.04864 0.04811 0.01098,
 	0.04887 0.04819 0.01098,
 	0.0491 0.04825 0.01098,
 	0.04934 0.04825 0.01098,
 	0.04958 0.04826 0.01098,
 	0.04982 0.04825 0.01098,
 	0.05006 0.04826 0.01098,
 	0.05029 0.04829 0.01098,
 	0.05052 0.04838 0.01098,
 	0.05075 0.04844 0.01098,
 	0.05099 0.04846 0.01098,
 	0.05123 0.04847 0.01098,
 	0.05147 0.04846 0.01098,
 	0.0517 0.04844 0.01098,
 	0.05194 0.04844 0.01098,
 	0.05218 0.04844 0.01098,
 	0.05242 0.04839 0.01098,
 	0.05264 0.04832 0.01098,
 	0.05288 0.04826 0.01098,
 	0.0531 0.04818 0.01098,
 	0.05331 0.04807 0.01098,
 	0.05353 0.04797 0.01098,
 	0.05374 0.04784 0.01098,
 	0.05395 0.04774 0.01098,
 	0.05418 0.04768 0.01098,
 	0.05441 0.0476 0.01098,
 	0.05461 0.04748 0.01098,
 	0.05482 0.04736 0.01098,
 	0.05503 0.04724 0.01098,
 	0.05522 0.04709 0.01098,
 	0.05539 0.04693 0.01098,
 	0.05551 0.04672 0.01098,
 	0.05565 0.04653 0.01098,
 	0.05579 0.04633 0.01098,
 	0.05588 0.04611 0.01098,
 	0.05598 0.04589 0.01098,
 	0.05609 0.04568 0.01098,
 	0.0562 0.04547 0.01098,
 	0.05631 0.04525 0.01098,
 	0.05645 0.04506 0.01098,
 	0.05661 0.04488 0.01098,
 	0.05674 0.04468 0.01098,
 	0.05677 0.04445 0.01098,
 	0.05675 0.04421 0.01098,
 	0.05676 0.04397 0.01098,
 	0.05687 0.04376 0.01098,
 	0.057 0.04356 0.01098,
 	0.05701 0.04333 0.01098,
 	0.057 0.04309 0.01098,
 	0.05701 0.04285 0.01098,
 	0.05706 0.04261 0.01098,
 	0.05712 0.04238 0.01098,
 	0.05718 0.04215 0.01098,
 	0.0572 0.04191 0.01098,
 	0.05715 0.04168 0.01098,
 	0.05705 0.04146 0.01098,
 	0.05699 0.04123 0.01098,
 	0.05694 0.041 0.01098,
 	0.05692 0.04076 0.01098,
 	0.05687 0.04052 0.01098,
 	0.0568 0.04029 0.01098,
 	0.05669 0.04008 0.01098,
 	0.05653 0.0399 0.01098,
 	0.05639 0.03971 0.01098,
 	0.05629 0.0395 0.01098,
 	0.05625 0.03927 0.01098,
 	0.05624 0.03903 0.01098,
 	0.0561 0.03884 0.01098,
 	0.05592 0.03868 0.01098,
 	0.05572 0.03855 0.01098,
 	0.05553 0.03841 0.01098,
 	0.05538 0.03822 0.01098,
 	0.05524 0.03803 0.01098,
 	0.05505 0.03788 0.01098,
 	0.05487 0.03773 0.01098,
 	0.05468 0.03759 0.01098,
 	0.05449 0.03745 0.01098,
 	0.05432 0.03728 0.01098,
 	0.05412 0.03715 0.01098,
 	0.05391 0.03703 0.01098,
 	0.05371 0.03689 0.01098,
 	0.05353 0.03674 0.01098,
 	0.0533 0.03666 0.01098,
 	0.05308 0.03657 0.01098,
 	0.05287 0.03646 0.01098,
 	0.05265 0.03636 0.01098,
 	0.05242 0.03628 0.01098,
 	0.0522 0.0362 0.01098,
 	0.05197 0.03612 0.01098,
 	0.05175 0.03604 0.01098,
 	0.05154 0.03592 0.01098,
 	0.05132 0.03582 0.01098,
 	0.0511 0.03575 0.01098,
 	0.05086 0.03573 0.01098,
 	0.05063 0.03579 0.01098,
 	0.05041 0.03588 0.01098,
 	0.05017 0.03592 0.01098,
 	0.04994 0.0359 0.01098,
 	0.0497 0.03591 0.01098,
 	0.04946 0.03594 0.01098,
 	0.04925 0.03605 0.01098,
 	0.04903 0.03616 0.01098,
 	0.04882 0.03627 0.01098,
 	0.04859 0.03632 0.01098,
 	0.04839 0.03645 0.01098,
 	0.04819 0.03659 0.01098,
 	0.04798 0.03669 0.01098,
 	0.04776 0.03677 0.01098,
 	0.04755 0.03689 0.01098,
 	0.04736 0.03704 0.01098,
 	0.04721 0.03722 0.01098,
 	0.04708 0.03742 0.01098,
 	0.04688 0.03756 0.01098,
 	0.04669 0.0377 0.01098,
 	0.04654 0.03788 0.01098,
 	0.0464 0.03808 0.01098,
 	0.04625 0.03826 0.01098,
 	0.04611 0.03846 0.01098,
 	0.04599 0.03866 0.01098,
 	0.04591 0.03889 0.01098,
 	0.04581 0.03911 0.01098,
 	0.04568 0.03931 0.01098,
 	0.04561 0.03953 0.01098,
 	0.04555 0.03977 0.01098,
 	0.04546 0.03999 0.01098,
 	0.04535 0.0402 0.01098,
 	0.04525 0.04042 0.01098,
 	0.0452 0.04065 0.01098,
 	0.04513 0.04088 0.01098,
 	0.04506 0.04111 0.01098,
 	0.045 0.04134 0.01098,
 	0.04498 0.04158 0.01098,
 	0.045 0.04182 0.01098,
 	0.04496 0.04206 0.01098,
 	0.04486 0.04227 0.01098,
 	0.04508 0.04237 0.01159,
 	0.04516 0.0426 0.01159,
 	0.04521 0.04283 0.01159,
 	0.04522 0.04307 0.01159,
 	0.04522 0.04331 0.01159,
 	0.04521 0.04355 0.01159,
 	0.04524 0.04379 0.01159,
 	0.04535 0.044 0.01159,
 	0.04545 0.04422 0.01159,
 	0.04555 0.04444 0.01159,
 	0.04559 0.04467 0.01159,
 	0.04564 0.04491 0.01159,
 	0.04578 0.0451 0.01159,
 	0.04592 0.0453 0.01159,
 	0.04603 0.04551 0.01159,
 	0.04613 0.04573 0.01159,
 	0.04621 0.04595 0.01159,
 	0.04634 0.04616 0.01159,
 	0.04646 0.04637 0.01159,
 	0.04653 0.0466 0.01159,
 	0.04664 0.04681 0.01159,
 	0.04681 0.04698 0.01159,
 	0.04702 0.04709 0.01159,
 	0.04725 0.04714 0.01159,
 	0.04747 0.04725 0.01159,
 	0.04767 0.04738 0.01159,
 	0.04786 0.04752 0.01159,
 	0.04807 0.04764 0.01159,
 	0.0483 0.04769 0.01159,
 	0.04854 0.04769 0.01159,
 	0.04877 0.04776 0.01159,
 	0.04899 0.04787 0.01159,
 	0.04919 0.048 0.01159,
 	0.04938 0.04815 0.01159,
 	0.04959 0.04826 0.01159,
 	0.04983 0.04825 0.01159,
 	0.05007 0.04824 0.01159,
 	0.05031 0.04826 0.01159,
 	0.05055 0.04825 0.01159,
 	0.05079 0.04827 0.01159,
 	0.05103 0.04825 0.01159,
 	0.05127 0.04822 0.01159,
 	0.05149 0.04813 0.01159,
 	0.05172 0.04807 0.01159,
 	0.05196 0.04807 0.01159,
 	0.0522 0.04808 0.01159,
 	0.05244 0.04807 0.01159,
 	0.05268 0.04802 0.01159,
 	0.05291 0.04796 0.01159,
 	0.05314 0.04788 0.01159,
 	0.05336 0.0478 0.01159,
 	0.0536 0.04773 0.01159,
 	0.05383 0.04768 0.01159,
 	0.05405 0.04758 0.01159,
 	0.05425 0.04745 0.01159,
 	0.05446 0.04734 0.01159,
 	0.05468 0.04723 0.01159,
 	0.0549 0.04713 0.01159,
 	0.05505 0.04695 0.01159,
 	0.05522 0.04678 0.01159,
 	0.05538 0.0466 0.01159,
 	0.05553 0.04641 0.01159,
 	0.05566 0.04621 0.01159,
 	0.05577 0.046 0.01159,
 	0.05589 0.04579 0.01159,
 	0.05602 0.04559 0.01159,
 	0.05615 0.04538 0.01159,
 	0.05627 0.04517 0.01159,
 	0.0564 0.04498 0.01159,
 	0.05645 0.04474 0.01159,
 	0.05655 0.04452 0.01159,
 	0.05666 0.04431 0.01159,
 	0.05676 0.04409 0.01159,
 	0.05682 0.04386 0.01159,
 	0.05681 0.04362 0.01159,
 	0.05684 0.04338 0.01159,
 	0.05693 0.04316 0.01159,
 	0.05699 0.04293 0.01159,
 	0.057 0.04269 0.01159,
 	0.057 0.04245 0.01159,
 	0.057 0.04221 0.01159,
 	0.057 0.04197 0.01159,
 	0.057 0.04173 0.01159,
 	0.057 0.04149 0.01159,
 	0.05698 0.04125 0.01159,
 	0.05691 0.04102 0.01159,
 	0.05684 0.04079 0.01159,
 	0.05678 0.04056 0.01159,
 	0.05671 0.04033 0.01159,
 	0.05662 0.0401 0.01159,
 	0.05652 0.03989 0.01159,
 	0.05636 0.0397 0.01159,
 	0.05623 0.0395 0.01159,
 	0.05612 0.03929 0.01159,
 	0.05601 0.03907 0.01159,
 	0.0559 0.03886 0.01159,
 	0.05578 0.03865 0.01159,
 	0.05566 0.03844 0.01159,
 	0.0555 0.03827 0.01159,
 	0.05533 0.0381 0.01159,
 	0.05517 0.03792 0.01159,
 	0.055 0.03775 0.01159,
 	0.05483 0.03759 0.01159,
 	0.05466 0.03742 0.01159,
 	0.05447 0.03727 0.01159,
 	0.05424 0.03718 0.01159,
 	0.05401 0.03711 0.01159,
 	0.05378 0.03704 0.01159,
 	0.0536 0.0369 0.01159,
 	0.05339 0.03677 0.01159,
 	0.05321 0.03661 0.01159,
 	0.05302 0.03647 0.01159,
 	0.05282 0.03634 0.01159,
 	0.05263 0.03619 0.01159,
 	0.05243 0.03607 0.01159,
 	0.05222 0.03595 0.01159,
 	0.05198 0.03591 0.01159,
 	0.05174 0.03591 0.01159,
 	0.0515 0.03591 0.01159,
 	0.05126 0.03591 0.01159,
 	0.05102 0.03591 0.01159,
 	0.05078 0.03591 0.01159,
 	0.05054 0.03591 0.01159,
 	0.0503 0.03591 0.01159,
 	0.05006 0.03592 0.01159,
 	0.04982 0.03591 0.01159,
 	0.04957 0.03591 0.01159,
 	0.04933 0.03592 0.01159,
 	0.04912 0.03602 0.01159,
 	0.04892 0.03616 0.01159,
 	0.04871 0.03628 0.01159,
 	0.04848 0.03631 0.01159,
 	0.04825 0.03639 0.01159,
 	0.04803 0.0365 0.01159,
 	0.04783 0.03662 0.01159,
 	0.04763 0.03676 0.01159,
 	0.04743 0.03689 0.01159,
 	0.04723 0.03702 0.01159,
 	0.04702 0.03715 0.01159,
 	0.04681 0.03727 0.01159,
 	0.04667 0.03745 0.01159,
 	0.04655 0.03766 0.01159,
 	0.04641 0.03786 0.01159,
 	0.04625 0.03804 0.01159,
 	0.04615 0.03826 0.01159,
 	0.04606 0.03848 0.01159,
 	0.04594 0.03869 0.01159,
 	0.04582 0.03889 0.01159,
 	0.04578 0.03913 0.01159,
 	0.04572 0.03936 0.01159,
 	0.04561 0.03958 0.01159,
 	0.04552 0.0398 0.01159,
 	0.04548 0.04004 0.01159,
 	0.04543 0.04027 0.01159,
 	0.04537 0.04051 0.01159,
 	0.0453 0.04074 0.01159,
 	0.04524 0.04097 0.01159,
 	0.0452 0.04121 0.01159,
 	0.0451 0.04142 0.01159,
 	0.04504 0.04165 0.01159,
 	0.04502 0.04189 0.01159,
 	0.04504 0.04213 0.01159,
 	0.04542 0.04239 0.0122,
 	0.04541 0.04263 0.0122,
 	0.04541 0.04287 0.0122,
 	0.04541 0.04311 0.0122,
 	0.04541 0.04335 0.0122,
 	0.04542 0.04359 0.0122,
 	0.04553 0.0438 0.0122,
 	0.04566 0.04401 0.0122,
 	0.04579 0.04421 0.0122,
 	0.04595 0.04438 0.0122,
 	0.0461 0.04457 0.0122,
 	0.04625 0.04476 0.0122,
 	0.04635 0.04497 0.0122,
 	0.04641 0.04521 0.0122,
 	0.04649 0.04543 0.0122,
 	0.04655 0.04567 0.0122,
 	0.04662 0.04589 0.0122,
 	0.04673 0.04611 0.0122,
 	0.04686 0.04631 0.0122,
 	0.047 0.0465 0.0122,
 	0.04718 0.04667 0.0122,
 	0.04735 0.04683 0.0122,
 	0.04753 0.04699 0.0122,
 	0.04772 0.04713 0.0122,
 	0.0479 0.04729 0.0122,
 	0.04809 0.04745 0.0122,
 	0.04827 0.0476 0.0122,
 	0.04846 0.04776 0.0122,
 	0.04866 0.04788 0.0122,
 	0.04889 0.04786 0.0122,
 	0.04913 0.04781 0.0122,
 	0.04936 0.04785 0.0122,
 	0.04957 0.04796 0.0122,
 	0.04979 0.04806 0.0122,
 	0.05003 0.04809 0.0122,
 	0.05027 0.04809 0.0122,
 	0.05051 0.04808 0.0122,
 	0.05075 0.04808 0.0122,
 	0.05099 0.04807 0.0122,
 	0.05123 0.04807 0.0122,
 	0.05147 0.04805 0.0122,
 	0.0517 0.048 0.0122,
 	0.05192 0.04792 0.0122,
 	0.05216 0.04789 0.0122,
 	0.05239 0.04782 0.0122,
 	0.05261 0.04774 0.0122,
 	0.05285 0.04768 0.0122,
 	0.05308 0.0476 0.0122,
 	0.05329 0.0475 0.0122,
 	0.0535 0.04738 0.0122,
 	0.05371 0.04726 0.0122,
 	0.05391 0.04713 0.0122,
 	0.05411 0.047 0.0122,
 	0.05434 0.04692 0.0122,
 	0.05457 0.04686 0.0122,
 	0.05479 0.04676 0.0122,
 	0.05497 0.04659 0.0122,
 	0.0551 0.0464 0.0122,
 	0.05522 0.04619 0.0122,
 	0.05538 0.04602 0.0122,
 	0.05556 0.04586 0.0122,
 	0.0557 0.04567 0.0122,
 	0.05586 0.04549 0.0122,
 	0.05601 0.04531 0.0122,
 	0.05611 0.04509 0.0122,
 	0.05618 0.04486 0.0122,
 	0.05629 0.04465 0.0122,
 	0.05642 0.04444 0.0122,
 	0.05655 0.04424 0.0122,
 	0.05669 0.04405 0.0122,
 	0.05681 0.04384 0.0122,
 	0.05681 0.0436 0.0122,
 	0.05681 0.04336 0.0122,
 	0.05681 0.04312 0.0122,
 	0.0568 0.04288 0.0122,
 	0.05685 0.04264 0.0122,
 	0.05695 0.04243 0.0122,
 	0.05701 0.0422 0.0122,
 	0.057 0.04196 0.0122,
 	0.05697 0.04172 0.0122,
 	0.05689 0.04149 0.0122,
 	0.05683 0.04126 0.0122,
 	0.05675 0.04103 0.0122,
 	0.05667 0.0408 0.0122,
 	0.05662 0.04057 0.0122,
 	0.05654 0.04034 0.0122,
 	0.05647 0.04011 0.0122,
 	0.05638 0.03989 0.0122,
 	0.05622 0.03971 0.0122,
 	0.05608 0.03952 0.0122,
 	0.05595 0.03932 0.0122,
 	0.05587 0.03909 0.0122,
 	0.05587 0.03885 0.0122,
 	0.05582 0.03862 0.0122,
 	0.05566 0.03844 0.0122,
 	0.05546 0.03831 0.0122,
 	0.05526 0.03817 0.0122,
 	0.05506 0.03804 0.0122,
 	0.0549 0.03787 0.0122,
 	0.05471 0.03772 0.0122,
 	0.0545 0.03761 0.0122,
 	0.05428 0.03752 0.0122,
 	0.05408 0.03739 0.0122,
 	0.0539 0.03723 0.0122,
 	0.05374 0.03705 0.0122,
 	0.05359 0.03687 0.0122,
 	0.05341 0.0367 0.0122,
 	0.05323 0.03655 0.0122,
 	0.05304 0.03639 0.0122,
 	0.05286 0.03624 0.0122,
 	0.05265 0.03612 0.0122,
 	0.05241 0.03609 0.0122,
 	0.05217 0.03609 0.0122,
 	0.05193 0.03608 0.0122,
 	0.0517 0.03602 0.0122,
 	0.05149 0.03592 0.0122,
 	0.05126 0.03584 0.0122,
 	0.05103 0.03584 0.0122,
 	0.0508 0.03591 0.0122,
 	0.05056 0.03591 0.0122,
 	0.05032 0.03591 0.0122,
 	0.05008 0.0359 0.0122,
 	0.04984 0.03595 0.0122,
 	0.04962 0.03605 0.0122,
 	0.0494 0.03613 0.0122,
 	0.04918 0.03624 0.0122,
 	0.04895 0.03629 0.0122,
 	0.04873 0.03637 0.0122,
 	0.04851 0.03648 0.0122,
 	0.04831 0.0366 0.0122,
 	0.04811 0.03673 0.0122,
 	0.04789 0.03683 0.0122,
 	0.04767 0.03693 0.0122,
 	0.04748 0.03707 0.0122,
 	0.04731 0.03724 0.0122,
 	0.04712 0.03739 0.0122,
 	0.04693 0.03753 0.0122,
 	0.04674 0.03768 0.0122,
 	0.04658 0.03786 0.0122,
 	0.04642 0.03803 0.0122,
 	0.0463 0.03824 0.0122,
 	0.0462 0.03846 0.0122,
 	0.04609 0.03867 0.0122,
 	0.046 0.03889 0.0122,
 	0.04597 0.03913 0.0122,
 	0.04596 0.03937 0.0122,
 	0.0459 0.0396 0.0122,
 	0.04583 0.03983 0.0122,
 	0.04579 0.04007 0.0122,
 	0.04575 0.0403 0.0122,
 	0.04566 0.04053 0.0122,
 	0.04556 0.04074 0.0122,
 	0.04546 0.04096 0.0122,
 	0.04541 0.04119 0.0122,
 	0.04541 0.04143 0.0122,
 	0.04541 0.04167 0.0122,
 	0.04541 0.04191 0.0122,
 	0.04542 0.04215 0.0122,
 	0.04558 0.04227 0.01281,
 	0.04562 0.04251 0.01281,
 	0.04561 0.04275 0.01281,
 	0.0456 0.04299 0.01281,
 	0.0456 0.04323 0.01281,
 	0.0456 0.04347 0.01281,
 	0.04565 0.0437 0.01281,
 	0.04579 0.0439 0.01281,
 	0.04587 0.04412 0.01281,
 	0.04592 0.04436 0.01281,
 	0.04592 0.0446 0.01281,
 	0.04596 0.04483 0.01281,
 	0.04605 0.04505 0.01281,
 	0.0462 0.04523 0.01281,
 	0.04638 0.04539 0.01281,
 	0.04652 0.04559 0.01281,
 	0.04659 0.04582 0.01281,
 	0.04667 0.04604 0.01281,
 	0.04679 0.04625 0.01281,
 	0.04692 0.04645 0.01281,
 	0.04713 0.04657 0.01281,
 	0.0473 0.04674 0.01281,
 	0.04748 0.04689 0.01281,
 	0.04769 0.04702 0.01281,
 	0.0479 0.04713 0.01281,
 	0.0481 0.04726 0.01281,
 	0.04828 0.04742 0.01281,
 	0.04846 0.04757 0.01281,
 	0.04868 0.04766 0.01281,
 	0.04892 0.04768 0.01281,
 	0.04916 0.04769 0.01281,
 	0.0494 0.04769 0.01281,
 	0.04964 0.04769 0.01281,
 	0.04987 0.04775 0.01281,
 	0.0501 0.04783 0.01281,
 	0.05033 0.04788 0.01281,
 	0.05057 0.04789 0.01281,
 	0.05081 0.04788 0.01281,
 	0.05106 0.04788 0.01281,
 	0.0513 0.04788 0.01281,
 	0.05152 0.0478 0.01281,
 	0.05174 0.04772 0.01281,
 	0.05198 0.04768 0.01281,
 	0.05222 0.04769 0.01281,
 	0.05246 0.04769 0.01281,
 	0.05269 0.04766 0.01281,
 	0.05292 0.04758 0.01281,
 	0.05312 0.04746 0.01281,
 	0.05327 0.04727 0.01281,
 	0.05343 0.04709 0.01281,
 	0.05366 0.04703 0.01281,
 	0.05389 0.04695 0.01281,
 	0.05408 0.04681 0.01281,
 	0.05428 0.04668 0.01281,
 	0.0545 0.04657 0.01281,
 	0.05471 0.04647 0.01281,
 	0.05489 0.0463 0.01281,
 	0.05505 0.04612 0.01281,
 	0.05518 0.04592 0.01281,
 	0.0553 0.04571 0.01281,
 	0.05542 0.0455 0.01281,
 	0.05553 0.04529 0.01281,
 	0.05563 0.04507 0.01281,
 	0.05577 0.04488 0.01281,
 	0.05587 0.04466 0.01281,
 	0.05597 0.04444 0.01281,
 	0.05608 0.04423 0.01281,
 	0.05618 0.04401 0.01281,
 	0.05626 0.04378 0.01281,
 	0.05638 0.04358 0.01281,
 	0.05648 0.04336 0.01281,
 	0.05656 0.04313 0.01281,
 	0.05661 0.0429 0.01281,
 	0.05661 0.04266 0.01281,
 	0.05663 0.04242 0.01281,
 	0.05662 0.04218 0.01281,
 	0.05661 0.04194 0.01281,
 	0.05652 0.04172 0.01281,
 	0.05642 0.0415 0.01281,
 	0.05631 0.04128 0.01281,
 	0.05624 0.04105 0.01281,
 	0.05615 0.04083 0.01281,
 	0.05608 0.0406 0.01281,
 	0.05605 0.04036 0.01281,
 	0.05603 0.04012 0.01281,
 	0.05603 0.03988 0.01281,
 	0.05597 0.03965 0.01281,
 	0.05584 0.03945 0.01281,
 	0.05571 0.03925 0.01281,
 	0.05558 0.03904 0.01281,
 	0.05545 0.03884 0.01281,
 	0.05528 0.03867 0.01281,
 	0.05511 0.03851 0.01281,
 	0.05491 0.03838 0.01281,
 	0.05476 0.03818 0.01281,
 	0.05462 0.03799 0.01281,
 	0.05444 0.03783 0.01281,
 	0.05423 0.03771 0.01281,
 	0.05407 0.03754 0.01281,
 	0.05393 0.03734 0.01281,
 	0.05376 0.03718 0.01281,
 	0.05355 0.03706 0.01281,
 	0.05332 0.03702 0.01281,
 	0.0531 0.03692 0.01281,
 	0.0529 0.03679 0.01281,
 	0.05271 0.03664 0.01281,
 	0.05252 0.03649 0.01281,
 	0.05231 0.03638 0.01281,
 	0.0521 0.03626 0.01281,
 	0.0519 0.03614 0.01281,
 	0.05166 0.03609 0.01281,
 	0.05142 0.0361 0.01281,
 	0.05118 0.0361 0.01281,
 	0.05094 0.03609 0.01281,
 	0.0507 0.03609 0.01281,
 	0.05046 0.0361 0.01281,
 	0.05022 0.03609 0.01281,
 	0.04998 0.0361 0.01281,
 	0.04974 0.0361 0.01281,
 	0.0495 0.03613 0.01281,
 	0.04932 0.03628 0.01281,
 	0.04912 0.03641 0.01281,
 	0.04889 0.03647 0.01281,
 	0.04865 0.0365 0.01281,
 	0.04846 0.03663 0.01281,
 	0.04828 0.0368 0.01281,
 	0.04811 0.03697 0.01281,
 	0.04792 0.03711 0.01281,
 	0.0477 0.03721 0.01281,
 	0.04746 0.03724 0.01281,
 	0.04724 0.03733 0.01281,
 	0.04707 0.03749 0.01281,
 	0.04689 0.03765 0.01281,
 	0.04672 0.03783 0.01281,
 	0.04656 0.038 0.01281,
 	0.04645 0.03821 0.01281,
 	0.04636 0.03844 0.01281,
 	0.04626 0.03866 0.01281,
 	0.04611 0.03884 0.01281,
 	0.04597 0.03904 0.01281,
 	0.04588 0.03926 0.01281,
 	0.04581 0.03949 0.01281,
 	0.04571 0.03971 0.01281,
 	0.04563 0.03994 0.01281,
 	0.04556 0.04017 0.01281,
 	0.04547 0.04039 0.01281,
 	0.04542 0.04062 0.01281,
 	0.04545 0.04086 0.01281,
 	0.04545 0.0411 0.01281,
 	0.04542 0.04134 0.01281,
 	0.04541 0.04158 0.01281,
 	0.04542 0.04182 0.01281,
 	0.04548 0.04205 0.01281,
 	0.04586 0.04217 0.01342,
 	0.04597 0.04238 0.01342,
 	0.046 0.04262 0.01342,
 	0.04599 0.04286 0.01342,
 	0.04599 0.0431 0.01342,
 	0.04599 0.04334 0.01342,
 	0.04603 0.04358 0.01342,
 	0.04605 0.04382 0.01342,
 	0.04601 0.04405 0.01342,
 	0.04598 0.04429 0.01342,
 	0.046 0.04453 0.01342,
 	0.04613 0.04472 0.01342,
 	0.04626 0.04493 0.01342,
 	0.04638 0.04514 0.01342,
 	0.04651 0.04534 0.01342,
 	0.04665 0.04554 0.01342,
 	0.04679 0.04573 0.01342,
 	0.04695 0.04591 0.01342,
 	0.04712 0.04608 0.01342,
 	0.04723 0.04629 0.01342,
 	0.0473 0.04652 0.01342,
 	0.04738 0.04674 0.01342,
 	0.04758 0.04687 0.01342,
 	0.04781 0.04693 0.01342,
 	0.04805 0.04696 0.01342,
 	0.04826 0.04706 0.01342,
 	0.04844 0.04722 0.01342,
 	0.04859 0.04739 0.01342,
 	0.04879 0.04752 0.01342,
 	0.04902 0.04758 0.01342,
 	0.04926 0.04757 0.01342,
 	0.04949 0.04751 0.01342,
 	0.04973 0.04751 0.01342,
 	0.04993 0.04762 0.01342,
 	0.05016 0.0477 0.01342,
 	0.0504 0.0477 0.01342,
 	0.05064 0.0477 0.01342,
 	0.05088 0.0477 0.01342,
 	0.05112 0.04769 0.01342,
 	0.05135 0.04763 0.01342,
 	0.05156 0.04751 0.01342,
 	0.05177 0.0474 0.01342,
 	0.052 0.04732 0.01342,
 	0.05223 0.04726 0.01342,
 	0.05245 0.04717 0.01342,
 	0.05269 0.04714 0.01342,
 	0.05293 0.04711 0.01342,
 	0.05316 0.04706 0.01342,
 	0.05338 0.04697 0.01342,
 	0.05362 0.04692 0.01342,
 	0.05385 0.04685 0.01342,
 	0.05407 0.04676 0.01342,
 	0.05426 0.04661 0.01342,
 	0.05442 0.04644 0.01342,
 	0.05458 0.04626 0.01342,
 	0.05476 0.0461 0.01342,
 	0.05493 0.04593 0.01342,
 	0.05505 0.04572 0.01342,
 	0.05516 0.04551 0.01342,
 	0.05529 0.04531 0.01342,
 	0.05543 0.04511 0.01342,
 	0.05559 0.04494 0.01342,
 	0.05575 0.04476 0.01342,
 	0.05585 0.04455 0.01342,
 	0.05587 0.04431 0.01342,
 	0.05595 0.04409 0.01342,
 	0.05608 0.04388 0.01342,
 	0.05617 0.04366 0.01342,
 	0.05624 0.04343 0.01342,
 	0.05629 0.0432 0.01342,
 	0.05638 0.04298 0.01342,
 	0.05643 0.04274 0.01342,
 	0.05643 0.0425 0.01342,
 	0.05644 0.04226 0.01342,
 	0.05641 0.04202 0.01342,
 	0.05633 0.0418 0.01342,
 	0.05626 0.04157 0.01342,
 	0.05625 0.04133 0.01342,
 	0.05628 0.0411 0.01342,
 	0.05626 0.04086 0.01342,
 	0.0561 0.04069 0.01342,
 	0.05591 0.04055 0.01342,
 	0.05574 0.04038 0.01342,
 	0.05562 0.04018 0.01342,
 	0.05549 0.03997 0.01342,
 	0.05536 0.03977 0.01342,
 	0.05528 0.03954 0.01342,
 	0.05521 0.03932 0.01342,
 	0.05508 0.03911 0.01342,
 	0.05495 0.03891 0.01342,
 	0.05482 0.03871 0.01342,
 	0.05465 0.03854 0.01342,
 	0.05448 0.03838 0.01342,
 	0.05428 0.03823 0.01342,
 	0.0541 0.03808 0.01342,
 	0.05389 0.03796 0.01342,
 	0.05369 0.03782 0.01342,
 	0.05354 0.03764 0.01342,
 	0.05342 0.03744 0.01342,
 	0.0533 0.03723 0.01342,
 	0.05311 0.03708 0.01342,
 	0.0529 0.03697 0.01342,
 	0.05267 0.0369 0.01342,
 	0.05244 0.03686 0.01342,
 	0.0522 0.03684 0.01342,
 	0.05198 0.03676 0.01342,
 	0.05177 0.03663 0.01342,
 	0.05157 0.03651 0.01342,
 	0.05134 0.03643 0.01342,
 	0.05112 0.03634 0.01342,
 	0.05088 0.0363 0.01342,
 	0.05064 0.03629 0.01342,
 	0.05041 0.03633 0.01342,
 	0.05018 0.03641 0.01342,
 	0.04995 0.03647 0.01342,
 	0.04971 0.03647 0.01342,
 	0.04947 0.03651 0.01342,
 	0.04926 0.03662 0.01342,
 	0.04903 0.03667 0.01342,
 	0.04879 0.03667 0.01342,
 	0.04856 0.03672 0.01342,
 	0.04834 0.03682 0.01342,
 	0.04812 0.03691 0.01342,
 	0.04791 0.03702 0.01342,
 	0.0477 0.03715 0.01342,
 	0.04753 0.03731 0.01342,
 	0.04734 0.03745 0.01342,
 	0.04713 0.03758 0.01342,
 	0.04695 0.03773 0.01342,
 	0.04678 0.0379 0.01342,
 	0.04668 0.03812 0.01342,
 	0.04657 0.03833 0.01342,
 	0.04648 0.03855 0.01342,
 	0.04645 0.03878 0.01342,
 	0.04641 0.03902 0.01342,
 	0.04636 0.03926 0.01342,
 	0.04636 0.0395 0.01342,
 	0.04627 0.03971 0.01342,
 	0.04612 0.0399 0.01342,
 	0.04596 0.04007 0.01342,
 	0.04586 0.04029 0.01342,
 	0.04588 0.04053 0.01342,
 	0.0459 0.04077 0.01342,
 	0.04591 0.04101 0.01342,
 	0.0459 0.04125 0.01342,
 	0.04582 0.04147 0.01342,
 	0.04576 0.0417 0.01342,
 	0.04579 0.04194 0.01342,
 	0.04613 0.04201 0.01403,
 	0.04622 0.04223 0.01403,
 	0.04632 0.04245 0.01403,
 	0.04633 0.04269 0.01403,
 	0.04631 0.04293 0.01403,
 	0.04626 0.04316 0.01403,
 	0.04618 0.04338 0.01403,
 	0.04608 0.0436 0.01403,
 	0.046 0.04383 0.01403,
 	0.04601 0.04407 0.01403,
 	0.04608 0.04429 0.01403,
 	0.0462 0.0445 0.01403,
 	0.04634 0.0447 0.01403,
 	0.0465 0.04488 0.01403,
 	0.04667 0.04504 0.01403,
 	0.04687 0.04517 0.01403,
 	0.04706 0.04532 0.01403,
 	0.04722 0.0455 0.01403,
 	0.04737 0.04569 0.01403,
 	0.04751 0.04588 0.01403,
 	0.04765 0.04608 0.01403,
 	0.04781 0.04625 0.01403,
 	0.04798 0.04641 0.01403,
 	0.04811 0.04661 0.01403,
 	0.04825 0.04681 0.01403,
 	0.04846 0.04691 0.01403,
 	0.0487 0.04694 0.01403,
 	0.04893 0.04699 0.01403,
 	0.04913 0.04712 0.01403,
 	0.04932 0.04727 0.01403,
 	0.04955 0.04729 0.01403,
 	0.04979 0.04729 0.01403,
 	0.05003 0.04732 0.01403,
 	0.05025 0.04741 0.01403,
 	0.05048 0.04749 0.01403,
 	0.05071 0.04748 0.01403,
 	0.05093 0.04739 0.01403,
 	0.05116 0.04732 0.01403,
 	0.0514 0.04732 0.01403,
 	0.05163 0.04725 0.01403,
 	0.05185 0.04717 0.01403,
 	0.05209 0.04712 0.01403,
 	0.05233 0.04713 0.01403,
 	0.05256 0.04711 0.01403,
 	0.05278 0.04702 0.01403,
 	0.05298 0.04688 0.01403,
 	0.05319 0.04677 0.01403,
 	0.05342 0.04675 0.01403,
 	0.05366 0.04675 0.01403,
 	0.05388 0.04665 0.01403,
 	0.05405 0.0465 0.01403,
 	0.05418 0.04629 0.01403,
 	0.05435 0.04612 0.01403,
 	0.05455 0.046 0.01403,
 	0.05478 0.04593 0.01403,
 	0.05498 0.0458 0.01403,
 	0.05513 0.04562 0.01403,
 	0.05522 0.0454 0.01403,
 	0.05527 0.04517 0.01403,
 	0.05534 0.04494 0.01403,
 	0.05547 0.04475 0.01403,
 	0.05563 0.04457 0.01403,
 	0.05572 0.04435 0.01403,
 	0.0558 0.04412 0.01403,
 	0.05589 0.0439 0.01403,
 	0.05602 0.0437 0.01403,
 	0.05613 0.04349 0.01403,
 	0.05621 0.04326 0.01403,
 	0.05628 0.04303 0.01403,
 	0.05641 0.04283 0.01403,
 	0.05657 0.04265 0.01403,
 	0.05663 0.04243 0.01403,
 	0.05661 0.04219 0.01403,
 	0.05657 0.04195 0.01403,
 	0.05648 0.04173 0.01403,
 	0.05639 0.04151 0.01403,
 	0.05623 0.04133 0.01403,
 	0.05608 0.04115 0.01403,
 	0.05594 0.04096 0.01403,
 	0.05586 0.04073 0.01403,
 	0.05582 0.0405 0.01403,
 	0.05572 0.04028 0.01403,
 	0.05563 0.04006 0.01403,
 	0.05558 0.03983 0.01403,
 	0.05553 0.03959 0.01403,
 	0.05544 0.03937 0.01403,
 	0.05529 0.0392 0.01403,
 	0.0551 0.03905 0.01403,
 	0.05492 0.03888 0.01403,
 	0.05477 0.0387 0.01403,
 	0.0546 0.03853 0.01403,
 	0.05441 0.03838 0.01403,
 	0.0542 0.03827 0.01403,
 	0.05401 0.03812 0.01403,
 	0.05383 0.03797 0.01403,
 	0.05366 0.0378 0.01403,
 	0.05347 0.03765 0.01403,
 	0.0533 0.03748 0.01403,
 	0.05313 0.03731 0.01403,
 	0.05296 0.03714 0.01403,
 	0.05276 0.03701 0.01403,
 	0.05256 0.03689 0.01403,
 	0.05233 0.03685 0.01403,
 	0.05209 0.03686 0.01403,
 	0.05185 0.03686 0.01403,
 	0.05161 0.03683 0.01403,
 	0.0514 0.03672 0.01403,
 	0.05117 0.03667 0.01403,
 	0.05093 0.03668 0.01403,
 	0.05069 0.03668 0.01403,
 	0.05045 0.03667 0.01403,
 	0.05021 0.03667 0.01403,
 	0.04997 0.03668 0.01403,
 	0.04974 0.03675 0.01403,
 	0.04951 0.03682 0.01403,
 	0.04928 0.03687 0.01403,
 	0.04905 0.03693 0.01403,
 	0.04882 0.037 0.01403,
 	0.04858 0.03705 0.01403,
 	0.04836 0.03713 0.01403,
 	0.04821 0.03732 0.01403,
 	0.04808 0.03752 0.01403,
 	0.04792 0.03769 0.01403,
 	0.04773 0.03784 0.01403,
 	0.04752 0.03796 0.01403,
 	0.04732 0.03808 0.01403,
 	0.04716 0.03826 0.01403,
 	0.04712 0.0385 0.01403,
 	0.04713 0.03873 0.01403,
 	0.04704 0.03895 0.01403,
 	0.0469 0.03914 0.01403,
 	0.04678 0.03935 0.01403,
 	0.04674 0.03959 0.01403,
 	0.04669 0.03982 0.01403,
 	0.04657 0.04002 0.01403,
 	0.04647 0.04024 0.01403,
 	0.0464 0.04047 0.01403,
 	0.0463 0.04069 0.01403,
 	0.04613 0.04085 0.01403,
 	0.04594 0.041 0.01403,
 	0.0458 0.04119 0.01403,
 	0.04575 0.04142 0.01403,
 	0.04581 0.04165 0.01403,
 	0.04597 0.04183 0.01403,
 	0.04658 0.04181 0.01464,
 	0.04665 0.04204 0.01464,
 	0.04659 0.04227 0.01464,
 	0.04645 0.04246 0.01464,
 	0.04627 0.04262 0.01464,
 	0.04611 0.04279 0.01464,
 	0.046 0.043 0.01464,
 	0.04599 0.04324 0.01464,
 	0.04602 0.04348 0.01464,
 	0.04612 0.04369 0.01464,
 	0.04627 0.04388 0.01464,
 	0.04644 0.04405 0.01464,
 	0.04659 0.04423 0.01464,
 	0.04673 0.04443 0.01464,
 	0.04689 0.04461 0.01464,
 	0.04707 0.04476 0.01464,
 	0.04728 0.04487 0.01464,
 	0.04745 0.04505 0.01464,
 	0.04753 0.04527 0.01464,
 	0.04761 0.0455 0.01464,
 	0.04775 0.04569 0.01464,
 	0.04794 0.04582 0.01464,
 	0.04816 0.04593 0.01464,
 	0.04838 0.04603 0.01464,
 	0.04857 0.04618 0.01464,
 	0.04875 0.04633 0.01464,
 	0.04889 0.04652 0.01464,
 	0.04906 0.04669 0.01464,
 	0.04924 0.04684 0.01464,
 	0.04946 0.04693 0.01464,
 	0.0497 0.04697 0.01464,
 	0.04993 0.04703 0.01464,
 	0.05017 0.04705 0.01464,
 	0.05041 0.04707 0.01464,
 	0.05065 0.04711 0.01464,
 	0.05088 0.04716 0.01464,
 	0.05112 0.0472 0.01464,
 	0.05135 0.04715 0.01464,
 	0.05157 0.04706 0.01464,
 	0.0518 0.04698 0.01464,
 	0.05203 0.04696 0.01464,
 	0.05226 0.04693 0.01464,
 	0.05247 0.04681 0.01464,
 	0.05264 0.04664 0.01464,
 	0.05285 0.04655 0.01464,
 	0.05309 0.04652 0.01464,
 	0.0533 0.04641 0.01464,
 	0.0535 0.04628 0.01464,
 	0.0537 0.04614 0.01464,
 	0.05391 0.04602 0.01464,
 	0.0541 0.04588 0.01464,
 	0.05426 0.0457 0.01464,
 	0.05438 0.04549 0.01464,
 	0.05451 0.0453 0.01464,
 	0.05466 0.04511 0.01464,
 	0.05484 0.04494 0.01464,
 	0.05504 0.04481 0.01464,
 	0.0552 0.04465 0.01464,
 	0.05528 0.04442 0.01464,
 	0.05535 0.04419 0.01464,
 	0.05544 0.04397 0.01464,
 	0.05558 0.04378 0.01464,
 	0.05573 0.04359 0.01464,
 	0.05585 0.04338 0.01464,
 	0.05586 0.04314 0.01464,
 	0.05587 0.0429 0.01464,
 	0.05592 0.04267 0.01464,
 	0.05598 0.04243 0.01464,
 	0.05593 0.0422 0.01464,
 	0.05587 0.04197 0.01464,
 	0.05582 0.04173 0.01464,
 	0.05577 0.0415 0.01464,
 	0.0557 0.04127 0.01464,
 	0.05559 0.04106 0.01464,
 	0.0555 0.04083 0.01464,
 	0.05548 0.0406 0.01464,
 	0.05549 0.04036 0.01464,
 	0.05548 0.04012 0.01464,
 	0.05539 0.03991 0.01464,
 	0.05522 0.03973 0.01464,
 	0.05505 0.03957 0.01464,
 	0.05483 0.03946 0.01464,
 	0.05462 0.03936 0.01464,
 	0.05445 0.03918 0.01464,
 	0.05433 0.03898 0.01464,
 	0.05417 0.0388 0.01464,
 	0.05397 0.03867 0.01464,
 	0.05375 0.03858 0.01464,
 	0.05357 0.03843 0.01464,
 	0.05342 0.03824 0.01464,
 	0.05334 0.03801 0.01464,
 	0.05323 0.0378 0.01464,
 	0.05312 0.03759 0.01464,
 	0.05294 0.03743 0.01464,
 	0.05273 0.03732 0.01464,
 	0.05251 0.03723 0.01464,
 	0.05227 0.03718 0.01464,
 	0.05204 0.0371 0.01464,
 	0.05184 0.03698 0.01464,
 	0.05166 0.03683 0.01464,
 	0.05145 0.0367 0.01464,
 	0.05123 0.03661 0.01464,
 	0.051 0.03668 0.01464,
 	0.0508 0.03681 0.01464,
 	0.05061 0.03696 0.01464,
 	0.0504 0.03705 0.01464,
 	0.05016 0.03701 0.01464,
 	0.04993 0.03695 0.01464,
 	0.04969 0.03695 0.01464,
 	0.04946 0.037 0.01464,
 	0.04923 0.03705 0.01464,
 	0.049 0.03712 0.01464,
 	0.0488 0.03726 0.01464,
 	0.04863 0.03742 0.01464,
 	0.04845 0.03759 0.01464,
 	0.04824 0.0377 0.01464,
 	0.04804 0.03783 0.01464,
 	0.04783 0.03794 0.01464,
 	0.04765 0.03809 0.01464,
 	0.0475 0.03828 0.01464,
 	0.0474 0.0385 0.01464,
 	0.04724 0.03868 0.01464,
 	0.04708 0.03886 0.01464,
 	0.04695 0.03906 0.01464,
 	0.04692 0.0393 0.01464,
 	0.04687 0.03953 0.01464,
 	0.04679 0.03975 0.01464,
 	0.04672 0.03998 0.01464,
 	0.04661 0.04019 0.01464,
 	0.04653 0.04042 0.01464,
 	0.04655 0.04066 0.01464,
 	0.04665 0.04088 0.01464,
 	0.04668 0.04111 0.01464,
 	0.0466 0.04134 0.01464,
 	0.04655 0.04157 0.01464,
 	0.04658 0.04188 0.01525,
 	0.04667 0.0421 0.01525,
 	0.04679 0.04231 0.01525,
 	0.04694 0.0425 0.01525,
 	0.04712 0.04266 0.01525,
 	0.04732 0.04279 0.01525,
 	0.04754 0.0429 0.01525,
 	0.04775 0.04301 0.01525,
 	0.04791 0.04319 0.01525,
 	0.04796 0.04342 0.01525,
 	0.04796 0.04366 0.01525,
 	0.0479 0.04389 0.01525,
 	0.04783 0.04412 0.01525,
 	0.04783 0.04435 0.01525,
 	0.04794 0.04457 0.01525,
 	0.04807 0.04478 0.01525,
 	0.04819 0.04498 0.01525,
 	0.04835 0.04516 0.01525,
 	0.04854 0.04531 0.01525,
 	0.04872 0.04547 0.01525,
 	0.04889 0.04564 0.01525,
 	0.04904 0.04583 0.01525,
 	0.04914 0.04605 0.01525,
 	0.04925 0.04626 0.01525,
 	0.0494 0.04645 0.01525,
 	0.04961 0.04656 0.01525,
 	0.04985 0.0466 0.01525,
 	0.05009 0.04657 0.01525,
 	0.05033 0.04655 0.01525,
 	0.05057 0.04656 0.01525,
 	0.05081 0.04656 0.01525,
 	0.05104 0.04653 0.01525,
 	0.05124 0.04639 0.01525,
 	0.05144 0.04626 0.01525,
 	0.05167 0.0462 0.01525,
 	0.05191 0.04616 0.01525,
 	0.05215 0.04617 0.01525,
 	0.05239 0.04616 0.01525,
 	0.05262 0.0461 0.01525,
 	0.05282 0.04597 0.01525,
 	0.05302 0.04583 0.01525,
 	0.05323 0.04572 0.01525,
 	0.05345 0.04562 0.01525,
 	0.05368 0.0456 0.01525,
 	0.05392 0.04557 0.01525,
 	0.05413 0.04546 0.01525,
 	0.05428 0.04528 0.01525,
 	0.05446 0.04511 0.01525,
 	0.05461 0.04492 0.01525,
 	0.05471 0.04471 0.01525,
 	0.05483 0.0445 0.01525,
 	0.05498 0.04431 0.01525,
 	0.0551 0.04411 0.01525,
 	0.05522 0.0439 0.01525,
 	0.05536 0.04371 0.01525,
 	0.05552 0.04352 0.01525,
 	0.05564 0.04331 0.01525,
 	0.05568 0.04308 0.01525,
 	0.05567 0.04284 0.01525,
 	0.05568 0.0426 0.01525,
 	0.05567 0.04236 0.01525,
 	0.05567 0.04212 0.01525,
 	0.05566 0.04188 0.01525,
 	0.05575 0.04165 0.01525,
 	0.05589 0.04146 0.01525,
 	0.05593 0.04123 0.01525,
 	0.05586 0.041 0.01525,
 	0.05572 0.04081 0.01525,
 	0.05554 0.04065 0.01525,
 	0.05539 0.04046 0.01525,
 	0.05529 0.04025 0.01525,
 	0.05531 0.04001 0.01525,
 	0.05534 0.03977 0.01525,
 	0.05526 0.03955 0.01525,
 	0.05509 0.03938 0.01525,
 	0.05492 0.03921 0.01525,
 	0.0547 0.0391 0.01525,
 	0.05449 0.039 0.01525,
 	0.05431 0.03884 0.01525,
 	0.05414 0.03867 0.01525,
 	0.05401 0.03847 0.01525,
 	0.05391 0.03825 0.01525,
 	0.05379 0.03804 0.01525,
 	0.05362 0.03788 0.01525,
 	0.05342 0.03775 0.01525,
 	0.0532 0.03764 0.01525,
 	0.05298 0.03754 0.01525,
 	0.05278 0.03741 0.01525,
 	0.05261 0.03725 0.01525,
 	0.05242 0.0371 0.01525,
 	0.05219 0.03704 0.01525,
 	0.05195 0.03705 0.01525,
 	0.05171 0.03699 0.01525,
 	0.0515 0.03689 0.01525,
 	0.05126 0.03688 0.01525,
 	0.05104 0.03698 0.01525,
 	0.05082 0.037 0.01525,
 	0.05059 0.03693 0.01525,
 	0.05044 0.03674 0.01525,
 	0.0503 0.03655 0.01525,
 	0.05008 0.03644 0.01525,
 	0.04985 0.03644 0.01525,
 	0.04967 0.0366 0.01525,
 	0.04953 0.0368 0.01525,
 	0.04938 0.03698 0.01525,
 	0.04922 0.03717 0.01525,
 	0.04904 0.03732 0.01525,
 	0.04885 0.03747 0.01525,
 	0.04869 0.03765 0.01525,
 	0.04852 0.03783 0.01525,
 	0.04835 0.03799 0.01525,
 	0.04815 0.03812 0.01525,
 	0.04792 0.03819 0.01525,
 	0.0477 0.03827 0.01525,
 	0.04753 0.03844 0.01525,
 	0.0475 0.03867 0.01525,
 	0.04758 0.0389 0.01525,
 	0.04768 0.03912 0.01525,
 	0.04769 0.03936 0.01525,
 	0.04768 0.03959 0.01525,
 	0.04762 0.03983 0.01525,
 	0.04751 0.04004 0.01525,
 	0.04737 0.04023 0.01525,
 	0.04719 0.04039 0.01525,
 	0.04701 0.04055 0.01525,
 	0.04687 0.04075 0.01525,
 	0.04675 0.04096 0.01525,
 	0.04663 0.04117 0.01525,
 	0.04657 0.0414 0.01525,
 	0.04655 0.04164 0.01525,
 	0.04759 0.04101 0.01586,
 	0.04774 0.0412 0.01586,
 	0.04791 0.04137 0.01586,
 	0.04812 0.04149 0.01586,
 	0.04832 0.04162 0.01586,
 	0.04849 0.04178 0.01586,
 	0.0486 0.04199 0.01586,
 	0.04865 0.04223 0.01586,
 	0.04867 0.04247 0.01586,
 	0.04865 0.04271 0.01586,
 	0.04864 0.04295 0.01586,
 	0.04863 0.04319 0.01586,
 	0.04864 0.04342 0.01586,
 	0.04864 0.04366 0.01586,
 	0.0486 0.0439 0.01586,
 	0.04862 0.04414 0.01586,
 	0.04868 0.04437 0.01586,
 	0.04873 0.04461 0.01586,
 	0.04869 0.04484 0.01586,
 	0.04867 0.04507 0.01586,
 	0.0488 0.04527 0.01586,
 	0.04897 0.04545 0.01586,
 	0.04917 0.04557 0.01586,
 	0.0494 0.04556 0.01586,
 	0.04964 0.04551 0.01586,
 	0.04987 0.04558 0.01586,
 	0.0501 0.04561 0.01586,
 	0.05033 0.0457 0.01586,
 	0.05053 0.04583 0.01586,
 	0.05074 0.04593 0.01586,
 	0.05098 0.04597 0.01586,
 	0.05121 0.04592 0.01586,
 	0.05145 0.04591 0.01586,
 	0.05168 0.04597 0.01586,
 	0.05192 0.04598 0.01586,
 	0.05216 0.04598 0.01586,
 	0.0524 0.04596 0.01586,
 	0.05262 0.04588 0.01586,
 	0.05282 0.04574 0.01586,
 	0.05301 0.04561 0.01586,
 	0.05324 0.04556 0.01586,
 	0.05344 0.04543 0.01586,
 	0.05357 0.04524 0.01586,
 	0.05363 0.045 0.01586,
 	0.05374 0.04479 0.01586,
 	0.05391 0.04463 0.01586,
 	0.05413 0.04453 0.01586,
 	0.05435 0.04442 0.01586,
 	0.05455 0.04431 0.01586,
 	0.0547 0.04412 0.01586,
 	0.05482 0.04391 0.01586,
 	0.05494 0.0437 0.01586,
 	0.05502 0.04348 0.01586,
 	0.05508 0.04325 0.01586,
 	0.0551 0.04301 0.01586,
 	0.05513 0.04277 0.01586,
 	0.05521 0.04254 0.01586,
 	0.05528 0.04231 0.01586,
 	0.0553 0.04208 0.01586,
 	0.0553 0.04184 0.01586,
 	0.05535 0.0416 0.01586,
 	0.05541 0.04137 0.01586,
 	0.05547 0.04114 0.01586,
 	0.05544 0.04091 0.01586,
 	0.05532 0.0407 0.01586,
 	0.05517 0.04051 0.01586,
 	0.0551 0.04029 0.01586,
 	0.05508 0.04005 0.01586,
 	0.05509 0.03981 0.01586,
 	0.05503 0.03958 0.01586,
 	0.05491 0.03937 0.01586,
 	0.05471 0.03924 0.01586,
 	0.0545 0.03912 0.01586,
 	0.0543 0.039 0.01586,
 	0.0541 0.03887 0.01586,
 	0.05391 0.03871 0.01586,
 	0.05376 0.03853 0.01586,
 	0.0536 0.03835 0.01586,
 	0.05342 0.03819 0.01586,
 	0.05322 0.03806 0.01586,
 	0.05299 0.03798 0.01586,
 	0.05278 0.03788 0.01586,
 	0.05254 0.03781 0.01586,
 	0.0523 0.03781 0.01586,
 	0.05206 0.03781 0.01586,
 	0.05182 0.03782 0.01586,
 	0.05159 0.03778 0.01586,
 	0.05136 0.0377 0.01586,
 	0.05113 0.03763 0.01586,
 	0.05089 0.03761 0.01586,
 	0.05065 0.03761 0.01586,
 	0.05041 0.03759 0.01586,
 	0.05017 0.03761 0.01586,
 	0.04993 0.03762 0.01586,
 	0.04969 0.03762 0.01586,
 	0.04945 0.03763 0.01586,
 	0.04925 0.03773 0.01586,
 	0.04905 0.03787 0.01586,
 	0.04885 0.038 0.01586,
 	0.04869 0.03818 0.01586,
 	0.04854 0.03836 0.01586,
 	0.0484 0.03856 0.01586,
 	0.04832 0.03879 0.01586,
 	0.04827 0.03902 0.01586,
 	0.04823 0.03926 0.01586,
 	0.04818 0.0395 0.01586,
 	0.04808 0.03971 0.01586,
 	0.04798 0.03993 0.01586,
 	0.04785 0.04013 0.01586,
 	0.04772 0.04034 0.01586,
 	0.0476 0.04054 0.01586,
 	0.04754 0.04077 0.01586,
 	0.04798 0.0403 0.01647,
 	0.04816 0.04046 0.01647,
 	0.04834 0.04061 0.01647,
 	0.04853 0.04077 0.01647,
 	0.04868 0.04094 0.01647,
 	0.04881 0.04115 0.01647,
 	0.0489 0.04136 0.01647,
 	0.04899 0.04159 0.01647,
 	0.04905 0.04182 0.01647,
 	0.04918 0.04202 0.01647,
 	0.04931 0.04222 0.01647,
 	0.04945 0.04241 0.01647,
 	0.04954 0.04263 0.01647,
 	0.04959 0.04286 0.01647,
 	0.04959 0.0431 0.01647,
 	0.04957 0.04334 0.01647,
 	0.04946 0.04355 0.01647,
 	0.04933 0.04375 0.01647,
 	0.04921 0.04395 0.01647,
 	0.04919 0.04419 0.01647,
 	0.04923 0.04442 0.01647,
 	0.04934 0.04463 0.01647,
 	0.04944 0.04485 0.01647,
 	0.04957 0.04505 0.01647,
 	0.04979 0.04513 0.01647,
 	0.05002 0.04508 0.01647,
 	0.05025 0.04504 0.01647,
 	0.05049 0.045 0.01647,
 	0.05073 0.04503 0.01647,
 	0.05095 0.04512 0.01647,
 	0.05117 0.0452 0.01647,
 	0.05141 0.04522 0.01647,
 	0.05165 0.04523 0.01647,
 	0.05189 0.04522 0.01647,
 	0.0521 0.04512 0.01647,
 	0.05229 0.04498 0.01647,
 	0.0525 0.04487 0.01647,
 	0.05274 0.04485 0.01647,
 	0.05298 0.04487 0.01647,
 	0.05321 0.04486 0.01647,
 	0.05345 0.04481 0.01647,
 	0.05362 0.04465 0.01647,
 	0.05372 0.04444 0.01647,
 	0.05378 0.04421 0.01647,
 	0.05383 0.04397 0.01647,
 	0.05389 0.04374 0.01647,
 	0.05397 0.04352 0.01647,
 	0.05411 0.04333 0.01647,
 	0.05429 0.04316 0.01647,
 	0.05447 0.04301 0.01647,
 	0.05462 0.04283 0.01647,
 	0.05471 0.04261 0.01647,
 	0.05467 0.04238 0.01647,
 	0.05463 0.04214 0.01647,
 	0.05468 0.04192 0.01647,
 	0.05481 0.04172 0.01647,
 	0.05496 0.04153 0.01647,
 	0.05507 0.04132 0.01647,
 	0.05498 0.04111 0.01647,
 	0.05489 0.04089 0.01647,
 	0.05484 0.04066 0.01647,
 	0.05486 0.04043 0.01647,
 	0.05488 0.04019 0.01647,
 	0.05485 0.03995 0.01647,
 	0.05478 0.03972 0.01647,
 	0.05467 0.03951 0.01647,
 	0.05453 0.03932 0.01647,
 	0.05434 0.03918 0.01647,
 	0.05411 0.03911 0.01647,
 	0.05393 0.03896 0.01647,
 	0.0538 0.03876 0.01647,
 	0.05368 0.03856 0.01647,
 	0.05351 0.0384 0.01647,
 	0.05327 0.03838 0.01647,
 	0.05303 0.03835 0.01647,
 	0.05281 0.03826 0.01647,
 	0.05262 0.03812 0.01647,
 	0.05246 0.03794 0.01647,
 	0.05227 0.0378 0.01647,
 	0.05206 0.03769 0.01647,
 	0.05182 0.03765 0.01647,
 	0.05159 0.03761 0.01647,
 	0.05135 0.03762 0.01647,
 	0.05111 0.03762 0.01647,
 	0.05087 0.03762 0.01647,
 	0.05063 0.03761 0.01647,
 	0.05039 0.03762 0.01647,
 	0.05015 0.03762 0.01647,
 	0.04992 0.03762 0.01647,
 	0.04968 0.03761 0.01647,
 	0.04944 0.0376 0.01647,
 	0.0492 0.03763 0.01647,
 	0.04898 0.03772 0.01647,
 	0.04879 0.03786 0.01647,
 	0.0486 0.038 0.01647,
 	0.04844 0.03818 0.01647,
 	0.0483 0.03837 0.01647,
 	0.04817 0.03857 0.01647,
 	0.04806 0.03878 0.01647,
 	0.04793 0.03898 0.01647,
 	0.0478 0.03918 0.01647,
 	0.04774 0.03941 0.01647,
 	0.04771 0.03965 0.01647,
 	0.04776 0.03988 0.01647,
 	0.04784 0.04011 0.01647,
 	0.04909 0.04038 0.01708,
 	0.04911 0.04062 0.01708,
 	0.04913 0.04086 0.01708,
 	0.04916 0.04109 0.01708,
 	0.04921 0.04132 0.01708,
 	0.04934 0.04152 0.01708,
 	0.04949 0.04171 0.01708,
 	0.04965 0.04188 0.01708,
 	0.04976 0.04209 0.01708,
 	0.0498 0.04232 0.01708,
 	0.04979 0.04256 0.01708,
 	0.04978 0.0428 0.01708,
 	0.04987 0.04302 0.01708,
 	0.05001 0.0432 0.01708,
 	0.0502 0.04335 0.01708,
 	0.05042 0.04343 0.01708,
 	0.05065 0.04349 0.01708,
 	0.05089 0.04352 0.01708,
 	0.05113 0.04349 0.01708,
 	0.05135 0.0434 0.01708,
 	0.05158 0.04333 0.01708,
 	0.05181 0.04327 0.01708,
 	0.05203 0.0432 0.01708,
 	0.05223 0.04306 0.01708,
 	0.05242 0.04292 0.01708,
 	0.05258 0.04275 0.01708,
 	0.05267 0.04253 0.01708,
 	0.05279 0.04232 0.01708,
 	0.05291 0.04212 0.01708,
 	0.05299 0.04189 0.01708,
 	0.05306 0.04166 0.01708,
 	0.05315 0.04144 0.01708,
 	0.05326 0.04124 0.01708,
 	0.05342 0.04105 0.01708,
 	0.05353 0.04085 0.01708,
 	0.05358 0.04061 0.01708,
 	0.05359 0.04038 0.01708,
 	0.0536 0.04014 0.01708,
 	0.05357 0.0399 0.01708,
 	0.05346 0.03969 0.01708,
 	0.05328 0.03953 0.01708,
 	0.05309 0.03939 0.01708,
 	0.05288 0.03927 0.01708,
 	0.05267 0.03917 0.01708,
 	0.05243 0.03915 0.01708,
 	0.05219 0.03914 0.01708,
 	0.05195 0.03914 0.01708,
 	0.05171 0.03914 0.01708,
 	0.05148 0.03916 0.01708,
 	0.05127 0.03928 0.01708,
 	0.05107 0.03941 0.01708,
 	0.05088 0.03954 0.01708,
 	0.05067 0.03967 0.01708,
 	0.05048 0.03981 0.01708,
 	0.05025 0.03989 0.01708,
 	0.05002 0.03991 0.01708,
 	0.04978 0.03991 0.01708,
 	0.04954 0.0399 0.01708,
 	0.04932 0.03997 0.01708,
 	0.04918 0.04016 0.01708,
 	0.04506 0.04363 0.00061,
 	0.04526 0.04361 0.00061,
 	0.04487 0.04378 0.00061,
 	0.04513 0.04381 0.00061,
 	0.04537 0.04381 0.00061,
 	0.0456 0.04384 0.00061,
 	0.04472 0.04401 0.00061,
 	0.04499 0.04401 0.00061,
 	0.04524 0.04401 0.00061,
 	0.04547 0.04402 0.00061,
 	0.04566 0.04402 0.00061,
 	0.04442 0.04424 0.00061,
 	0.04461 0.04422 0.00061,
 	0.04486 0.04422 0.00061,
 	0.04511 0.04422 0.00061,
 	0.04536 0.04423 0.00061,
 	0.0456 0.04421 0.00061,
 	0.0443 0.04439 0.00061,
 	0.04452 0.04442 0.00061,
 	0.04475 0.04442 0.00061,
 	0.04499 0.04443 0.00061,
 	0.04524 0.04444 0.00061,
 	0.04552 0.04445 0.00061,
 	0.04439 0.04461 0.00061,
 	0.04463 0.04462 0.00061,
 	0.04487 0.04463 0.00061,
 	0.04511 0.04465 0.00061,
 	0.04538 0.04468 0.00061,
 	0.04555 0.04463 0.00061,
 	0.04428 0.04481 0.00061,
 	0.04452 0.04481 0.00061,
 	0.04476 0.04482 0.00061,
 	0.04498 0.04483 0.00061,
 	0.0452 0.04487 0.00061,
 	0.04442 0.04501 0.00061,
 	0.04466 0.04501 0.00061,
 	0.04488 0.04501 0.00061,
 	0.04507 0.045 0.00061,
 	0.05156 0.03933 0.01708,
 	0.05181 0.03934 0.01708,
 	0.05206 0.03935 0.01708,
 	0.05229 0.03935 0.01708,
 	0.05252 0.03936 0.01708,
 	0.05272 0.03938 0.01708,
 	0.05117 0.03954 0.01708,
 	0.05142 0.03953 0.01708,
 	0.05168 0.03954 0.01708,
 	0.05193 0.03955 0.01708,
 	0.05217 0.03955 0.01708,
 	0.0524 0.03955 0.01708,
 	0.05263 0.03955 0.01708,
 	0.05288 0.03952 0.01708,
 	0.05309 0.03959 0.01708,
 	0.05085 0.03977 0.01708,
 	0.05105 0.03975 0.01708,
 	0.0513 0.03975 0.01708,
 	0.05155 0.03975 0.01708,
 	0.0518 0.03975 0.01708,
 	0.05204 0.03976 0.01708,
 	0.05228 0.03976 0.01708,
 	0.05251 0.03976 0.01708,
 	0.05275 0.03975 0.01708,
 	0.05298 0.03975 0.01708,
 	0.0532 0.03974 0.01708,
 	0.05048 0.03999 0.01708,
 	0.05069 0.03993 0.01708,
 	0.05095 0.03996 0.01708,
 	0.05118 0.03996 0.01708,
 	0.05143 0.03996 0.01708,
 	0.05167 0.03996 0.01708,
 	0.05191 0.03996 0.01708,
 	0.05215 0.03996 0.01708,
 	0.05239 0.03996 0.01708,
 	0.05263 0.03996 0.01708,
 	0.05286 0.03996 0.01708,
 	0.05309 0.03995 0.01708,
 	0.05333 0.03993 0.01708,
 	0.04942 0.04015 0.01708,
 	0.04965 0.04014 0.01708,
 	0.04989 0.04013 0.01708,
 	0.05013 0.04013 0.01708,
 	0.05036 0.04015 0.01708,
 	0.05059 0.04016 0.01708,
 	0.05083 0.04016 0.01708,
 	0.05107 0.04016 0.01708,
 	0.05131 0.04016 0.01708,
 	0.05155 0.04017 0.01708,
 	0.05179 0.04017 0.01708,
 	0.05203 0.04017 0.01708,
 	0.05227 0.04017 0.01708,
 	0.05251 0.04017 0.01708,
 	0.05274 0.04017 0.01708,
 	0.05297 0.04016 0.01708,
 	0.05321 0.04016 0.01708,
 	0.05344 0.04015 0.01708,
 	0.04929 0.04038 0.01708,
 	0.04953 0.04036 0.01708,
 	0.04977 0.04035 0.01708,
 	0.05001 0.04035 0.01708,
 	0.05024 0.04036 0.01708,
 	0.05048 0.04036 0.01708,
 	0.05071 0.04037 0.01708,
 	0.05095 0.04037 0.01708,
 	0.05119 0.04037 0.01708,
 	0.05143 0.04037 0.01708,
 	0.05167 0.04037 0.01708,
 	0.05191 0.04037 0.01708,
 	0.05215 0.04037 0.01708,
 	0.05239 0.04038 0.01708,
 	0.05262 0.04038 0.01708,
 	0.05285 0.04038 0.01708,
 	0.05309 0.04038 0.01708,
 	0.05332 0.04038 0.01708,
 	0.0494 0.04058 0.01708,
 	0.04964 0.04058 0.01708,
 	0.04988 0.04057 0.01708,
 	0.05012 0.04057 0.01708,
 	0.05036 0.04057 0.01708,
 	0.0506 0.04057 0.01708,
 	0.05084 0.04058 0.01708,
 	0.05107 0.04058 0.01708,
 	0.05131 0.04058 0.01708,
 	0.05155 0.04058 0.01708,
 	0.05179 0.04058 0.01708,
 	0.05203 0.04058 0.01708,
 	0.05227 0.04058 0.01708,
 	0.0525 0.04058 0.01708,
 	0.05273 0.04059 0.01708,
 	0.05296 0.04059 0.01708,
 	0.0532 0.0406 0.01708,
 	0.05342 0.04061 0.01708,
 	0.0493 0.04077 0.01708,
 	0.04951 0.04079 0.01708,
 	0.04976 0.04079 0.01708,
 	0.05 0.04079 0.01708,
 	0.05024 0.04078 0.01708,
 	0.05048 0.04078 0.01708,
 	0.05072 0.04078 0.01708,
 	0.05096 0.04078 0.01708,
 	0.0512 0.04078 0.01708,
 	0.05143 0.04079 0.01708,
 	0.05167 0.04079 0.01708,
 	0.05191 0.04079 0.01708,
 	0.05215 0.04079 0.01708,
 	0.05238 0.04079 0.01708,
 	0.05261 0.0408 0.01708,
 	0.05284 0.0408 0.01708,
 	0.05307 0.04081 0.01708,
 	0.0533 0.04082 0.01708,
 	0.04935 0.04101 0.01708,
 	0.04962 0.04101 0.01708,
 	0.04987 0.04101 0.01708,
 	0.05012 0.041 0.01708,
 	0.05036 0.041 0.01708,
 	0.0506 0.04099 0.01708,
 	0.05084 0.04099 0.01708,
 	0.05108 0.04099 0.01708,
 	0.05132 0.04099 0.01708,
 	0.05155 0.04099 0.01708,
 	0.05179 0.04099 0.01708,
 	0.05203 0.041 0.01708,
 	0.05226 0.041 0.01708,
 	0.0525 0.04101 0.01708,
 	0.05273 0.04101 0.01708,
 	0.05295 0.04102 0.01708,
 	0.05318 0.04103 0.01708,
 	0.0495 0.04125 0.01708,
 	0.04975 0.04123 0.01708,
 	0.05 0.04122 0.01708,
 	0.05024 0.04121 0.01708,
 	0.05048 0.04121 0.01708,
 	0.05072 0.0412 0.01708,
 	0.05096 0.0412 0.01708,
 	0.0512 0.0412 0.01708,
 	0.05144 0.0412 0.01708,
 	0.05167 0.0412 0.01708,
 	0.05191 0.0412 0.01708,
 	0.05215 0.04121 0.01708,
 	0.05238 0.04121 0.01708,
 	0.05261 0.04122 0.01708,
 	0.05284 0.04123 0.01708,
 	0.05305 0.04123 0.01708,
 	0.04943 0.04145 0.01708,
 	0.04963 0.04146 0.01708,
 	0.04987 0.04144 0.01708,
 	0.05012 0.04143 0.01708,
 	0.05036 0.04142 0.01708,
 	0.0506 0.04141 0.01708,
 	0.05084 0.04141 0.01708,
 	0.05108 0.04141 0.01708,
 	0.05132 0.04141 0.01708,
 	0.05156 0.04141 0.01708,
 	0.05179 0.04141 0.01708,
 	0.05203 0.04142 0.01708,
 	0.05227 0.04142 0.01708,
 	0.0525 0.04143 0.01708,
 	0.05273 0.04144 0.01708,
 	0.05295 0.04144 0.01708,
 	0.04975 0.04167 0.01708,
 	0.04999 0.04165 0.01708,
 	0.05024 0.04164 0.01708,
 	0.05048 0.04163 0.01708,
 	0.05072 0.04162 0.01708,
 	0.05096 0.04162 0.01708,
 	0.0512 0.04161 0.01708,
 	0.05144 0.04161 0.01708,
 	0.05168 0.04162 0.01708,
 	0.05191 0.04162 0.01708,
 	0.05215 0.04163 0.01708,
 	0.05239 0.04164 0.01708,
 	0.05262 0.04165 0.01708,
 	0.05285 0.04166 0.01708,
 	0.04988 0.04187 0.01708,
 	0.05011 0.04185 0.01708,
 	0.05035 0.04184 0.01708,
 	0.0506 0.04183 0.01708,
 	0.05084 0.04182 0.01708,
 	0.05108 0.04182 0.01708,
 	0.05132 0.04182 0.01708,
 	0.05156 0.04182 0.01708,
 	0.0518 0.04183 0.01708,
 	0.05204 0.04184 0.01708,
 	0.05228 0.04185 0.01708,
 	0.05252 0.04187 0.01708,
 	0.05276 0.04188 0.01708,
 	0.04998 0.04207 0.01708,
 	0.05023 0.04205 0.01708,
 	0.05047 0.04204 0.01708,
 	0.05072 0.04203 0.01708,
 	0.05096 0.04203 0.01708,
 	0.0512 0.04203 0.01708,
 	0.05144 0.04203 0.01708,
 	0.05168 0.04204 0.01708,
 	0.05192 0.04204 0.01708,
 	0.05217 0.04206 0.01708,
 	0.05241 0.04207 0.01708,
 	0.05265 0.04209 0.01708,
 	0.0501 0.04226 0.01708,
 	0.05035 0.04225 0.01708,
 	0.0506 0.04224 0.01708,
 	0.05084 0.04224 0.01708,
 	0.05108 0.04224 0.01708,
 	0.05132 0.04224 0.01708,
 	0.05157 0.04224 0.01708,
 	0.05181 0.04225 0.01708,
 	0.05205 0.04226 0.01708,
 	0.05229 0.04228 0.01708,
 	0.05254 0.0423 0.01708,
 	0.05 0.04244 0.01708,
 	0.05023 0.04244 0.01708,
 	0.05047 0.04245 0.01708,
 	0.05072 0.04245 0.01708,
 	0.05096 0.04245 0.01708,
 	0.05121 0.04245 0.01708,
 	0.05145 0.04245 0.01708,
 	0.05169 0.04246 0.01708,
 	0.05194 0.04246 0.01708,
 	0.05218 0.04248 0.01708,
 	0.05243 0.04251 0.01708,
 	0.0501 0.04262 0.01708,
 	0.05035 0.04265 0.01708,
 	0.0506 0.04265 0.01708,
 	0.05085 0.04266 0.01708,
 	0.05109 0.04266 0.01708,
 	0.05134 0.04267 0.01708,
 	0.05158 0.04266 0.01708,
 	0.05182 0.04266 0.01708,
 	0.05206 0.04267 0.01708,
 	0.05231 0.0427 0.01708,
 	0.04998 0.04282 0.01708,
 	0.05023 0.04285 0.01708,
 	0.05048 0.04286 0.01708,
 	0.05073 0.04287 0.01708,
 	0.05097 0.04287 0.01708,
 	0.05122 0.04289 0.01708,
 	0.05148 0.04289 0.01708,
 	0.05172 0.04287 0.01708,
 	0.05195 0.04285 0.01708,
 	0.05217 0.04287 0.01708,
 	0.05011 0.04305 0.01708,
 	0.05035 0.04308 0.01708,
 	0.05061 0.04308 0.01708,
 	0.05086 0.04308 0.01708,
 	0.0511 0.04309 0.01708,
 	0.05136 0.04314 0.01708,
 	0.05164 0.04309 0.01708,
 	0.05187 0.04305 0.01708,
 	0.05205 0.04301 0.01708,
 	0.0505 0.04328 0.01708,
 	0.05075 0.04329 0.01708,
 	0.05098 0.04329 0.01708,
 	0.05118 0.04328 0.01708
        ]
      }
    }
}
Anchor {
  description "Cell"
  children [
    TouchSensor { enabled TRUE }
Shape {  #    1(  1)
  appearance
    Appearance {
      material
        Material {
          diffuseColor 1.000 0.000 0.000
          transparency 0.70
        }
    }
  geometry
    IndexedFaceSet {
      solid FALSE
      creaseAngle 3.
      coord USE all_coords
      coordIndex [
 	76, 77, 0, -1,
 	77, 1, 0, -1,
 	77, 2, 1, -1,
 	77, 78, 2, -1,
 	78, 3, 2, -1,
 	78, 79, 3, -1,
 	79, 4, 3, -1,
 	79, 80, 4, -1,
 	80, 5, 4, -1,
 	80, 81, 5, -1,
 	81, 6, 5, -1,
 	81, 82, 6, -1,
 	82, 7, 6, -1,
 	82, 83, 7, -1,
 	83, 8, 7, -1,
 	83, 84, 8, -1,
 	84, 9, 8, -1,
 	84, 85, 9, -1,
 	85, 10, 9, -1,
 	85, 86, 10, -1,
 	86, 11, 10, -1,
 	86, 87, 11, -1,
 	87, 12, 11, -1,
 	87, 88, 12, -1,
 	88, 13, 12, -1,
 	88, 89, 13, -1,
 	89, 14, 13, -1,
 	89, 90, 14, -1,
 	90, 15, 14, -1,
 	90, 91, 15, -1,
 	91, 16, 15, -1,
 	91, 92, 16, -1,
 	92, 17, 16, -1,
 	92, 93, 17, -1,
 	93, 18, 17, -1,
 	93, 94, 18, -1,
 	94, 19, 18, -1,
 	94, 95, 19, -1,
 	95, 20, 19, -1,
 	95, 96, 20, -1,
 	96, 21, 20, -1,
 	96, 97, 21, -1,
 	97, 22, 21, -1,
 	97, 98, 22, -1,
 	98, 23, 22, -1,
 	98, 99, 23, -1,
 	99, 24, 23, -1,
 	99, 100, 24, -1,
 	100, 25, 24, -1,
 	100, 101, 25, -1,
 	101, 26, 25, -1,
 	101, 102, 26, -1,
 	102, 27, 26, -1,
 	102, 103, 27, -1,
 	103, 28, 27, -1,
 	103, 104, 28, -1,
 	104, 29, 28, -1,
 	104, 105, 29, -1,
 	105, 106, 29, -1,
 	106, 30, 29, -1,
 	106, 107, 30, -1,
 	107, 31, 30, -1,
 	107, 108, 31, -1,
 	108, 32, 31, -1,
 	108, 109, 32, -1,
 	109, 33, 32, -1,
 	109, 110, 33, -1,
 	110, 34, 33, -1,
 	110, 111, 34, -1,
 	111, 35, 34, -1,
 	111, 36, 35, -1,
 	111, 112, 36, -1,
 	112, 37, 36, -1,
 	112, 113, 37, -1,
 	113, 38, 37, -1,
 	113, 114, 38, -1,
 	114, 39, 38, -1,
 	114, 115, 39, -1,
 	115, 40, 39, -1,
 	115, 116, 40, -1,
 	116, 41, 40, -1,
 	116, 117, 41, -1,
 	117, 42, 41, -1,
 	117, 118, 42, -1,
 	118, 43, 42, -1,
 	118, 119, 43, -1,
 	119, 44, 43, -1,
 	119, 120, 44, -1,
 	120, 45, 44, -1,
 	120, 121, 45, -1,
 	121, 46, 45, -1,
 	121, 122, 46, -1,
 	122, 47, 46, -1,
 	122, 123, 47, -1,
 	123, 48, 47, -1,
 	123, 124, 48, -1,
 	124, 49, 48, -1,
 	124, 125, 49, -1,
 	125, 50, 49, -1,
 	125, 126, 50, -1,
 	126, 51, 50, -1,
 	126, 127, 51, -1,
 	127, 52, 51, -1,
 	127, 128, 52, -1,
 	128, 53, 52, -1,
 	128, 129, 53, -1,
 	129, 54, 53, -1,
 	129, 130, 54, -1,
 	130, 55, 54, -1,
 	130, 131, 55, -1,
 	131, 56, 55, -1,
 	131, 132, 56, -1,
 	132, 57, 56, -1,
 	132, 133, 57, -1,
 	133, 58, 57, -1,
 	133, 134, 58, -1,
 	134, 59, 58, -1,
 	134, 135, 59, -1,
 	135, 60, 59, -1,
 	135, 136, 60, -1,
 	136, 61, 60, -1,
 	136, 137, 61, -1,
 	137, 62, 61, -1,
 	137, 138, 62, -1,
 	138, 63, 62, -1,
 	138, 139, 63, -1,
 	139, 64, 63, -1,
 	139, 140, 64, -1,
 	140, 65, 64, -1,
 	140, 141, 65, -1,
 	141, 66, 65, -1,
 	141, 142, 66, -1,
 	142, 67, 66, -1,
 	142, 143, 67, -1,
 	143, 68, 67, -1,
 	143, 144, 68, -1,
 	144, 69, 68, -1,
 	144, 145, 69, -1,
 	145, 70, 69, -1,
 	145, 146, 70, -1,
 	146, 71, 70, -1,
 	146, 147, 71, -1,
 	147, 72, 71, -1,
 	147, 148, 72, -1,
 	148, 73, 72, -1,
 	148, 149, 73, -1,
 	149, 74, 73, -1,
 	149, 150, 74, -1,
 	150, 75, 74, -1,
 	150, 76, 75, -1,
 	76, 0, 75, -1,
 	151, 77, 76, -1,
 	151, 152, 77, -1,
 	152, 78, 77, -1,
 	152, 153, 78, -1,
 	153, 79, 78, -1,
 	153, 154, 79, -1,
 	154, 80, 79, -1,
 	154, 155, 80, -1,
 	155, 81, 80, -1,
 	155, 156, 81, -1,
 	156, 82, 81, -1,
 	156, 157, 82, -1,
 	157, 83, 82, -1,
 	157, 158, 83, -1,
 	158, 84, 83, -1,
 	158, 159, 84, -1,
 	159, 85, 84, -1,
 	159, 160, 85, -1,
 	160, 86, 85, -1,
 	160, 161, 86, -1,
 	161, 87, 86, -1,
 	161, 162, 87, -1,
 	162, 88, 87, -1,
 	162, 163, 88, -1,
 	163, 89, 88, -1,
 	163, 164, 89, -1,
 	164, 90, 89, -1,
 	164, 165, 90, -1,
 	165, 91, 90, -1,
 	165, 166, 91, -1,
 	166, 92, 91, -1,
 	166, 167, 92, -1,
 	167, 93, 92, -1,
 	167, 168, 93, -1,
 	168, 94, 93, -1,
 	168, 169, 94, -1,
 	169, 95, 94, -1,
 	169, 170, 95, -1,
 	170, 96, 95, -1,
 	170, 171, 96, -1,
 	171, 97, 96, -1,
 	171, 172, 97, -1,
 	172, 98, 97, -1,
 	172, 173, 98, -1,
 	173, 99, 98, -1,
 	173, 174, 99, -1,
 	174, 100, 99, -1,
 	174, 175, 100, -1,
 	175, 101, 100, -1,
 	175, 176, 101, -1,
 	176, 102, 101, -1,
 	176, 177, 102, -1,
 	177, 178, 102, -1,
 	178, 103, 102, -1,
 	178, 179, 103, -1,
 	179, 104, 103, -1,
 	179, 105, 104, -1,
 	179, 180, 105, -1,
 	180, 181, 105, -1,
 	181, 106, 105, -1,
 	181, 182, 106, -1,
 	182, 107, 106, -1,
 	182, 183, 107, -1,
 	183, 108, 107, -1,
 	183, 109, 108, -1,
 	183, 184, 109, -1,
 	184, 110, 109, -1,
 	184, 185, 110, -1,
 	185, 186, 110, -1,
 	186, 111, 110, -1,
 	186, 112, 111, -1,
 	186, 187, 112, -1,
 	187, 113, 112, -1,
 	187, 188, 113, -1,
 	188, 114, 113, -1,
 	188, 189, 114, -1,
 	189, 115, 114, -1,
 	189, 190, 115, -1,
 	190, 116, 115, -1,
 	190, 191, 116, -1,
 	191, 117, 116, -1,
 	191, 192, 117, -1,
 	192, 118, 117, -1,
 	192, 193, 118, -1,
 	193, 119, 118, -1,
 	193, 194, 119, -1,
 	194, 120, 119, -1,
 	194, 195, 120, -1,
 	195, 121, 120, -1,
 	195, 196, 121, -1,
 	196, 122, 121, -1,
 	196, 197, 122, -1,
 	197, 123, 122, -1,
 	197, 198, 123, -1,
 	198, 124, 123, -1,
 	198, 199, 124, -1,
 	199, 125, 124, -1,
 	199, 200, 125, -1,
 	200, 126, 125, -1,
 	200, 201, 126, -1,
 	201, 127, 126, -1,
 	201, 202, 127, -1,
 	202, 128, 127, -1,
 	202, 203, 128, -1,
 	203, 129, 128, -1,
 	203, 204, 129, -1,
 	204, 130, 129, -1,
 	204, 205, 130, -1,
 	205, 131, 130, -1,
 	205, 206, 131, -1,
 	206, 132, 131, -1,
 	206, 207, 132, -1,
 	207, 133, 132, -1,
 	207, 208, 133, -1,
 	208, 134, 133, -1,
 	208, 209, 134, -1,
 	209, 135, 134, -1,
 	209, 210, 135, -1,
 	210, 136, 135, -1,
 	210, 211, 136, -1,
 	211, 137, 136, -1,
 	211, 212, 137, -1,
 	212, 138, 137, -1,
 	212, 213, 138, -1,
 	213, 139, 138, -1,
 	213, 214, 139, -1,
 	214, 140, 139, -1,
 	214, 215, 140, -1,
 	215, 141, 140, -1,
 	215, 216, 141, -1,
 	216, 142, 141, -1,
 	216, 217, 142, -1,
 	217, 143, 142, -1,
 	217, 218, 143, -1,
 	218, 144, 143, -1,
 	218, 219, 144, -1,
 	219, 145, 144, -1,
 	219, 220, 145, -1,
 	220, 146, 145, -1,
 	220, 221, 146, -1,
 	221, 147, 146, -1,
 	221, 222, 147, -1,
 	222, 148, 147, -1,
 	222, 223, 148, -1,
 	223, 149, 148, -1,
 	223, 224, 149, -1,
 	224, 225, 149, -1,
 	225, 150, 149, -1,
 	225, 76, 150, -1,
 	225, 151, 76, -1,
 	226, 227, 151, -1,
 	227, 152, 151, -1,
 	227, 228, 152, -1,
 	228, 153, 152, -1,
 	228, 229, 153, -1,
 	229, 154, 153, -1,
 	229, 230, 154, -1,
 	230, 155, 154, -1,
 	230, 231, 155, -1,
 	231, 156, 155, -1,
 	231, 232, 156, -1,
 	232, 157, 156, -1,
 	232, 233, 157, -1,
 	233, 158, 157, -1,
 	233, 234, 158, -1,
 	234, 159, 158, -1,
 	234, 160, 159, -1,
 	234, 235, 160, -1,
 	235, 236, 160, -1,
 	236, 161, 160, -1,
 	236, 237, 161, -1,
 	237, 162, 161, -1,
 	237, 238, 162, -1,
 	238, 163, 162, -1,
 	238, 239, 163, -1,
 	239, 164, 163, -1,
 	239, 240, 164, -1,
 	240, 165, 164, -1,
 	240, 241, 165, -1,
 	241, 166, 165, -1,
 	241, 242, 166, -1,
 	242, 167, 166, -1,
 	242, 243, 167, -1,
 	243, 168, 167, -1,
 	243, 244, 168, -1,
 	244, 169, 168, -1,
 	244, 245, 169, -1,
 	245, 170, 169, -1,
 	245, 246, 170, -1,
 	246, 171, 170, -1,
 	246, 247, 171, -1,
 	247, 172, 171, -1,
 	247, 248, 172, -1,
 	248, 173, 172, -1,
 	248, 249, 173, -1,
 	249, 174, 173, -1,
 	249, 250, 174, -1,
 	250, 175, 174, -1,
 	250, 251, 175, -1,
 	251, 176, 175, -1,
 	251, 252, 176, -1,
 	252, 177, 176, -1,
 	252, 253, 177, -1,
 	253, 178, 177, -1,
 	253, 254, 178, -1,
 	254, 179, 178, -1,
 	254, 255, 179, -1,
 	255, 180, 179, -1,
 	255, 256, 180, -1,
 	256, 181, 180, -1,
 	256, 257, 181, -1,
 	257, 182, 181, -1,
 	257, 258, 182, -1,
 	258, 183, 182, -1,
 	258, 259, 183, -1,
 	259, 184, 183, -1,
 	259, 260, 184, -1,
 	260, 185, 184, -1,
 	260, 261, 185, -1,
 	261, 186, 185, -1,
 	261, 262, 186, -1,
 	262, 187, 186, -1,
 	262, 263, 187, -1,
 	263, 188, 187, -1,
 	263, 264, 188, -1,
 	264, 189, 188, -1,
 	264, 265, 189, -1,
 	265, 190, 189, -1,
 	265, 266, 190, -1,
 	266, 191, 190, -1,
 	266, 267, 191, -1,
 	267, 192, 191, -1,
 	267, 268, 192, -1,
 	268, 193, 192, -1,
 	268, 269, 193, -1,
 	269, 194, 193, -1,
 	269, 270, 194, -1,
 	270, 195, 194, -1,
 	270, 271, 195, -1,
 	271, 272, 195, -1,
 	272, 196, 195, -1,
 	272, 273, 196, -1,
 	273, 197, 196, -1,
 	273, 274, 197, -1,
 	274, 198, 197, -1,
 	274, 199, 198, -1,
 	274, 275, 199, -1,
 	275, 200, 199, -1,
 	275, 276, 200, -1,
 	276, 201, 200, -1,
 	276, 277, 201, -1,
 	277, 202, 201, -1,
 	277, 278, 202, -1,
 	278, 203, 202, -1,
 	278, 279, 203, -1,
 	279, 204, 203, -1,
 	279, 280, 204, -1,
 	280, 205, 204, -1,
 	280, 281, 205, -1,
 	281, 206, 205, -1,
 	281, 282, 206, -1,
 	282, 207, 206, -1,
 	282, 283, 207, -1,
 	283, 208, 207, -1,
 	283, 284, 208, -1,
 	284, 209, 208, -1,
 	284, 285, 209, -1,
 	285, 210, 209, -1,
 	285, 286, 210, -1,
 	286, 211, 210, -1,
 	286, 287, 211, -1,
 	287, 212, 211, -1,
 	287, 288, 212, -1,
 	288, 213, 212, -1,
 	288, 289, 213, -1,
 	289, 214, 213, -1,
 	289, 290, 214, -1,
 	290, 215, 214, -1,
 	290, 291, 215, -1,
 	291, 216, 215, -1,
 	291, 292, 216, -1,
 	292, 217, 216, -1,
 	292, 293, 217, -1,
 	293, 218, 217, -1,
 	293, 294, 218, -1,
 	294, 219, 218, -1,
 	294, 295, 219, -1,
 	295, 220, 219, -1,
 	295, 296, 220, -1,
 	296, 297, 220, -1,
 	297, 221, 220, -1,
 	297, 222, 221, -1,
 	297, 298, 222, -1,
 	298, 223, 222, -1,
 	298, 299, 223, -1,
 	299, 224, 223, -1,
 	299, 300, 224, -1,
 	300, 225, 224, -1,
 	300, 226, 225, -1,
 	226, 151, 225, -1,
 	301, 227, 226, -1,
 	301, 302, 227, -1,
 	302, 228, 227, -1,
 	302, 303, 228, -1,
 	303, 229, 228, -1,
 	303, 304, 229, -1,
 	304, 305, 229, -1,
 	305, 230, 229, -1,
 	305, 231, 230, -1,
 	305, 306, 231, -1,
 	306, 307, 231, -1,
 	307, 232, 231, -1,
 	307, 308, 232, -1,
 	308, 233, 232, -1,
 	308, 309, 233, -1,
 	309, 234, 233, -1,
 	309, 310, 234, -1,
 	310, 235, 234, -1,
 	310, 311, 235, -1,
 	311, 236, 235, -1,
 	311, 312, 236, -1,
 	312, 237, 236, -1,
 	312, 313, 237, -1,
 	313, 238, 237, -1,
 	313, 314, 238, -1,
 	314, 239, 238, -1,
 	314, 315, 239, -1,
 	315, 240, 239, -1,
 	315, 316, 240, -1,
 	316, 241, 240, -1,
 	316, 242, 241, -1,
 	316, 317, 242, -1,
 	317, 318, 242, -1,
 	318, 243, 242, -1,
 	318, 319, 243, -1,
 	319, 244, 243, -1,
 	319, 320, 244, -1,
 	320, 245, 244, -1,
 	320, 321, 245, -1,
 	321, 246, 245, -1,
 	321, 322, 246, -1,
 	322, 247, 246, -1,
 	322, 323, 247, -1,
 	323, 324, 247, -1,
 	324, 248, 247, -1,
 	324, 325, 248, -1,
 	325, 249, 248, -1,
 	325, 326, 249, -1,
 	326, 250, 249, -1,
 	326, 327, 250, -1,
 	327, 251, 250, -1,
 	327, 328, 251, -1,
 	328, 252, 251, -1,
 	328, 329, 252, -1,
 	329, 330, 252, -1,
 	330, 253, 252, -1,
 	330, 331, 253, -1,
 	331, 254, 253, -1,
 	331, 332, 254, -1,
 	332, 255, 254, -1,
 	332, 333, 255, -1,
 	333, 256, 255, -1,
 	333, 334, 256, -1,
 	334, 257, 256, -1,
 	334, 335, 257, -1,
 	335, 258, 257, -1,
 	335, 336, 258, -1,
 	336, 259, 258, -1,
 	336, 337, 259, -1,
 	337, 260, 259, -1,
 	337, 338, 260, -1,
 	338, 261, 260, -1,
 	338, 339, 261, -1,
 	339, 262, 261, -1,
 	339, 340, 262, -1,
 	340, 341, 262, -1,
 	341, 263, 262, -1,
 	341, 264, 263, -1,
 	341, 342, 264, -1,
 	342, 265, 264, -1,
 	342, 343, 265, -1,
 	343, 266, 265, -1,
 	343, 344, 266, -1,
 	344, 267, 266, -1,
 	344, 345, 267, -1,
 	345, 268, 267, -1,
 	345, 346, 268, -1,
 	346, 269, 268, -1,
 	346, 347, 269, -1,
 	347, 270, 269, -1,
 	347, 348, 270, -1,
 	348, 271, 270, -1,
 	348, 272, 271, -1,
 	348, 349, 272, -1,
 	349, 350, 272, -1,
 	350, 273, 272, -1,
 	350, 274, 273, -1,
 	350, 351, 274, -1,
 	351, 275, 274, -1,
 	351, 352, 275, -1,
 	352, 276, 275, -1,
 	352, 353, 276, -1,
 	353, 277, 276, -1,
 	353, 354, 277, -1,
 	354, 278, 277, -1,
 	354, 355, 278, -1,
 	355, 279, 278, -1,
 	355, 356, 279, -1,
 	356, 280, 279, -1,
 	356, 357, 280, -1,
 	357, 281, 280, -1,
 	357, 358, 281, -1,
 	358, 282, 281, -1,
 	358, 359, 282, -1,
 	359, 283, 282, -1,
 	359, 284, 283, -1,
 	359, 360, 284, -1,
 	360, 285, 284, -1,
 	360, 361, 285, -1,
 	361, 286, 285, -1,
 	361, 362, 286, -1,
 	362, 287, 286, -1,
 	362, 363, 287, -1,
 	363, 288, 287, -1,
 	363, 364, 288, -1,
 	364, 289, 288, -1,
 	364, 365, 289, -1,
 	365, 290, 289, -1,
 	365, 366, 290, -1,
 	366, 291, 290, -1,
 	366, 367, 291, -1,
 	367, 292, 291, -1,
 	367, 368, 292, -1,
 	368, 293, 292, -1,
 	368, 369, 293, -1,
 	369, 294, 293, -1,
 	369, 370, 294, -1,
 	370, 295, 294, -1,
 	370, 371, 295, -1,
 	371, 296, 295, -1,
 	371, 297, 296, -1,
 	371, 372, 297, -1,
 	372, 298, 297, -1,
 	372, 373, 298, -1,
 	373, 299, 298, -1,
 	373, 374, 299, -1,
 	374, 300, 299, -1,
 	374, 375, 300, -1,
 	375, 226, 300, -1,
 	375, 301, 226, -1,
 	376, 302, 301, -1,
 	376, 377, 302, -1,
 	377, 303, 302, -1,
 	377, 378, 303, -1,
 	378, 379, 303, -1,
 	379, 304, 303, -1,
 	379, 305, 304, -1,
 	379, 380, 305, -1,
 	380, 381, 305, -1,
 	381, 306, 305, -1,
 	381, 382, 306, -1,
 	382, 307, 306, -1,
 	382, 383, 307, -1,
 	383, 308, 307, -1,
 	383, 384, 308, -1,
 	384, 309, 308, -1,
 	384, 385, 309, -1,
 	385, 310, 309, -1,
 	385, 386, 310, -1,
 	386, 311, 310, -1,
 	386, 387, 311, -1,
 	387, 312, 311, -1,
 	387, 388, 312, -1,
 	388, 313, 312, -1,
 	388, 389, 313, -1,
 	389, 314, 313, -1,
 	389, 390, 314, -1,
 	390, 315, 314, -1,
 	390, 391, 315, -1,
 	391, 316, 315, -1,
 	391, 392, 316, -1,
 	392, 317, 316, -1,
 	392, 393, 317, -1,
 	393, 318, 317, -1,
 	393, 394, 318, -1,
 	394, 319, 318, -1,
 	394, 395, 319, -1,
 	395, 320, 319, -1,
 	395, 396, 320, -1,
 	396, 321, 320, -1,
 	396, 397, 321, -1,
 	397, 322, 321, -1,
 	397, 398, 322, -1,
 	398, 323, 322, -1,
 	398, 399, 323, -1,
 	399, 324, 323, -1,
 	399, 400, 324, -1,
 	400, 325, 324, -1,
 	400, 401, 325, -1,
 	401, 326, 325, -1,
 	401, 402, 326, -1,
 	402, 327, 326, -1,
 	402, 403, 327, -1,
 	403, 328, 327, -1,
 	403, 404, 328, -1,
 	404, 329, 328, -1,
 	404, 405, 329, -1,
 	405, 330, 329, -1,
 	405, 331, 330, -1,
 	405, 406, 331, -1,
 	406, 407, 331, -1,
 	407, 332, 331, -1,
 	407, 408, 332, -1,
 	408, 333, 332, -1,
 	408, 409, 333, -1,
 	409, 410, 333, -1,
 	410, 334, 333, -1,
 	410, 411, 334, -1,
 	411, 335, 334, -1,
 	411, 412, 335, -1,
 	412, 336, 335, -1,
 	412, 413, 336, -1,
 	413, 337, 336, -1,
 	413, 414, 337, -1,
 	414, 338, 337, -1,
 	414, 339, 338, -1,
 	414, 415, 339, -1,
 	415, 340, 339, -1,
 	415, 416, 340, -1,
 	416, 341, 340, -1,
 	416, 417, 341, -1,
 	417, 342, 341, -1,
 	417, 418, 342, -1,
 	418, 343, 342, -1,
 	418, 419, 343, -1,
 	419, 344, 343, -1,
 	419, 420, 344, -1,
 	420, 345, 344, -1,
 	420, 421, 345, -1,
 	421, 346, 345, -1,
 	421, 422, 346, -1,
 	422, 347, 346, -1,
 	422, 423, 347, -1,
 	423, 348, 347, -1,
 	423, 349, 348, -1,
 	423, 424, 349, -1,
 	424, 350, 349, -1,
 	424, 425, 350, -1,
 	425, 426, 350, -1,
 	426, 351, 350, -1,
 	426, 352, 351, -1,
 	426, 427, 352, -1,
 	427, 353, 352, -1,
 	427, 428, 353, -1,
 	428, 354, 353, -1,
 	428, 429, 354, -1,
 	429, 355, 354, -1,
 	429, 430, 355, -1,
 	430, 356, 355, -1,
 	430, 431, 356, -1,
 	431, 357, 356, -1,
 	431, 432, 357, -1,
 	432, 358, 357, -1,
 	432, 433, 358, -1,
 	433, 359, 358, -1,
 	433, 434, 359, -1,
 	434, 360, 359, -1,
 	434, 435, 360, -1,
 	435, 361, 360, -1,
 	435, 436, 361, -1,
 	436, 362, 361, -1,
 	436, 437, 362, -1,
 	437, 363, 362, -1,
 	437, 438, 363, -1,
 	438, 364, 363, -1,
 	438, 439, 364, -1,
 	439, 365, 364, -1,
 	439, 440, 365, -1,
 	440, 366, 365, -1,
 	440, 441, 366, -1,
 	441, 367, 366, -1,
 	441, 442, 367, -1,
 	442, 368, 367, -1,
 	442, 443, 368, -1,
 	443, 369, 368, -1,
 	443, 444, 369, -1,
 	444, 370, 369, -1,
 	444, 445, 370, -1,
 	445, 371, 370, -1,
 	445, 446, 371, -1,
 	446, 372, 371, -1,
 	446, 447, 372, -1,
 	447, 373, 372, -1,
 	447, 448, 373, -1,
 	448, 374, 373, -1,
 	448, 449, 374, -1,
 	449, 375, 374, -1,
 	449, 376, 375, -1,
 	376, 301, 375, -1,
 	450, 377, 376, -1,
 	450, 451, 377, -1,
 	451, 378, 377, -1,
 	451, 452, 378, -1,
 	452, 379, 378, -1,
 	452, 453, 379, -1,
 	453, 380, 379, -1,
 	453, 454, 380, -1,
 	454, 381, 380, -1,
 	454, 455, 381, -1,
 	455, 382, 381, -1,
 	455, 456, 382, -1,
 	456, 383, 382, -1,
 	456, 457, 383, -1,
 	457, 384, 383, -1,
 	457, 458, 384, -1,
 	458, 385, 384, -1,
 	458, 459, 385, -1,
 	459, 386, 385, -1,
 	459, 460, 386, -1,
 	460, 387, 386, -1,
 	460, 461, 387, -1,
 	461, 388, 387, -1,
 	461, 462, 388, -1,
 	462, 389, 388, -1,
 	462, 463, 389, -1,
 	463, 390, 389, -1,
 	463, 464, 390, -1,
 	464, 391, 390, -1,
 	464, 465, 391, -1,
 	465, 392, 391, -1,
 	465, 466, 392, -1,
 	466, 393, 392, -1,
 	466, 467, 393, -1,
 	467, 394, 393, -1,
 	467, 468, 394, -1,
 	468, 395, 394, -1,
 	468, 469, 395, -1,
 	469, 396, 395, -1,
 	469, 470, 396, -1,
 	470, 397, 396, -1,
 	470, 471, 397, -1,
 	471, 398, 397, -1,
 	471, 472, 398, -1,
 	472, 399, 398, -1,
 	472, 473, 399, -1,
 	473, 400, 399, -1,
 	473, 474, 400, -1,
 	474, 401, 400, -1,
 	474, 475, 401, -1,
 	475, 402, 401, -1,
 	475, 476, 402, -1,
 	476, 403, 402, -1,
 	476, 477, 403, -1,
 	477, 404, 403, -1,
 	477, 478, 404, -1,
 	478, 405, 404, -1,
 	478, 479, 405, -1,
 	479, 406, 405, -1,
 	479, 480, 406, -1,
 	480, 481, 406, -1,
 	481, 407, 406, -1,
 	481, 482, 407, -1,
 	482, 408, 407, -1,
 	482, 409, 408, -1,
 	482, 410, 409, -1,
 	482, 483, 410, -1,
 	483, 411, 410, -1,
 	483, 484, 411, -1,
 	484, 412, 411, -1,
 	484, 485, 412, -1,
 	485, 413, 412, -1,
 	485, 486, 413, -1,
 	486, 414, 413, -1,
 	486, 487, 414, -1,
 	487, 415, 414, -1,
 	487, 488, 415, -1,
 	488, 416, 415, -1,
 	488, 489, 416, -1,
 	489, 490, 416, -1,
 	490, 417, 416, -1,
 	490, 491, 417, -1,
 	491, 418, 417, -1,
 	491, 492, 418, -1,
 	492, 419, 418, -1,
 	492, 493, 419, -1,
 	493, 420, 419, -1,
 	493, 494, 420, -1,
 	494, 421, 420, -1,
 	494, 495, 421, -1,
 	495, 422, 421, -1,
 	495, 496, 422, -1,
 	496, 423, 422, -1,
 	496, 424, 423, -1,
 	496, 497, 424, -1,
 	497, 498, 424, -1,
 	498, 425, 424, -1,
 	498, 426, 425, -1,
 	498, 499, 426, -1,
 	499, 427, 426, -1,
 	499, 500, 427, -1,
 	500, 428, 427, -1,
 	500, 501, 428, -1,
 	501, 429, 428, -1,
 	501, 502, 429, -1,
 	502, 430, 429, -1,
 	502, 503, 430, -1,
 	503, 504, 430, -1,
 	504, 431, 430, -1,
 	504, 432, 431, -1,
 	504, 505, 432, -1,
 	505, 433, 432, -1,
 	505, 506, 433, -1,
 	506, 434, 433, -1,
 	506, 507, 434, -1,
 	507, 435, 434, -1,
 	507, 508, 435, -1,
 	508, 436, 435, -1,
 	508, 509, 436, -1,
 	509, 437, 436, -1,
 	509, 510, 437, -1,
 	510, 438, 437, -1,
 	510, 511, 438, -1,
 	511, 439, 438, -1,
 	511, 512, 439, -1,
 	512, 440, 439, -1,
 	512, 513, 440, -1,
 	513, 441, 440, -1,
 	513, 514, 441, -1,
 	514, 442, 441, -1,
 	514, 515, 442, -1,
 	515, 443, 442, -1,
 	515, 516, 443, -1,
 	516, 444, 443, -1,
 	516, 517, 444, -1,
 	517, 445, 444, -1,
 	517, 518, 445, -1,
 	518, 446, 445, -1,
 	518, 519, 446, -1,
 	519, 447, 446, -1,
 	519, 520, 447, -1,
 	520, 448, 447, -1,
 	520, 521, 448, -1,
 	521, 449, 448, -1,
 	521, 450, 449, -1,
 	450, 376, 449, -1,
 	522, 523, 450, -1,
 	523, 451, 450, -1,
 	523, 524, 451, -1,
 	524, 452, 451, -1,
 	524, 525, 452, -1,
 	525, 453, 452, -1,
 	525, 526, 453, -1,
 	526, 454, 453, -1,
 	526, 527, 454, -1,
 	527, 455, 454, -1,
 	527, 528, 455, -1,
 	528, 456, 455, -1,
 	528, 529, 456, -1,
 	529, 457, 456, -1,
 	529, 530, 457, -1,
 	530, 458, 457, -1,
 	530, 531, 458, -1,
 	531, 459, 458, -1,
 	531, 532, 459, -1,
 	532, 460, 459, -1,
 	532, 533, 460, -1,
 	533, 461, 460, -1,
 	533, 534, 461, -1,
 	534, 462, 461, -1,
 	534, 535, 462, -1,
 	535, 463, 462, -1,
 	535, 536, 463, -1,
 	536, 464, 463, -1,
 	536, 537, 464, -1,
 	537, 465, 464, -1,
 	537, 538, 465, -1,
 	538, 466, 465, -1,
 	538, 539, 466, -1,
 	539, 467, 466, -1,
 	539, 540, 467, -1,
 	540, 468, 467, -1,
 	540, 541, 468, -1,
 	541, 469, 468, -1,
 	541, 542, 469, -1,
 	542, 470, 469, -1,
 	542, 543, 470, -1,
 	543, 471, 470, -1,
 	543, 544, 471, -1,
 	544, 472, 471, -1,
 	544, 545, 472, -1,
 	545, 473, 472, -1,
 	545, 546, 473, -1,
 	546, 474, 473, -1,
 	546, 547, 474, -1,
 	547, 475, 474, -1,
 	547, 548, 475, -1,
 	548, 476, 475, -1,
 	548, 549, 476, -1,
 	549, 477, 476, -1,
 	549, 550, 477, -1,
 	550, 478, 477, -1,
 	550, 551, 478, -1,
 	551, 479, 478, -1,
 	551, 552, 479, -1,
 	552, 480, 479, -1,
 	552, 553, 480, -1,
 	553, 481, 480, -1,
 	553, 554, 481, -1,
 	554, 555, 481, -1,
 	555, 482, 481, -1,
 	555, 483, 482, -1,
 	555, 556, 483, -1,
 	556, 484, 483, -1,
 	556, 557, 484, -1,
 	557, 485, 484, -1,
 	557, 558, 485, -1,
 	558, 486, 485, -1,
 	558, 559, 486, -1,
 	559, 560, 486, -1,
 	560, 561, 486, -1,
 	561, 487, 486, -1,
 	561, 488, 487, -1,
 	561, 562, 488, -1,
 	562, 489, 488, -1,
 	562, 563, 489, -1,
 	563, 490, 489, -1,
 	563, 564, 490, -1,
 	564, 565, 490, -1,
 	565, 491, 490, -1,
 	565, 492, 491, -1,
 	565, 566, 492, -1,
 	566, 493, 492, -1,
 	566, 567, 493, -1,
 	567, 494, 493, -1,
 	567, 568, 494, -1,
 	568, 495, 494, -1,
 	568, 569, 495, -1,
 	569, 496, 495, -1,
 	569, 570, 496, -1,
 	570, 497, 496, -1,
 	570, 571, 497, -1,
 	571, 572, 497, -1,
 	572, 498, 497, -1,
 	572, 499, 498, -1,
 	572, 573, 499, -1,
 	573, 500, 499, -1,
 	573, 574, 500, -1,
 	574, 501, 500, -1,
 	574, 575, 501, -1,
 	575, 502, 501, -1,
 	575, 576, 502, -1,
 	576, 503, 502, -1,
 	576, 577, 503, -1,
 	577, 504, 503, -1,
 	577, 578, 504, -1,
 	578, 505, 504, -1,
 	578, 579, 505, -1,
 	579, 506, 505, -1,
 	579, 580, 506, -1,
 	580, 507, 506, -1,
 	580, 581, 507, -1,
 	581, 508, 507, -1,
 	581, 582, 508, -1,
 	582, 583, 508, -1,
 	583, 509, 508, -1,
 	583, 584, 509, -1,
 	584, 510, 509, -1,
 	584, 585, 510, -1,
 	585, 511, 510, -1,
 	585, 586, 511, -1,
 	586, 512, 511, -1,
 	586, 587, 512, -1,
 	587, 513, 512, -1,
 	587, 588, 513, -1,
 	588, 514, 513, -1,
 	588, 589, 514, -1,
 	589, 515, 514, -1,
 	589, 590, 515, -1,
 	590, 516, 515, -1,
 	590, 591, 516, -1,
 	591, 517, 516, -1,
 	591, 592, 517, -1,
 	592, 518, 517, -1,
 	592, 593, 518, -1,
 	593, 519, 518, -1,
 	593, 594, 519, -1,
 	594, 520, 519, -1,
 	594, 595, 520, -1,
 	595, 521, 520, -1,
 	595, 522, 521, -1,
 	522, 450, 521, -1,
 	596, 597, 522, -1,
 	597, 523, 522, -1,
 	597, 598, 523, -1,
 	598, 524, 523, -1,
 	598, 599, 524, -1,
 	599, 525, 524, -1,
 	599, 600, 525, -1,
 	600, 526, 525, -1,
 	600, 601, 526, -1,
 	601, 527, 526, -1,
 	601, 602, 527, -1,
 	602, 528, 527, -1,
 	602, 603, 528, -1,
 	603, 529, 528, -1,
 	603, 604, 529, -1,
 	604, 530, 529, -1,
 	604, 605, 530, -1,
 	605, 531, 530, -1,
 	605, 606, 531, -1,
 	606, 532, 531, -1,
 	606, 607, 532, -1,
 	607, 533, 532, -1,
 	607, 608, 533, -1,
 	608, 534, 533, -1,
 	608, 609, 534, -1,
 	609, 535, 534, -1,
 	609, 610, 535, -1,
 	610, 536, 535, -1,
 	610, 611, 536, -1,
 	611, 537, 536, -1,
 	611, 612, 537, -1,
 	612, 538, 537, -1,
 	612, 613, 538, -1,
 	613, 539, 538, -1,
 	613, 614, 539, -1,
 	614, 540, 539, -1,
 	614, 615, 540, -1,
 	615, 541, 540, -1,
 	615, 542, 541, -1,
 	615, 616, 542, -1,
 	616, 543, 542, -1,
 	616, 617, 543, -1,
 	617, 544, 543, -1,
 	617, 618, 544, -1,
 	618, 545, 544, -1,
 	618, 619, 545, -1,
 	619, 546, 545, -1,
 	619, 620, 546, -1,
 	620, 547, 546, -1,
 	620, 621, 547, -1,
 	621, 548, 547, -1,
 	621, 622, 548, -1,
 	622, 549, 548, -1,
 	622, 623, 549, -1,
 	623, 550, 549, -1,
 	623, 624, 550, -1,
 	624, 551, 550, -1,
 	624, 552, 551, -1,
 	624, 625, 552, -1,
 	625, 553, 552, -1,
 	625, 554, 553, -1,
 	625, 626, 554, -1,
 	626, 555, 554, -1,
 	626, 556, 555, -1,
 	626, 627, 556, -1,
 	627, 557, 556, -1,
 	627, 628, 557, -1,
 	628, 558, 557, -1,
 	628, 629, 558, -1,
 	629, 559, 558, -1,
 	629, 630, 559, -1,
 	630, 560, 559, -1,
 	630, 631, 560, -1,
 	631, 561, 560, -1,
 	631, 562, 561, -1,
 	631, 632, 562, -1,
 	632, 563, 562, -1,
 	632, 633, 563, -1,
 	633, 564, 563, -1,
 	633, 634, 564, -1,
 	634, 565, 564, -1,
 	634, 635, 565, -1,
 	635, 566, 565, -1,
 	635, 636, 566, -1,
 	636, 567, 566, -1,
 	636, 637, 567, -1,
 	637, 568, 567, -1,
 	637, 638, 568, -1,
 	638, 569, 568, -1,
 	638, 639, 569, -1,
 	639, 570, 569, -1,
 	639, 640, 570, -1,
 	640, 571, 570, -1,
 	640, 572, 571, -1,
 	640, 641, 572, -1,
 	641, 573, 572, -1,
 	641, 642, 573, -1,
 	642, 574, 573, -1,
 	642, 643, 574, -1,
 	643, 575, 574, -1,
 	643, 644, 575, -1,
 	644, 576, 575, -1,
 	644, 645, 576, -1,
 	645, 577, 576, -1,
 	645, 646, 577, -1,
 	646, 578, 577, -1,
 	646, 647, 578, -1,
 	647, 579, 578, -1,
 	647, 580, 579, -1,
 	647, 648, 580, -1,
 	648, 581, 580, -1,
 	648, 649, 581, -1,
 	649, 582, 581, -1,
 	649, 650, 582, -1,
 	650, 583, 582, -1,
 	650, 651, 583, -1,
 	651, 584, 583, -1,
 	651, 652, 584, -1,
 	652, 585, 584, -1,
 	652, 653, 585, -1,
 	653, 586, 585, -1,
 	653, 654, 586, -1,
 	654, 587, 586, -1,
 	654, 655, 587, -1,
 	655, 588, 587, -1,
 	655, 656, 588, -1,
 	656, 589, 588, -1,
 	656, 657, 589, -1,
 	657, 590, 589, -1,
 	657, 658, 590, -1,
 	658, 591, 590, -1,
 	658, 592, 591, -1,
 	658, 659, 592, -1,
 	659, 593, 592, -1,
 	659, 660, 593, -1,
 	660, 594, 593, -1,
 	660, 661, 594, -1,
 	661, 595, 594, -1,
 	661, 596, 595, -1,
 	596, 522, 595, -1,
 	662, 663, 596, -1,
 	663, 597, 596, -1,
 	663, 664, 597, -1,
 	664, 598, 597, -1,
 	664, 599, 598, -1,
 	664, 665, 599, -1,
 	665, 600, 599, -1,
 	665, 666, 600, -1,
 	666, 601, 600, -1,
 	666, 667, 601, -1,
 	667, 602, 601, -1,
 	667, 668, 602, -1,
 	668, 603, 602, -1,
 	668, 669, 603, -1,
 	669, 604, 603, -1,
 	669, 670, 604, -1,
 	670, 605, 604, -1,
 	670, 671, 605, -1,
 	671, 606, 605, -1,
 	671, 672, 606, -1,
 	672, 607, 606, -1,
 	672, 673, 607, -1,
 	673, 608, 607, -1,
 	673, 674, 608, -1,
 	674, 609, 608, -1,
 	674, 675, 609, -1,
 	675, 610, 609, -1,
 	675, 676, 610, -1,
 	676, 677, 610, -1,
 	677, 678, 610, -1,
 	678, 679, 610, -1,
 	679, 611, 610, -1,
 	679, 612, 611, -1,
 	679, 613, 612, -1,
 	679, 680, 613, -1,
 	680, 614, 613, -1,
 	680, 681, 614, -1,
 	681, 615, 614, -1,
 	681, 682, 615, -1,
 	682, 616, 615, -1,
 	682, 683, 616, -1,
 	683, 617, 616, -1,
 	683, 684, 617, -1,
 	684, 618, 617, -1,
 	684, 685, 618, -1,
 	685, 619, 618, -1,
 	685, 686, 619, -1,
 	686, 620, 619, -1,
 	686, 687, 620, -1,
 	687, 621, 620, -1,
 	687, 688, 621, -1,
 	688, 622, 621, -1,
 	688, 689, 622, -1,
 	689, 623, 622, -1,
 	689, 690, 623, -1,
 	690, 624, 623, -1,
 	690, 625, 624, -1,
 	690, 691, 625, -1,
 	691, 692, 625, -1,
 	692, 626, 625, -1,
 	692, 693, 626, -1,
 	693, 627, 626, -1,
 	693, 694, 627, -1,
 	694, 628, 627, -1,
 	694, 695, 628, -1,
 	695, 629, 628, -1,
 	695, 696, 629, -1,
 	696, 630, 629, -1,
 	696, 697, 630, -1,
 	697, 631, 630, -1,
 	697, 698, 631, -1,
 	698, 632, 631, -1,
 	698, 699, 632, -1,
 	699, 633, 632, -1,
 	699, 700, 633, -1,
 	700, 634, 633, -1,
 	700, 701, 634, -1,
 	701, 635, 634, -1,
 	701, 702, 635, -1,
 	702, 636, 635, -1,
 	702, 703, 636, -1,
 	703, 637, 636, -1,
 	703, 704, 637, -1,
 	704, 638, 637, -1,
 	704, 705, 638, -1,
 	705, 639, 638, -1,
 	705, 706, 639, -1,
 	706, 640, 639, -1,
 	706, 707, 640, -1,
 	707, 641, 640, -1,
 	707, 708, 641, -1,
 	708, 642, 641, -1,
 	708, 709, 642, -1,
 	709, 643, 642, -1,
 	709, 710, 643, -1,
 	710, 644, 643, -1,
 	710, 711, 644, -1,
 	711, 645, 644, -1,
 	711, 712, 645, -1,
 	712, 646, 645, -1,
 	712, 647, 646, -1,
 	712, 713, 647, -1,
 	713, 648, 647, -1,
 	713, 714, 648, -1,
 	714, 649, 648, -1,
 	714, 715, 649, -1,
 	715, 650, 649, -1,
 	715, 716, 650, -1,
 	716, 651, 650, -1,
 	716, 717, 651, -1,
 	717, 652, 651, -1,
 	717, 718, 652, -1,
 	718, 719, 652, -1,
 	719, 653, 652, -1,
 	719, 654, 653, -1,
 	719, 720, 654, -1,
 	720, 655, 654, -1,
 	720, 656, 655, -1,
 	720, 721, 656, -1,
 	721, 657, 656, -1,
 	721, 722, 657, -1,
 	722, 658, 657, -1,
 	722, 723, 658, -1,
 	723, 659, 658, -1,
 	723, 724, 659, -1,
 	724, 660, 659, -1,
 	724, 725, 660, -1,
 	725, 661, 660, -1,
 	725, 596, 661, -1,
 	725, 662, 596, -1,
 	726, 663, 662, -1,
 	726, 727, 663, -1,
 	727, 664, 663, -1,
 	727, 728, 664, -1,
 	728, 665, 664, -1,
 	728, 729, 665, -1,
 	729, 666, 665, -1,
 	729, 730, 666, -1,
 	730, 667, 666, -1,
 	730, 731, 667, -1,
 	731, 668, 667, -1,
 	731, 732, 668, -1,
 	732, 669, 668, -1,
 	732, 733, 669, -1,
 	733, 670, 669, -1,
 	733, 734, 670, -1,
 	734, 671, 670, -1,
 	734, 735, 671, -1,
 	735, 672, 671, -1,
 	735, 736, 672, -1,
 	736, 673, 672, -1,
 	736, 737, 673, -1,
 	737, 674, 673, -1,
 	737, 738, 674, -1,
 	738, 675, 674, -1,
 	738, 739, 675, -1,
 	739, 676, 675, -1,
 	739, 740, 676, -1,
 	740, 677, 676, -1,
 	740, 741, 677, -1,
 	741, 678, 677, -1,
 	741, 742, 678, -1,
 	742, 679, 678, -1,
 	742, 743, 679, -1,
 	743, 680, 679, -1,
 	743, 744, 680, -1,
 	744, 745, 680, -1,
 	745, 681, 680, -1,
 	745, 682, 681, -1,
 	745, 746, 682, -1,
 	746, 747, 682, -1,
 	747, 683, 682, -1,
 	747, 748, 683, -1,
 	748, 684, 683, -1,
 	748, 749, 684, -1,
 	749, 685, 684, -1,
 	749, 750, 685, -1,
 	750, 686, 685, -1,
 	750, 751, 686, -1,
 	751, 687, 686, -1,
 	751, 752, 687, -1,
 	752, 688, 687, -1,
 	752, 753, 688, -1,
 	753, 689, 688, -1,
 	753, 754, 689, -1,
 	754, 755, 689, -1,
 	755, 690, 689, -1,
 	755, 756, 690, -1,
 	756, 691, 690, -1,
 	756, 692, 691, -1,
 	756, 757, 692, -1,
 	757, 758, 692, -1,
 	758, 693, 692, -1,
 	758, 759, 693, -1,
 	759, 694, 693, -1,
 	759, 760, 694, -1,
 	760, 761, 694, -1,
 	761, 695, 694, -1,
 	761, 762, 695, -1,
 	762, 696, 695, -1,
 	762, 763, 696, -1,
 	763, 697, 696, -1,
 	763, 764, 697, -1,
 	764, 698, 697, -1,
 	764, 765, 698, -1,
 	765, 766, 698, -1,
 	766, 699, 698, -1,
 	766, 767, 699, -1,
 	767, 700, 699, -1,
 	767, 768, 700, -1,
 	768, 701, 700, -1,
 	768, 769, 701, -1,
 	769, 702, 701, -1,
 	769, 770, 702, -1,
 	770, 703, 702, -1,
 	770, 771, 703, -1,
 	771, 704, 703, -1,
 	771, 772, 704, -1,
 	772, 705, 704, -1,
 	772, 773, 705, -1,
 	773, 706, 705, -1,
 	773, 774, 706, -1,
 	774, 707, 706, -1,
 	774, 775, 707, -1,
 	775, 708, 707, -1,
 	775, 776, 708, -1,
 	776, 777, 708, -1,
 	777, 709, 708, -1,
 	777, 710, 709, -1,
 	777, 711, 710, -1,
 	777, 778, 711, -1,
 	778, 779, 711, -1,
 	779, 712, 711, -1,
 	779, 713, 712, -1,
 	779, 780, 713, -1,
 	780, 714, 713, -1,
 	780, 781, 714, -1,
 	781, 715, 714, -1,
 	781, 782, 715, -1,
 	782, 716, 715, -1,
 	782, 783, 716, -1,
 	783, 717, 716, -1,
 	783, 784, 717, -1,
 	784, 718, 717, -1,
 	784, 719, 718, -1,
 	784, 785, 719, -1,
 	785, 720, 719, -1,
 	785, 786, 720, -1,
 	786, 721, 720, -1,
 	786, 722, 721, -1,
 	786, 787, 722, -1,
 	787, 723, 722, -1,
 	787, 788, 723, -1,
 	788, 724, 723, -1,
 	788, 789, 724, -1,
 	789, 790, 724, -1,
 	790, 725, 724, -1,
 	790, 791, 725, -1,
 	791, 662, 725, -1,
 	791, 726, 662, -1,
 	792, 793, 726, -1,
 	793, 727, 726, -1,
 	793, 794, 727, -1,
 	794, 728, 727, -1,
 	794, 795, 728, -1,
 	795, 729, 728, -1,
 	795, 730, 729, -1,
 	795, 796, 730, -1,
 	796, 731, 730, -1,
 	796, 797, 731, -1,
 	797, 732, 731, -1,
 	797, 798, 732, -1,
 	798, 733, 732, -1,
 	798, 799, 733, -1,
 	799, 734, 733, -1,
 	799, 800, 734, -1,
 	800, 735, 734, -1,
 	800, 801, 735, -1,
 	801, 736, 735, -1,
 	801, 802, 736, -1,
 	802, 737, 736, -1,
 	802, 803, 737, -1,
 	803, 738, 737, -1,
 	803, 804, 738, -1,
 	804, 739, 738, -1,
 	804, 805, 739, -1,
 	805, 740, 739, -1,
 	805, 806, 740, -1,
 	806, 741, 740, -1,
 	806, 807, 741, -1,
 	807, 742, 741, -1,
 	807, 808, 742, -1,
 	808, 743, 742, -1,
 	808, 809, 743, -1,
 	809, 744, 743, -1,
 	809, 810, 744, -1,
 	810, 745, 744, -1,
 	810, 811, 745, -1,
 	811, 746, 745, -1,
 	811, 812, 746, -1,
 	812, 747, 746, -1,
 	812, 748, 747, -1,
 	812, 813, 748, -1,
 	813, 749, 748, -1,
 	813, 814, 749, -1,
 	814, 750, 749, -1,
 	814, 815, 750, -1,
 	815, 751, 750, -1,
 	815, 816, 751, -1,
 	816, 752, 751, -1,
 	816, 817, 752, -1,
 	817, 753, 752, -1,
 	817, 818, 753, -1,
 	818, 754, 753, -1,
 	818, 819, 754, -1,
 	819, 755, 754, -1,
 	819, 820, 755, -1,
 	820, 756, 755, -1,
 	820, 821, 756, -1,
 	821, 757, 756, -1,
 	821, 822, 757, -1,
 	822, 758, 757, -1,
 	822, 823, 758, -1,
 	823, 759, 758, -1,
 	823, 824, 759, -1,
 	824, 760, 759, -1,
 	824, 825, 760, -1,
 	825, 761, 760, -1,
 	825, 826, 761, -1,
 	826, 762, 761, -1,
 	826, 827, 762, -1,
 	827, 763, 762, -1,
 	827, 828, 763, -1,
 	828, 764, 763, -1,
 	828, 829, 764, -1,
 	829, 765, 764, -1,
 	829, 830, 765, -1,
 	830, 766, 765, -1,
 	830, 831, 766, -1,
 	831, 767, 766, -1,
 	831, 832, 767, -1,
 	832, 768, 767, -1,
 	832, 833, 768, -1,
 	833, 769, 768, -1,
 	833, 834, 769, -1,
 	834, 770, 769, -1,
 	834, 835, 770, -1,
 	835, 771, 770, -1,
 	835, 836, 771, -1,
 	836, 772, 771, -1,
 	836, 837, 772, -1,
 	837, 773, 772, -1,
 	837, 838, 773, -1,
 	838, 774, 773, -1,
 	838, 839, 774, -1,
 	839, 775, 774, -1,
 	839, 840, 775, -1,
 	840, 776, 775, -1,
 	840, 841, 776, -1,
 	841, 777, 776, -1,
 	841, 842, 777, -1,
 	842, 778, 777, -1,
 	842, 843, 778, -1,
 	843, 779, 778, -1,
 	843, 844, 779, -1,
 	844, 780, 779, -1,
 	844, 845, 780, -1,
 	845, 781, 780, -1,
 	845, 846, 781, -1,
 	846, 782, 781, -1,
 	846, 847, 782, -1,
 	847, 783, 782, -1,
 	847, 848, 783, -1,
 	848, 784, 783, -1,
 	848, 785, 784, -1,
 	848, 849, 785, -1,
 	849, 786, 785, -1,
 	849, 850, 786, -1,
 	850, 787, 786, -1,
 	850, 851, 787, -1,
 	851, 788, 787, -1,
 	851, 852, 788, -1,
 	852, 789, 788, -1,
 	852, 853, 789, -1,
 	853, 790, 789, -1,
 	853, 854, 790, -1,
 	854, 791, 790, -1,
 	854, 792, 791, -1,
 	792, 726, 791, -1,
 	855, 856, 792, -1,
 	856, 793, 792, -1,
 	856, 857, 793, -1,
 	857, 794, 793, -1,
 	857, 858, 794, -1,
 	858, 795, 794, -1,
 	858, 859, 795, -1,
 	859, 796, 795, -1,
 	859, 860, 796, -1,
 	860, 797, 796, -1,
 	860, 861, 797, -1,
 	861, 798, 797, -1,
 	861, 862, 798, -1,
 	862, 799, 798, -1,
 	862, 863, 799, -1,
 	863, 800, 799, -1,
 	863, 864, 800, -1,
 	864, 801, 800, -1,
 	864, 865, 801, -1,
 	865, 802, 801, -1,
 	865, 866, 802, -1,
 	866, 803, 802, -1,
 	866, 867, 803, -1,
 	867, 804, 803, -1,
 	867, 868, 804, -1,
 	868, 805, 804, -1,
 	868, 869, 805, -1,
 	869, 806, 805, -1,
 	869, 870, 806, -1,
 	870, 807, 806, -1,
 	870, 871, 807, -1,
 	871, 808, 807, -1,
 	871, 872, 808, -1,
 	872, 809, 808, -1,
 	872, 873, 809, -1,
 	873, 810, 809, -1,
 	873, 874, 810, -1,
 	874, 811, 810, -1,
 	874, 875, 811, -1,
 	875, 812, 811, -1,
 	875, 876, 812, -1,
 	876, 813, 812, -1,
 	876, 877, 813, -1,
 	877, 814, 813, -1,
 	877, 878, 814, -1,
 	878, 815, 814, -1,
 	878, 879, 815, -1,
 	879, 816, 815, -1,
 	879, 880, 816, -1,
 	880, 817, 816, -1,
 	880, 881, 817, -1,
 	881, 818, 817, -1,
 	881, 882, 818, -1,
 	882, 819, 818, -1,
 	882, 883, 819, -1,
 	883, 820, 819, -1,
 	883, 884, 820, -1,
 	884, 821, 820, -1,
 	884, 885, 821, -1,
 	885, 822, 821, -1,
 	885, 886, 822, -1,
 	886, 823, 822, -1,
 	886, 887, 823, -1,
 	887, 888, 823, -1,
 	888, 824, 823, -1,
 	888, 889, 824, -1,
 	889, 825, 824, -1,
 	889, 890, 825, -1,
 	890, 826, 825, -1,
 	890, 891, 826, -1,
 	891, 827, 826, -1,
 	891, 892, 827, -1,
 	892, 828, 827, -1,
 	892, 893, 828, -1,
 	893, 829, 828, -1,
 	893, 894, 829, -1,
 	894, 830, 829, -1,
 	894, 895, 830, -1,
 	895, 831, 830, -1,
 	895, 896, 831, -1,
 	896, 832, 831, -1,
 	896, 897, 832, -1,
 	897, 833, 832, -1,
 	897, 898, 833, -1,
 	898, 834, 833, -1,
 	898, 899, 834, -1,
 	899, 835, 834, -1,
 	899, 900, 835, -1,
 	900, 836, 835, -1,
 	900, 901, 836, -1,
 	901, 837, 836, -1,
 	901, 902, 837, -1,
 	902, 838, 837, -1,
 	902, 903, 838, -1,
 	903, 839, 838, -1,
 	903, 904, 839, -1,
 	904, 840, 839, -1,
 	904, 905, 840, -1,
 	905, 841, 840, -1,
 	905, 906, 841, -1,
 	906, 842, 841, -1,
 	906, 907, 842, -1,
 	907, 843, 842, -1,
 	907, 908, 843, -1,
 	908, 844, 843, -1,
 	908, 909, 844, -1,
 	909, 845, 844, -1,
 	909, 910, 845, -1,
 	910, 846, 845, -1,
 	910, 911, 846, -1,
 	911, 847, 846, -1,
 	911, 912, 847, -1,
 	912, 848, 847, -1,
 	912, 913, 848, -1,
 	913, 849, 848, -1,
 	913, 914, 849, -1,
 	914, 850, 849, -1,
 	914, 915, 850, -1,
 	915, 851, 850, -1,
 	915, 916, 851, -1,
 	916, 852, 851, -1,
 	916, 917, 852, -1,
 	917, 853, 852, -1,
 	917, 918, 853, -1,
 	918, 854, 853, -1,
 	918, 855, 854, -1,
 	855, 792, 854, -1,
 	919, 856, 855, -1,
 	919, 920, 856, -1,
 	920, 857, 856, -1,
 	920, 921, 857, -1,
 	921, 858, 857, -1,
 	921, 922, 858, -1,
 	922, 859, 858, -1,
 	922, 923, 859, -1,
 	923, 860, 859, -1,
 	923, 924, 860, -1,
 	924, 861, 860, -1,
 	924, 925, 861, -1,
 	925, 862, 861, -1,
 	925, 926, 862, -1,
 	926, 863, 862, -1,
 	926, 927, 863, -1,
 	927, 864, 863, -1,
 	927, 928, 864, -1,
 	928, 865, 864, -1,
 	928, 929, 865, -1,
 	929, 866, 865, -1,
 	929, 930, 866, -1,
 	930, 867, 866, -1,
 	930, 931, 867, -1,
 	931, 868, 867, -1,
 	931, 932, 868, -1,
 	932, 869, 868, -1,
 	932, 933, 869, -1,
 	933, 870, 869, -1,
 	933, 934, 870, -1,
 	934, 871, 870, -1,
 	934, 935, 871, -1,
 	935, 872, 871, -1,
 	935, 936, 872, -1,
 	936, 873, 872, -1,
 	936, 937, 873, -1,
 	937, 874, 873, -1,
 	937, 938, 874, -1,
 	938, 875, 874, -1,
 	938, 939, 875, -1,
 	939, 876, 875, -1,
 	939, 940, 876, -1,
 	940, 877, 876, -1,
 	940, 941, 877, -1,
 	941, 878, 877, -1,
 	941, 942, 878, -1,
 	942, 943, 878, -1,
 	943, 879, 878, -1,
 	943, 880, 879, -1,
 	943, 944, 880, -1,
 	944, 881, 880, -1,
 	944, 945, 881, -1,
 	945, 882, 881, -1,
 	945, 946, 882, -1,
 	946, 947, 882, -1,
 	947, 883, 882, -1,
 	947, 948, 883, -1,
 	948, 884, 883, -1,
 	948, 949, 884, -1,
 	949, 885, 884, -1,
 	949, 950, 885, -1,
 	950, 886, 885, -1,
 	950, 951, 886, -1,
 	951, 887, 886, -1,
 	951, 888, 887, -1,
 	951, 952, 888, -1,
 	952, 889, 888, -1,
 	952, 953, 889, -1,
 	953, 890, 889, -1,
 	953, 954, 890, -1,
 	954, 891, 890, -1,
 	954, 955, 891, -1,
 	955, 892, 891, -1,
 	955, 956, 892, -1,
 	956, 893, 892, -1,
 	956, 957, 893, -1,
 	957, 894, 893, -1,
 	957, 958, 894, -1,
 	958, 895, 894, -1,
 	958, 959, 895, -1,
 	959, 896, 895, -1,
 	959, 960, 896, -1,
 	960, 897, 896, -1,
 	960, 961, 897, -1,
 	961, 898, 897, -1,
 	961, 962, 898, -1,
 	962, 899, 898, -1,
 	962, 963, 899, -1,
 	963, 900, 899, -1,
 	963, 964, 900, -1,
 	964, 901, 900, -1,
 	964, 965, 901, -1,
 	965, 902, 901, -1,
 	965, 966, 902, -1,
 	966, 903, 902, -1,
 	966, 967, 903, -1,
 	967, 904, 903, -1,
 	967, 968, 904, -1,
 	968, 905, 904, -1,
 	968, 969, 905, -1,
 	969, 906, 905, -1,
 	969, 970, 906, -1,
 	970, 907, 906, -1,
 	970, 971, 907, -1,
 	971, 908, 907, -1,
 	971, 972, 908, -1,
 	972, 909, 908, -1,
 	972, 973, 909, -1,
 	973, 910, 909, -1,
 	973, 974, 910, -1,
 	974, 911, 910, -1,
 	974, 975, 911, -1,
 	975, 912, 911, -1,
 	975, 976, 912, -1,
 	976, 913, 912, -1,
 	976, 914, 913, -1,
 	976, 977, 914, -1,
 	977, 915, 914, -1,
 	977, 978, 915, -1,
 	978, 916, 915, -1,
 	978, 979, 916, -1,
 	979, 917, 916, -1,
 	979, 980, 917, -1,
 	980, 918, 917, -1,
 	980, 981, 918, -1,
 	981, 855, 918, -1,
 	981, 919, 855, -1,
 	982, 920, 919, -1,
 	982, 983, 920, -1,
 	983, 921, 920, -1,
 	983, 984, 921, -1,
 	984, 922, 921, -1,
 	984, 985, 922, -1,
 	985, 923, 922, -1,
 	985, 986, 923, -1,
 	986, 924, 923, -1,
 	986, 987, 924, -1,
 	987, 925, 924, -1,
 	987, 988, 925, -1,
 	988, 926, 925, -1,
 	988, 989, 926, -1,
 	989, 927, 926, -1,
 	989, 990, 927, -1,
 	990, 928, 927, -1,
 	990, 991, 928, -1,
 	991, 929, 928, -1,
 	991, 992, 929, -1,
 	992, 930, 929, -1,
 	992, 993, 930, -1,
 	993, 931, 930, -1,
 	993, 994, 931, -1,
 	994, 932, 931, -1,
 	994, 995, 932, -1,
 	995, 933, 932, -1,
 	995, 996, 933, -1,
 	996, 934, 933, -1,
 	996, 997, 934, -1,
 	997, 935, 934, -1,
 	997, 998, 935, -1,
 	998, 936, 935, -1,
 	998, 999, 936, -1,
 	999, 937, 936, -1,
 	999, 1000, 937, -1,
 	1000, 938, 937, -1,
 	1000, 1001, 938, -1,
 	1001, 939, 938, -1,
 	1001, 1002, 939, -1,
 	1002, 940, 939, -1,
 	1002, 1003, 940, -1,
 	1003, 941, 940, -1,
 	1003, 1004, 941, -1,
 	1004, 942, 941, -1,
 	1004, 1005, 942, -1,
 	1005, 943, 942, -1,
 	1005, 1006, 943, -1,
 	1006, 944, 943, -1,
 	1006, 1007, 944, -1,
 	1007, 945, 944, -1,
 	1007, 1008, 945, -1,
 	1008, 946, 945, -1,
 	1008, 1009, 946, -1,
 	1009, 947, 946, -1,
 	1009, 1010, 947, -1,
 	1010, 948, 947, -1,
 	1010, 1011, 948, -1,
 	1011, 949, 948, -1,
 	1011, 1012, 949, -1,
 	1012, 950, 949, -1,
 	1012, 1013, 950, -1,
 	1013, 951, 950, -1,
 	1013, 1014, 951, -1,
 	1014, 952, 951, -1,
 	1014, 1015, 952, -1,
 	1015, 1016, 952, -1,
 	1016, 953, 952, -1,
 	1016, 1017, 953, -1,
 	1017, 954, 953, -1,
 	1017, 1018, 954, -1,
 	1018, 955, 954, -1,
 	1018, 956, 955, -1,
 	1018, 1019, 956, -1,
 	1019, 957, 956, -1,
 	1019, 1020, 957, -1,
 	1020, 958, 957, -1,
 	1020, 1021, 958, -1,
 	1021, 959, 958, -1,
 	1021, 1022, 959, -1,
 	1022, 960, 959, -1,
 	1022, 1023, 960, -1,
 	1023, 961, 960, -1,
 	1023, 1024, 961, -1,
 	1024, 962, 961, -1,
 	1024, 1025, 962, -1,
 	1025, 963, 962, -1,
 	1025, 1026, 963, -1,
 	1026, 964, 963, -1,
 	1026, 1027, 964, -1,
 	1027, 965, 964, -1,
 	1027, 1028, 965, -1,
 	1028, 966, 965, -1,
 	1028, 1029, 966, -1,
 	1029, 967, 966, -1,
 	1029, 1030, 967, -1,
 	1030, 968, 967, -1,
 	1030, 1031, 968, -1,
 	1031, 969, 968, -1,
 	1031, 1032, 969, -1,
 	1032, 970, 969, -1,
 	1032, 1033, 970, -1,
 	1033, 971, 970, -1,
 	1033, 1034, 971, -1,
 	1034, 972, 971, -1,
 	1034, 1035, 972, -1,
 	1035, 973, 972, -1,
 	1035, 1036, 973, -1,
 	1036, 974, 973, -1,
 	1036, 1037, 974, -1,
 	1037, 975, 974, -1,
 	1037, 1038, 975, -1,
 	1038, 976, 975, -1,
 	1038, 1039, 976, -1,
 	1039, 977, 976, -1,
 	1039, 1040, 977, -1,
 	1040, 978, 977, -1,
 	1040, 1041, 978, -1,
 	1041, 979, 978, -1,
 	1041, 1042, 979, -1,
 	1042, 980, 979, -1,
 	1042, 1043, 980, -1,
 	1043, 981, 980, -1,
 	1043, 1044, 981, -1,
 	1044, 919, 981, -1,
 	1044, 982, 919, -1,
 	1045, 1046, 982, -1,
 	1046, 983, 982, -1,
 	1046, 984, 983, -1,
 	1046, 1047, 984, -1,
 	1047, 985, 984, -1,
 	1047, 1048, 985, -1,
 	1048, 986, 985, -1,
 	1048, 1049, 986, -1,
 	1049, 987, 986, -1,
 	1049, 1050, 987, -1,
 	1050, 988, 987, -1,
 	1050, 1051, 988, -1,
 	1051, 989, 988, -1,
 	1051, 1052, 989, -1,
 	1052, 990, 989, -1,
 	1052, 1053, 990, -1,
 	1053, 991, 990, -1,
 	1053, 1054, 991, -1,
 	1054, 992, 991, -1,
 	1054, 1055, 992, -1,
 	1055, 993, 992, -1,
 	1055, 1056, 993, -1,
 	1056, 994, 993, -1,
 	1056, 1057, 994, -1,
 	1057, 995, 994, -1,
 	1057, 1058, 995, -1,
 	1058, 996, 995, -1,
 	1058, 1059, 996, -1,
 	1059, 997, 996, -1,
 	1059, 1060, 997, -1,
 	1060, 998, 997, -1,
 	1060, 1061, 998, -1,
 	1061, 999, 998, -1,
 	1061, 1062, 999, -1,
 	1062, 1000, 999, -1,
 	1062, 1063, 1000, -1,
 	1063, 1001, 1000, -1,
 	1063, 1064, 1001, -1,
 	1064, 1002, 1001, -1,
 	1064, 1065, 1002, -1,
 	1065, 1003, 1002, -1,
 	1065, 1066, 1003, -1,
 	1066, 1004, 1003, -1,
 	1066, 1067, 1004, -1,
 	1067, 1005, 1004, -1,
 	1067, 1068, 1005, -1,
 	1068, 1006, 1005, -1,
 	1068, 1069, 1006, -1,
 	1069, 1007, 1006, -1,
 	1069, 1070, 1007, -1,
 	1070, 1008, 1007, -1,
 	1070, 1071, 1008, -1,
 	1071, 1009, 1008, -1,
 	1071, 1072, 1009, -1,
 	1072, 1010, 1009, -1,
 	1072, 1073, 1010, -1,
 	1073, 1011, 1010, -1,
 	1073, 1074, 1011, -1,
 	1074, 1012, 1011, -1,
 	1074, 1075, 1012, -1,
 	1075, 1013, 1012, -1,
 	1075, 1076, 1013, -1,
 	1076, 1014, 1013, -1,
 	1076, 1015, 1014, -1,
 	1076, 1077, 1015, -1,
 	1077, 1016, 1015, -1,
 	1077, 1078, 1016, -1,
 	1078, 1079, 1016, -1,
 	1079, 1017, 1016, -1,
 	1079, 1080, 1017, -1,
 	1080, 1018, 1017, -1,
 	1080, 1019, 1018, -1,
 	1080, 1081, 1019, -1,
 	1081, 1020, 1019, -1,
 	1081, 1082, 1020, -1,
 	1082, 1021, 1020, -1,
 	1082, 1083, 1021, -1,
 	1083, 1022, 1021, -1,
 	1083, 1084, 1022, -1,
 	1084, 1085, 1022, -1,
 	1085, 1023, 1022, -1,
 	1085, 1086, 1023, -1,
 	1086, 1024, 1023, -1,
 	1086, 1087, 1024, -1,
 	1087, 1025, 1024, -1,
 	1087, 1088, 1025, -1,
 	1088, 1026, 1025, -1,
 	1088, 1089, 1026, -1,
 	1089, 1027, 1026, -1,
 	1089, 1090, 1027, -1,
 	1090, 1028, 1027, -1,
 	1090, 1091, 1028, -1,
 	1091, 1029, 1028, -1,
 	1091, 1092, 1029, -1,
 	1092, 1030, 1029, -1,
 	1092, 1093, 1030, -1,
 	1093, 1031, 1030, -1,
 	1093, 1094, 1031, -1,
 	1094, 1032, 1031, -1,
 	1094, 1095, 1032, -1,
 	1095, 1033, 1032, -1,
 	1095, 1096, 1033, -1,
 	1096, 1034, 1033, -1,
 	1096, 1097, 1034, -1,
 	1097, 1035, 1034, -1,
 	1097, 1098, 1035, -1,
 	1098, 1036, 1035, -1,
 	1098, 1099, 1036, -1,
 	1099, 1037, 1036, -1,
 	1099, 1100, 1037, -1,
 	1100, 1038, 1037, -1,
 	1100, 1101, 1038, -1,
 	1101, 1039, 1038, -1,
 	1101, 1102, 1039, -1,
 	1102, 1040, 1039, -1,
 	1102, 1103, 1040, -1,
 	1103, 1041, 1040, -1,
 	1103, 1104, 1041, -1,
 	1104, 1042, 1041, -1,
 	1104, 1105, 1042, -1,
 	1105, 1043, 1042, -1,
 	1105, 1106, 1043, -1,
 	1106, 1044, 1043, -1,
 	1106, 1045, 1044, -1,
 	1045, 982, 1044, -1,
 	1107, 1046, 1045, -1,
 	1107, 1108, 1046, -1,
 	1108, 1047, 1046, -1,
 	1108, 1109, 1047, -1,
 	1109, 1048, 1047, -1,
 	1109, 1110, 1048, -1,
 	1110, 1049, 1048, -1,
 	1110, 1111, 1049, -1,
 	1111, 1050, 1049, -1,
 	1111, 1112, 1050, -1,
 	1112, 1051, 1050, -1,
 	1112, 1113, 1051, -1,
 	1113, 1052, 1051, -1,
 	1113, 1114, 1052, -1,
 	1114, 1053, 1052, -1,
 	1114, 1115, 1053, -1,
 	1115, 1054, 1053, -1,
 	1115, 1116, 1054, -1,
 	1116, 1055, 1054, -1,
 	1116, 1117, 1055, -1,
 	1117, 1056, 1055, -1,
 	1117, 1118, 1056, -1,
 	1118, 1057, 1056, -1,
 	1118, 1119, 1057, -1,
 	1119, 1058, 1057, -1,
 	1119, 1120, 1058, -1,
 	1120, 1059, 1058, -1,
 	1120, 1121, 1059, -1,
 	1121, 1060, 1059, -1,
 	1121, 1122, 1060, -1,
 	1122, 1061, 1060, -1,
 	1122, 1123, 1061, -1,
 	1123, 1062, 1061, -1,
 	1123, 1124, 1062, -1,
 	1124, 1063, 1062, -1,
 	1124, 1125, 1063, -1,
 	1125, 1064, 1063, -1,
 	1125, 1126, 1064, -1,
 	1126, 1065, 1064, -1,
 	1126, 1127, 1065, -1,
 	1127, 1066, 1065, -1,
 	1127, 1128, 1066, -1,
 	1128, 1067, 1066, -1,
 	1128, 1129, 1067, -1,
 	1129, 1068, 1067, -1,
 	1129, 1130, 1068, -1,
 	1130, 1069, 1068, -1,
 	1130, 1131, 1069, -1,
 	1131, 1070, 1069, -1,
 	1131, 1132, 1070, -1,
 	1132, 1071, 1070, -1,
 	1132, 1133, 1071, -1,
 	1133, 1072, 1071, -1,
 	1133, 1134, 1072, -1,
 	1134, 1073, 1072, -1,
 	1134, 1135, 1073, -1,
 	1135, 1074, 1073, -1,
 	1135, 1136, 1074, -1,
 	1136, 1075, 1074, -1,
 	1136, 1137, 1075, -1,
 	1137, 1076, 1075, -1,
 	1137, 1138, 1076, -1,
 	1138, 1077, 1076, -1,
 	1138, 1139, 1077, -1,
 	1139, 1078, 1077, -1,
 	1139, 1140, 1078, -1,
 	1140, 1079, 1078, -1,
 	1140, 1141, 1079, -1,
 	1141, 1080, 1079, -1,
 	1141, 1142, 1080, -1,
 	1142, 1081, 1080, -1,
 	1142, 1143, 1081, -1,
 	1143, 1082, 1081, -1,
 	1143, 1144, 1082, -1,
 	1144, 1083, 1082, -1,
 	1144, 1145, 1083, -1,
 	1145, 1084, 1083, -1,
 	1145, 1146, 1084, -1,
 	1146, 1085, 1084, -1,
 	1146, 1147, 1085, -1,
 	1147, 1086, 1085, -1,
 	1147, 1148, 1086, -1,
 	1148, 1087, 1086, -1,
 	1148, 1149, 1087, -1,
 	1149, 1088, 1087, -1,
 	1149, 1150, 1088, -1,
 	1150, 1089, 1088, -1,
 	1150, 1151, 1089, -1,
 	1151, 1090, 1089, -1,
 	1151, 1152, 1090, -1,
 	1152, 1091, 1090, -1,
 	1152, 1153, 1091, -1,
 	1153, 1092, 1091, -1,
 	1153, 1154, 1092, -1,
 	1154, 1093, 1092, -1,
 	1154, 1155, 1093, -1,
 	1155, 1094, 1093, -1,
 	1155, 1156, 1094, -1,
 	1156, 1095, 1094, -1,
 	1156, 1157, 1095, -1,
 	1157, 1096, 1095, -1,
 	1157, 1158, 1096, -1,
 	1158, 1097, 1096, -1,
 	1158, 1159, 1097, -1,
 	1159, 1098, 1097, -1,
 	1159, 1160, 1098, -1,
 	1160, 1099, 1098, -1,
 	1160, 1161, 1099, -1,
 	1161, 1100, 1099, -1,
 	1161, 1162, 1100, -1,
 	1162, 1101, 1100, -1,
 	1162, 1163, 1101, -1,
 	1163, 1102, 1101, -1,
 	1163, 1164, 1102, -1,
 	1164, 1103, 1102, -1,
 	1164, 1165, 1103, -1,
 	1165, 1104, 1103, -1,
 	1165, 1166, 1104, -1,
 	1166, 1105, 1104, -1,
 	1166, 1167, 1105, -1,
 	1167, 1106, 1105, -1,
 	1167, 1168, 1106, -1,
 	1168, 1045, 1106, -1,
 	1168, 1107, 1045, -1,
 	1169, 1108, 1107, -1,
 	1169, 1170, 1108, -1,
 	1170, 1109, 1108, -1,
 	1170, 1171, 1109, -1,
 	1171, 1110, 1109, -1,
 	1171, 1172, 1110, -1,
 	1172, 1111, 1110, -1,
 	1172, 1173, 1111, -1,
 	1173, 1112, 1111, -1,
 	1173, 1174, 1112, -1,
 	1174, 1113, 1112, -1,
 	1174, 1175, 1113, -1,
 	1175, 1114, 1113, -1,
 	1175, 1176, 1114, -1,
 	1176, 1115, 1114, -1,
 	1176, 1177, 1115, -1,
 	1177, 1116, 1115, -1,
 	1177, 1178, 1116, -1,
 	1178, 1117, 1116, -1,
 	1178, 1179, 1117, -1,
 	1179, 1118, 1117, -1,
 	1179, 1180, 1118, -1,
 	1180, 1119, 1118, -1,
 	1180, 1181, 1119, -1,
 	1181, 1120, 1119, -1,
 	1181, 1182, 1120, -1,
 	1182, 1121, 1120, -1,
 	1182, 1183, 1121, -1,
 	1183, 1122, 1121, -1,
 	1183, 1184, 1122, -1,
 	1184, 1123, 1122, -1,
 	1184, 1185, 1123, -1,
 	1185, 1124, 1123, -1,
 	1185, 1186, 1124, -1,
 	1186, 1125, 1124, -1,
 	1186, 1187, 1125, -1,
 	1187, 1126, 1125, -1,
 	1187, 1188, 1126, -1,
 	1188, 1127, 1126, -1,
 	1188, 1189, 1127, -1,
 	1189, 1128, 1127, -1,
 	1189, 1190, 1128, -1,
 	1190, 1129, 1128, -1,
 	1190, 1191, 1129, -1,
 	1191, 1130, 1129, -1,
 	1191, 1192, 1130, -1,
 	1192, 1131, 1130, -1,
 	1192, 1193, 1131, -1,
 	1193, 1132, 1131, -1,
 	1193, 1194, 1132, -1,
 	1194, 1133, 1132, -1,
 	1194, 1195, 1133, -1,
 	1195, 1134, 1133, -1,
 	1195, 1196, 1134, -1,
 	1196, 1135, 1134, -1,
 	1196, 1197, 1135, -1,
 	1197, 1136, 1135, -1,
 	1197, 1198, 1136, -1,
 	1198, 1137, 1136, -1,
 	1198, 1199, 1137, -1,
 	1199, 1138, 1137, -1,
 	1199, 1200, 1138, -1,
 	1200, 1139, 1138, -1,
 	1200, 1201, 1139, -1,
 	1201, 1140, 1139, -1,
 	1201, 1202, 1140, -1,
 	1202, 1141, 1140, -1,
 	1202, 1203, 1141, -1,
 	1203, 1142, 1141, -1,
 	1203, 1204, 1142, -1,
 	1204, 1143, 1142, -1,
 	1204, 1205, 1143, -1,
 	1205, 1144, 1143, -1,
 	1205, 1206, 1144, -1,
 	1206, 1145, 1144, -1,
 	1206, 1207, 1145, -1,
 	1207, 1146, 1145, -1,
 	1207, 1208, 1146, -1,
 	1208, 1147, 1146, -1,
 	1208, 1209, 1147, -1,
 	1209, 1148, 1147, -1,
 	1209, 1210, 1148, -1,
 	1210, 1149, 1148, -1,
 	1210, 1211, 1149, -1,
 	1211, 1150, 1149, -1,
 	1211, 1212, 1150, -1,
 	1212, 1151, 1150, -1,
 	1212, 1213, 1151, -1,
 	1213, 1152, 1151, -1,
 	1213, 1214, 1152, -1,
 	1214, 1153, 1152, -1,
 	1214, 1215, 1153, -1,
 	1215, 1154, 1153, -1,
 	1215, 1216, 1154, -1,
 	1216, 1155, 1154, -1,
 	1216, 1217, 1155, -1,
 	1217, 1156, 1155, -1,
 	1217, 1218, 1156, -1,
 	1218, 1157, 1156, -1,
 	1218, 1219, 1157, -1,
 	1219, 1158, 1157, -1,
 	1219, 1220, 1158, -1,
 	1220, 1159, 1158, -1,
 	1220, 1221, 1159, -1,
 	1221, 1160, 1159, -1,
 	1221, 1222, 1160, -1,
 	1222, 1223, 1160, -1,
 	1223, 1161, 1160, -1,
 	1223, 1162, 1161, -1,
 	1223, 1224, 1162, -1,
 	1224, 1163, 1162, -1,
 	1224, 1225, 1163, -1,
 	1225, 1164, 1163, -1,
 	1225, 1226, 1164, -1,
 	1226, 1165, 1164, -1,
 	1226, 1227, 1165, -1,
 	1227, 1166, 1165, -1,
 	1227, 1228, 1166, -1,
 	1228, 1167, 1166, -1,
 	1228, 1229, 1167, -1,
 	1229, 1168, 1167, -1,
 	1229, 1230, 1168, -1,
 	1230, 1107, 1168, -1,
 	1230, 1169, 1107, -1,
 	1231, 1232, 1169, -1,
 	1232, 1170, 1169, -1,
 	1232, 1233, 1170, -1,
 	1233, 1171, 1170, -1,
 	1233, 1234, 1171, -1,
 	1234, 1172, 1171, -1,
 	1234, 1235, 1172, -1,
 	1235, 1173, 1172, -1,
 	1235, 1236, 1173, -1,
 	1236, 1174, 1173, -1,
 	1236, 1237, 1174, -1,
 	1237, 1175, 1174, -1,
 	1237, 1238, 1175, -1,
 	1238, 1176, 1175, -1,
 	1238, 1239, 1176, -1,
 	1239, 1177, 1176, -1,
 	1239, 1240, 1177, -1,
 	1240, 1178, 1177, -1,
 	1240, 1241, 1178, -1,
 	1241, 1179, 1178, -1,
 	1241, 1242, 1179, -1,
 	1242, 1180, 1179, -1,
 	1242, 1243, 1180, -1,
 	1243, 1181, 1180, -1,
 	1243, 1244, 1181, -1,
 	1244, 1182, 1181, -1,
 	1244, 1245, 1182, -1,
 	1245, 1183, 1182, -1,
 	1245, 1246, 1183, -1,
 	1246, 1184, 1183, -1,
 	1246, 1247, 1184, -1,
 	1247, 1185, 1184, -1,
 	1247, 1248, 1185, -1,
 	1248, 1186, 1185, -1,
 	1248, 1249, 1186, -1,
 	1249, 1187, 1186, -1,
 	1249, 1250, 1187, -1,
 	1250, 1188, 1187, -1,
 	1250, 1251, 1188, -1,
 	1251, 1189, 1188, -1,
 	1251, 1252, 1189, -1,
 	1252, 1190, 1189, -1,
 	1252, 1253, 1190, -1,
 	1253, 1191, 1190, -1,
 	1253, 1254, 1191, -1,
 	1254, 1192, 1191, -1,
 	1254, 1255, 1192, -1,
 	1255, 1193, 1192, -1,
 	1255, 1256, 1193, -1,
 	1256, 1194, 1193, -1,
 	1256, 1257, 1194, -1,
 	1257, 1195, 1194, -1,
 	1257, 1258, 1195, -1,
 	1258, 1196, 1195, -1,
 	1258, 1259, 1196, -1,
 	1259, 1197, 1196, -1,
 	1259, 1260, 1197, -1,
 	1260, 1198, 1197, -1,
 	1260, 1261, 1198, -1,
 	1261, 1199, 1198, -1,
 	1261, 1262, 1199, -1,
 	1262, 1200, 1199, -1,
 	1262, 1263, 1200, -1,
 	1263, 1201, 1200, -1,
 	1263, 1202, 1201, -1,
 	1263, 1264, 1202, -1,
 	1264, 1203, 1202, -1,
 	1264, 1265, 1203, -1,
 	1265, 1204, 1203, -1,
 	1265, 1266, 1204, -1,
 	1266, 1205, 1204, -1,
 	1266, 1267, 1205, -1,
 	1267, 1206, 1205, -1,
 	1267, 1268, 1206, -1,
 	1268, 1269, 1206, -1,
 	1269, 1207, 1206, -1,
 	1269, 1270, 1207, -1,
 	1270, 1208, 1207, -1,
 	1270, 1271, 1208, -1,
 	1271, 1209, 1208, -1,
 	1271, 1272, 1209, -1,
 	1272, 1210, 1209, -1,
 	1272, 1273, 1210, -1,
 	1273, 1211, 1210, -1,
 	1273, 1274, 1211, -1,
 	1274, 1212, 1211, -1,
 	1274, 1275, 1212, -1,
 	1275, 1213, 1212, -1,
 	1275, 1276, 1213, -1,
 	1276, 1214, 1213, -1,
 	1276, 1277, 1214, -1,
 	1277, 1215, 1214, -1,
 	1277, 1278, 1215, -1,
 	1278, 1216, 1215, -1,
 	1278, 1279, 1216, -1,
 	1279, 1217, 1216, -1,
 	1279, 1280, 1217, -1,
 	1280, 1218, 1217, -1,
 	1280, 1281, 1218, -1,
 	1281, 1219, 1218, -1,
 	1281, 1282, 1219, -1,
 	1282, 1220, 1219, -1,
 	1282, 1283, 1220, -1,
 	1283, 1221, 1220, -1,
 	1283, 1284, 1221, -1,
 	1284, 1222, 1221, -1,
 	1284, 1285, 1222, -1,
 	1285, 1223, 1222, -1,
 	1285, 1286, 1223, -1,
 	1286, 1224, 1223, -1,
 	1286, 1287, 1224, -1,
 	1287, 1225, 1224, -1,
 	1287, 1288, 1225, -1,
 	1288, 1226, 1225, -1,
 	1288, 1289, 1226, -1,
 	1289, 1227, 1226, -1,
 	1289, 1290, 1227, -1,
 	1290, 1228, 1227, -1,
 	1290, 1291, 1228, -1,
 	1291, 1229, 1228, -1,
 	1291, 1292, 1229, -1,
 	1292, 1230, 1229, -1,
 	1292, 1231, 1230, -1,
 	1231, 1169, 1230, -1,
 	1293, 1232, 1231, -1,
 	1293, 1294, 1232, -1,
 	1294, 1233, 1232, -1,
 	1294, 1295, 1233, -1,
 	1295, 1234, 1233, -1,
 	1295, 1296, 1234, -1,
 	1296, 1235, 1234, -1,
 	1296, 1236, 1235, -1,
 	1296, 1297, 1236, -1,
 	1297, 1298, 1236, -1,
 	1298, 1237, 1236, -1,
 	1298, 1299, 1237, -1,
 	1299, 1238, 1237, -1,
 	1299, 1300, 1238, -1,
 	1300, 1239, 1238, -1,
 	1300, 1301, 1239, -1,
 	1301, 1240, 1239, -1,
 	1301, 1302, 1240, -1,
 	1302, 1241, 1240, -1,
 	1302, 1303, 1241, -1,
 	1303, 1242, 1241, -1,
 	1303, 1304, 1242, -1,
 	1304, 1243, 1242, -1,
 	1304, 1305, 1243, -1,
 	1305, 1244, 1243, -1,
 	1305, 1306, 1244, -1,
 	1306, 1245, 1244, -1,
 	1306, 1307, 1245, -1,
 	1307, 1246, 1245, -1,
 	1307, 1308, 1246, -1,
 	1308, 1247, 1246, -1,
 	1308, 1309, 1247, -1,
 	1309, 1248, 1247, -1,
 	1309, 1310, 1248, -1,
 	1310, 1249, 1248, -1,
 	1310, 1311, 1249, -1,
 	1311, 1250, 1249, -1,
 	1311, 1312, 1250, -1,
 	1312, 1251, 1250, -1,
 	1312, 1313, 1251, -1,
 	1313, 1252, 1251, -1,
 	1313, 1314, 1252, -1,
 	1314, 1253, 1252, -1,
 	1314, 1315, 1253, -1,
 	1315, 1254, 1253, -1,
 	1315, 1316, 1254, -1,
 	1316, 1255, 1254, -1,
 	1316, 1317, 1255, -1,
 	1317, 1256, 1255, -1,
 	1317, 1318, 1256, -1,
 	1318, 1257, 1256, -1,
 	1318, 1319, 1257, -1,
 	1319, 1258, 1257, -1,
 	1319, 1320, 1258, -1,
 	1320, 1259, 1258, -1,
 	1320, 1321, 1259, -1,
 	1321, 1260, 1259, -1,
 	1321, 1322, 1260, -1,
 	1322, 1261, 1260, -1,
 	1322, 1323, 1261, -1,
 	1323, 1262, 1261, -1,
 	1323, 1324, 1262, -1,
 	1324, 1263, 1262, -1,
 	1324, 1325, 1263, -1,
 	1325, 1264, 1263, -1,
 	1325, 1326, 1264, -1,
 	1326, 1265, 1264, -1,
 	1326, 1327, 1265, -1,
 	1327, 1266, 1265, -1,
 	1327, 1328, 1266, -1,
 	1328, 1329, 1266, -1,
 	1329, 1267, 1266, -1,
 	1329, 1330, 1267, -1,
 	1330, 1268, 1267, -1,
 	1330, 1269, 1268, -1,
 	1330, 1331, 1269, -1,
 	1331, 1270, 1269, -1,
 	1331, 1332, 1270, -1,
 	1332, 1271, 1270, -1,
 	1332, 1333, 1271, -1,
 	1333, 1272, 1271, -1,
 	1333, 1334, 1272, -1,
 	1334, 1273, 1272, -1,
 	1334, 1335, 1273, -1,
 	1335, 1274, 1273, -1,
 	1335, 1336, 1274, -1,
 	1336, 1275, 1274, -1,
 	1336, 1337, 1275, -1,
 	1337, 1276, 1275, -1,
 	1337, 1338, 1276, -1,
 	1338, 1277, 1276, -1,
 	1338, 1339, 1277, -1,
 	1339, 1278, 1277, -1,
 	1339, 1340, 1278, -1,
 	1340, 1279, 1278, -1,
 	1340, 1341, 1279, -1,
 	1341, 1280, 1279, -1,
 	1341, 1342, 1280, -1,
 	1342, 1281, 1280, -1,
 	1342, 1343, 1281, -1,
 	1343, 1282, 1281, -1,
 	1343, 1344, 1282, -1,
 	1344, 1283, 1282, -1,
 	1344, 1345, 1283, -1,
 	1345, 1284, 1283, -1,
 	1345, 1346, 1284, -1,
 	1346, 1285, 1284, -1,
 	1346, 1347, 1285, -1,
 	1347, 1286, 1285, -1,
 	1347, 1348, 1286, -1,
 	1348, 1287, 1286, -1,
 	1348, 1349, 1287, -1,
 	1349, 1288, 1287, -1,
 	1349, 1350, 1288, -1,
 	1350, 1289, 1288, -1,
 	1350, 1351, 1289, -1,
 	1351, 1290, 1289, -1,
 	1351, 1352, 1290, -1,
 	1352, 1291, 1290, -1,
 	1352, 1353, 1291, -1,
 	1353, 1292, 1291, -1,
 	1353, 1354, 1292, -1,
 	1354, 1231, 1292, -1,
 	1354, 1293, 1231, -1,
 	1355, 1294, 1293, -1,
 	1355, 1356, 1294, -1,
 	1356, 1295, 1294, -1,
 	1356, 1357, 1295, -1,
 	1357, 1296, 1295, -1,
 	1357, 1358, 1296, -1,
 	1358, 1297, 1296, -1,
 	1358, 1359, 1297, -1,
 	1359, 1298, 1297, -1,
 	1359, 1360, 1298, -1,
 	1360, 1299, 1298, -1,
 	1360, 1361, 1299, -1,
 	1361, 1300, 1299, -1,
 	1361, 1362, 1300, -1,
 	1362, 1301, 1300, -1,
 	1362, 1363, 1301, -1,
 	1363, 1302, 1301, -1,
 	1363, 1364, 1302, -1,
 	1364, 1303, 1302, -1,
 	1364, 1365, 1303, -1,
 	1365, 1304, 1303, -1,
 	1365, 1366, 1304, -1,
 	1366, 1305, 1304, -1,
 	1366, 1367, 1305, -1,
 	1367, 1306, 1305, -1,
 	1367, 1368, 1306, -1,
 	1368, 1307, 1306, -1,
 	1368, 1369, 1307, -1,
 	1369, 1370, 1307, -1,
 	1370, 1308, 1307, -1,
 	1370, 1371, 1308, -1,
 	1371, 1309, 1308, -1,
 	1371, 1372, 1309, -1,
 	1372, 1310, 1309, -1,
 	1372, 1311, 1310, -1,
 	1372, 1373, 1311, -1,
 	1373, 1374, 1311, -1,
 	1374, 1312, 1311, -1,
 	1374, 1375, 1312, -1,
 	1375, 1313, 1312, -1,
 	1375, 1376, 1313, -1,
 	1376, 1314, 1313, -1,
 	1376, 1377, 1314, -1,
 	1377, 1315, 1314, -1,
 	1377, 1378, 1315, -1,
 	1378, 1316, 1315, -1,
 	1378, 1379, 1316, -1,
 	1379, 1317, 1316, -1,
 	1379, 1380, 1317, -1,
 	1380, 1318, 1317, -1,
 	1380, 1381, 1318, -1,
 	1381, 1319, 1318, -1,
 	1381, 1382, 1319, -1,
 	1382, 1320, 1319, -1,
 	1382, 1383, 1320, -1,
 	1383, 1321, 1320, -1,
 	1383, 1384, 1321, -1,
 	1384, 1322, 1321, -1,
 	1384, 1385, 1322, -1,
 	1385, 1323, 1322, -1,
 	1385, 1386, 1323, -1,
 	1386, 1324, 1323, -1,
 	1386, 1387, 1324, -1,
 	1387, 1325, 1324, -1,
 	1387, 1388, 1325, -1,
 	1388, 1326, 1325, -1,
 	1388, 1389, 1326, -1,
 	1389, 1327, 1326, -1,
 	1389, 1390, 1327, -1,
 	1390, 1328, 1327, -1,
 	1390, 1391, 1328, -1,
 	1391, 1329, 1328, -1,
 	1391, 1392, 1329, -1,
 	1392, 1330, 1329, -1,
 	1392, 1393, 1330, -1,
 	1393, 1331, 1330, -1,
 	1393, 1332, 1331, -1,
 	1393, 1394, 1332, -1,
 	1394, 1333, 1332, -1,
 	1394, 1395, 1333, -1,
 	1395, 1334, 1333, -1,
 	1395, 1396, 1334, -1,
 	1396, 1335, 1334, -1,
 	1396, 1397, 1335, -1,
 	1397, 1336, 1335, -1,
 	1397, 1398, 1336, -1,
 	1398, 1337, 1336, -1,
 	1398, 1399, 1337, -1,
 	1399, 1338, 1337, -1,
 	1399, 1400, 1338, -1,
 	1400, 1339, 1338, -1,
 	1400, 1401, 1339, -1,
 	1401, 1340, 1339, -1,
 	1401, 1402, 1340, -1,
 	1402, 1341, 1340, -1,
 	1402, 1403, 1341, -1,
 	1403, 1342, 1341, -1,
 	1403, 1404, 1342, -1,
 	1404, 1343, 1342, -1,
 	1404, 1405, 1343, -1,
 	1405, 1344, 1343, -1,
 	1405, 1406, 1344, -1,
 	1406, 1345, 1344, -1,
 	1406, 1407, 1345, -1,
 	1407, 1346, 1345, -1,
 	1407, 1408, 1346, -1,
 	1408, 1347, 1346, -1,
 	1408, 1409, 1347, -1,
 	1409, 1348, 1347, -1,
 	1409, 1410, 1348, -1,
 	1410, 1349, 1348, -1,
 	1410, 1411, 1349, -1,
 	1411, 1412, 1349, -1,
 	1412, 1350, 1349, -1,
 	1412, 1351, 1350, -1,
 	1412, 1413, 1351, -1,
 	1413, 1352, 1351, -1,
 	1413, 1414, 1352, -1,
 	1414, 1353, 1352, -1,
 	1414, 1415, 1353, -1,
 	1415, 1354, 1353, -1,
 	1415, 1416, 1354, -1,
 	1416, 1293, 1354, -1,
 	1416, 1355, 1293, -1,
 	1417, 1356, 1355, -1,
 	1417, 1418, 1356, -1,
 	1418, 1357, 1356, -1,
 	1418, 1419, 1357, -1,
 	1419, 1358, 1357, -1,
 	1419, 1420, 1358, -1,
 	1420, 1359, 1358, -1,
 	1420, 1421, 1359, -1,
 	1421, 1360, 1359, -1,
 	1421, 1422, 1360, -1,
 	1422, 1361, 1360, -1,
 	1422, 1423, 1361, -1,
 	1423, 1362, 1361, -1,
 	1423, 1424, 1362, -1,
 	1424, 1425, 1362, -1,
 	1425, 1363, 1362, -1,
 	1425, 1426, 1363, -1,
 	1426, 1364, 1363, -1,
 	1426, 1427, 1364, -1,
 	1427, 1365, 1364, -1,
 	1427, 1428, 1365, -1,
 	1428, 1366, 1365, -1,
 	1428, 1429, 1366, -1,
 	1429, 1367, 1366, -1,
 	1429, 1430, 1367, -1,
 	1430, 1368, 1367, -1,
 	1430, 1431, 1368, -1,
 	1431, 1369, 1368, -1,
 	1431, 1370, 1369, -1,
 	1431, 1432, 1370, -1,
 	1432, 1371, 1370, -1,
 	1432, 1433, 1371, -1,
 	1433, 1434, 1371, -1,
 	1434, 1372, 1371, -1,
 	1434, 1373, 1372, -1,
 	1434, 1435, 1373, -1,
 	1435, 1374, 1373, -1,
 	1435, 1436, 1374, -1,
 	1436, 1375, 1374, -1,
 	1436, 1437, 1375, -1,
 	1437, 1376, 1375, -1,
 	1437, 1438, 1376, -1,
 	1438, 1377, 1376, -1,
 	1438, 1439, 1377, -1,
 	1439, 1378, 1377, -1,
 	1439, 1440, 1378, -1,
 	1440, 1379, 1378, -1,
 	1440, 1441, 1379, -1,
 	1441, 1380, 1379, -1,
 	1441, 1442, 1380, -1,
 	1442, 1381, 1380, -1,
 	1442, 1443, 1381, -1,
 	1443, 1382, 1381, -1,
 	1443, 1444, 1382, -1,
 	1444, 1383, 1382, -1,
 	1444, 1445, 1383, -1,
 	1445, 1384, 1383, -1,
 	1445, 1446, 1384, -1,
 	1446, 1385, 1384, -1,
 	1446, 1447, 1385, -1,
 	1447, 1386, 1385, -1,
 	1447, 1448, 1386, -1,
 	1448, 1387, 1386, -1,
 	1448, 1449, 1387, -1,
 	1449, 1388, 1387, -1,
 	1449, 1450, 1388, -1,
 	1450, 1389, 1388, -1,
 	1450, 1451, 1389, -1,
 	1451, 1452, 1389, -1,
 	1452, 1390, 1389, -1,
 	1452, 1453, 1390, -1,
 	1453, 1391, 1390, -1,
 	1453, 1454, 1391, -1,
 	1454, 1392, 1391, -1,
 	1454, 1455, 1392, -1,
 	1455, 1393, 1392, -1,
 	1455, 1456, 1393, -1,
 	1456, 1394, 1393, -1,
 	1456, 1457, 1394, -1,
 	1457, 1395, 1394, -1,
 	1457, 1458, 1395, -1,
 	1458, 1396, 1395, -1,
 	1458, 1459, 1396, -1,
 	1459, 1397, 1396, -1,
 	1459, 1460, 1397, -1,
 	1460, 1398, 1397, -1,
 	1460, 1461, 1398, -1,
 	1461, 1399, 1398, -1,
 	1461, 1462, 1399, -1,
 	1462, 1400, 1399, -1,
 	1462, 1463, 1400, -1,
 	1463, 1401, 1400, -1,
 	1463, 1464, 1401, -1,
 	1464, 1402, 1401, -1,
 	1464, 1465, 1402, -1,
 	1465, 1403, 1402, -1,
 	1465, 1466, 1403, -1,
 	1466, 1404, 1403, -1,
 	1466, 1467, 1404, -1,
 	1467, 1405, 1404, -1,
 	1467, 1468, 1405, -1,
 	1468, 1406, 1405, -1,
 	1468, 1469, 1406, -1,
 	1469, 1407, 1406, -1,
 	1469, 1470, 1407, -1,
 	1470, 1408, 1407, -1,
 	1470, 1471, 1408, -1,
 	1471, 1409, 1408, -1,
 	1471, 1472, 1409, -1,
 	1472, 1410, 1409, -1,
 	1472, 1473, 1410, -1,
 	1473, 1411, 1410, -1,
 	1473, 1474, 1411, -1,
 	1474, 1412, 1411, -1,
 	1474, 1475, 1412, -1,
 	1475, 1413, 1412, -1,
 	1475, 1476, 1413, -1,
 	1476, 1414, 1413, -1,
 	1476, 1477, 1414, -1,
 	1477, 1415, 1414, -1,
 	1477, 1478, 1415, -1,
 	1478, 1416, 1415, -1,
 	1478, 1479, 1416, -1,
 	1479, 1355, 1416, -1,
 	1479, 1417, 1355, -1,
 	1480, 1418, 1417, -1,
 	1480, 1481, 1418, -1,
 	1481, 1419, 1418, -1,
 	1481, 1482, 1419, -1,
 	1482, 1420, 1419, -1,
 	1482, 1483, 1420, -1,
 	1483, 1421, 1420, -1,
 	1483, 1484, 1421, -1,
 	1484, 1422, 1421, -1,
 	1484, 1485, 1422, -1,
 	1485, 1423, 1422, -1,
 	1485, 1486, 1423, -1,
 	1486, 1424, 1423, -1,
 	1486, 1487, 1424, -1,
 	1487, 1425, 1424, -1,
 	1487, 1488, 1425, -1,
 	1488, 1426, 1425, -1,
 	1488, 1489, 1426, -1,
 	1489, 1427, 1426, -1,
 	1489, 1490, 1427, -1,
 	1490, 1428, 1427, -1,
 	1490, 1491, 1428, -1,
 	1491, 1429, 1428, -1,
 	1491, 1492, 1429, -1,
 	1492, 1430, 1429, -1,
 	1492, 1493, 1430, -1,
 	1493, 1431, 1430, -1,
 	1493, 1494, 1431, -1,
 	1494, 1432, 1431, -1,
 	1494, 1495, 1432, -1,
 	1495, 1433, 1432, -1,
 	1495, 1496, 1433, -1,
 	1496, 1434, 1433, -1,
 	1496, 1497, 1434, -1,
 	1497, 1435, 1434, -1,
 	1497, 1498, 1435, -1,
 	1498, 1436, 1435, -1,
 	1498, 1499, 1436, -1,
 	1499, 1437, 1436, -1,
 	1499, 1500, 1437, -1,
 	1500, 1438, 1437, -1,
 	1500, 1501, 1438, -1,
 	1501, 1439, 1438, -1,
 	1501, 1502, 1439, -1,
 	1502, 1440, 1439, -1,
 	1502, 1503, 1440, -1,
 	1503, 1441, 1440, -1,
 	1503, 1504, 1441, -1,
 	1504, 1442, 1441, -1,
 	1504, 1505, 1442, -1,
 	1505, 1443, 1442, -1,
 	1505, 1506, 1443, -1,
 	1506, 1444, 1443, -1,
 	1506, 1507, 1444, -1,
 	1507, 1445, 1444, -1,
 	1507, 1508, 1445, -1,
 	1508, 1446, 1445, -1,
 	1508, 1509, 1446, -1,
 	1509, 1447, 1446, -1,
 	1509, 1510, 1447, -1,
 	1510, 1448, 1447, -1,
 	1510, 1511, 1448, -1,
 	1511, 1449, 1448, -1,
 	1511, 1512, 1449, -1,
 	1512, 1450, 1449, -1,
 	1512, 1513, 1450, -1,
 	1513, 1451, 1450, -1,
 	1513, 1514, 1451, -1,
 	1514, 1452, 1451, -1,
 	1514, 1515, 1452, -1,
 	1515, 1453, 1452, -1,
 	1515, 1516, 1453, -1,
 	1516, 1454, 1453, -1,
 	1516, 1517, 1454, -1,
 	1517, 1455, 1454, -1,
 	1517, 1518, 1455, -1,
 	1518, 1456, 1455, -1,
 	1518, 1519, 1456, -1,
 	1519, 1457, 1456, -1,
 	1519, 1520, 1457, -1,
 	1520, 1458, 1457, -1,
 	1520, 1521, 1458, -1,
 	1521, 1459, 1458, -1,
 	1521, 1522, 1459, -1,
 	1522, 1460, 1459, -1,
 	1522, 1523, 1460, -1,
 	1523, 1461, 1460, -1,
 	1523, 1524, 1461, -1,
 	1524, 1462, 1461, -1,
 	1524, 1525, 1462, -1,
 	1525, 1463, 1462, -1,
 	1525, 1526, 1463, -1,
 	1526, 1464, 1463, -1,
 	1526, 1527, 1464, -1,
 	1527, 1465, 1464, -1,
 	1527, 1528, 1465, -1,
 	1528, 1466, 1465, -1,
 	1528, 1529, 1466, -1,
 	1529, 1467, 1466, -1,
 	1529, 1530, 1467, -1,
 	1530, 1468, 1467, -1,
 	1530, 1531, 1468, -1,
 	1531, 1469, 1468, -1,
 	1531, 1532, 1469, -1,
 	1532, 1470, 1469, -1,
 	1532, 1533, 1470, -1,
 	1533, 1471, 1470, -1,
 	1533, 1534, 1471, -1,
 	1534, 1472, 1471, -1,
 	1534, 1535, 1472, -1,
 	1535, 1473, 1472, -1,
 	1535, 1536, 1473, -1,
 	1536, 1474, 1473, -1,
 	1536, 1537, 1474, -1,
 	1537, 1475, 1474, -1,
 	1537, 1476, 1475, -1,
 	1537, 1538, 1476, -1,
 	1538, 1477, 1476, -1,
 	1538, 1539, 1477, -1,
 	1539, 1478, 1477, -1,
 	1539, 1540, 1478, -1,
 	1540, 1479, 1478, -1,
 	1540, 1541, 1479, -1,
 	1541, 1417, 1479, -1,
 	1541, 1480, 1417, -1,
 	1542, 1481, 1480, -1,
 	1542, 1543, 1481, -1,
 	1543, 1482, 1481, -1,
 	1543, 1544, 1482, -1,
 	1544, 1483, 1482, -1,
 	1544, 1545, 1483, -1,
 	1545, 1484, 1483, -1,
 	1545, 1546, 1484, -1,
 	1546, 1485, 1484, -1,
 	1546, 1547, 1485, -1,
 	1547, 1486, 1485, -1,
 	1547, 1548, 1486, -1,
 	1548, 1487, 1486, -1,
 	1548, 1549, 1487, -1,
 	1549, 1488, 1487, -1,
 	1549, 1550, 1488, -1,
 	1550, 1489, 1488, -1,
 	1550, 1551, 1489, -1,
 	1551, 1552, 1489, -1,
 	1552, 1490, 1489, -1,
 	1552, 1553, 1490, -1,
 	1553, 1491, 1490, -1,
 	1553, 1554, 1491, -1,
 	1554, 1492, 1491, -1,
 	1554, 1555, 1492, -1,
 	1555, 1493, 1492, -1,
 	1555, 1556, 1493, -1,
 	1556, 1494, 1493, -1,
 	1556, 1557, 1494, -1,
 	1557, 1495, 1494, -1,
 	1557, 1558, 1495, -1,
 	1558, 1496, 1495, -1,
 	1558, 1559, 1496, -1,
 	1559, 1497, 1496, -1,
 	1559, 1498, 1497, -1,
 	1559, 1560, 1498, -1,
 	1560, 1561, 1498, -1,
 	1561, 1499, 1498, -1,
 	1561, 1562, 1499, -1,
 	1562, 1500, 1499, -1,
 	1562, 1563, 1500, -1,
 	1563, 1501, 1500, -1,
 	1563, 1564, 1501, -1,
 	1564, 1502, 1501, -1,
 	1564, 1565, 1502, -1,
 	1565, 1503, 1502, -1,
 	1565, 1566, 1503, -1,
 	1566, 1504, 1503, -1,
 	1566, 1567, 1504, -1,
 	1567, 1505, 1504, -1,
 	1567, 1568, 1505, -1,
 	1568, 1506, 1505, -1,
 	1568, 1569, 1506, -1,
 	1569, 1507, 1506, -1,
 	1569, 1570, 1507, -1,
 	1570, 1508, 1507, -1,
 	1570, 1571, 1508, -1,
 	1571, 1509, 1508, -1,
 	1571, 1572, 1509, -1,
 	1572, 1510, 1509, -1,
 	1572, 1573, 1510, -1,
 	1573, 1511, 1510, -1,
 	1573, 1574, 1511, -1,
 	1574, 1512, 1511, -1,
 	1574, 1575, 1512, -1,
 	1575, 1513, 1512, -1,
 	1575, 1576, 1513, -1,
 	1576, 1514, 1513, -1,
 	1576, 1577, 1514, -1,
 	1577, 1515, 1514, -1,
 	1577, 1578, 1515, -1,
 	1578, 1516, 1515, -1,
 	1578, 1517, 1516, -1,
 	1578, 1579, 1517, -1,
 	1579, 1580, 1517, -1,
 	1580, 1518, 1517, -1,
 	1580, 1581, 1518, -1,
 	1581, 1519, 1518, -1,
 	1581, 1582, 1519, -1,
 	1582, 1520, 1519, -1,
 	1582, 1583, 1520, -1,
 	1583, 1521, 1520, -1,
 	1583, 1584, 1521, -1,
 	1584, 1522, 1521, -1,
 	1584, 1585, 1522, -1,
 	1585, 1523, 1522, -1,
 	1585, 1586, 1523, -1,
 	1586, 1524, 1523, -1,
 	1586, 1587, 1524, -1,
 	1587, 1525, 1524, -1,
 	1587, 1588, 1525, -1,
 	1588, 1526, 1525, -1,
 	1588, 1589, 1526, -1,
 	1589, 1527, 1526, -1,
 	1589, 1590, 1527, -1,
 	1590, 1528, 1527, -1,
 	1590, 1591, 1528, -1,
 	1591, 1529, 1528, -1,
 	1591, 1592, 1529, -1,
 	1592, 1530, 1529, -1,
 	1592, 1593, 1530, -1,
 	1593, 1531, 1530, -1,
 	1593, 1594, 1531, -1,
 	1594, 1532, 1531, -1,
 	1594, 1595, 1532, -1,
 	1595, 1533, 1532, -1,
 	1595, 1596, 1533, -1,
 	1596, 1534, 1533, -1,
 	1596, 1535, 1534, -1,
 	1596, 1597, 1535, -1,
 	1597, 1536, 1535, -1,
 	1597, 1598, 1536, -1,
 	1598, 1537, 1536, -1,
 	1598, 1599, 1537, -1,
 	1599, 1538, 1537, -1,
 	1599, 1600, 1538, -1,
 	1600, 1539, 1538, -1,
 	1600, 1601, 1539, -1,
 	1601, 1540, 1539, -1,
 	1601, 1602, 1540, -1,
 	1602, 1541, 1540, -1,
 	1602, 1603, 1541, -1,
 	1603, 1480, 1541, -1,
 	1603, 1542, 1480, -1,
 	1604, 1543, 1542, -1,
 	1604, 1605, 1543, -1,
 	1605, 1544, 1543, -1,
 	1605, 1606, 1544, -1,
 	1606, 1545, 1544, -1,
 	1606, 1607, 1545, -1,
 	1607, 1546, 1545, -1,
 	1607, 1608, 1546, -1,
 	1608, 1547, 1546, -1,
 	1608, 1609, 1547, -1,
 	1609, 1548, 1547, -1,
 	1609, 1610, 1548, -1,
 	1610, 1549, 1548, -1,
 	1610, 1611, 1549, -1,
 	1611, 1550, 1549, -1,
 	1611, 1612, 1550, -1,
 	1612, 1551, 1550, -1,
 	1612, 1613, 1551, -1,
 	1613, 1552, 1551, -1,
 	1613, 1614, 1552, -1,
 	1614, 1553, 1552, -1,
 	1614, 1615, 1553, -1,
 	1615, 1554, 1553, -1,
 	1615, 1616, 1554, -1,
 	1616, 1555, 1554, -1,
 	1616, 1617, 1555, -1,
 	1617, 1556, 1555, -1,
 	1617, 1618, 1556, -1,
 	1618, 1557, 1556, -1,
 	1618, 1619, 1557, -1,
 	1619, 1558, 1557, -1,
 	1619, 1620, 1558, -1,
 	1620, 1559, 1558, -1,
 	1620, 1621, 1559, -1,
 	1621, 1560, 1559, -1,
 	1621, 1622, 1560, -1,
 	1622, 1561, 1560, -1,
 	1622, 1623, 1561, -1,
 	1623, 1562, 1561, -1,
 	1623, 1624, 1562, -1,
 	1624, 1563, 1562, -1,
 	1624, 1625, 1563, -1,
 	1625, 1564, 1563, -1,
 	1625, 1626, 1564, -1,
 	1626, 1565, 1564, -1,
 	1626, 1627, 1565, -1,
 	1627, 1566, 1565, -1,
 	1627, 1628, 1566, -1,
 	1628, 1567, 1566, -1,
 	1628, 1629, 1567, -1,
 	1629, 1568, 1567, -1,
 	1629, 1630, 1568, -1,
 	1630, 1569, 1568, -1,
 	1630, 1631, 1569, -1,
 	1631, 1570, 1569, -1,
 	1631, 1632, 1570, -1,
 	1632, 1571, 1570, -1,
 	1632, 1633, 1571, -1,
 	1633, 1572, 1571, -1,
 	1633, 1634, 1572, -1,
 	1634, 1573, 1572, -1,
 	1634, 1635, 1573, -1,
 	1635, 1574, 1573, -1,
 	1635, 1636, 1574, -1,
 	1636, 1575, 1574, -1,
 	1636, 1637, 1575, -1,
 	1637, 1576, 1575, -1,
 	1637, 1638, 1576, -1,
 	1638, 1577, 1576, -1,
 	1638, 1639, 1577, -1,
 	1639, 1578, 1577, -1,
 	1639, 1640, 1578, -1,
 	1640, 1579, 1578, -1,
 	1640, 1641, 1579, -1,
 	1641, 1580, 1579, -1,
 	1641, 1642, 1580, -1,
 	1642, 1581, 1580, -1,
 	1642, 1643, 1581, -1,
 	1643, 1582, 1581, -1,
 	1643, 1644, 1582, -1,
 	1644, 1583, 1582, -1,
 	1644, 1645, 1583, -1,
 	1645, 1584, 1583, -1,
 	1645, 1646, 1584, -1,
 	1646, 1585, 1584, -1,
 	1646, 1647, 1585, -1,
 	1647, 1586, 1585, -1,
 	1647, 1648, 1586, -1,
 	1648, 1587, 1586, -1,
 	1648, 1649, 1587, -1,
 	1649, 1588, 1587, -1,
 	1649, 1650, 1588, -1,
 	1650, 1589, 1588, -1,
 	1650, 1651, 1589, -1,
 	1651, 1590, 1589, -1,
 	1651, 1652, 1590, -1,
 	1652, 1591, 1590, -1,
 	1652, 1653, 1591, -1,
 	1653, 1654, 1591, -1,
 	1654, 1592, 1591, -1,
 	1654, 1593, 1592, -1,
 	1654, 1655, 1593, -1,
 	1655, 1594, 1593, -1,
 	1655, 1656, 1594, -1,
 	1656, 1595, 1594, -1,
 	1656, 1657, 1595, -1,
 	1657, 1596, 1595, -1,
 	1657, 1658, 1596, -1,
 	1658, 1597, 1596, -1,
 	1658, 1659, 1597, -1,
 	1659, 1598, 1597, -1,
 	1659, 1660, 1598, -1,
 	1660, 1599, 1598, -1,
 	1660, 1661, 1599, -1,
 	1661, 1600, 1599, -1,
 	1661, 1662, 1600, -1,
 	1662, 1601, 1600, -1,
 	1662, 1663, 1601, -1,
 	1663, 1602, 1601, -1,
 	1663, 1664, 1602, -1,
 	1664, 1603, 1602, -1,
 	1664, 1665, 1603, -1,
 	1665, 1604, 1603, -1,
 	1604, 1542, 1603, -1,
 	1666, 1667, 1604, -1,
 	1667, 1605, 1604, -1,
 	1667, 1668, 1605, -1,
 	1668, 1606, 1605, -1,
 	1668, 1669, 1606, -1,
 	1669, 1607, 1606, -1,
 	1669, 1670, 1607, -1,
 	1670, 1608, 1607, -1,
 	1670, 1671, 1608, -1,
 	1671, 1609, 1608, -1,
 	1671, 1672, 1609, -1,
 	1672, 1610, 1609, -1,
 	1672, 1673, 1610, -1,
 	1673, 1611, 1610, -1,
 	1673, 1674, 1611, -1,
 	1674, 1612, 1611, -1,
 	1674, 1675, 1612, -1,
 	1675, 1613, 1612, -1,
 	1675, 1676, 1613, -1,
 	1676, 1614, 1613, -1,
 	1676, 1677, 1614, -1,
 	1677, 1615, 1614, -1,
 	1677, 1678, 1615, -1,
 	1678, 1616, 1615, -1,
 	1678, 1679, 1616, -1,
 	1679, 1617, 1616, -1,
 	1679, 1680, 1617, -1,
 	1680, 1618, 1617, -1,
 	1680, 1681, 1618, -1,
 	1681, 1619, 1618, -1,
 	1681, 1682, 1619, -1,
 	1682, 1620, 1619, -1,
 	1682, 1683, 1620, -1,
 	1683, 1621, 1620, -1,
 	1683, 1684, 1621, -1,
 	1684, 1622, 1621, -1,
 	1684, 1685, 1622, -1,
 	1685, 1623, 1622, -1,
 	1685, 1686, 1623, -1,
 	1686, 1624, 1623, -1,
 	1686, 1687, 1624, -1,
 	1687, 1688, 1624, -1,
 	1688, 1625, 1624, -1,
 	1688, 1626, 1625, -1,
 	1688, 1689, 1626, -1,
 	1689, 1690, 1626, -1,
 	1690, 1627, 1626, -1,
 	1690, 1691, 1627, -1,
 	1691, 1628, 1627, -1,
 	1691, 1692, 1628, -1,
 	1692, 1629, 1628, -1,
 	1692, 1693, 1629, -1,
 	1693, 1630, 1629, -1,
 	1693, 1694, 1630, -1,
 	1694, 1631, 1630, -1,
 	1694, 1695, 1631, -1,
 	1695, 1632, 1631, -1,
 	1695, 1696, 1632, -1,
 	1696, 1633, 1632, -1,
 	1696, 1697, 1633, -1,
 	1697, 1634, 1633, -1,
 	1697, 1698, 1634, -1,
 	1698, 1635, 1634, -1,
 	1698, 1699, 1635, -1,
 	1699, 1636, 1635, -1,
 	1699, 1700, 1636, -1,
 	1700, 1637, 1636, -1,
 	1700, 1701, 1637, -1,
 	1701, 1638, 1637, -1,
 	1701, 1702, 1638, -1,
 	1702, 1639, 1638, -1,
 	1702, 1703, 1639, -1,
 	1703, 1640, 1639, -1,
 	1703, 1704, 1640, -1,
 	1704, 1641, 1640, -1,
 	1704, 1705, 1641, -1,
 	1705, 1642, 1641, -1,
 	1705, 1706, 1642, -1,
 	1706, 1643, 1642, -1,
 	1706, 1707, 1643, -1,
 	1707, 1644, 1643, -1,
 	1707, 1708, 1644, -1,
 	1708, 1645, 1644, -1,
 	1708, 1709, 1645, -1,
 	1709, 1646, 1645, -1,
 	1709, 1710, 1646, -1,
 	1710, 1647, 1646, -1,
 	1710, 1711, 1647, -1,
 	1711, 1648, 1647, -1,
 	1711, 1712, 1648, -1,
 	1712, 1649, 1648, -1,
 	1712, 1713, 1649, -1,
 	1713, 1650, 1649, -1,
 	1713, 1714, 1650, -1,
 	1714, 1651, 1650, -1,
 	1714, 1715, 1651, -1,
 	1715, 1652, 1651, -1,
 	1715, 1716, 1652, -1,
 	1716, 1653, 1652, -1,
 	1716, 1717, 1653, -1,
 	1717, 1654, 1653, -1,
 	1717, 1718, 1654, -1,
 	1718, 1655, 1654, -1,
 	1718, 1719, 1655, -1,
 	1719, 1656, 1655, -1,
 	1719, 1720, 1656, -1,
 	1720, 1657, 1656, -1,
 	1720, 1721, 1657, -1,
 	1721, 1658, 1657, -1,
 	1721, 1722, 1658, -1,
 	1722, 1659, 1658, -1,
 	1722, 1723, 1659, -1,
 	1723, 1660, 1659, -1,
 	1723, 1724, 1660, -1,
 	1724, 1661, 1660, -1,
 	1724, 1725, 1661, -1,
 	1725, 1662, 1661, -1,
 	1725, 1726, 1662, -1,
 	1726, 1663, 1662, -1,
 	1726, 1727, 1663, -1,
 	1727, 1664, 1663, -1,
 	1727, 1728, 1664, -1,
 	1728, 1665, 1664, -1,
 	1728, 1666, 1665, -1,
 	1666, 1604, 1665, -1,
 	1729, 1730, 1666, -1,
 	1730, 1667, 1666, -1,
 	1730, 1731, 1667, -1,
 	1731, 1668, 1667, -1,
 	1731, 1732, 1668, -1,
 	1732, 1669, 1668, -1,
 	1732, 1733, 1669, -1,
 	1733, 1670, 1669, -1,
 	1733, 1734, 1670, -1,
 	1734, 1671, 1670, -1,
 	1734, 1735, 1671, -1,
 	1735, 1672, 1671, -1,
 	1735, 1736, 1672, -1,
 	1736, 1673, 1672, -1,
 	1736, 1737, 1673, -1,
 	1737, 1674, 1673, -1,
 	1737, 1738, 1674, -1,
 	1738, 1675, 1674, -1,
 	1738, 1739, 1675, -1,
 	1739, 1676, 1675, -1,
 	1739, 1740, 1676, -1,
 	1740, 1677, 1676, -1,
 	1740, 1741, 1677, -1,
 	1741, 1678, 1677, -1,
 	1741, 1742, 1678, -1,
 	1742, 1679, 1678, -1,
 	1742, 1743, 1679, -1,
 	1743, 1680, 1679, -1,
 	1743, 1744, 1680, -1,
 	1744, 1681, 1680, -1,
 	1744, 1745, 1681, -1,
 	1745, 1682, 1681, -1,
 	1745, 1746, 1682, -1,
 	1746, 1683, 1682, -1,
 	1746, 1747, 1683, -1,
 	1747, 1684, 1683, -1,
 	1747, 1748, 1684, -1,
 	1748, 1685, 1684, -1,
 	1748, 1749, 1685, -1,
 	1749, 1686, 1685, -1,
 	1749, 1750, 1686, -1,
 	1750, 1687, 1686, -1,
 	1750, 1751, 1687, -1,
 	1751, 1688, 1687, -1,
 	1751, 1752, 1688, -1,
 	1752, 1689, 1688, -1,
 	1752, 1753, 1689, -1,
 	1753, 1690, 1689, -1,
 	1753, 1754, 1690, -1,
 	1754, 1691, 1690, -1,
 	1754, 1755, 1691, -1,
 	1755, 1692, 1691, -1,
 	1755, 1756, 1692, -1,
 	1756, 1693, 1692, -1,
 	1756, 1757, 1693, -1,
 	1757, 1694, 1693, -1,
 	1757, 1758, 1694, -1,
 	1758, 1695, 1694, -1,
 	1758, 1759, 1695, -1,
 	1759, 1696, 1695, -1,
 	1759, 1760, 1696, -1,
 	1760, 1697, 1696, -1,
 	1760, 1761, 1697, -1,
 	1761, 1698, 1697, -1,
 	1761, 1762, 1698, -1,
 	1762, 1699, 1698, -1,
 	1762, 1763, 1699, -1,
 	1763, 1700, 1699, -1,
 	1763, 1764, 1700, -1,
 	1764, 1701, 1700, -1,
 	1764, 1765, 1701, -1,
 	1765, 1702, 1701, -1,
 	1765, 1766, 1702, -1,
 	1766, 1703, 1702, -1,
 	1766, 1767, 1703, -1,
 	1767, 1704, 1703, -1,
 	1767, 1768, 1704, -1,
 	1768, 1705, 1704, -1,
 	1768, 1769, 1705, -1,
 	1769, 1706, 1705, -1,
 	1769, 1770, 1706, -1,
 	1770, 1707, 1706, -1,
 	1770, 1771, 1707, -1,
 	1771, 1708, 1707, -1,
 	1771, 1772, 1708, -1,
 	1772, 1709, 1708, -1,
 	1772, 1773, 1709, -1,
 	1773, 1710, 1709, -1,
 	1773, 1774, 1710, -1,
 	1774, 1711, 1710, -1,
 	1774, 1775, 1711, -1,
 	1775, 1712, 1711, -1,
 	1775, 1776, 1712, -1,
 	1776, 1713, 1712, -1,
 	1776, 1777, 1713, -1,
 	1777, 1714, 1713, -1,
 	1777, 1778, 1714, -1,
 	1778, 1715, 1714, -1,
 	1778, 1779, 1715, -1,
 	1779, 1716, 1715, -1,
 	1779, 1780, 1716, -1,
 	1780, 1717, 1716, -1,
 	1780, 1781, 1717, -1,
 	1781, 1718, 1717, -1,
 	1781, 1782, 1718, -1,
 	1782, 1719, 1718, -1,
 	1782, 1783, 1719, -1,
 	1783, 1720, 1719, -1,
 	1783, 1784, 1720, -1,
 	1784, 1721, 1720, -1,
 	1784, 1785, 1721, -1,
 	1785, 1722, 1721, -1,
 	1785, 1786, 1722, -1,
 	1786, 1723, 1722, -1,
 	1786, 1787, 1723, -1,
 	1787, 1724, 1723, -1,
 	1787, 1788, 1724, -1,
 	1788, 1725, 1724, -1,
 	1788, 1789, 1725, -1,
 	1789, 1726, 1725, -1,
 	1789, 1790, 1726, -1,
 	1790, 1727, 1726, -1,
 	1790, 1791, 1727, -1,
 	1791, 1728, 1727, -1,
 	1791, 1729, 1728, -1,
 	1729, 1666, 1728, -1,
 	1792, 1730, 1729, -1,
 	1792, 1793, 1730, -1,
 	1793, 1731, 1730, -1,
 	1793, 1794, 1731, -1,
 	1794, 1732, 1731, -1,
 	1794, 1795, 1732, -1,
 	1795, 1733, 1732, -1,
 	1795, 1796, 1733, -1,
 	1796, 1734, 1733, -1,
 	1796, 1797, 1734, -1,
 	1797, 1735, 1734, -1,
 	1797, 1798, 1735, -1,
 	1798, 1736, 1735, -1,
 	1798, 1799, 1736, -1,
 	1799, 1737, 1736, -1,
 	1799, 1800, 1737, -1,
 	1800, 1738, 1737, -1,
 	1800, 1801, 1738, -1,
 	1801, 1739, 1738, -1,
 	1801, 1802, 1739, -1,
 	1802, 1740, 1739, -1,
 	1802, 1803, 1740, -1,
 	1803, 1741, 1740, -1,
 	1803, 1804, 1741, -1,
 	1804, 1742, 1741, -1,
 	1804, 1805, 1742, -1,
 	1805, 1743, 1742, -1,
 	1805, 1806, 1743, -1,
 	1806, 1744, 1743, -1,
 	1806, 1807, 1744, -1,
 	1807, 1745, 1744, -1,
 	1807, 1808, 1745, -1,
 	1808, 1746, 1745, -1,
 	1808, 1809, 1746, -1,
 	1809, 1747, 1746, -1,
 	1809, 1810, 1747, -1,
 	1810, 1748, 1747, -1,
 	1810, 1811, 1748, -1,
 	1811, 1749, 1748, -1,
 	1811, 1812, 1749, -1,
 	1812, 1750, 1749, -1,
 	1812, 1813, 1750, -1,
 	1813, 1751, 1750, -1,
 	1813, 1814, 1751, -1,
 	1814, 1752, 1751, -1,
 	1814, 1815, 1752, -1,
 	1815, 1753, 1752, -1,
 	1815, 1816, 1753, -1,
 	1816, 1754, 1753, -1,
 	1816, 1817, 1754, -1,
 	1817, 1755, 1754, -1,
 	1817, 1818, 1755, -1,
 	1818, 1756, 1755, -1,
 	1818, 1819, 1756, -1,
 	1819, 1757, 1756, -1,
 	1819, 1820, 1757, -1,
 	1820, 1758, 1757, -1,
 	1820, 1821, 1758, -1,
 	1821, 1822, 1758, -1,
 	1822, 1759, 1758, -1,
 	1822, 1823, 1759, -1,
 	1823, 1760, 1759, -1,
 	1823, 1761, 1760, -1,
 	1823, 1824, 1761, -1,
 	1824, 1825, 1761, -1,
 	1825, 1762, 1761, -1,
 	1825, 1826, 1762, -1,
 	1826, 1763, 1762, -1,
 	1826, 1827, 1763, -1,
 	1827, 1764, 1763, -1,
 	1827, 1828, 1764, -1,
 	1828, 1765, 1764, -1,
 	1828, 1829, 1765, -1,
 	1829, 1766, 1765, -1,
 	1829, 1830, 1766, -1,
 	1830, 1767, 1766, -1,
 	1830, 1831, 1767, -1,
 	1831, 1768, 1767, -1,
 	1831, 1832, 1768, -1,
 	1832, 1769, 1768, -1,
 	1832, 1833, 1769, -1,
 	1833, 1770, 1769, -1,
 	1833, 1834, 1770, -1,
 	1834, 1771, 1770, -1,
 	1834, 1835, 1771, -1,
 	1835, 1772, 1771, -1,
 	1835, 1836, 1772, -1,
 	1836, 1773, 1772, -1,
 	1836, 1837, 1773, -1,
 	1837, 1774, 1773, -1,
 	1837, 1838, 1774, -1,
 	1838, 1775, 1774, -1,
 	1838, 1839, 1775, -1,
 	1839, 1776, 1775, -1,
 	1839, 1840, 1776, -1,
 	1840, 1777, 1776, -1,
 	1840, 1841, 1777, -1,
 	1841, 1778, 1777, -1,
 	1841, 1842, 1778, -1,
 	1842, 1779, 1778, -1,
 	1842, 1843, 1779, -1,
 	1843, 1780, 1779, -1,
 	1843, 1844, 1780, -1,
 	1844, 1781, 1780, -1,
 	1844, 1845, 1781, -1,
 	1845, 1782, 1781, -1,
 	1845, 1846, 1782, -1,
 	1846, 1783, 1782, -1,
 	1846, 1847, 1783, -1,
 	1847, 1784, 1783, -1,
 	1847, 1848, 1784, -1,
 	1848, 1785, 1784, -1,
 	1848, 1849, 1785, -1,
 	1849, 1786, 1785, -1,
 	1849, 1850, 1786, -1,
 	1850, 1787, 1786, -1,
 	1850, 1788, 1787, -1,
 	1850, 1851, 1788, -1,
 	1851, 1789, 1788, -1,
 	1851, 1852, 1789, -1,
 	1852, 1790, 1789, -1,
 	1852, 1853, 1790, -1,
 	1853, 1791, 1790, -1,
 	1853, 1854, 1791, -1,
 	1854, 1729, 1791, -1,
 	1854, 1792, 1729, -1,
 	1855, 1793, 1792, -1,
 	1855, 1856, 1793, -1,
 	1856, 1794, 1793, -1,
 	1856, 1857, 1794, -1,
 	1857, 1858, 1794, -1,
 	1858, 1795, 1794, -1,
 	1858, 1859, 1795, -1,
 	1859, 1796, 1795, -1,
 	1859, 1860, 1796, -1,
 	1860, 1797, 1796, -1,
 	1860, 1861, 1797, -1,
 	1861, 1798, 1797, -1,
 	1861, 1862, 1798, -1,
 	1862, 1799, 1798, -1,
 	1862, 1863, 1799, -1,
 	1863, 1800, 1799, -1,
 	1863, 1864, 1800, -1,
 	1864, 1801, 1800, -1,
 	1864, 1865, 1801, -1,
 	1865, 1802, 1801, -1,
 	1865, 1866, 1802, -1,
 	1866, 1803, 1802, -1,
 	1866, 1867, 1803, -1,
 	1867, 1804, 1803, -1,
 	1867, 1805, 1804, -1,
 	1867, 1868, 1805, -1,
 	1868, 1806, 1805, -1,
 	1868, 1869, 1806, -1,
 	1869, 1807, 1806, -1,
 	1869, 1870, 1807, -1,
 	1870, 1808, 1807, -1,
 	1870, 1871, 1808, -1,
 	1871, 1809, 1808, -1,
 	1871, 1872, 1809, -1,
 	1872, 1810, 1809, -1,
 	1872, 1873, 1810, -1,
 	1873, 1811, 1810, -1,
 	1873, 1874, 1811, -1,
 	1874, 1812, 1811, -1,
 	1874, 1875, 1812, -1,
 	1875, 1813, 1812, -1,
 	1875, 1876, 1813, -1,
 	1876, 1814, 1813, -1,
 	1876, 1877, 1814, -1,
 	1877, 1815, 1814, -1,
 	1877, 1878, 1815, -1,
 	1878, 1816, 1815, -1,
 	1878, 1879, 1816, -1,
 	1879, 1817, 1816, -1,
 	1879, 1880, 1817, -1,
 	1880, 1818, 1817, -1,
 	1880, 1881, 1818, -1,
 	1881, 1819, 1818, -1,
 	1881, 1882, 1819, -1,
 	1882, 1820, 1819, -1,
 	1882, 1883, 1820, -1,
 	1883, 1821, 1820, -1,
 	1883, 1884, 1821, -1,
 	1884, 1822, 1821, -1,
 	1884, 1885, 1822, -1,
 	1885, 1823, 1822, -1,
 	1885, 1886, 1823, -1,
 	1886, 1824, 1823, -1,
 	1886, 1887, 1824, -1,
 	1887, 1825, 1824, -1,
 	1887, 1888, 1825, -1,
 	1888, 1826, 1825, -1,
 	1888, 1889, 1826, -1,
 	1889, 1827, 1826, -1,
 	1889, 1890, 1827, -1,
 	1890, 1828, 1827, -1,
 	1890, 1891, 1828, -1,
 	1891, 1829, 1828, -1,
 	1891, 1830, 1829, -1,
 	1891, 1892, 1830, -1,
 	1892, 1893, 1830, -1,
 	1893, 1831, 1830, -1,
 	1893, 1894, 1831, -1,
 	1894, 1832, 1831, -1,
 	1894, 1895, 1832, -1,
 	1895, 1833, 1832, -1,
 	1895, 1896, 1833, -1,
 	1896, 1834, 1833, -1,
 	1896, 1897, 1834, -1,
 	1897, 1835, 1834, -1,
 	1897, 1898, 1835, -1,
 	1898, 1836, 1835, -1,
 	1898, 1899, 1836, -1,
 	1899, 1837, 1836, -1,
 	1899, 1900, 1837, -1,
 	1900, 1838, 1837, -1,
 	1900, 1901, 1838, -1,
 	1901, 1839, 1838, -1,
 	1901, 1902, 1839, -1,
 	1902, 1840, 1839, -1,
 	1902, 1903, 1840, -1,
 	1903, 1841, 1840, -1,
 	1903, 1904, 1841, -1,
 	1904, 1842, 1841, -1,
 	1904, 1905, 1842, -1,
 	1905, 1843, 1842, -1,
 	1905, 1906, 1843, -1,
 	1906, 1844, 1843, -1,
 	1906, 1907, 1844, -1,
 	1907, 1845, 1844, -1,
 	1907, 1908, 1845, -1,
 	1908, 1846, 1845, -1,
 	1908, 1909, 1846, -1,
 	1909, 1847, 1846, -1,
 	1909, 1910, 1847, -1,
 	1910, 1848, 1847, -1,
 	1910, 1911, 1848, -1,
 	1911, 1849, 1848, -1,
 	1911, 1912, 1849, -1,
 	1912, 1850, 1849, -1,
 	1912, 1913, 1850, -1,
 	1913, 1851, 1850, -1,
 	1913, 1914, 1851, -1,
 	1914, 1852, 1851, -1,
 	1914, 1915, 1852, -1,
 	1915, 1853, 1852, -1,
 	1915, 1916, 1853, -1,
 	1916, 1854, 1853, -1,
 	1916, 1917, 1854, -1,
 	1917, 1792, 1854, -1,
 	1917, 1855, 1792, -1,
 	1918, 1856, 1855, -1,
 	1918, 1919, 1856, -1,
 	1919, 1857, 1856, -1,
 	1919, 1920, 1857, -1,
 	1920, 1858, 1857, -1,
 	1920, 1921, 1858, -1,
 	1921, 1859, 1858, -1,
 	1921, 1922, 1859, -1,
 	1922, 1860, 1859, -1,
 	1922, 1923, 1860, -1,
 	1923, 1861, 1860, -1,
 	1923, 1924, 1861, -1,
 	1924, 1862, 1861, -1,
 	1924, 1925, 1862, -1,
 	1925, 1863, 1862, -1,
 	1925, 1926, 1863, -1,
 	1926, 1864, 1863, -1,
 	1926, 1927, 1864, -1,
 	1927, 1865, 1864, -1,
 	1927, 1928, 1865, -1,
 	1928, 1866, 1865, -1,
 	1928, 1929, 1866, -1,
 	1929, 1867, 1866, -1,
 	1929, 1930, 1867, -1,
 	1930, 1868, 1867, -1,
 	1930, 1931, 1868, -1,
 	1931, 1869, 1868, -1,
 	1931, 1932, 1869, -1,
 	1932, 1870, 1869, -1,
 	1932, 1933, 1870, -1,
 	1933, 1871, 1870, -1,
 	1933, 1934, 1871, -1,
 	1934, 1872, 1871, -1,
 	1934, 1935, 1872, -1,
 	1935, 1873, 1872, -1,
 	1935, 1936, 1873, -1,
 	1936, 1874, 1873, -1,
 	1936, 1937, 1874, -1,
 	1937, 1875, 1874, -1,
 	1937, 1938, 1875, -1,
 	1938, 1876, 1875, -1,
 	1938, 1939, 1876, -1,
 	1939, 1877, 1876, -1,
 	1939, 1940, 1877, -1,
 	1940, 1878, 1877, -1,
 	1940, 1941, 1878, -1,
 	1941, 1879, 1878, -1,
 	1941, 1942, 1879, -1,
 	1942, 1880, 1879, -1,
 	1942, 1943, 1880, -1,
 	1943, 1881, 1880, -1,
 	1943, 1944, 1881, -1,
 	1944, 1882, 1881, -1,
 	1944, 1945, 1882, -1,
 	1945, 1883, 1882, -1,
 	1945, 1946, 1883, -1,
 	1946, 1884, 1883, -1,
 	1946, 1947, 1884, -1,
 	1947, 1885, 1884, -1,
 	1947, 1948, 1885, -1,
 	1948, 1886, 1885, -1,
 	1948, 1949, 1886, -1,
 	1949, 1887, 1886, -1,
 	1949, 1950, 1887, -1,
 	1950, 1888, 1887, -1,
 	1950, 1951, 1888, -1,
 	1951, 1889, 1888, -1,
 	1951, 1952, 1889, -1,
 	1952, 1890, 1889, -1,
 	1952, 1953, 1890, -1,
 	1953, 1891, 1890, -1,
 	1953, 1954, 1891, -1,
 	1954, 1892, 1891, -1,
 	1954, 1955, 1892, -1,
 	1955, 1893, 1892, -1,
 	1955, 1956, 1893, -1,
 	1956, 1894, 1893, -1,
 	1956, 1957, 1894, -1,
 	1957, 1895, 1894, -1,
 	1957, 1958, 1895, -1,
 	1958, 1896, 1895, -1,
 	1958, 1959, 1896, -1,
 	1959, 1897, 1896, -1,
 	1959, 1960, 1897, -1,
 	1960, 1898, 1897, -1,
 	1960, 1961, 1898, -1,
 	1961, 1899, 1898, -1,
 	1961, 1962, 1899, -1,
 	1962, 1900, 1899, -1,
 	1962, 1963, 1900, -1,
 	1963, 1901, 1900, -1,
 	1963, 1964, 1901, -1,
 	1964, 1902, 1901, -1,
 	1964, 1965, 1902, -1,
 	1965, 1903, 1902, -1,
 	1965, 1966, 1903, -1,
 	1966, 1904, 1903, -1,
 	1966, 1967, 1904, -1,
 	1967, 1905, 1904, -1,
 	1967, 1968, 1905, -1,
 	1968, 1906, 1905, -1,
 	1968, 1969, 1906, -1,
 	1969, 1907, 1906, -1,
 	1969, 1970, 1907, -1,
 	1970, 1908, 1907, -1,
 	1970, 1971, 1908, -1,
 	1971, 1909, 1908, -1,
 	1971, 1972, 1909, -1,
 	1972, 1910, 1909, -1,
 	1972, 1973, 1910, -1,
 	1973, 1911, 1910, -1,
 	1973, 1974, 1911, -1,
 	1974, 1912, 1911, -1,
 	1974, 1975, 1912, -1,
 	1975, 1913, 1912, -1,
 	1975, 1976, 1913, -1,
 	1976, 1914, 1913, -1,
 	1976, 1977, 1914, -1,
 	1977, 1915, 1914, -1,
 	1977, 1978, 1915, -1,
 	1978, 1916, 1915, -1,
 	1978, 1979, 1916, -1,
 	1979, 1917, 1916, -1,
 	1979, 1980, 1917, -1,
 	1980, 1855, 1917, -1,
 	1980, 1918, 1855, -1,
      ]
    }
}
]
}
Anchor {
  description "Nucleus"
  children [
    TouchSensor { enabled TRUE }
Shape {  #    2(  1)
  appearance
    Appearance {
      material
        Material {
          diffuseColor 0.000 0.000 1.000
        }
    }
  geometry
    IndexedFaceSet {
      solid FALSE
      creaseAngle 3.
      coord USE all_coords
      coordIndex [
 	2005, 2006, 1981, -1,
 	2006, 1982, 1981, -1,
 	2006, 2007, 1982, -1,
 	2007, 1983, 1982, -1,
 	2007, 1984, 1983, -1,
 	2007, 2008, 1984, -1,
 	2008, 2009, 1984, -1,
 	2009, 2010, 1984, -1,
 	2010, 2011, 1984, -1,
 	2011, 2012, 1984, -1,
 	2012, 2013, 1984, -1,
 	2013, 2014, 1984, -1,
 	2014, 2015, 1984, -1,
 	2015, 2016, 1984, -1,
 	2016, 1985, 1984, -1,
 	2016, 2017, 1985, -1,
 	2017, 1986, 1985, -1,
 	2017, 2018, 1986, -1,
 	2018, 1987, 1986, -1,
 	2018, 2019, 1987, -1,
 	2019, 1988, 1987, -1,
 	2019, 2020, 1988, -1,
 	2020, 1989, 1988, -1,
 	2020, 2021, 1989, -1,
 	2021, 1990, 1989, -1,
 	2021, 2022, 1990, -1,
 	2022, 2023, 1990, -1,
 	2023, 2024, 1990, -1,
 	2024, 2025, 1990, -1,
 	2025, 2026, 1990, -1,
 	2026, 2027, 1990, -1,
 	2027, 2028, 1990, -1,
 	2028, 1991, 1990, -1,
 	2028, 2029, 1991, -1,
 	2029, 1992, 1991, -1,
 	2029, 2030, 1992, -1,
 	2030, 1993, 1992, -1,
 	2030, 2031, 1993, -1,
 	2031, 2032, 1993, -1,
 	2032, 2033, 1993, -1,
 	2033, 2034, 1993, -1,
 	2034, 2035, 1993, -1,
 	2035, 1994, 1993, -1,
 	2035, 2036, 1994, -1,
 	2036, 1995, 1994, -1,
 	2036, 2037, 1995, -1,
 	2037, 2038, 1995, -1,
 	2038, 2039, 1995, -1,
 	2039, 1996, 1995, -1,
 	2039, 2040, 1996, -1,
 	2040, 2041, 1996, -1,
 	2041, 2042, 1996, -1,
 	2042, 2043, 1996, -1,
 	2043, 2044, 1996, -1,
 	2044, 2045, 1996, -1,
 	2045, 1997, 1996, -1,
 	2045, 2046, 1997, -1,
 	2046, 2047, 1997, -1,
 	2047, 2048, 1997, -1,
 	2048, 1998, 1997, -1,
 	2048, 2049, 1998, -1,
 	2049, 2050, 1998, -1,
 	2050, 2051, 1998, -1,
 	2051, 2052, 1998, -1,
 	2052, 2053, 1998, -1,
 	2053, 1999, 1998, -1,
 	2053, 2054, 1999, -1,
 	2054, 2055, 1999, -1,
 	2055, 2056, 1999, -1,
 	2056, 2057, 1999, -1,
 	2057, 2000, 1999, -1,
 	2057, 2058, 2000, -1,
 	2058, 2059, 2000, -1,
 	2059, 2001, 2000, -1,
 	2059, 2060, 2001, -1,
 	2060, 2061, 2001, -1,
 	2061, 2002, 2001, -1,
 	2061, 2062, 2002, -1,
 	2062, 2063, 2002, -1,
 	2063, 2003, 2002, -1,
 	2063, 2064, 2003, -1,
 	2064, 2065, 2003, -1,
 	2065, 2004, 2003, -1,
 	2065, 2066, 2004, -1,
 	2066, 1981, 2004, -1,
 	2066, 2067, 1981, -1,
 	2067, 2068, 1981, -1,
 	2068, 2005, 1981, -1,
 	2069, 2070, 2005, -1,
 	2070, 2071, 2005, -1,
 	2071, 2006, 2005, -1,
 	2071, 2072, 2006, -1,
 	2072, 2007, 2006, -1,
 	2072, 2073, 2007, -1,
 	2073, 2008, 2007, -1,
 	2073, 2074, 2008, -1,
 	2074, 2009, 2008, -1,
 	2074, 2075, 2009, -1,
 	2075, 2010, 2009, -1,
 	2075, 2076, 2010, -1,
 	2076, 2011, 2010, -1,
 	2076, 2077, 2011, -1,
 	2077, 2012, 2011, -1,
 	2077, 2078, 2012, -1,
 	2078, 2013, 2012, -1,
 	2078, 2079, 2013, -1,
 	2079, 2014, 2013, -1,
 	2079, 2080, 2014, -1,
 	2080, 2081, 2014, -1,
 	2081, 2015, 2014, -1,
 	2081, 2082, 2015, -1,
 	2082, 2083, 2015, -1,
 	2083, 2016, 2015, -1,
 	2083, 2084, 2016, -1,
 	2084, 2085, 2016, -1,
 	2085, 2017, 2016, -1,
 	2085, 2018, 2017, -1,
 	2085, 2086, 2018, -1,
 	2086, 2019, 2018, -1,
 	2086, 2020, 2019, -1,
 	2086, 2087, 2020, -1,
 	2087, 2021, 2020, -1,
 	2087, 2022, 2021, -1,
 	2087, 2088, 2022, -1,
 	2088, 2023, 2022, -1,
 	2088, 2089, 2023, -1,
 	2089, 2024, 2023, -1,
 	2089, 2090, 2024, -1,
 	2090, 2025, 2024, -1,
 	2090, 2091, 2025, -1,
 	2091, 2092, 2025, -1,
 	2092, 2026, 2025, -1,
 	2092, 2093, 2026, -1,
 	2093, 2027, 2026, -1,
 	2093, 2094, 2027, -1,
 	2094, 2028, 2027, -1,
 	2094, 2095, 2028, -1,
 	2095, 2029, 2028, -1,
 	2095, 2096, 2029, -1,
 	2096, 2030, 2029, -1,
 	2096, 2097, 2030, -1,
 	2097, 2031, 2030, -1,
 	2097, 2098, 2031, -1,
 	2098, 2032, 2031, -1,
 	2098, 2099, 2032, -1,
 	2099, 2033, 2032, -1,
 	2099, 2100, 2033, -1,
 	2100, 2101, 2033, -1,
 	2101, 2034, 2033, -1,
 	2101, 2102, 2034, -1,
 	2102, 2035, 2034, -1,
 	2102, 2036, 2035, -1,
 	2102, 2103, 2036, -1,
 	2103, 2104, 2036, -1,
 	2104, 2037, 2036, -1,
 	2104, 2105, 2037, -1,
 	2105, 2106, 2037, -1,
 	2106, 2107, 2037, -1,
 	2107, 2038, 2037, -1,
 	2107, 2108, 2038, -1,
 	2108, 2109, 2038, -1,
 	2109, 2110, 2038, -1,
 	2110, 2111, 2038, -1,
 	2111, 2039, 2038, -1,
 	2111, 2040, 2039, -1,
 	2111, 2112, 2040, -1,
 	2112, 2041, 2040, -1,
 	2112, 2113, 2041, -1,
 	2113, 2114, 2041, -1,
 	2114, 2042, 2041, -1,
 	2114, 2115, 2042, -1,
 	2115, 2043, 2042, -1,
 	2115, 2116, 2043, -1,
 	2116, 2117, 2043, -1,
 	2117, 2118, 2043, -1,
 	2118, 2119, 2043, -1,
 	2119, 2044, 2043, -1,
 	2119, 2120, 2044, -1,
 	2120, 2045, 2044, -1,
 	2120, 2046, 2045, -1,
 	2120, 2121, 2046, -1,
 	2121, 2047, 2046, -1,
 	2121, 2122, 2047, -1,
 	2122, 2048, 2047, -1,
 	2122, 2123, 2048, -1,
 	2123, 2049, 2048, -1,
 	2123, 2124, 2049, -1,
 	2124, 2050, 2049, -1,
 	2124, 2125, 2050, -1,
 	2125, 2051, 2050, -1,
 	2125, 2126, 2051, -1,
 	2126, 2127, 2051, -1,
 	2127, 2052, 2051, -1,
 	2127, 2128, 2052, -1,
 	2128, 2129, 2052, -1,
 	2129, 2053, 2052, -1,
 	2129, 2130, 2053, -1,
 	2130, 2131, 2053, -1,
 	2131, 2132, 2053, -1,
 	2132, 2133, 2053, -1,
 	2133, 2134, 2053, -1,
 	2134, 2135, 2053, -1,
 	2135, 2136, 2053, -1,
 	2136, 2137, 2053, -1,
 	2137, 2138, 2053, -1,
 	2138, 2139, 2053, -1,
 	2139, 2140, 2053, -1,
 	2140, 2054, 2053, -1,
 	2140, 2141, 2054, -1,
 	2141, 2055, 2054, -1,
 	2141, 2056, 2055, -1,
 	2141, 2142, 2056, -1,
 	2142, 2143, 2056, -1,
 	2143, 2057, 2056, -1,
 	2143, 2058, 2057, -1,
 	2143, 2144, 2058, -1,
 	2144, 2059, 2058, -1,
 	2144, 2145, 2059, -1,
 	2145, 2060, 2059, -1,
 	2145, 2146, 2060, -1,
 	2146, 2147, 2060, -1,
 	2147, 2148, 2060, -1,
 	2148, 2061, 2060, -1,
 	2148, 2062, 2061, -1,
 	2148, 2149, 2062, -1,
 	2149, 2150, 2062, -1,
 	2150, 2063, 2062, -1,
 	2150, 2151, 2063, -1,
 	2151, 2064, 2063, -1,
 	2151, 2152, 2064, -1,
 	2152, 2065, 2064, -1,
 	2152, 2066, 2065, -1,
 	2152, 2153, 2066, -1,
 	2153, 2154, 2066, -1,
 	2154, 2155, 2066, -1,
 	2155, 2156, 2066, -1,
 	2156, 2157, 2066, -1,
 	2157, 2067, 2066, -1,
 	2157, 2158, 2067, -1,
 	2158, 2068, 2067, -1,
 	2158, 2069, 2068, -1,
 	2069, 2005, 2068, -1,
 	2159, 2160, 2069, -1,
 	2160, 2070, 2069, -1,
 	2160, 2161, 2070, -1,
 	2161, 2071, 2070, -1,
 	2161, 2162, 2071, -1,
 	2162, 2072, 2071, -1,
 	2162, 2163, 2072, -1,
 	2163, 2073, 2072, -1,
 	2163, 2164, 2073, -1,
 	2164, 2074, 2073, -1,
 	2164, 2165, 2074, -1,
 	2165, 2075, 2074, -1,
 	2165, 2076, 2075, -1,
 	2165, 2166, 2076, -1,
 	2166, 2167, 2076, -1,
 	2167, 2077, 2076, -1,
 	2167, 2168, 2077, -1,
 	2168, 2078, 2077, -1,
 	2168, 2169, 2078, -1,
 	2169, 2079, 2078, -1,
 	2169, 2170, 2079, -1,
 	2170, 2080, 2079, -1,
 	2170, 2171, 2080, -1,
 	2171, 2081, 2080, -1,
 	2171, 2172, 2081, -1,
 	2172, 2082, 2081, -1,
 	2172, 2083, 2082, -1,
 	2172, 2084, 2083, -1,
 	2172, 2173, 2084, -1,
 	2173, 2085, 2084, -1,
 	2173, 2174, 2085, -1,
 	2174, 2086, 2085, -1,
 	2174, 2175, 2086, -1,
 	2175, 2087, 2086, -1,
 	2175, 2176, 2087, -1,
 	2176, 2088, 2087, -1,
 	2176, 2177, 2088, -1,
 	2177, 2089, 2088, -1,
 	2177, 2178, 2089, -1,
 	2178, 2090, 2089, -1,
 	2178, 2179, 2090, -1,
 	2179, 2091, 2090, -1,
 	2179, 2180, 2091, -1,
 	2180, 2092, 2091, -1,
 	2180, 2181, 2092, -1,
 	2181, 2093, 2092, -1,
 	2181, 2182, 2093, -1,
 	2182, 2094, 2093, -1,
 	2182, 2183, 2094, -1,
 	2183, 2095, 2094, -1,
 	2183, 2096, 2095, -1,
 	2183, 2184, 2096, -1,
 	2184, 2097, 2096, -1,
 	2184, 2185, 2097, -1,
 	2185, 2098, 2097, -1,
 	2185, 2186, 2098, -1,
 	2186, 2099, 2098, -1,
 	2186, 2187, 2099, -1,
 	2187, 2188, 2099, -1,
 	2188, 2100, 2099, -1,
 	2188, 2189, 2100, -1,
 	2189, 2101, 2100, -1,
 	2189, 2190, 2101, -1,
 	2190, 2102, 2101, -1,
 	2190, 2191, 2102, -1,
 	2191, 2103, 2102, -1,
 	2191, 2192, 2103, -1,
 	2192, 2104, 2103, -1,
 	2192, 2193, 2104, -1,
 	2193, 2105, 2104, -1,
 	2193, 2194, 2105, -1,
 	2194, 2106, 2105, -1,
 	2194, 2195, 2106, -1,
 	2195, 2107, 2106, -1,
 	2195, 2196, 2107, -1,
 	2196, 2197, 2107, -1,
 	2197, 2108, 2107, -1,
 	2197, 2198, 2108, -1,
 	2198, 2109, 2108, -1,
 	2198, 2199, 2109, -1,
 	2199, 2110, 2109, -1,
 	2199, 2200, 2110, -1,
 	2200, 2111, 2110, -1,
 	2200, 2201, 2111, -1,
 	2201, 2112, 2111, -1,
 	2201, 2202, 2112, -1,
 	2202, 2203, 2112, -1,
 	2203, 2204, 2112, -1,
 	2204, 2113, 2112, -1,
 	2204, 2205, 2113, -1,
 	2205, 2206, 2113, -1,
 	2206, 2114, 2113, -1,
 	2206, 2115, 2114, -1,
 	2206, 2207, 2115, -1,
 	2207, 2116, 2115, -1,
 	2207, 2117, 2116, -1,
 	2207, 2208, 2117, -1,
 	2208, 2209, 2117, -1,
 	2209, 2210, 2117, -1,
 	2210, 2211, 2117, -1,
 	2211, 2212, 2117, -1,
 	2212, 2213, 2117, -1,
 	2213, 2118, 2117, -1,
 	2213, 2214, 2118, -1,
 	2214, 2215, 2118, -1,
 	2215, 2216, 2118, -1,
 	2216, 2217, 2118, -1,
 	2217, 2218, 2118, -1,
 	2218, 2219, 2118, -1,
 	2219, 2119, 2118, -1,
 	2219, 2120, 2119, -1,
 	2219, 2121, 2120, -1,
 	2219, 2122, 2121, -1,
 	2219, 2123, 2122, -1,
 	2219, 2124, 2123, -1,
 	2219, 2220, 2124, -1,
 	2220, 2125, 2124, -1,
 	2220, 2126, 2125, -1,
 	2220, 2221, 2126, -1,
 	2221, 2222, 2126, -1,
 	2222, 2127, 2126, -1,
 	2222, 2223, 2127, -1,
 	2223, 2128, 2127, -1,
 	2223, 2224, 2128, -1,
 	2224, 2129, 2128, -1,
 	2224, 2225, 2129, -1,
 	2225, 2130, 2129, -1,
 	2225, 2131, 2130, -1,
 	2225, 2226, 2131, -1,
 	2226, 2132, 2131, -1,
 	2226, 2227, 2132, -1,
 	2227, 2228, 2132, -1,
 	2228, 2229, 2132, -1,
 	2229, 2230, 2132, -1,
 	2230, 2133, 2132, -1,
 	2230, 2231, 2133, -1,
 	2231, 2232, 2133, -1,
 	2232, 2134, 2133, -1,
 	2232, 2233, 2134, -1,
 	2233, 2234, 2134, -1,
 	2234, 2235, 2134, -1,
 	2235, 2135, 2134, -1,
 	2235, 2236, 2135, -1,
 	2236, 2136, 2135, -1,
 	2236, 2237, 2136, -1,
 	2237, 2137, 2136, -1,
 	2237, 2238, 2137, -1,
 	2238, 2138, 2137, -1,
 	2238, 2239, 2138, -1,
 	2239, 2139, 2138, -1,
 	2239, 2240, 2139, -1,
 	2240, 2140, 2139, -1,
 	2240, 2241, 2140, -1,
 	2241, 2141, 2140, -1,
 	2241, 2142, 2141, -1,
 	2241, 2143, 2142, -1,
 	2241, 2242, 2143, -1,
 	2242, 2243, 2143, -1,
 	2243, 2244, 2143, -1,
 	2244, 2245, 2143, -1,
 	2245, 2246, 2143, -1,
 	2246, 2247, 2143, -1,
 	2247, 2144, 2143, -1,
 	2247, 2248, 2144, -1,
 	2248, 2145, 2144, -1,
 	2248, 2249, 2145, -1,
 	2249, 2146, 2145, -1,
 	2249, 2250, 2146, -1,
 	2250, 2147, 2146, -1,
 	2250, 2251, 2147, -1,
 	2251, 2148, 2147, -1,
 	2251, 2149, 2148, -1,
 	2251, 2252, 2149, -1,
 	2252, 2150, 2149, -1,
 	2252, 2253, 2150, -1,
 	2253, 2151, 2150, -1,
 	2253, 2254, 2151, -1,
 	2254, 2255, 2151, -1,
 	2255, 2152, 2151, -1,
 	2255, 2256, 2152, -1,
 	2256, 2257, 2152, -1,
 	2257, 2153, 2152, -1,
 	2257, 2258, 2153, -1,
 	2258, 2154, 2153, -1,
 	2258, 2259, 2154, -1,
 	2259, 2155, 2154, -1,
 	2259, 2156, 2155, -1,
 	2259, 2260, 2156, -1,
 	2260, 2157, 2156, -1,
 	2260, 2261, 2157, -1,
 	2261, 2262, 2157, -1,
 	2262, 2158, 2157, -1,
 	2262, 2159, 2158, -1,
 	2159, 2069, 2158, -1,
 	2263, 2160, 2159, -1,
 	2263, 2161, 2160, -1,
 	2263, 2264, 2161, -1,
 	2264, 2162, 2161, -1,
 	2264, 2163, 2162, -1,
 	2264, 2265, 2163, -1,
 	2265, 2164, 2163, -1,
 	2265, 2266, 2164, -1,
 	2266, 2165, 2164, -1,
 	2266, 2267, 2165, -1,
 	2267, 2166, 2165, -1,
 	2267, 2268, 2166, -1,
 	2268, 2167, 2166, -1,
 	2268, 2269, 2167, -1,
 	2269, 2168, 2167, -1,
 	2269, 2270, 2168, -1,
 	2270, 2169, 2168, -1,
 	2270, 2271, 2169, -1,
 	2271, 2170, 2169, -1,
 	2271, 2272, 2170, -1,
 	2272, 2171, 2170, -1,
 	2272, 2273, 2171, -1,
 	2273, 2172, 2171, -1,
 	2273, 2274, 2172, -1,
 	2274, 2173, 2172, -1,
 	2274, 2275, 2173, -1,
 	2275, 2174, 2173, -1,
 	2275, 2276, 2174, -1,
 	2276, 2175, 2174, -1,
 	2276, 2277, 2175, -1,
 	2277, 2176, 2175, -1,
 	2277, 2177, 2176, -1,
 	2277, 2278, 2177, -1,
 	2278, 2178, 2177, -1,
 	2278, 2279, 2178, -1,
 	2279, 2179, 2178, -1,
 	2279, 2280, 2179, -1,
 	2280, 2180, 2179, -1,
 	2280, 2281, 2180, -1,
 	2281, 2181, 2180, -1,
 	2281, 2282, 2181, -1,
 	2282, 2182, 2181, -1,
 	2282, 2283, 2182, -1,
 	2283, 2183, 2182, -1,
 	2283, 2284, 2183, -1,
 	2284, 2184, 2183, -1,
 	2284, 2285, 2184, -1,
 	2285, 2185, 2184, -1,
 	2285, 2286, 2185, -1,
 	2286, 2186, 2185, -1,
 	2286, 2287, 2186, -1,
 	2287, 2187, 2186, -1,
 	2287, 2288, 2187, -1,
 	2288, 2188, 2187, -1,
 	2288, 2289, 2188, -1,
 	2289, 2189, 2188, -1,
 	2289, 2290, 2189, -1,
 	2290, 2190, 2189, -1,
 	2290, 2291, 2190, -1,
 	2291, 2191, 2190, -1,
 	2291, 2192, 2191, -1,
 	2291, 2292, 2192, -1,
 	2292, 2193, 2192, -1,
 	2292, 2293, 2193, -1,
 	2293, 2194, 2193, -1,
 	2293, 2294, 2194, -1,
 	2294, 2195, 2194, -1,
 	2294, 2295, 2195, -1,
 	2295, 2196, 2195, -1,
 	2295, 2296, 2196, -1,
 	2296, 2197, 2196, -1,
 	2296, 2297, 2197, -1,
 	2297, 2198, 2197, -1,
 	2297, 2298, 2198, -1,
 	2298, 2199, 2198, -1,
 	2298, 2299, 2199, -1,
 	2299, 2200, 2199, -1,
 	2299, 2300, 2200, -1,
 	2300, 2201, 2200, -1,
 	2300, 2301, 2201, -1,
 	2301, 2202, 2201, -1,
 	2301, 2302, 2202, -1,
 	2302, 2303, 2202, -1,
 	2303, 2304, 2202, -1,
 	2304, 2203, 2202, -1,
 	2304, 2305, 2203, -1,
 	2305, 2306, 2203, -1,
 	2306, 2204, 2203, -1,
 	2306, 2307, 2204, -1,
 	2307, 2205, 2204, -1,
 	2307, 2308, 2205, -1,
 	2308, 2309, 2205, -1,
 	2309, 2206, 2205, -1,
 	2309, 2207, 2206, -1,
 	2309, 2310, 2207, -1,
 	2310, 2208, 2207, -1,
 	2310, 2311, 2208, -1,
 	2311, 2209, 2208, -1,
 	2311, 2312, 2209, -1,
 	2312, 2210, 2209, -1,
 	2312, 2313, 2210, -1,
 	2313, 2211, 2210, -1,
 	2313, 2314, 2211, -1,
 	2314, 2212, 2211, -1,
 	2314, 2315, 2212, -1,
 	2315, 2316, 2212, -1,
 	2316, 2213, 2212, -1,
 	2316, 2317, 2213, -1,
 	2317, 2214, 2213, -1,
 	2317, 2215, 2214, -1,
 	2317, 2318, 2215, -1,
 	2318, 2319, 2215, -1,
 	2319, 2216, 2215, -1,
 	2319, 2320, 2216, -1,
 	2320, 2321, 2216, -1,
 	2321, 2217, 2216, -1,
 	2321, 2322, 2217, -1,
 	2322, 2323, 2217, -1,
 	2323, 2324, 2217, -1,
 	2324, 2218, 2217, -1,
 	2324, 2325, 2218, -1,
 	2325, 2219, 2218, -1,
 	2325, 2220, 2219, -1,
 	2325, 2221, 2220, -1,
 	2325, 2326, 2221, -1,
 	2326, 2222, 2221, -1,
 	2326, 2223, 2222, -1,
 	2326, 2327, 2223, -1,
 	2327, 2328, 2223, -1,
 	2328, 2224, 2223, -1,
 	2328, 2329, 2224, -1,
 	2329, 2225, 2224, -1,
 	2329, 2330, 2225, -1,
 	2330, 2226, 2225, -1,
 	2330, 2331, 2226, -1,
 	2331, 2227, 2226, -1,
 	2331, 2332, 2227, -1,
 	2332, 2228, 2227, -1,
 	2332, 2333, 2228, -1,
 	2333, 2229, 2228, -1,
 	2333, 2334, 2229, -1,
 	2334, 2230, 2229, -1,
 	2334, 2335, 2230, -1,
 	2335, 2231, 2230, -1,
 	2335, 2336, 2231, -1,
 	2336, 2337, 2231, -1,
 	2337, 2338, 2231, -1,
 	2338, 2232, 2231, -1,
 	2338, 2339, 2232, -1,
 	2339, 2233, 2232, -1,
 	2339, 2340, 2233, -1,
 	2340, 2234, 2233, -1,
 	2340, 2341, 2234, -1,
 	2341, 2342, 2234, -1,
 	2342, 2235, 2234, -1,
 	2342, 2343, 2235, -1,
 	2343, 2236, 2235, -1,
 	2343, 2344, 2236, -1,
 	2344, 2237, 2236, -1,
 	2344, 2345, 2237, -1,
 	2345, 2238, 2237, -1,
 	2345, 2239, 2238, -1,
 	2345, 2346, 2239, -1,
 	2346, 2240, 2239, -1,
 	2346, 2347, 2240, -1,
 	2347, 2348, 2240, -1,
 	2348, 2241, 2240, -1,
 	2348, 2242, 2241, -1,
 	2348, 2349, 2242, -1,
 	2349, 2243, 2242, -1,
 	2349, 2350, 2243, -1,
 	2350, 2244, 2243, -1,
 	2350, 2351, 2244, -1,
 	2351, 2352, 2244, -1,
 	2352, 2245, 2244, -1,
 	2352, 2353, 2245, -1,
 	2353, 2246, 2245, -1,
 	2353, 2354, 2246, -1,
 	2354, 2355, 2246, -1,
 	2355, 2247, 2246, -1,
 	2355, 2356, 2247, -1,
 	2356, 2248, 2247, -1,
 	2356, 2357, 2248, -1,
 	2357, 2249, 2248, -1,
 	2357, 2358, 2249, -1,
 	2358, 2250, 2249, -1,
 	2358, 2359, 2250, -1,
 	2359, 2251, 2250, -1,
 	2359, 2360, 2251, -1,
 	2360, 2252, 2251, -1,
 	2360, 2361, 2252, -1,
 	2361, 2253, 2252, -1,
 	2361, 2362, 2253, -1,
 	2362, 2363, 2253, -1,
 	2363, 2254, 2253, -1,
 	2363, 2255, 2254, -1,
 	2363, 2364, 2255, -1,
 	2364, 2256, 2255, -1,
 	2364, 2365, 2256, -1,
 	2365, 2366, 2256, -1,
 	2366, 2257, 2256, -1,
 	2366, 2367, 2257, -1,
 	2367, 2258, 2257, -1,
 	2367, 2259, 2258, -1,
 	2367, 2368, 2259, -1,
 	2368, 2260, 2259, -1,
 	2368, 2369, 2260, -1,
 	2369, 2261, 2260, -1,
 	2369, 2370, 2261, -1,
 	2370, 2262, 2261, -1,
 	2370, 2371, 2262, -1,
 	2371, 2159, 2262, -1,
 	2371, 2372, 2159, -1,
 	2372, 2263, 2159, -1,
 	2373, 2264, 2263, -1,
 	2373, 2374, 2264, -1,
 	2374, 2375, 2264, -1,
 	2375, 2265, 2264, -1,
 	2375, 2376, 2265, -1,
 	2376, 2266, 2265, -1,
 	2376, 2377, 2266, -1,
 	2377, 2267, 2266, -1,
 	2377, 2378, 2267, -1,
 	2378, 2268, 2267, -1,
 	2378, 2269, 2268, -1,
 	2378, 2379, 2269, -1,
 	2379, 2270, 2269, -1,
 	2379, 2380, 2270, -1,
 	2380, 2381, 2270, -1,
 	2381, 2271, 2270, -1,
 	2381, 2382, 2271, -1,
 	2382, 2272, 2271, -1,
 	2382, 2383, 2272, -1,
 	2383, 2273, 2272, -1,
 	2383, 2384, 2273, -1,
 	2384, 2274, 2273, -1,
 	2384, 2385, 2274, -1,
 	2385, 2275, 2274, -1,
 	2385, 2386, 2275, -1,
 	2386, 2276, 2275, -1,
 	2386, 2387, 2276, -1,
 	2387, 2277, 2276, -1,
 	2387, 2388, 2277, -1,
 	2388, 2278, 2277, -1,
 	2388, 2389, 2278, -1,
 	2389, 2279, 2278, -1,
 	2389, 2390, 2279, -1,
 	2390, 2280, 2279, -1,
 	2390, 2391, 2280, -1,
 	2391, 2281, 2280, -1,
 	2391, 2392, 2281, -1,
 	2392, 2282, 2281, -1,
 	2392, 2393, 2282, -1,
 	2393, 2394, 2282, -1,
 	2394, 2283, 2282, -1,
 	2394, 2395, 2283, -1,
 	2395, 2284, 2283, -1,
 	2395, 2396, 2284, -1,
 	2396, 2285, 2284, -1,
 	2396, 2397, 2285, -1,
 	2397, 2286, 2285, -1,
 	2397, 2398, 2286, -1,
 	2398, 2287, 2286, -1,
 	2398, 2399, 2287, -1,
 	2399, 2288, 2287, -1,
 	2399, 2400, 2288, -1,
 	2400, 2289, 2288, -1,
 	2400, 2401, 2289, -1,
 	2401, 2290, 2289, -1,
 	2401, 2402, 2290, -1,
 	2402, 2291, 2290, -1,
 	2402, 2403, 2291, -1,
 	2403, 2292, 2291, -1,
 	2403, 2404, 2292, -1,
 	2404, 2293, 2292, -1,
 	2404, 2405, 2293, -1,
 	2405, 2294, 2293, -1,
 	2405, 2406, 2294, -1,
 	2406, 2295, 2294, -1,
 	2406, 2407, 2295, -1,
 	2407, 2296, 2295, -1,
 	2407, 2408, 2296, -1,
 	2408, 2297, 2296, -1,
 	2408, 2409, 2297, -1,
 	2409, 2298, 2297, -1,
 	2409, 2410, 2298, -1,
 	2410, 2299, 2298, -1,
 	2410, 2411, 2299, -1,
 	2411, 2300, 2299, -1,
 	2411, 2412, 2300, -1,
 	2412, 2301, 2300, -1,
 	2412, 2413, 2301, -1,
 	2413, 2302, 2301, -1,
 	2413, 2414, 2302, -1,
 	2414, 2303, 2302, -1,
 	2414, 2415, 2303, -1,
 	2415, 2304, 2303, -1,
 	2415, 2416, 2304, -1,
 	2416, 2305, 2304, -1,
 	2416, 2417, 2305, -1,
 	2417, 2306, 2305, -1,
 	2417, 2418, 2306, -1,
 	2418, 2307, 2306, -1,
 	2418, 2419, 2307, -1,
 	2419, 2308, 2307, -1,
 	2419, 2420, 2308, -1,
 	2420, 2309, 2308, -1,
 	2420, 2421, 2309, -1,
 	2421, 2310, 2309, -1,
 	2421, 2422, 2310, -1,
 	2422, 2311, 2310, -1,
 	2422, 2423, 2311, -1,
 	2423, 2312, 2311, -1,
 	2423, 2424, 2312, -1,
 	2424, 2313, 2312, -1,
 	2424, 2425, 2313, -1,
 	2425, 2314, 2313, -1,
 	2425, 2426, 2314, -1,
 	2426, 2315, 2314, -1,
 	2426, 2427, 2315, -1,
 	2427, 2428, 2315, -1,
 	2428, 2316, 2315, -1,
 	2428, 2317, 2316, -1,
 	2428, 2429, 2317, -1,
 	2429, 2430, 2317, -1,
 	2430, 2318, 2317, -1,
 	2430, 2431, 2318, -1,
 	2431, 2432, 2318, -1,
 	2432, 2319, 2318, -1,
 	2432, 2320, 2319, -1,
 	2432, 2433, 2320, -1,
 	2433, 2321, 2320, -1,
 	2433, 2434, 2321, -1,
 	2434, 2322, 2321, -1,
 	2434, 2435, 2322, -1,
 	2435, 2436, 2322, -1,
 	2436, 2323, 2322, -1,
 	2436, 2324, 2323, -1,
 	2436, 2437, 2324, -1,
 	2437, 2325, 2324, -1,
 	2437, 2438, 2325, -1,
 	2438, 2439, 2325, -1,
 	2439, 2440, 2325, -1,
 	2440, 2326, 2325, -1,
 	2440, 2327, 2326, -1,
 	2440, 2441, 2327, -1,
 	2441, 2328, 2327, -1,
 	2441, 2442, 2328, -1,
 	2442, 2329, 2328, -1,
 	2442, 2330, 2329, -1,
 	2442, 2443, 2330, -1,
 	2443, 2444, 2330, -1,
 	2444, 2331, 2330, -1,
 	2444, 2445, 2331, -1,
 	2445, 2332, 2331, -1,
 	2445, 2333, 2332, -1,
 	2445, 2446, 2333, -1,
 	2446, 2334, 2333, -1,
 	2446, 2447, 2334, -1,
 	2447, 2335, 2334, -1,
 	2447, 2448, 2335, -1,
 	2448, 2336, 2335, -1,
 	2448, 2449, 2336, -1,
 	2449, 2450, 2336, -1,
 	2450, 2451, 2336, -1,
 	2451, 2337, 2336, -1,
 	2451, 2452, 2337, -1,
 	2452, 2338, 2337, -1,
 	2452, 2453, 2338, -1,
 	2453, 2339, 2338, -1,
 	2453, 2454, 2339, -1,
 	2454, 2455, 2339, -1,
 	2455, 2340, 2339, -1,
 	2455, 2456, 2340, -1,
 	2456, 2457, 2340, -1,
 	2457, 2341, 2340, -1,
 	2457, 2458, 2341, -1,
 	2458, 2459, 2341, -1,
 	2459, 2460, 2341, -1,
 	2460, 2461, 2341, -1,
 	2461, 2342, 2341, -1,
 	2461, 2462, 2342, -1,
 	2462, 2343, 2342, -1,
 	2462, 2344, 2343, -1,
 	2462, 2345, 2344, -1,
 	2462, 2463, 2345, -1,
 	2463, 2346, 2345, -1,
 	2463, 2464, 2346, -1,
 	2464, 2347, 2346, -1,
 	2464, 2465, 2347, -1,
 	2465, 2348, 2347, -1,
 	2465, 2466, 2348, -1,
 	2466, 2349, 2348, -1,
 	2466, 2467, 2349, -1,
 	2467, 2350, 2349, -1,
 	2467, 2468, 2350, -1,
 	2468, 2351, 2350, -1,
 	2468, 2469, 2351, -1,
 	2469, 2352, 2351, -1,
 	2469, 2470, 2352, -1,
 	2470, 2353, 2352, -1,
 	2470, 2471, 2353, -1,
 	2471, 2354, 2353, -1,
 	2471, 2355, 2354, -1,
 	2471, 2472, 2355, -1,
 	2472, 2473, 2355, -1,
 	2473, 2356, 2355, -1,
 	2473, 2474, 2356, -1,
 	2474, 2475, 2356, -1,
 	2475, 2357, 2356, -1,
 	2475, 2476, 2357, -1,
 	2476, 2358, 2357, -1,
 	2476, 2359, 2358, -1,
 	2476, 2477, 2359, -1,
 	2477, 2360, 2359, -1,
 	2477, 2478, 2360, -1,
 	2478, 2361, 2360, -1,
 	2478, 2479, 2361, -1,
 	2479, 2362, 2361, -1,
 	2479, 2480, 2362, -1,
 	2480, 2363, 2362, -1,
 	2480, 2481, 2363, -1,
 	2481, 2364, 2363, -1,
 	2481, 2482, 2364, -1,
 	2482, 2365, 2364, -1,
 	2482, 2483, 2365, -1,
 	2483, 2366, 2365, -1,
 	2483, 2484, 2366, -1,
 	2484, 2367, 2366, -1,
 	2484, 2485, 2367, -1,
 	2485, 2368, 2367, -1,
 	2485, 2486, 2368, -1,
 	2486, 2369, 2368, -1,
 	2486, 2487, 2369, -1,
 	2487, 2488, 2369, -1,
 	2488, 2370, 2369, -1,
 	2488, 2489, 2370, -1,
 	2489, 2371, 2370, -1,
 	2489, 2490, 2371, -1,
 	2490, 2372, 2371, -1,
 	2490, 2491, 2372, -1,
 	2491, 2373, 2372, -1,
 	2373, 2263, 2372, -1,
 	2492, 2493, 2373, -1,
 	2493, 2374, 2373, -1,
 	2493, 2494, 2374, -1,
 	2494, 2375, 2374, -1,
 	2494, 2495, 2375, -1,
 	2495, 2376, 2375, -1,
 	2495, 2496, 2376, -1,
 	2496, 2497, 2376, -1,
 	2497, 2377, 2376, -1,
 	2497, 2498, 2377, -1,
 	2498, 2499, 2377, -1,
 	2499, 2378, 2377, -1,
 	2499, 2379, 2378, -1,
 	2499, 2500, 2379, -1,
 	2500, 2380, 2379, -1,
 	2500, 2501, 2380, -1,
 	2501, 2381, 2380, -1,
 	2501, 2382, 2381, -1,
 	2501, 2502, 2382, -1,
 	2502, 2503, 2382, -1,
 	2503, 2383, 2382, -1,
 	2503, 2504, 2383, -1,
 	2504, 2505, 2383, -1,
 	2505, 2384, 2383, -1,
 	2505, 2506, 2384, -1,
 	2506, 2385, 2384, -1,
 	2506, 2386, 2385, -1,
 	2506, 2507, 2386, -1,
 	2507, 2508, 2386, -1,
 	2508, 2509, 2386, -1,
 	2509, 2387, 2386, -1,
 	2509, 2510, 2387, -1,
 	2510, 2388, 2387, -1,
 	2510, 2511, 2388, -1,
 	2511, 2389, 2388, -1,
 	2511, 2512, 2389, -1,
 	2512, 2390, 2389, -1,
 	2512, 2513, 2390, -1,
 	2513, 2391, 2390, -1,
 	2513, 2514, 2391, -1,
 	2514, 2392, 2391, -1,
 	2514, 2515, 2392, -1,
 	2515, 2393, 2392, -1,
 	2515, 2516, 2393, -1,
 	2516, 2394, 2393, -1,
 	2516, 2517, 2394, -1,
 	2517, 2395, 2394, -1,
 	2517, 2518, 2395, -1,
 	2518, 2396, 2395, -1,
 	2518, 2519, 2396, -1,
 	2519, 2520, 2396, -1,
 	2520, 2397, 2396, -1,
 	2520, 2521, 2397, -1,
 	2521, 2398, 2397, -1,
 	2521, 2522, 2398, -1,
 	2522, 2399, 2398, -1,
 	2522, 2523, 2399, -1,
 	2523, 2400, 2399, -1,
 	2523, 2524, 2400, -1,
 	2524, 2401, 2400, -1,
 	2524, 2525, 2401, -1,
 	2525, 2402, 2401, -1,
 	2525, 2526, 2402, -1,
 	2526, 2403, 2402, -1,
 	2526, 2527, 2403, -1,
 	2527, 2404, 2403, -1,
 	2527, 2528, 2404, -1,
 	2528, 2529, 2404, -1,
 	2529, 2405, 2404, -1,
 	2529, 2530, 2405, -1,
 	2530, 2406, 2405, -1,
 	2530, 2531, 2406, -1,
 	2531, 2407, 2406, -1,
 	2531, 2408, 2407, -1,
 	2531, 2532, 2408, -1,
 	2532, 2409, 2408, -1,
 	2532, 2533, 2409, -1,
 	2533, 2534, 2409, -1,
 	2534, 2410, 2409, -1,
 	2534, 2535, 2410, -1,
 	2535, 2411, 2410, -1,
 	2535, 2536, 2411, -1,
 	2536, 2412, 2411, -1,
 	2536, 2413, 2412, -1,
 	2536, 2537, 2413, -1,
 	2537, 2538, 2413, -1,
 	2538, 2414, 2413, -1,
 	2538, 2539, 2414, -1,
 	2539, 2540, 2414, -1,
 	2540, 2415, 2414, -1,
 	2540, 2541, 2415, -1,
 	2541, 2416, 2415, -1,
 	2541, 2542, 2416, -1,
 	2542, 2417, 2416, -1,
 	2542, 2543, 2417, -1,
 	2543, 2418, 2417, -1,
 	2543, 2544, 2418, -1,
 	2544, 2419, 2418, -1,
 	2544, 2545, 2419, -1,
 	2545, 2420, 2419, -1,
 	2545, 2546, 2420, -1,
 	2546, 2421, 2420, -1,
 	2546, 2547, 2421, -1,
 	2547, 2548, 2421, -1,
 	2548, 2422, 2421, -1,
 	2548, 2549, 2422, -1,
 	2549, 2423, 2422, -1,
 	2549, 2550, 2423, -1,
 	2550, 2424, 2423, -1,
 	2550, 2425, 2424, -1,
 	2550, 2551, 2425, -1,
 	2551, 2426, 2425, -1,
 	2551, 2552, 2426, -1,
 	2552, 2553, 2426, -1,
 	2553, 2427, 2426, -1,
 	2553, 2554, 2427, -1,
 	2554, 2428, 2427, -1,
 	2554, 2555, 2428, -1,
 	2555, 2429, 2428, -1,
 	2555, 2556, 2429, -1,
 	2556, 2430, 2429, -1,
 	2556, 2557, 2430, -1,
 	2557, 2558, 2430, -1,
 	2558, 2431, 2430, -1,
 	2558, 2432, 2431, -1,
 	2558, 2559, 2432, -1,
 	2559, 2433, 2432, -1,
 	2559, 2560, 2433, -1,
 	2560, 2434, 2433, -1,
 	2560, 2561, 2434, -1,
 	2561, 2435, 2434, -1,
 	2561, 2562, 2435, -1,
 	2562, 2436, 2435, -1,
 	2562, 2437, 2436, -1,
 	2562, 2563, 2437, -1,
 	2563, 2564, 2437, -1,
 	2564, 2565, 2437, -1,
 	2565, 2566, 2437, -1,
 	2566, 2567, 2437, -1,
 	2567, 2568, 2437, -1,
 	2568, 2438, 2437, -1,
 	2568, 2569, 2438, -1,
 	2569, 2570, 2438, -1,
 	2570, 2439, 2438, -1,
 	2570, 2571, 2439, -1,
 	2571, 2572, 2439, -1,
 	2572, 2440, 2439, -1,
 	2572, 2573, 2440, -1,
 	2573, 2574, 2440, -1,
 	2574, 2441, 2440, -1,
 	2574, 2442, 2441, -1,
 	2574, 2443, 2442, -1,
 	2574, 2575, 2443, -1,
 	2575, 2444, 2443, -1,
 	2575, 2576, 2444, -1,
 	2576, 2445, 2444, -1,
 	2576, 2577, 2445, -1,
 	2577, 2446, 2445, -1,
 	2577, 2578, 2446, -1,
 	2578, 2447, 2446, -1,
 	2578, 2579, 2447, -1,
 	2579, 2448, 2447, -1,
 	2579, 2580, 2448, -1,
 	2580, 2449, 2448, -1,
 	2580, 2581, 2449, -1,
 	2581, 2450, 2449, -1,
 	2581, 2582, 2450, -1,
 	2582, 2451, 2450, -1,
 	2582, 2583, 2451, -1,
 	2583, 2452, 2451, -1,
 	2583, 2584, 2452, -1,
 	2584, 2453, 2452, -1,
 	2584, 2585, 2453, -1,
 	2585, 2454, 2453, -1,
 	2585, 2455, 2454, -1,
 	2585, 2586, 2455, -1,
 	2586, 2456, 2455, -1,
 	2586, 2587, 2456, -1,
 	2587, 2457, 2456, -1,
 	2587, 2588, 2457, -1,
 	2588, 2458, 2457, -1,
 	2588, 2589, 2458, -1,
 	2589, 2459, 2458, -1,
 	2589, 2590, 2459, -1,
 	2590, 2460, 2459, -1,
 	2590, 2591, 2460, -1,
 	2591, 2461, 2460, -1,
 	2591, 2592, 2461, -1,
 	2592, 2593, 2461, -1,
 	2593, 2462, 2461, -1,
 	2593, 2463, 2462, -1,
 	2593, 2594, 2463, -1,
 	2594, 2464, 2463, -1,
 	2594, 2595, 2464, -1,
 	2595, 2465, 2464, -1,
 	2595, 2596, 2465, -1,
 	2596, 2466, 2465, -1,
 	2596, 2597, 2466, -1,
 	2597, 2467, 2466, -1,
 	2597, 2598, 2467, -1,
 	2598, 2468, 2467, -1,
 	2598, 2599, 2468, -1,
 	2599, 2469, 2468, -1,
 	2599, 2600, 2469, -1,
 	2600, 2601, 2469, -1,
 	2601, 2602, 2469, -1,
 	2602, 2470, 2469, -1,
 	2602, 2471, 2470, -1,
 	2602, 2603, 2471, -1,
 	2603, 2472, 2471, -1,
 	2603, 2604, 2472, -1,
 	2604, 2473, 2472, -1,
 	2604, 2605, 2473, -1,
 	2605, 2474, 2473, -1,
 	2605, 2606, 2474, -1,
 	2606, 2607, 2474, -1,
 	2607, 2475, 2474, -1,
 	2607, 2608, 2475, -1,
 	2608, 2476, 2475, -1,
 	2608, 2609, 2476, -1,
 	2609, 2477, 2476, -1,
 	2609, 2610, 2477, -1,
 	2610, 2478, 2477, -1,
 	2610, 2611, 2478, -1,
 	2611, 2479, 2478, -1,
 	2611, 2612, 2479, -1,
 	2612, 2480, 2479, -1,
 	2612, 2613, 2480, -1,
 	2613, 2481, 2480, -1,
 	2613, 2614, 2481, -1,
 	2614, 2482, 2481, -1,
 	2614, 2615, 2482, -1,
 	2615, 2483, 2482, -1,
 	2615, 2616, 2483, -1,
 	2616, 2484, 2483, -1,
 	2616, 2617, 2484, -1,
 	2617, 2485, 2484, -1,
 	2617, 2618, 2485, -1,
 	2618, 2486, 2485, -1,
 	2618, 2619, 2486, -1,
 	2619, 2487, 2486, -1,
 	2619, 2620, 2487, -1,
 	2620, 2488, 2487, -1,
 	2620, 2621, 2488, -1,
 	2621, 2622, 2488, -1,
 	2622, 2489, 2488, -1,
 	2622, 2623, 2489, -1,
 	2623, 2490, 2489, -1,
 	2623, 2624, 2490, -1,
 	2624, 2491, 2490, -1,
 	2624, 2492, 2491, -1,
 	2492, 2373, 2491, -1,
 	2625, 2493, 2492, -1,
 	2625, 2626, 2493, -1,
 	2626, 2494, 2493, -1,
 	2626, 2627, 2494, -1,
 	2627, 2495, 2494, -1,
 	2627, 2628, 2495, -1,
 	2628, 2496, 2495, -1,
 	2628, 2629, 2496, -1,
 	2629, 2497, 2496, -1,
 	2629, 2630, 2497, -1,
 	2630, 2498, 2497, -1,
 	2630, 2631, 2498, -1,
 	2631, 2499, 2498, -1,
 	2631, 2632, 2499, -1,
 	2632, 2500, 2499, -1,
 	2632, 2633, 2500, -1,
 	2633, 2501, 2500, -1,
 	2633, 2634, 2501, -1,
 	2634, 2502, 2501, -1,
 	2634, 2635, 2502, -1,
 	2635, 2503, 2502, -1,
 	2635, 2636, 2503, -1,
 	2636, 2504, 2503, -1,
 	2636, 2505, 2504, -1,
 	2636, 2637, 2505, -1,
 	2637, 2506, 2505, -1,
 	2637, 2638, 2506, -1,
 	2638, 2507, 2506, -1,
 	2638, 2639, 2507, -1,
 	2639, 2640, 2507, -1,
 	2640, 2508, 2507, -1,
 	2640, 2509, 2508, -1,
 	2640, 2641, 2509, -1,
 	2641, 2510, 2509, -1,
 	2641, 2642, 2510, -1,
 	2642, 2511, 2510, -1,
 	2642, 2643, 2511, -1,
 	2643, 2512, 2511, -1,
 	2643, 2644, 2512, -1,
 	2644, 2513, 2512, -1,
 	2644, 2645, 2513, -1,
 	2645, 2514, 2513, -1,
 	2645, 2646, 2514, -1,
 	2646, 2515, 2514, -1,
 	2646, 2647, 2515, -1,
 	2647, 2516, 2515, -1,
 	2647, 2648, 2516, -1,
 	2648, 2517, 2516, -1,
 	2648, 2649, 2517, -1,
 	2649, 2518, 2517, -1,
 	2649, 2650, 2518, -1,
 	2650, 2519, 2518, -1,
 	2650, 2651, 2519, -1,
 	2651, 2520, 2519, -1,
 	2651, 2652, 2520, -1,
 	2652, 2521, 2520, -1,
 	2652, 2653, 2521, -1,
 	2653, 2522, 2521, -1,
 	2653, 2654, 2522, -1,
 	2654, 2523, 2522, -1,
 	2654, 2655, 2523, -1,
 	2655, 2524, 2523, -1,
 	2655, 2656, 2524, -1,
 	2656, 2525, 2524, -1,
 	2656, 2657, 2525, -1,
 	2657, 2526, 2525, -1,
 	2657, 2658, 2526, -1,
 	2658, 2527, 2526, -1,
 	2658, 2659, 2527, -1,
 	2659, 2528, 2527, -1,
 	2659, 2660, 2528, -1,
 	2660, 2529, 2528, -1,
 	2660, 2661, 2529, -1,
 	2661, 2530, 2529, -1,
 	2661, 2662, 2530, -1,
 	2662, 2531, 2530, -1,
 	2662, 2663, 2531, -1,
 	2663, 2532, 2531, -1,
 	2663, 2664, 2532, -1,
 	2664, 2533, 2532, -1,
 	2664, 2665, 2533, -1,
 	2665, 2534, 2533, -1,
 	2665, 2666, 2534, -1,
 	2666, 2535, 2534, -1,
 	2666, 2667, 2535, -1,
 	2667, 2536, 2535, -1,
 	2667, 2668, 2536, -1,
 	2668, 2537, 2536, -1,
 	2668, 2669, 2537, -1,
 	2669, 2538, 2537, -1,
 	2669, 2670, 2538, -1,
 	2670, 2539, 2538, -1,
 	2670, 2671, 2539, -1,
 	2671, 2540, 2539, -1,
 	2671, 2672, 2540, -1,
 	2672, 2541, 2540, -1,
 	2672, 2673, 2541, -1,
 	2673, 2674, 2541, -1,
 	2674, 2542, 2541, -1,
 	2674, 2675, 2542, -1,
 	2675, 2543, 2542, -1,
 	2675, 2676, 2543, -1,
 	2676, 2544, 2543, -1,
 	2676, 2677, 2544, -1,
 	2677, 2545, 2544, -1,
 	2677, 2546, 2545, -1,
 	2677, 2678, 2546, -1,
 	2678, 2679, 2546, -1,
 	2679, 2547, 2546, -1,
 	2679, 2680, 2547, -1,
 	2680, 2548, 2547, -1,
 	2680, 2681, 2548, -1,
 	2681, 2549, 2548, -1,
 	2681, 2682, 2549, -1,
 	2682, 2683, 2549, -1,
 	2683, 2550, 2549, -1,
 	2683, 2684, 2550, -1,
 	2684, 2551, 2550, -1,
 	2684, 2685, 2551, -1,
 	2685, 2686, 2551, -1,
 	2686, 2552, 2551, -1,
 	2686, 2687, 2552, -1,
 	2687, 2553, 2552, -1,
 	2687, 2688, 2553, -1,
 	2688, 2554, 2553, -1,
 	2688, 2689, 2554, -1,
 	2689, 2555, 2554, -1,
 	2689, 2690, 2555, -1,
 	2690, 2556, 2555, -1,
 	2690, 2557, 2556, -1,
 	2690, 2691, 2557, -1,
 	2691, 2692, 2557, -1,
 	2692, 2558, 2557, -1,
 	2692, 2693, 2558, -1,
 	2693, 2559, 2558, -1,
 	2693, 2694, 2559, -1,
 	2694, 2560, 2559, -1,
 	2694, 2695, 2560, -1,
 	2695, 2561, 2560, -1,
 	2695, 2562, 2561, -1,
 	2695, 2696, 2562, -1,
 	2696, 2563, 2562, -1,
 	2696, 2697, 2563, -1,
 	2697, 2564, 2563, -1,
 	2697, 2698, 2564, -1,
 	2698, 2565, 2564, -1,
 	2698, 2699, 2565, -1,
 	2699, 2700, 2565, -1,
 	2700, 2566, 2565, -1,
 	2700, 2701, 2566, -1,
 	2701, 2702, 2566, -1,
 	2702, 2703, 2566, -1,
 	2703, 2567, 2566, -1,
 	2703, 2704, 2567, -1,
 	2704, 2568, 2567, -1,
 	2704, 2705, 2568, -1,
 	2705, 2569, 2568, -1,
 	2705, 2706, 2569, -1,
 	2706, 2570, 2569, -1,
 	2706, 2707, 2570, -1,
 	2707, 2571, 2570, -1,
 	2707, 2708, 2571, -1,
 	2708, 2572, 2571, -1,
 	2708, 2709, 2572, -1,
 	2709, 2573, 2572, -1,
 	2709, 2710, 2573, -1,
 	2710, 2711, 2573, -1,
 	2711, 2574, 2573, -1,
 	2711, 2712, 2574, -1,
 	2712, 2575, 2574, -1,
 	2712, 2713, 2575, -1,
 	2713, 2576, 2575, -1,
 	2713, 2714, 2576, -1,
 	2714, 2715, 2576, -1,
 	2715, 2577, 2576, -1,
 	2715, 2716, 2577, -1,
 	2716, 2578, 2577, -1,
 	2716, 2717, 2578, -1,
 	2717, 2579, 2578, -1,
 	2717, 2580, 2579, -1,
 	2717, 2718, 2580, -1,
 	2718, 2581, 2580, -1,
 	2718, 2719, 2581, -1,
 	2719, 2720, 2581, -1,
 	2720, 2582, 2581, -1,
 	2720, 2721, 2582, -1,
 	2721, 2583, 2582, -1,
 	2721, 2584, 2583, -1,
 	2721, 2722, 2584, -1,
 	2722, 2585, 2584, -1,
 	2722, 2723, 2585, -1,
 	2723, 2586, 2585, -1,
 	2723, 2724, 2586, -1,
 	2724, 2725, 2586, -1,
 	2725, 2587, 2586, -1,
 	2725, 2726, 2587, -1,
 	2726, 2588, 2587, -1,
 	2726, 2589, 2588, -1,
 	2726, 2727, 2589, -1,
 	2727, 2728, 2589, -1,
 	2728, 2590, 2589, -1,
 	2728, 2729, 2590, -1,
 	2729, 2591, 2590, -1,
 	2729, 2730, 2591, -1,
 	2730, 2731, 2591, -1,
 	2731, 2732, 2591, -1,
 	2732, 2592, 2591, -1,
 	2732, 2733, 2592, -1,
 	2733, 2593, 2592, -1,
 	2733, 2734, 2593, -1,
 	2734, 2594, 2593, -1,
 	2734, 2735, 2594, -1,
 	2735, 2595, 2594, -1,
 	2735, 2736, 2595, -1,
 	2736, 2596, 2595, -1,
 	2736, 2597, 2596, -1,
 	2736, 2737, 2597, -1,
 	2737, 2598, 2597, -1,
 	2737, 2738, 2598, -1,
 	2738, 2739, 2598, -1,
 	2739, 2740, 2598, -1,
 	2740, 2599, 2598, -1,
 	2740, 2600, 2599, -1,
 	2740, 2741, 2600, -1,
 	2741, 2742, 2600, -1,
 	2742, 2601, 2600, -1,
 	2742, 2743, 2601, -1,
 	2743, 2602, 2601, -1,
 	2743, 2603, 2602, -1,
 	2743, 2744, 2603, -1,
 	2744, 2604, 2603, -1,
 	2744, 2745, 2604, -1,
 	2745, 2605, 2604, -1,
 	2745, 2746, 2605, -1,
 	2746, 2606, 2605, -1,
 	2746, 2747, 2606, -1,
 	2747, 2748, 2606, -1,
 	2748, 2607, 2606, -1,
 	2748, 2749, 2607, -1,
 	2749, 2750, 2607, -1,
 	2750, 2608, 2607, -1,
 	2750, 2751, 2608, -1,
 	2751, 2609, 2608, -1,
 	2751, 2752, 2609, -1,
 	2752, 2610, 2609, -1,
 	2752, 2611, 2610, -1,
 	2752, 2753, 2611, -1,
 	2753, 2612, 2611, -1,
 	2753, 2754, 2612, -1,
 	2754, 2613, 2612, -1,
 	2754, 2755, 2613, -1,
 	2755, 2756, 2613, -1,
 	2756, 2614, 2613, -1,
 	2756, 2757, 2614, -1,
 	2757, 2615, 2614, -1,
 	2757, 2758, 2615, -1,
 	2758, 2616, 2615, -1,
 	2758, 2759, 2616, -1,
 	2759, 2617, 2616, -1,
 	2759, 2760, 2617, -1,
 	2760, 2618, 2617, -1,
 	2760, 2761, 2618, -1,
 	2761, 2619, 2618, -1,
 	2761, 2762, 2619, -1,
 	2762, 2620, 2619, -1,
 	2762, 2763, 2620, -1,
 	2763, 2621, 2620, -1,
 	2763, 2764, 2621, -1,
 	2764, 2622, 2621, -1,
 	2764, 2765, 2622, -1,
 	2765, 2623, 2622, -1,
 	2765, 2766, 2623, -1,
 	2766, 2624, 2623, -1,
 	2766, 2767, 2624, -1,
 	2767, 2492, 2624, -1,
 	2767, 2625, 2492, -1,
 	2768, 2626, 2625, -1,
 	2768, 2769, 2626, -1,
 	2769, 2770, 2626, -1,
 	2770, 2627, 2626, -1,
 	2770, 2628, 2627, -1,
 	2770, 2771, 2628, -1,
 	2771, 2629, 2628, -1,
 	2771, 2772, 2629, -1,
 	2772, 2630, 2629, -1,
 	2772, 2631, 2630, -1,
 	2772, 2773, 2631, -1,
 	2773, 2774, 2631, -1,
 	2774, 2632, 2631, -1,
 	2774, 2633, 2632, -1,
 	2774, 2775, 2633, -1,
 	2775, 2776, 2633, -1,
 	2776, 2634, 2633, -1,
 	2776, 2777, 2634, -1,
 	2777, 2635, 2634, -1,
 	2777, 2636, 2635, -1,
 	2777, 2637, 2636, -1,
 	2777, 2778, 2637, -1,
 	2778, 2638, 2637, -1,
 	2778, 2779, 2638, -1,
 	2779, 2639, 2638, -1,
 	2779, 2780, 2639, -1,
 	2780, 2781, 2639, -1,
 	2781, 2640, 2639, -1,
 	2781, 2641, 2640, -1,
 	2781, 2642, 2641, -1,
 	2781, 2782, 2642, -1,
 	2782, 2643, 2642, -1,
 	2782, 2783, 2643, -1,
 	2783, 2644, 2643, -1,
 	2783, 2645, 2644, -1,
 	2783, 2784, 2645, -1,
 	2784, 2646, 2645, -1,
 	2784, 2785, 2646, -1,
 	2785, 2786, 2646, -1,
 	2786, 2647, 2646, -1,
 	2786, 2787, 2647, -1,
 	2787, 2648, 2647, -1,
 	2787, 2788, 2648, -1,
 	2788, 2649, 2648, -1,
 	2788, 2650, 2649, -1,
 	2788, 2789, 2650, -1,
 	2789, 2651, 2650, -1,
 	2789, 2790, 2651, -1,
 	2790, 2652, 2651, -1,
 	2790, 2791, 2652, -1,
 	2791, 2653, 2652, -1,
 	2791, 2654, 2653, -1,
 	2791, 2655, 2654, -1,
 	2791, 2792, 2655, -1,
 	2792, 2656, 2655, -1,
 	2792, 2793, 2656, -1,
 	2793, 2794, 2656, -1,
 	2794, 2657, 2656, -1,
 	2794, 2795, 2657, -1,
 	2795, 2658, 2657, -1,
 	2795, 2796, 2658, -1,
 	2796, 2659, 2658, -1,
 	2796, 2797, 2659, -1,
 	2797, 2660, 2659, -1,
 	2797, 2661, 2660, -1,
 	2797, 2798, 2661, -1,
 	2798, 2662, 2661, -1,
 	2798, 2799, 2662, -1,
 	2799, 2663, 2662, -1,
 	2799, 2800, 2663, -1,
 	2800, 2664, 2663, -1,
 	2800, 2801, 2664, -1,
 	2801, 2665, 2664, -1,
 	2801, 2802, 2665, -1,
 	2802, 2666, 2665, -1,
 	2802, 2803, 2666, -1,
 	2803, 2667, 2666, -1,
 	2803, 2668, 2667, -1,
 	2803, 2804, 2668, -1,
 	2804, 2669, 2668, -1,
 	2804, 2805, 2669, -1,
 	2805, 2806, 2669, -1,
 	2806, 2670, 2669, -1,
 	2806, 2807, 2670, -1,
 	2807, 2671, 2670, -1,
 	2807, 2672, 2671, -1,
 	2807, 2808, 2672, -1,
 	2808, 2673, 2672, -1,
 	2808, 2674, 2673, -1,
 	2808, 2809, 2674, -1,
 	2809, 2675, 2674, -1,
 	2809, 2810, 2675, -1,
 	2810, 2811, 2675, -1,
 	2811, 2676, 2675, -1,
 	2811, 2812, 2676, -1,
 	2812, 2677, 2676, -1,
 	2812, 2813, 2677, -1,
 	2813, 2678, 2677, -1,
 	2813, 2814, 2678, -1,
 	2814, 2679, 2678, -1,
 	2814, 2815, 2679, -1,
 	2815, 2680, 2679, -1,
 	2815, 2816, 2680, -1,
 	2816, 2681, 2680, -1,
 	2816, 2817, 2681, -1,
 	2817, 2682, 2681, -1,
 	2817, 2818, 2682, -1,
 	2818, 2683, 2682, -1,
 	2818, 2819, 2683, -1,
 	2819, 2684, 2683, -1,
 	2819, 2820, 2684, -1,
 	2820, 2685, 2684, -1,
 	2820, 2821, 2685, -1,
 	2821, 2686, 2685, -1,
 	2821, 2822, 2686, -1,
 	2822, 2823, 2686, -1,
 	2823, 2687, 2686, -1,
 	2823, 2824, 2687, -1,
 	2824, 2688, 2687, -1,
 	2824, 2689, 2688, -1,
 	2824, 2825, 2689, -1,
 	2825, 2690, 2689, -1,
 	2825, 2826, 2690, -1,
 	2826, 2691, 2690, -1,
 	2826, 2827, 2691, -1,
 	2827, 2828, 2691, -1,
 	2828, 2692, 2691, -1,
 	2828, 2829, 2692, -1,
 	2829, 2693, 2692, -1,
 	2829, 2830, 2693, -1,
 	2830, 2694, 2693, -1,
 	2830, 2831, 2694, -1,
 	2831, 2832, 2694, -1,
 	2832, 2833, 2694, -1,
 	2833, 2695, 2694, -1,
 	2833, 2696, 2695, -1,
 	2833, 2834, 2696, -1,
 	2834, 2697, 2696, -1,
 	2834, 2698, 2697, -1,
 	2834, 2699, 2698, -1,
 	2834, 2835, 2699, -1,
 	2835, 2700, 2699, -1,
 	2835, 2836, 2700, -1,
 	2836, 2837, 2700, -1,
 	2837, 2838, 2700, -1,
 	2838, 2701, 2700, -1,
 	2838, 2839, 2701, -1,
 	2839, 2840, 2701, -1,
 	2840, 2702, 2701, -1,
 	2840, 2841, 2702, -1,
 	2841, 2703, 2702, -1,
 	2841, 2842, 2703, -1,
 	2842, 2704, 2703, -1,
 	2842, 2705, 2704, -1,
 	2842, 2843, 2705, -1,
 	2843, 2706, 2705, -1,
 	2843, 2707, 2706, -1,
 	2843, 2708, 2707, -1,
 	2843, 2709, 2708, -1,
 	2843, 2844, 2709, -1,
 	2844, 2845, 2709, -1,
 	2845, 2846, 2709, -1,
 	2846, 2710, 2709, -1,
 	2846, 2847, 2710, -1,
 	2847, 2848, 2710, -1,
 	2848, 2849, 2710, -1,
 	2849, 2850, 2710, -1,
 	2850, 2851, 2710, -1,
 	2851, 2711, 2710, -1,
 	2851, 2852, 2711, -1,
 	2852, 2853, 2711, -1,
 	2853, 2712, 2711, -1,
 	2853, 2713, 2712, -1,
 	2853, 2854, 2713, -1,
 	2854, 2714, 2713, -1,
 	2854, 2855, 2714, -1,
 	2855, 2715, 2714, -1,
 	2855, 2856, 2715, -1,
 	2856, 2716, 2715, -1,
 	2856, 2857, 2716, -1,
 	2857, 2717, 2716, -1,
 	2857, 2858, 2717, -1,
 	2858, 2718, 2717, -1,
 	2858, 2859, 2718, -1,
 	2859, 2860, 2718, -1,
 	2860, 2719, 2718, -1,
 	2860, 2861, 2719, -1,
 	2861, 2862, 2719, -1,
 	2862, 2720, 2719, -1,
 	2862, 2863, 2720, -1,
 	2863, 2721, 2720, -1,
 	2863, 2864, 2721, -1,
 	2864, 2722, 2721, -1,
 	2864, 2865, 2722, -1,
 	2865, 2723, 2722, -1,
 	2865, 2866, 2723, -1,
 	2866, 2724, 2723, -1,
 	2866, 2867, 2724, -1,
 	2867, 2725, 2724, -1,
 	2867, 2868, 2725, -1,
 	2868, 2869, 2725, -1,
 	2869, 2726, 2725, -1,
 	2869, 2870, 2726, -1,
 	2870, 2727, 2726, -1,
 	2870, 2728, 2727, -1,
 	2870, 2871, 2728, -1,
 	2871, 2729, 2728, -1,
 	2871, 2872, 2729, -1,
 	2872, 2873, 2729, -1,
 	2873, 2874, 2729, -1,
 	2874, 2730, 2729, -1,
 	2874, 2875, 2730, -1,
 	2875, 2876, 2730, -1,
 	2876, 2731, 2730, -1,
 	2876, 2877, 2731, -1,
 	2877, 2732, 2731, -1,
 	2877, 2878, 2732, -1,
 	2878, 2733, 2732, -1,
 	2878, 2879, 2733, -1,
 	2879, 2734, 2733, -1,
 	2879, 2880, 2734, -1,
 	2880, 2735, 2734, -1,
 	2880, 2881, 2735, -1,
 	2881, 2736, 2735, -1,
 	2881, 2882, 2736, -1,
 	2882, 2737, 2736, -1,
 	2882, 2883, 2737, -1,
 	2883, 2738, 2737, -1,
 	2883, 2884, 2738, -1,
 	2884, 2885, 2738, -1,
 	2885, 2739, 2738, -1,
 	2885, 2886, 2739, -1,
 	2886, 2740, 2739, -1,
 	2886, 2887, 2740, -1,
 	2887, 2741, 2740, -1,
 	2887, 2888, 2741, -1,
 	2888, 2742, 2741, -1,
 	2888, 2889, 2742, -1,
 	2889, 2743, 2742, -1,
 	2889, 2890, 2743, -1,
 	2890, 2744, 2743, -1,
 	2890, 2745, 2744, -1,
 	2890, 2891, 2745, -1,
 	2891, 2892, 2745, -1,
 	2892, 2746, 2745, -1,
 	2892, 2893, 2746, -1,
 	2893, 2747, 2746, -1,
 	2893, 2894, 2747, -1,
 	2894, 2748, 2747, -1,
 	2894, 2895, 2748, -1,
 	2895, 2749, 2748, -1,
 	2895, 2896, 2749, -1,
 	2896, 2750, 2749, -1,
 	2896, 2897, 2750, -1,
 	2897, 2751, 2750, -1,
 	2897, 2898, 2751, -1,
 	2898, 2899, 2751, -1,
 	2899, 2752, 2751, -1,
 	2899, 2900, 2752, -1,
 	2900, 2753, 2752, -1,
 	2900, 2754, 2753, -1,
 	2900, 2901, 2754, -1,
 	2901, 2755, 2754, -1,
 	2901, 2902, 2755, -1,
 	2902, 2756, 2755, -1,
 	2902, 2903, 2756, -1,
 	2903, 2757, 2756, -1,
 	2903, 2904, 2757, -1,
 	2904, 2758, 2757, -1,
 	2904, 2905, 2758, -1,
 	2905, 2759, 2758, -1,
 	2905, 2906, 2759, -1,
 	2906, 2760, 2759, -1,
 	2906, 2761, 2760, -1,
 	2906, 2907, 2761, -1,
 	2907, 2908, 2761, -1,
 	2908, 2909, 2761, -1,
 	2909, 2762, 2761, -1,
 	2909, 2763, 2762, -1,
 	2909, 2910, 2763, -1,
 	2910, 2764, 2763, -1,
 	2910, 2911, 2764, -1,
 	2911, 2765, 2764, -1,
 	2911, 2766, 2765, -1,
 	2911, 2912, 2766, -1,
 	2912, 2767, 2766, -1,
 	2912, 2913, 2767, -1,
 	2913, 2625, 2767, -1,
 	2913, 2768, 2625, -1,
 	2914, 2915, 2768, -1,
 	2915, 2769, 2768, -1,
 	2915, 2770, 2769, -1,
 	2915, 2916, 2770, -1,
 	2916, 2771, 2770, -1,
 	2916, 2917, 2771, -1,
 	2917, 2772, 2771, -1,
 	2917, 2773, 2772, -1,
 	2917, 2918, 2773, -1,
 	2918, 2919, 2773, -1,
 	2919, 2774, 2773, -1,
 	2919, 2775, 2774, -1,
 	2919, 2920, 2775, -1,
 	2920, 2921, 2775, -1,
 	2921, 2776, 2775, -1,
 	2921, 2777, 2776, -1,
 	2921, 2778, 2777, -1,
 	2921, 2922, 2778, -1,
 	2922, 2779, 2778, -1,
 	2922, 2923, 2779, -1,
 	2923, 2780, 2779, -1,
 	2923, 2924, 2780, -1,
 	2924, 2925, 2780, -1,
 	2925, 2781, 2780, -1,
 	2925, 2782, 2781, -1,
 	2925, 2926, 2782, -1,
 	2926, 2783, 2782, -1,
 	2926, 2784, 2783, -1,
 	2926, 2927, 2784, -1,
 	2927, 2785, 2784, -1,
 	2927, 2928, 2785, -1,
 	2928, 2786, 2785, -1,
 	2928, 2929, 2786, -1,
 	2929, 2930, 2786, -1,
 	2930, 2787, 2786, -1,
 	2930, 2931, 2787, -1,
 	2931, 2788, 2787, -1,
 	2931, 2789, 2788, -1,
 	2931, 2790, 2789, -1,
 	2931, 2932, 2790, -1,
 	2932, 2791, 2790, -1,
 	2932, 2933, 2791, -1,
 	2933, 2792, 2791, -1,
 	2933, 2934, 2792, -1,
 	2934, 2793, 2792, -1,
 	2934, 2935, 2793, -1,
 	2935, 2794, 2793, -1,
 	2935, 2936, 2794, -1,
 	2936, 2795, 2794, -1,
 	2936, 2796, 2795, -1,
 	2936, 2937, 2796, -1,
 	2937, 2938, 2796, -1,
 	2938, 2797, 2796, -1,
 	2938, 2798, 2797, -1,
 	2938, 2939, 2798, -1,
 	2939, 2799, 2798, -1,
 	2939, 2940, 2799, -1,
 	2940, 2800, 2799, -1,
 	2940, 2941, 2800, -1,
 	2941, 2801, 2800, -1,
 	2941, 2942, 2801, -1,
 	2942, 2802, 2801, -1,
 	2942, 2943, 2802, -1,
 	2943, 2803, 2802, -1,
 	2943, 2944, 2803, -1,
 	2944, 2804, 2803, -1,
 	2944, 2945, 2804, -1,
 	2945, 2805, 2804, -1,
 	2945, 2806, 2805, -1,
 	2945, 2946, 2806, -1,
 	2946, 2807, 2806, -1,
 	2946, 2947, 2807, -1,
 	2947, 2808, 2807, -1,
 	2947, 2948, 2808, -1,
 	2948, 2949, 2808, -1,
 	2949, 2809, 2808, -1,
 	2949, 2810, 2809, -1,
 	2949, 2950, 2810, -1,
 	2950, 2951, 2810, -1,
 	2951, 2811, 2810, -1,
 	2951, 2952, 2811, -1,
 	2952, 2812, 2811, -1,
 	2952, 2813, 2812, -1,
 	2952, 2953, 2813, -1,
 	2953, 2814, 2813, -1,
 	2953, 2954, 2814, -1,
 	2954, 2815, 2814, -1,
 	2954, 2955, 2815, -1,
 	2955, 2816, 2815, -1,
 	2955, 2956, 2816, -1,
 	2956, 2817, 2816, -1,
 	2956, 2957, 2817, -1,
 	2957, 2958, 2817, -1,
 	2958, 2818, 2817, -1,
 	2958, 2819, 2818, -1,
 	2958, 2959, 2819, -1,
 	2959, 2820, 2819, -1,
 	2959, 2960, 2820, -1,
 	2960, 2821, 2820, -1,
 	2960, 2961, 2821, -1,
 	2961, 2822, 2821, -1,
 	2961, 2962, 2822, -1,
 	2962, 2823, 2822, -1,
 	2962, 2963, 2823, -1,
 	2963, 2824, 2823, -1,
 	2963, 2964, 2824, -1,
 	2964, 2825, 2824, -1,
 	2964, 2965, 2825, -1,
 	2965, 2826, 2825, -1,
 	2965, 2966, 2826, -1,
 	2966, 2967, 2826, -1,
 	2967, 2827, 2826, -1,
 	2967, 2968, 2827, -1,
 	2968, 2828, 2827, -1,
 	2968, 2969, 2828, -1,
 	2969, 2829, 2828, -1,
 	2969, 2970, 2829, -1,
 	2970, 2830, 2829, -1,
 	2970, 2971, 2830, -1,
 	2971, 2831, 2830, -1,
 	2971, 2832, 2831, -1,
 	2971, 2972, 2832, -1,
 	2972, 2973, 2832, -1,
 	2973, 2974, 2832, -1,
 	2974, 2975, 2832, -1,
 	2975, 2833, 2832, -1,
 	2975, 2976, 2833, -1,
 	2976, 2834, 2833, -1,
 	2976, 2835, 2834, -1,
 	2976, 2977, 2835, -1,
 	2977, 2836, 2835, -1,
 	2977, 2978, 2836, -1,
 	2978, 2979, 2836, -1,
 	2979, 2837, 2836, -1,
 	2979, 2980, 2837, -1,
 	2980, 2981, 2837, -1,
 	2981, 2838, 2837, -1,
 	2981, 2982, 2838, -1,
 	2982, 2983, 2838, -1,
 	2983, 2839, 2838, -1,
 	2983, 2984, 2839, -1,
 	2984, 2840, 2839, -1,
 	2984, 2841, 2840, -1,
 	2984, 2842, 2841, -1,
 	2984, 2985, 2842, -1,
 	2985, 2843, 2842, -1,
 	2985, 2986, 2843, -1,
 	2986, 2987, 2843, -1,
 	2987, 2988, 2843, -1,
 	2988, 2989, 2843, -1,
 	2989, 2990, 2843, -1,
 	2990, 2844, 2843, -1,
 	2990, 2991, 2844, -1,
 	2991, 2992, 2844, -1,
 	2992, 2993, 2844, -1,
 	2993, 2994, 2844, -1,
 	2994, 2995, 2844, -1,
 	2995, 2996, 2844, -1,
 	2996, 2997, 2844, -1,
 	2997, 2845, 2844, -1,
 	2997, 2846, 2845, -1,
 	2997, 2847, 2846, -1,
 	2997, 2998, 2847, -1,
 	2998, 2999, 2847, -1,
 	2999, 3000, 2847, -1,
 	3000, 3001, 2847, -1,
 	3001, 3002, 2847, -1,
 	3002, 3003, 2847, -1,
 	3003, 2848, 2847, -1,
 	3003, 2849, 2848, -1,
 	3003, 2850, 2849, -1,
 	3003, 3004, 2850, -1,
 	3004, 3005, 2850, -1,
 	3005, 2851, 2850, -1,
 	3005, 2852, 2851, -1,
 	3005, 2853, 2852, -1,
 	3005, 2854, 2853, -1,
 	3005, 2855, 2854, -1,
 	3005, 2856, 2855, -1,
 	3005, 3006, 2856, -1,
 	3006, 2857, 2856, -1,
 	3006, 3007, 2857, -1,
 	3007, 3008, 2857, -1,
 	3008, 3009, 2857, -1,
 	3009, 3010, 2857, -1,
 	3010, 3011, 2857, -1,
 	3011, 3012, 2857, -1,
 	3012, 3013, 2857, -1,
 	3013, 3014, 2857, -1,
 	3014, 3015, 2857, -1,
 	3015, 2858, 2857, -1,
 	3015, 2859, 2858, -1,
 	3015, 2860, 2859, -1,
 	3015, 2861, 2860, -1,
 	3015, 3016, 2861, -1,
 	3016, 3017, 2861, -1,
 	3017, 3018, 2861, -1,
 	3018, 2862, 2861, -1,
 	3018, 3019, 2862, -1,
 	3019, 2863, 2862, -1,
 	3019, 2864, 2863, -1,
 	3019, 3020, 2864, -1,
 	3020, 3021, 2864, -1,
 	3021, 3022, 2864, -1,
 	3022, 3023, 2864, -1,
 	3023, 2865, 2864, -1,
 	3023, 2866, 2865, -1,
 	3023, 2867, 2866, -1,
 	3023, 2868, 2867, -1,
 	3023, 2869, 2868, -1,
 	3023, 2870, 2869, -1,
 	3023, 3024, 2870, -1,
 	3024, 3025, 2870, -1,
 	3025, 2871, 2870, -1,
 	3025, 2872, 2871, -1,
 	3025, 2873, 2872, -1,
 	3025, 3026, 2873, -1,
 	3026, 3027, 2873, -1,
 	3027, 2874, 2873, -1,
 	3027, 2875, 2874, -1,
 	3027, 2876, 2875, -1,
 	3027, 3028, 2876, -1,
 	3028, 3029, 2876, -1,
 	3029, 3030, 2876, -1,
 	3030, 3031, 2876, -1,
 	3031, 3032, 2876, -1,
 	3032, 3033, 2876, -1,
 	3033, 2877, 2876, -1,
 	3033, 3034, 2877, -1,
 	3034, 3035, 2877, -1,
 	3035, 3036, 2877, -1,
 	3036, 2878, 2877, -1,
 	3036, 3037, 2878, -1,
 	3037, 2879, 2878, -1,
 	3037, 3038, 2879, -1,
 	3038, 2880, 2879, -1,
 	3038, 3039, 2880, -1,
 	3039, 3040, 2880, -1,
 	3040, 2881, 2880, -1,
 	3040, 3041, 2881, -1,
 	3041, 3042, 2881, -1,
 	3042, 3043, 2881, -1,
 	3043, 2882, 2881, -1,
 	3043, 2883, 2882, -1,
 	3043, 2884, 2883, -1,
 	3043, 2885, 2884, -1,
 	3043, 3044, 2885, -1,
 	3044, 2886, 2885, -1,
 	3044, 3045, 2886, -1,
 	3045, 2887, 2886, -1,
 	3045, 3046, 2887, -1,
 	3046, 2888, 2887, -1,
 	3046, 2889, 2888, -1,
 	3046, 2890, 2889, -1,
 	3046, 2891, 2890, -1,
 	3046, 3047, 2891, -1,
 	3047, 3048, 2891, -1,
 	3048, 2892, 2891, -1,
 	3048, 3049, 2892, -1,
 	3049, 2893, 2892, -1,
 	3049, 2894, 2893, -1,
 	3049, 3050, 2894, -1,
 	3050, 3051, 2894, -1,
 	3051, 2895, 2894, -1,
 	3051, 3052, 2895, -1,
 	3052, 3053, 2895, -1,
 	3053, 2896, 2895, -1,
 	3053, 2897, 2896, -1,
 	3053, 2898, 2897, -1,
 	3053, 3054, 2898, -1,
 	3054, 2899, 2898, -1,
 	3054, 3055, 2899, -1,
 	3055, 3056, 2899, -1,
 	3056, 3057, 2899, -1,
 	3057, 3058, 2899, -1,
 	3058, 3059, 2899, -1,
 	3059, 2900, 2899, -1,
 	3059, 2901, 2900, -1,
 	3059, 2902, 2901, -1,
 	3059, 2903, 2902, -1,
 	3059, 2904, 2903, -1,
 	3059, 2905, 2904, -1,
 	3059, 3060, 2905, -1,
 	3060, 2906, 2905, -1,
 	3060, 3061, 2906, -1,
 	3061, 2907, 2906, -1,
 	3061, 3062, 2907, -1,
 	3062, 2908, 2907, -1,
 	3062, 2909, 2908, -1,
 	3062, 2910, 2909, -1,
 	3062, 2911, 2910, -1,
 	3062, 3063, 2911, -1,
 	3063, 2912, 2911, -1,
 	3063, 2913, 2912, -1,
 	3063, 3064, 2913, -1,
 	3064, 3065, 2913, -1,
 	3065, 3066, 2913, -1,
 	3066, 2768, 2913, -1,
 	3066, 2914, 2768, -1,
 	3067, 3068, 2914, -1,
 	3068, 2915, 2914, -1,
 	3068, 3069, 2915, -1,
 	3069, 2916, 2915, -1,
 	3069, 2917, 2916, -1,
 	3069, 3070, 2917, -1,
 	3070, 2918, 2917, -1,
 	3070, 3071, 2918, -1,
 	3071, 2919, 2918, -1,
 	3071, 3072, 2919, -1,
 	3072, 3073, 2919, -1,
 	3073, 2920, 2919, -1,
 	3073, 2921, 2920, -1,
 	3073, 3074, 2921, -1,
 	3074, 2922, 2921, -1,
 	3074, 3075, 2922, -1,
 	3075, 2923, 2922, -1,
 	3075, 3076, 2923, -1,
 	3076, 2924, 2923, -1,
 	3076, 3077, 2924, -1,
 	3077, 2925, 2924, -1,
 	3077, 3078, 2925, -1,
 	3078, 2926, 2925, -1,
 	3078, 3079, 2926, -1,
 	3079, 2927, 2926, -1,
 	3079, 3080, 2927, -1,
 	3080, 3081, 2927, -1,
 	3081, 2928, 2927, -1,
 	3081, 2929, 2928, -1,
 	3081, 3082, 2929, -1,
 	3082, 2930, 2929, -1,
 	3082, 3083, 2930, -1,
 	3083, 2931, 2930, -1,
 	3083, 3084, 2931, -1,
 	3084, 2932, 2931, -1,
 	3084, 3085, 2932, -1,
 	3085, 2933, 2932, -1,
 	3085, 3086, 2933, -1,
 	3086, 3087, 2933, -1,
 	3087, 2934, 2933, -1,
 	3087, 2935, 2934, -1,
 	3087, 3088, 2935, -1,
 	3088, 2936, 2935, -1,
 	3088, 3089, 2936, -1,
 	3089, 2937, 2936, -1,
 	3089, 3090, 2937, -1,
 	3090, 2938, 2937, -1,
 	3090, 3091, 2938, -1,
 	3091, 2939, 2938, -1,
 	3091, 3092, 2939, -1,
 	3092, 2940, 2939, -1,
 	3092, 3093, 2940, -1,
 	3093, 2941, 2940, -1,
 	3093, 3094, 2941, -1,
 	3094, 2942, 2941, -1,
 	3094, 3095, 2942, -1,
 	3095, 2943, 2942, -1,
 	3095, 3096, 2943, -1,
 	3096, 2944, 2943, -1,
 	3096, 3097, 2944, -1,
 	3097, 2945, 2944, -1,
 	3097, 3098, 2945, -1,
 	3098, 2946, 2945, -1,
 	3098, 3099, 2946, -1,
 	3099, 2947, 2946, -1,
 	3099, 3100, 2947, -1,
 	3100, 2948, 2947, -1,
 	3100, 3101, 2948, -1,
 	3101, 2949, 2948, -1,
 	3101, 3102, 2949, -1,
 	3102, 2950, 2949, -1,
 	3102, 2951, 2950, -1,
 	3102, 3103, 2951, -1,
 	3103, 3104, 2951, -1,
 	3104, 2952, 2951, -1,
 	3104, 3105, 2952, -1,
 	3105, 2953, 2952, -1,
 	3105, 3106, 2953, -1,
 	3106, 2954, 2953, -1,
 	3106, 3107, 2954, -1,
 	3107, 2955, 2954, -1,
 	3107, 3108, 2955, -1,
 	3108, 2956, 2955, -1,
 	3108, 3109, 2956, -1,
 	3109, 2957, 2956, -1,
 	3109, 3110, 2957, -1,
 	3110, 2958, 2957, -1,
 	3110, 3111, 2958, -1,
 	3111, 2959, 2958, -1,
 	3111, 3112, 2959, -1,
 	3112, 2960, 2959, -1,
 	3112, 3113, 2960, -1,
 	3113, 2961, 2960, -1,
 	3113, 3114, 2961, -1,
 	3114, 2962, 2961, -1,
 	3114, 3115, 2962, -1,
 	3115, 2963, 2962, -1,
 	3115, 3116, 2963, -1,
 	3116, 2964, 2963, -1,
 	3116, 3117, 2964, -1,
 	3117, 2965, 2964, -1,
 	3117, 3118, 2965, -1,
 	3118, 2966, 2965, -1,
 	3118, 2967, 2966, -1,
 	3118, 3119, 2967, -1,
 	3119, 2968, 2967, -1,
 	3119, 3120, 2968, -1,
 	3120, 2969, 2968, -1,
 	3120, 3121, 2969, -1,
 	3121, 2970, 2969, -1,
 	3121, 3122, 2970, -1,
 	3122, 3123, 2970, -1,
 	3123, 2971, 2970, -1,
 	3123, 2972, 2971, -1,
 	3123, 3124, 2972, -1,
 	3124, 2973, 2972, -1,
 	3124, 3125, 2973, -1,
 	3125, 2974, 2973, -1,
 	3125, 3126, 2974, -1,
 	3126, 2975, 2974, -1,
 	3126, 3127, 2975, -1,
 	3127, 2976, 2975, -1,
 	3127, 3128, 2976, -1,
 	3128, 2977, 2976, -1,
 	3128, 3129, 2977, -1,
 	3129, 2978, 2977, -1,
 	3129, 3130, 2978, -1,
 	3130, 2979, 2978, -1,
 	3130, 3131, 2979, -1,
 	3131, 2980, 2979, -1,
 	3131, 3132, 2980, -1,
 	3132, 2981, 2980, -1,
 	3132, 3133, 2981, -1,
 	3133, 2982, 2981, -1,
 	3133, 3134, 2982, -1,
 	3134, 2983, 2982, -1,
 	3134, 3135, 2983, -1,
 	3135, 2984, 2983, -1,
 	3135, 3136, 2984, -1,
 	3136, 2985, 2984, -1,
 	3136, 3137, 2985, -1,
 	3137, 3138, 2985, -1,
 	3138, 2986, 2985, -1,
 	3138, 3139, 2986, -1,
 	3139, 2987, 2986, -1,
 	3139, 3140, 2987, -1,
 	3140, 2988, 2987, -1,
 	3140, 3141, 2988, -1,
 	3141, 2989, 2988, -1,
 	3141, 3142, 2989, -1,
 	3142, 2990, 2989, -1,
 	3142, 3143, 2990, -1,
 	3143, 2991, 2990, -1,
 	3143, 3144, 2991, -1,
 	3144, 2992, 2991, -1,
 	3144, 3145, 2992, -1,
 	3145, 2993, 2992, -1,
 	3145, 3146, 2993, -1,
 	3146, 2994, 2993, -1,
 	3146, 2995, 2994, -1,
 	3146, 3147, 2995, -1,
 	3147, 2996, 2995, -1,
 	3147, 3148, 2996, -1,
 	3148, 2997, 2996, -1,
 	3148, 3149, 2997, -1,
 	3149, 2998, 2997, -1,
 	3149, 3150, 2998, -1,
 	3150, 2999, 2998, -1,
 	3150, 3151, 2999, -1,
 	3151, 3000, 2999, -1,
 	3151, 3152, 3000, -1,
 	3152, 3153, 3000, -1,
 	3153, 3001, 3000, -1,
 	3153, 3002, 3001, -1,
 	3153, 3154, 3002, -1,
 	3154, 3003, 3002, -1,
 	3154, 3155, 3003, -1,
 	3155, 3004, 3003, -1,
 	3155, 3156, 3004, -1,
 	3156, 3005, 3004, -1,
 	3156, 3157, 3005, -1,
 	3157, 3158, 3005, -1,
 	3158, 3159, 3005, -1,
 	3159, 3006, 3005, -1,
 	3159, 3007, 3006, -1,
 	3159, 3160, 3007, -1,
 	3160, 3008, 3007, -1,
 	3160, 3161, 3008, -1,
 	3161, 3009, 3008, -1,
 	3161, 3162, 3009, -1,
 	3162, 3163, 3009, -1,
 	3163, 3010, 3009, -1,
 	3163, 3164, 3010, -1,
 	3164, 3011, 3010, -1,
 	3164, 3165, 3011, -1,
 	3165, 3012, 3011, -1,
 	3165, 3013, 3012, -1,
 	3165, 3166, 3013, -1,
 	3166, 3014, 3013, -1,
 	3166, 3167, 3014, -1,
 	3167, 3015, 3014, -1,
 	3167, 3168, 3015, -1,
 	3168, 3169, 3015, -1,
 	3169, 3170, 3015, -1,
 	3170, 3016, 3015, -1,
 	3170, 3171, 3016, -1,
 	3171, 3172, 3016, -1,
 	3172, 3017, 3016, -1,
 	3172, 3018, 3017, -1,
 	3172, 3173, 3018, -1,
 	3173, 3019, 3018, -1,
 	3173, 3174, 3019, -1,
 	3174, 3175, 3019, -1,
 	3175, 3020, 3019, -1,
 	3175, 3021, 3020, -1,
 	3175, 3176, 3021, -1,
 	3176, 3022, 3021, -1,
 	3176, 3177, 3022, -1,
 	3177, 3023, 3022, -1,
 	3177, 3178, 3023, -1,
 	3178, 3024, 3023, -1,
 	3178, 3179, 3024, -1,
 	3179, 3025, 3024, -1,
 	3179, 3180, 3025, -1,
 	3180, 3026, 3025, -1,
 	3180, 3181, 3026, -1,
 	3181, 3027, 3026, -1,
 	3181, 3182, 3027, -1,
 	3182, 3183, 3027, -1,
 	3183, 3028, 3027, -1,
 	3183, 3184, 3028, -1,
 	3184, 3029, 3028, -1,
 	3184, 3185, 3029, -1,
 	3185, 3030, 3029, -1,
 	3185, 3186, 3030, -1,
 	3186, 3031, 3030, -1,
 	3186, 3187, 3031, -1,
 	3187, 3188, 3031, -1,
 	3188, 3189, 3031, -1,
 	3189, 3190, 3031, -1,
 	3190, 3191, 3031, -1,
 	3191, 3032, 3031, -1,
 	3191, 3033, 3032, -1,
 	3191, 3034, 3033, -1,
 	3191, 3192, 3034, -1,
 	3192, 3035, 3034, -1,
 	3192, 3193, 3035, -1,
 	3193, 3036, 3035, -1,
 	3193, 3194, 3036, -1,
 	3194, 3037, 3036, -1,
 	3194, 3195, 3037, -1,
 	3195, 3196, 3037, -1,
 	3196, 3038, 3037, -1,
 	3196, 3039, 3038, -1,
 	3196, 3197, 3039, -1,
 	3197, 3198, 3039, -1,
 	3198, 3040, 3039, -1,
 	3198, 3199, 3040, -1,
 	3199, 3200, 3040, -1,
 	3200, 3041, 3040, -1,
 	3200, 3042, 3041, -1,
 	3200, 3201, 3042, -1,
 	3201, 3043, 3042, -1,
 	3201, 3202, 3043, -1,
 	3202, 3044, 3043, -1,
 	3202, 3203, 3044, -1,
 	3203, 3045, 3044, -1,
 	3203, 3204, 3045, -1,
 	3204, 3046, 3045, -1,
 	3204, 3205, 3046, -1,
 	3205, 3047, 3046, -1,
 	3205, 3206, 3047, -1,
 	3206, 3048, 3047, -1,
 	3206, 3207, 3048, -1,
 	3207, 3049, 3048, -1,
 	3207, 3208, 3049, -1,
 	3208, 3050, 3049, -1,
 	3208, 3209, 3050, -1,
 	3209, 3051, 3050, -1,
 	3209, 3210, 3051, -1,
 	3210, 3052, 3051, -1,
 	3210, 3211, 3052, -1,
 	3211, 3053, 3052, -1,
 	3211, 3212, 3053, -1,
 	3212, 3054, 3053, -1,
 	3212, 3213, 3054, -1,
 	3213, 3214, 3054, -1,
 	3214, 3055, 3054, -1,
 	3214, 3056, 3055, -1,
 	3214, 3215, 3056, -1,
 	3215, 3216, 3056, -1,
 	3216, 3057, 3056, -1,
 	3216, 3217, 3057, -1,
 	3217, 3058, 3057, -1,
 	3217, 3218, 3058, -1,
 	3218, 3059, 3058, -1,
 	3218, 3219, 3059, -1,
 	3219, 3060, 3059, -1,
 	3219, 3220, 3060, -1,
 	3220, 3061, 3060, -1,
 	3220, 3221, 3061, -1,
 	3221, 3062, 3061, -1,
 	3221, 3222, 3062, -1,
 	3222, 3063, 3062, -1,
 	3222, 3223, 3063, -1,
 	3223, 3064, 3063, -1,
 	3223, 3224, 3064, -1,
 	3224, 3065, 3064, -1,
 	3224, 3225, 3065, -1,
 	3225, 3066, 3065, -1,
 	3225, 3067, 3066, -1,
 	3067, 2914, 3066, -1,
 	3226, 3068, 3067, -1,
 	3226, 3227, 3068, -1,
 	3227, 3069, 3068, -1,
 	3227, 3228, 3069, -1,
 	3228, 3070, 3069, -1,
 	3228, 3229, 3070, -1,
 	3229, 3230, 3070, -1,
 	3230, 3071, 3070, -1,
 	3230, 3231, 3071, -1,
 	3231, 3072, 3071, -1,
 	3231, 3232, 3072, -1,
 	3232, 3073, 3072, -1,
 	3232, 3233, 3073, -1,
 	3233, 3074, 3073, -1,
 	3233, 3234, 3074, -1,
 	3234, 3075, 3074, -1,
 	3234, 3235, 3075, -1,
 	3235, 3076, 3075, -1,
 	3235, 3236, 3076, -1,
 	3236, 3077, 3076, -1,
 	3236, 3237, 3077, -1,
 	3237, 3078, 3077, -1,
 	3237, 3238, 3078, -1,
 	3238, 3079, 3078, -1,
 	3238, 3239, 3079, -1,
 	3239, 3080, 3079, -1,
 	3239, 3240, 3080, -1,
 	3240, 3081, 3080, -1,
 	3240, 3241, 3081, -1,
 	3241, 3242, 3081, -1,
 	3242, 3082, 3081, -1,
 	3242, 3243, 3082, -1,
 	3243, 3083, 3082, -1,
 	3243, 3244, 3083, -1,
 	3244, 3084, 3083, -1,
 	3244, 3085, 3084, -1,
 	3244, 3245, 3085, -1,
 	3245, 3086, 3085, -1,
 	3245, 3246, 3086, -1,
 	3246, 3087, 3086, -1,
 	3246, 3247, 3087, -1,
 	3247, 3088, 3087, -1,
 	3247, 3248, 3088, -1,
 	3248, 3089, 3088, -1,
 	3248, 3249, 3089, -1,
 	3249, 3250, 3089, -1,
 	3250, 3090, 3089, -1,
 	3250, 3251, 3090, -1,
 	3251, 3091, 3090, -1,
 	3251, 3092, 3091, -1,
 	3251, 3252, 3092, -1,
 	3252, 3253, 3092, -1,
 	3253, 3093, 3092, -1,
 	3253, 3254, 3093, -1,
 	3254, 3094, 3093, -1,
 	3254, 3255, 3094, -1,
 	3255, 3095, 3094, -1,
 	3255, 3256, 3095, -1,
 	3256, 3096, 3095, -1,
 	3256, 3257, 3096, -1,
 	3257, 3097, 3096, -1,
 	3257, 3258, 3097, -1,
 	3258, 3098, 3097, -1,
 	3258, 3259, 3098, -1,
 	3259, 3099, 3098, -1,
 	3259, 3260, 3099, -1,
 	3260, 3100, 3099, -1,
 	3260, 3261, 3100, -1,
 	3261, 3101, 3100, -1,
 	3261, 3262, 3101, -1,
 	3262, 3263, 3101, -1,
 	3263, 3102, 3101, -1,
 	3263, 3264, 3102, -1,
 	3264, 3103, 3102, -1,
 	3264, 3265, 3103, -1,
 	3265, 3104, 3103, -1,
 	3265, 3266, 3104, -1,
 	3266, 3105, 3104, -1,
 	3266, 3106, 3105, -1,
 	3266, 3267, 3106, -1,
 	3267, 3107, 3106, -1,
 	3267, 3268, 3107, -1,
 	3268, 3108, 3107, -1,
 	3268, 3269, 3108, -1,
 	3269, 3109, 3108, -1,
 	3269, 3270, 3109, -1,
 	3270, 3271, 3109, -1,
 	3271, 3110, 3109, -1,
 	3271, 3272, 3110, -1,
 	3272, 3111, 3110, -1,
 	3272, 3273, 3111, -1,
 	3273, 3112, 3111, -1,
 	3273, 3274, 3112, -1,
 	3274, 3113, 3112, -1,
 	3274, 3275, 3113, -1,
 	3275, 3114, 3113, -1,
 	3275, 3276, 3114, -1,
 	3276, 3115, 3114, -1,
 	3276, 3277, 3115, -1,
 	3277, 3116, 3115, -1,
 	3277, 3117, 3116, -1,
 	3277, 3278, 3117, -1,
 	3278, 3279, 3117, -1,
 	3279, 3118, 3117, -1,
 	3279, 3280, 3118, -1,
 	3280, 3119, 3118, -1,
 	3280, 3281, 3119, -1,
 	3281, 3120, 3119, -1,
 	3281, 3282, 3120, -1,
 	3282, 3121, 3120, -1,
 	3282, 3283, 3121, -1,
 	3283, 3122, 3121, -1,
 	3283, 3284, 3122, -1,
 	3284, 3123, 3122, -1,
 	3284, 3285, 3123, -1,
 	3285, 3124, 3123, -1,
 	3285, 3286, 3124, -1,
 	3286, 3125, 3124, -1,
 	3286, 3287, 3125, -1,
 	3287, 3126, 3125, -1,
 	3287, 3288, 3126, -1,
 	3288, 3127, 3126, -1,
 	3288, 3289, 3127, -1,
 	3289, 3290, 3127, -1,
 	3290, 3128, 3127, -1,
 	3290, 3291, 3128, -1,
 	3291, 3129, 3128, -1,
 	3291, 3130, 3129, -1,
 	3291, 3292, 3130, -1,
 	3292, 3293, 3130, -1,
 	3293, 3131, 3130, -1,
 	3293, 3294, 3131, -1,
 	3294, 3132, 3131, -1,
 	3294, 3295, 3132, -1,
 	3295, 3133, 3132, -1,
 	3295, 3296, 3133, -1,
 	3296, 3134, 3133, -1,
 	3296, 3297, 3134, -1,
 	3297, 3135, 3134, -1,
 	3297, 3298, 3135, -1,
 	3298, 3136, 3135, -1,
 	3298, 3299, 3136, -1,
 	3299, 3137, 3136, -1,
 	3299, 3300, 3137, -1,
 	3300, 3138, 3137, -1,
 	3300, 3301, 3138, -1,
 	3301, 3139, 3138, -1,
 	3301, 3302, 3139, -1,
 	3302, 3140, 3139, -1,
 	3302, 3303, 3140, -1,
 	3303, 3141, 3140, -1,
 	3303, 3304, 3141, -1,
 	3304, 3142, 3141, -1,
 	3304, 3305, 3142, -1,
 	3305, 3143, 3142, -1,
 	3305, 3306, 3143, -1,
 	3306, 3144, 3143, -1,
 	3306, 3307, 3144, -1,
 	3307, 3145, 3144, -1,
 	3307, 3308, 3145, -1,
 	3308, 3309, 3145, -1,
 	3309, 3146, 3145, -1,
 	3309, 3147, 3146, -1,
 	3309, 3310, 3147, -1,
 	3310, 3311, 3147, -1,
 	3311, 3148, 3147, -1,
 	3311, 3312, 3148, -1,
 	3312, 3149, 3148, -1,
 	3312, 3313, 3149, -1,
 	3313, 3150, 3149, -1,
 	3313, 3314, 3150, -1,
 	3314, 3151, 3150, -1,
 	3314, 3315, 3151, -1,
 	3315, 3152, 3151, -1,
 	3315, 3316, 3152, -1,
 	3316, 3153, 3152, -1,
 	3316, 3154, 3153, -1,
 	3316, 3317, 3154, -1,
 	3317, 3318, 3154, -1,
 	3318, 3155, 3154, -1,
 	3318, 3319, 3155, -1,
 	3319, 3156, 3155, -1,
 	3319, 3320, 3156, -1,
 	3320, 3321, 3156, -1,
 	3321, 3157, 3156, -1,
 	3321, 3322, 3157, -1,
 	3322, 3158, 3157, -1,
 	3322, 3323, 3158, -1,
 	3323, 3159, 3158, -1,
 	3323, 3324, 3159, -1,
 	3324, 3160, 3159, -1,
 	3324, 3325, 3160, -1,
 	3325, 3161, 3160, -1,
 	3325, 3326, 3161, -1,
 	3326, 3162, 3161, -1,
 	3326, 3327, 3162, -1,
 	3327, 3163, 3162, -1,
 	3327, 3328, 3163, -1,
 	3328, 3164, 3163, -1,
 	3328, 3329, 3164, -1,
 	3329, 3165, 3164, -1,
 	3329, 3330, 3165, -1,
 	3330, 3166, 3165, -1,
 	3330, 3331, 3166, -1,
 	3331, 3167, 3166, -1,
 	3331, 3332, 3167, -1,
 	3332, 3168, 3167, -1,
 	3332, 3333, 3168, -1,
 	3333, 3169, 3168, -1,
 	3333, 3334, 3169, -1,
 	3334, 3170, 3169, -1,
 	3334, 3335, 3170, -1,
 	3335, 3171, 3170, -1,
 	3335, 3336, 3171, -1,
 	3336, 3172, 3171, -1,
 	3336, 3337, 3172, -1,
 	3337, 3173, 3172, -1,
 	3337, 3338, 3173, -1,
 	3338, 3174, 3173, -1,
 	3338, 3339, 3174, -1,
 	3339, 3175, 3174, -1,
 	3339, 3340, 3175, -1,
 	3340, 3176, 3175, -1,
 	3340, 3341, 3176, -1,
 	3341, 3177, 3176, -1,
 	3341, 3342, 3177, -1,
 	3342, 3178, 3177, -1,
 	3342, 3343, 3178, -1,
 	3343, 3179, 3178, -1,
 	3343, 3344, 3179, -1,
 	3344, 3180, 3179, -1,
 	3344, 3345, 3180, -1,
 	3345, 3181, 3180, -1,
 	3345, 3346, 3181, -1,
 	3346, 3182, 3181, -1,
 	3346, 3347, 3182, -1,
 	3347, 3183, 3182, -1,
 	3347, 3348, 3183, -1,
 	3348, 3184, 3183, -1,
 	3348, 3349, 3184, -1,
 	3349, 3185, 3184, -1,
 	3349, 3350, 3185, -1,
 	3350, 3186, 3185, -1,
 	3350, 3351, 3186, -1,
 	3351, 3187, 3186, -1,
 	3351, 3352, 3187, -1,
 	3352, 3188, 3187, -1,
 	3352, 3353, 3188, -1,
 	3353, 3189, 3188, -1,
 	3353, 3190, 3189, -1,
 	3353, 3354, 3190, -1,
 	3354, 3191, 3190, -1,
 	3354, 3355, 3191, -1,
 	3355, 3192, 3191, -1,
 	3355, 3356, 3192, -1,
 	3356, 3193, 3192, -1,
 	3356, 3357, 3193, -1,
 	3357, 3194, 3193, -1,
 	3357, 3358, 3194, -1,
 	3358, 3195, 3194, -1,
 	3358, 3359, 3195, -1,
 	3359, 3196, 3195, -1,
 	3359, 3360, 3196, -1,
 	3360, 3197, 3196, -1,
 	3360, 3361, 3197, -1,
 	3361, 3198, 3197, -1,
 	3361, 3362, 3198, -1,
 	3362, 3199, 3198, -1,
 	3362, 3363, 3199, -1,
 	3363, 3200, 3199, -1,
 	3363, 3364, 3200, -1,
 	3364, 3201, 3200, -1,
 	3364, 3365, 3201, -1,
 	3365, 3202, 3201, -1,
 	3365, 3366, 3202, -1,
 	3366, 3203, 3202, -1,
 	3366, 3367, 3203, -1,
 	3367, 3204, 3203, -1,
 	3367, 3368, 3204, -1,
 	3368, 3205, 3204, -1,
 	3368, 3369, 3205, -1,
 	3369, 3206, 3205, -1,
 	3369, 3370, 3206, -1,
 	3370, 3207, 3206, -1,
 	3370, 3371, 3207, -1,
 	3371, 3208, 3207, -1,
 	3371, 3372, 3208, -1,
 	3372, 3209, 3208, -1,
 	3372, 3373, 3209, -1,
 	3373, 3210, 3209, -1,
 	3373, 3374, 3210, -1,
 	3374, 3211, 3210, -1,
 	3374, 3375, 3211, -1,
 	3375, 3212, 3211, -1,
 	3375, 3376, 3212, -1,
 	3376, 3213, 3212, -1,
 	3376, 3377, 3213, -1,
 	3377, 3214, 3213, -1,
 	3377, 3378, 3214, -1,
 	3378, 3215, 3214, -1,
 	3378, 3379, 3215, -1,
 	3379, 3216, 3215, -1,
 	3379, 3380, 3216, -1,
 	3380, 3217, 3216, -1,
 	3380, 3381, 3217, -1,
 	3381, 3218, 3217, -1,
 	3381, 3382, 3218, -1,
 	3382, 3219, 3218, -1,
 	3382, 3383, 3219, -1,
 	3383, 3220, 3219, -1,
 	3383, 3384, 3220, -1,
 	3384, 3221, 3220, -1,
 	3384, 3385, 3221, -1,
 	3385, 3222, 3221, -1,
 	3385, 3386, 3222, -1,
 	3386, 3223, 3222, -1,
 	3386, 3387, 3223, -1,
 	3387, 3224, 3223, -1,
 	3387, 3388, 3224, -1,
 	3388, 3225, 3224, -1,
 	3388, 3389, 3225, -1,
 	3389, 3067, 3225, -1,
 	3389, 3226, 3067, -1,
 	3390, 3227, 3226, -1,
 	3390, 3391, 3227, -1,
 	3391, 3228, 3227, -1,
 	3391, 3392, 3228, -1,
 	3392, 3229, 3228, -1,
 	3392, 3393, 3229, -1,
 	3393, 3230, 3229, -1,
 	3393, 3394, 3230, -1,
 	3394, 3231, 3230, -1,
 	3394, 3395, 3231, -1,
 	3395, 3232, 3231, -1,
 	3395, 3396, 3232, -1,
 	3396, 3233, 3232, -1,
 	3396, 3397, 3233, -1,
 	3397, 3234, 3233, -1,
 	3397, 3398, 3234, -1,
 	3398, 3235, 3234, -1,
 	3398, 3399, 3235, -1,
 	3399, 3236, 3235, -1,
 	3399, 3400, 3236, -1,
 	3400, 3237, 3236, -1,
 	3400, 3401, 3237, -1,
 	3401, 3238, 3237, -1,
 	3401, 3402, 3238, -1,
 	3402, 3239, 3238, -1,
 	3402, 3403, 3239, -1,
 	3403, 3240, 3239, -1,
 	3403, 3404, 3240, -1,
 	3404, 3241, 3240, -1,
 	3404, 3242, 3241, -1,
 	3404, 3405, 3242, -1,
 	3405, 3243, 3242, -1,
 	3405, 3406, 3243, -1,
 	3406, 3244, 3243, -1,
 	3406, 3407, 3244, -1,
 	3407, 3245, 3244, -1,
 	3407, 3408, 3245, -1,
 	3408, 3246, 3245, -1,
 	3408, 3409, 3246, -1,
 	3409, 3410, 3246, -1,
 	3410, 3247, 3246, -1,
 	3410, 3411, 3247, -1,
 	3411, 3248, 3247, -1,
 	3411, 3249, 3248, -1,
 	3411, 3412, 3249, -1,
 	3412, 3250, 3249, -1,
 	3412, 3413, 3250, -1,
 	3413, 3251, 3250, -1,
 	3413, 3414, 3251, -1,
 	3414, 3252, 3251, -1,
 	3414, 3415, 3252, -1,
 	3415, 3253, 3252, -1,
 	3415, 3416, 3253, -1,
 	3416, 3254, 3253, -1,
 	3416, 3417, 3254, -1,
 	3417, 3255, 3254, -1,
 	3417, 3418, 3255, -1,
 	3418, 3256, 3255, -1,
 	3418, 3419, 3256, -1,
 	3419, 3257, 3256, -1,
 	3419, 3258, 3257, -1,
 	3419, 3420, 3258, -1,
 	3420, 3259, 3258, -1,
 	3420, 3421, 3259, -1,
 	3421, 3422, 3259, -1,
 	3422, 3260, 3259, -1,
 	3422, 3423, 3260, -1,
 	3423, 3261, 3260, -1,
 	3423, 3424, 3261, -1,
 	3424, 3262, 3261, -1,
 	3424, 3263, 3262, -1,
 	3424, 3425, 3263, -1,
 	3425, 3264, 3263, -1,
 	3425, 3426, 3264, -1,
 	3426, 3265, 3264, -1,
 	3426, 3427, 3265, -1,
 	3427, 3266, 3265, -1,
 	3427, 3428, 3266, -1,
 	3428, 3429, 3266, -1,
 	3429, 3267, 3266, -1,
 	3429, 3430, 3267, -1,
 	3430, 3268, 3267, -1,
 	3430, 3269, 3268, -1,
 	3430, 3431, 3269, -1,
 	3431, 3270, 3269, -1,
 	3431, 3432, 3270, -1,
 	3432, 3271, 3270, -1,
 	3432, 3433, 3271, -1,
 	3433, 3272, 3271, -1,
 	3433, 3434, 3272, -1,
 	3434, 3273, 3272, -1,
 	3434, 3435, 3273, -1,
 	3435, 3274, 3273, -1,
 	3435, 3436, 3274, -1,
 	3436, 3275, 3274, -1,
 	3436, 3437, 3275, -1,
 	3437, 3276, 3275, -1,
 	3437, 3438, 3276, -1,
 	3438, 3277, 3276, -1,
 	3438, 3439, 3277, -1,
 	3439, 3278, 3277, -1,
 	3439, 3440, 3278, -1,
 	3440, 3279, 3278, -1,
 	3440, 3441, 3279, -1,
 	3441, 3280, 3279, -1,
 	3441, 3442, 3280, -1,
 	3442, 3281, 3280, -1,
 	3442, 3443, 3281, -1,
 	3443, 3282, 3281, -1,
 	3443, 3444, 3282, -1,
 	3444, 3283, 3282, -1,
 	3444, 3445, 3283, -1,
 	3445, 3284, 3283, -1,
 	3445, 3446, 3284, -1,
 	3446, 3285, 3284, -1,
 	3446, 3447, 3285, -1,
 	3447, 3286, 3285, -1,
 	3447, 3448, 3286, -1,
 	3448, 3287, 3286, -1,
 	3448, 3449, 3287, -1,
 	3449, 3288, 3287, -1,
 	3449, 3450, 3288, -1,
 	3450, 3289, 3288, -1,
 	3450, 3451, 3289, -1,
 	3451, 3290, 3289, -1,
 	3451, 3452, 3290, -1,
 	3452, 3291, 3290, -1,
 	3452, 3453, 3291, -1,
 	3453, 3292, 3291, -1,
 	3453, 3454, 3292, -1,
 	3454, 3293, 3292, -1,
 	3454, 3455, 3293, -1,
 	3455, 3294, 3293, -1,
 	3455, 3456, 3294, -1,
 	3456, 3295, 3294, -1,
 	3456, 3457, 3295, -1,
 	3457, 3296, 3295, -1,
 	3457, 3458, 3296, -1,
 	3458, 3297, 3296, -1,
 	3458, 3459, 3297, -1,
 	3459, 3298, 3297, -1,
 	3459, 3460, 3298, -1,
 	3460, 3299, 3298, -1,
 	3460, 3461, 3299, -1,
 	3461, 3300, 3299, -1,
 	3461, 3462, 3300, -1,
 	3462, 3301, 3300, -1,
 	3462, 3463, 3301, -1,
 	3463, 3302, 3301, -1,
 	3463, 3464, 3302, -1,
 	3464, 3303, 3302, -1,
 	3464, 3465, 3303, -1,
 	3465, 3304, 3303, -1,
 	3465, 3466, 3304, -1,
 	3466, 3305, 3304, -1,
 	3466, 3467, 3305, -1,
 	3467, 3306, 3305, -1,
 	3467, 3468, 3306, -1,
 	3468, 3307, 3306, -1,
 	3468, 3469, 3307, -1,
 	3469, 3308, 3307, -1,
 	3469, 3470, 3308, -1,
 	3470, 3309, 3308, -1,
 	3470, 3471, 3309, -1,
 	3471, 3310, 3309, -1,
 	3471, 3472, 3310, -1,
 	3472, 3311, 3310, -1,
 	3472, 3473, 3311, -1,
 	3473, 3474, 3311, -1,
 	3474, 3312, 3311, -1,
 	3474, 3313, 3312, -1,
 	3474, 3475, 3313, -1,
 	3475, 3476, 3313, -1,
 	3476, 3314, 3313, -1,
 	3476, 3315, 3314, -1,
 	3476, 3477, 3315, -1,
 	3477, 3316, 3315, -1,
 	3477, 3478, 3316, -1,
 	3478, 3317, 3316, -1,
 	3478, 3479, 3317, -1,
 	3479, 3318, 3317, -1,
 	3479, 3480, 3318, -1,
 	3480, 3319, 3318, -1,
 	3480, 3320, 3319, -1,
 	3480, 3481, 3320, -1,
 	3481, 3482, 3320, -1,
 	3482, 3321, 3320, -1,
 	3482, 3483, 3321, -1,
 	3483, 3322, 3321, -1,
 	3483, 3484, 3322, -1,
 	3484, 3323, 3322, -1,
 	3484, 3485, 3323, -1,
 	3485, 3324, 3323, -1,
 	3485, 3486, 3324, -1,
 	3486, 3325, 3324, -1,
 	3486, 3487, 3325, -1,
 	3487, 3326, 3325, -1,
 	3487, 3488, 3326, -1,
 	3488, 3327, 3326, -1,
 	3488, 3489, 3327, -1,
 	3489, 3328, 3327, -1,
 	3489, 3490, 3328, -1,
 	3490, 3329, 3328, -1,
 	3490, 3491, 3329, -1,
 	3491, 3330, 3329, -1,
 	3491, 3492, 3330, -1,
 	3492, 3331, 3330, -1,
 	3492, 3493, 3331, -1,
 	3493, 3332, 3331, -1,
 	3493, 3494, 3332, -1,
 	3494, 3333, 3332, -1,
 	3494, 3495, 3333, -1,
 	3495, 3334, 3333, -1,
 	3495, 3496, 3334, -1,
 	3496, 3335, 3334, -1,
 	3496, 3497, 3335, -1,
 	3497, 3336, 3335, -1,
 	3497, 3498, 3336, -1,
 	3498, 3337, 3336, -1,
 	3498, 3499, 3337, -1,
 	3499, 3338, 3337, -1,
 	3499, 3500, 3338, -1,
 	3500, 3339, 3338, -1,
 	3500, 3501, 3339, -1,
 	3501, 3340, 3339, -1,
 	3501, 3502, 3340, -1,
 	3502, 3341, 3340, -1,
 	3502, 3503, 3341, -1,
 	3503, 3342, 3341, -1,
 	3503, 3504, 3342, -1,
 	3504, 3343, 3342, -1,
 	3504, 3505, 3343, -1,
 	3505, 3344, 3343, -1,
 	3505, 3506, 3344, -1,
 	3506, 3345, 3344, -1,
 	3506, 3507, 3345, -1,
 	3507, 3346, 3345, -1,
 	3507, 3508, 3346, -1,
 	3508, 3347, 3346, -1,
 	3508, 3509, 3347, -1,
 	3509, 3510, 3347, -1,
 	3510, 3348, 3347, -1,
 	3510, 3511, 3348, -1,
 	3511, 3349, 3348, -1,
 	3511, 3512, 3349, -1,
 	3512, 3350, 3349, -1,
 	3512, 3513, 3350, -1,
 	3513, 3351, 3350, -1,
 	3513, 3514, 3351, -1,
 	3514, 3352, 3351, -1,
 	3514, 3515, 3352, -1,
 	3515, 3353, 3352, -1,
 	3515, 3516, 3353, -1,
 	3516, 3354, 3353, -1,
 	3516, 3517, 3354, -1,
 	3517, 3355, 3354, -1,
 	3517, 3518, 3355, -1,
 	3518, 3356, 3355, -1,
 	3518, 3519, 3356, -1,
 	3519, 3357, 3356, -1,
 	3519, 3520, 3357, -1,
 	3520, 3358, 3357, -1,
 	3520, 3521, 3358, -1,
 	3521, 3359, 3358, -1,
 	3521, 3360, 3359, -1,
 	3521, 3522, 3360, -1,
 	3522, 3523, 3360, -1,
 	3523, 3524, 3360, -1,
 	3524, 3361, 3360, -1,
 	3524, 3362, 3361, -1,
 	3524, 3525, 3362, -1,
 	3525, 3363, 3362, -1,
 	3525, 3526, 3363, -1,
 	3526, 3364, 3363, -1,
 	3526, 3527, 3364, -1,
 	3527, 3365, 3364, -1,
 	3527, 3528, 3365, -1,
 	3528, 3366, 3365, -1,
 	3528, 3529, 3366, -1,
 	3529, 3367, 3366, -1,
 	3529, 3530, 3367, -1,
 	3530, 3368, 3367, -1,
 	3530, 3531, 3368, -1,
 	3531, 3369, 3368, -1,
 	3531, 3532, 3369, -1,
 	3532, 3370, 3369, -1,
 	3532, 3533, 3370, -1,
 	3533, 3534, 3370, -1,
 	3534, 3371, 3370, -1,
 	3534, 3535, 3371, -1,
 	3535, 3372, 3371, -1,
 	3535, 3373, 3372, -1,
 	3535, 3536, 3373, -1,
 	3536, 3537, 3373, -1,
 	3537, 3374, 3373, -1,
 	3537, 3538, 3374, -1,
 	3538, 3375, 3374, -1,
 	3538, 3539, 3375, -1,
 	3539, 3376, 3375, -1,
 	3539, 3540, 3376, -1,
 	3540, 3377, 3376, -1,
 	3540, 3541, 3377, -1,
 	3541, 3378, 3377, -1,
 	3541, 3542, 3378, -1,
 	3542, 3379, 3378, -1,
 	3542, 3543, 3379, -1,
 	3543, 3380, 3379, -1,
 	3543, 3544, 3380, -1,
 	3544, 3381, 3380, -1,
 	3544, 3545, 3381, -1,
 	3545, 3382, 3381, -1,
 	3545, 3546, 3382, -1,
 	3546, 3383, 3382, -1,
 	3546, 3547, 3383, -1,
 	3547, 3384, 3383, -1,
 	3547, 3548, 3384, -1,
 	3548, 3385, 3384, -1,
 	3548, 3386, 3385, -1,
 	3548, 3387, 3386, -1,
 	3548, 3549, 3387, -1,
 	3549, 3550, 3387, -1,
 	3550, 3551, 3387, -1,
 	3551, 3388, 3387, -1,
 	3551, 3552, 3388, -1,
 	3552, 3389, 3388, -1,
 	3552, 3390, 3389, -1,
 	3390, 3226, 3389, -1,
 	3553, 3554, 3390, -1,
 	3554, 3391, 3390, -1,
 	3554, 3555, 3391, -1,
 	3555, 3392, 3391, -1,
 	3555, 3556, 3392, -1,
 	3556, 3393, 3392, -1,
 	3556, 3557, 3393, -1,
 	3557, 3394, 3393, -1,
 	3557, 3558, 3394, -1,
 	3558, 3395, 3394, -1,
 	3558, 3559, 3395, -1,
 	3559, 3396, 3395, -1,
 	3559, 3397, 3396, -1,
 	3559, 3560, 3397, -1,
 	3560, 3398, 3397, -1,
 	3560, 3561, 3398, -1,
 	3561, 3399, 3398, -1,
 	3561, 3562, 3399, -1,
 	3562, 3400, 3399, -1,
 	3562, 3563, 3400, -1,
 	3563, 3401, 3400, -1,
 	3563, 3564, 3401, -1,
 	3564, 3402, 3401, -1,
 	3564, 3565, 3402, -1,
 	3565, 3403, 3402, -1,
 	3565, 3566, 3403, -1,
 	3566, 3404, 3403, -1,
 	3566, 3567, 3404, -1,
 	3567, 3405, 3404, -1,
 	3567, 3568, 3405, -1,
 	3568, 3569, 3405, -1,
 	3569, 3406, 3405, -1,
 	3569, 3407, 3406, -1,
 	3569, 3570, 3407, -1,
 	3570, 3408, 3407, -1,
 	3570, 3571, 3408, -1,
 	3571, 3409, 3408, -1,
 	3571, 3572, 3409, -1,
 	3572, 3410, 3409, -1,
 	3572, 3573, 3410, -1,
 	3573, 3411, 3410, -1,
 	3573, 3574, 3411, -1,
 	3574, 3412, 3411, -1,
 	3574, 3575, 3412, -1,
 	3575, 3576, 3412, -1,
 	3576, 3413, 3412, -1,
 	3576, 3577, 3413, -1,
 	3577, 3414, 3413, -1,
 	3577, 3415, 3414, -1,
 	3577, 3578, 3415, -1,
 	3578, 3416, 3415, -1,
 	3578, 3579, 3416, -1,
 	3579, 3417, 3416, -1,
 	3579, 3580, 3417, -1,
 	3580, 3418, 3417, -1,
 	3580, 3581, 3418, -1,
 	3581, 3419, 3418, -1,
 	3581, 3582, 3419, -1,
 	3582, 3420, 3419, -1,
 	3582, 3583, 3420, -1,
 	3583, 3421, 3420, -1,
 	3583, 3584, 3421, -1,
 	3584, 3422, 3421, -1,
 	3584, 3585, 3422, -1,
 	3585, 3423, 3422, -1,
 	3585, 3586, 3423, -1,
 	3586, 3424, 3423, -1,
 	3586, 3587, 3424, -1,
 	3587, 3425, 3424, -1,
 	3587, 3588, 3425, -1,
 	3588, 3426, 3425, -1,
 	3588, 3589, 3426, -1,
 	3589, 3427, 3426, -1,
 	3589, 3590, 3427, -1,
 	3590, 3428, 3427, -1,
 	3590, 3591, 3428, -1,
 	3591, 3429, 3428, -1,
 	3591, 3592, 3429, -1,
 	3592, 3430, 3429, -1,
 	3592, 3593, 3430, -1,
 	3593, 3431, 3430, -1,
 	3593, 3594, 3431, -1,
 	3594, 3432, 3431, -1,
 	3594, 3595, 3432, -1,
 	3595, 3433, 3432, -1,
 	3595, 3596, 3433, -1,
 	3596, 3434, 3433, -1,
 	3596, 3597, 3434, -1,
 	3597, 3435, 3434, -1,
 	3597, 3598, 3435, -1,
 	3598, 3436, 3435, -1,
 	3598, 3599, 3436, -1,
 	3599, 3437, 3436, -1,
 	3599, 3600, 3437, -1,
 	3600, 3438, 3437, -1,
 	3600, 3601, 3438, -1,
 	3601, 3439, 3438, -1,
 	3601, 3602, 3439, -1,
 	3602, 3440, 3439, -1,
 	3602, 3603, 3440, -1,
 	3603, 3441, 3440, -1,
 	3603, 3604, 3441, -1,
 	3604, 3442, 3441, -1,
 	3604, 3605, 3442, -1,
 	3605, 3443, 3442, -1,
 	3605, 3606, 3443, -1,
 	3606, 3607, 3443, -1,
 	3607, 3444, 3443, -1,
 	3607, 3608, 3444, -1,
 	3608, 3445, 3444, -1,
 	3608, 3609, 3445, -1,
 	3609, 3446, 3445, -1,
 	3609, 3447, 3446, -1,
 	3609, 3610, 3447, -1,
 	3610, 3611, 3447, -1,
 	3611, 3448, 3447, -1,
 	3611, 3612, 3448, -1,
 	3612, 3449, 3448, -1,
 	3612, 3613, 3449, -1,
 	3613, 3450, 3449, -1,
 	3613, 3614, 3450, -1,
 	3614, 3451, 3450, -1,
 	3614, 3615, 3451, -1,
 	3615, 3452, 3451, -1,
 	3615, 3616, 3452, -1,
 	3616, 3453, 3452, -1,
 	3616, 3617, 3453, -1,
 	3617, 3454, 3453, -1,
 	3617, 3618, 3454, -1,
 	3618, 3455, 3454, -1,
 	3618, 3619, 3455, -1,
 	3619, 3456, 3455, -1,
 	3619, 3620, 3456, -1,
 	3620, 3457, 3456, -1,
 	3620, 3621, 3457, -1,
 	3621, 3458, 3457, -1,
 	3621, 3622, 3458, -1,
 	3622, 3459, 3458, -1,
 	3622, 3623, 3459, -1,
 	3623, 3460, 3459, -1,
 	3623, 3624, 3460, -1,
 	3624, 3461, 3460, -1,
 	3624, 3625, 3461, -1,
 	3625, 3462, 3461, -1,
 	3625, 3626, 3462, -1,
 	3626, 3463, 3462, -1,
 	3626, 3627, 3463, -1,
 	3627, 3464, 3463, -1,
 	3627, 3628, 3464, -1,
 	3628, 3465, 3464, -1,
 	3628, 3629, 3465, -1,
 	3629, 3466, 3465, -1,
 	3629, 3630, 3466, -1,
 	3630, 3631, 3466, -1,
 	3631, 3467, 3466, -1,
 	3631, 3632, 3467, -1,
 	3632, 3468, 3467, -1,
 	3632, 3633, 3468, -1,
 	3633, 3469, 3468, -1,
 	3633, 3634, 3469, -1,
 	3634, 3470, 3469, -1,
 	3634, 3635, 3470, -1,
 	3635, 3471, 3470, -1,
 	3635, 3636, 3471, -1,
 	3636, 3472, 3471, -1,
 	3636, 3637, 3472, -1,
 	3637, 3473, 3472, -1,
 	3637, 3638, 3473, -1,
 	3638, 3474, 3473, -1,
 	3638, 3639, 3474, -1,
 	3639, 3475, 3474, -1,
 	3639, 3640, 3475, -1,
 	3640, 3476, 3475, -1,
 	3640, 3641, 3476, -1,
 	3641, 3477, 3476, -1,
 	3641, 3642, 3477, -1,
 	3642, 3478, 3477, -1,
 	3642, 3643, 3478, -1,
 	3643, 3479, 3478, -1,
 	3643, 3644, 3479, -1,
 	3644, 3480, 3479, -1,
 	3644, 3645, 3480, -1,
 	3645, 3481, 3480, -1,
 	3645, 3646, 3481, -1,
 	3646, 3482, 3481, -1,
 	3646, 3647, 3482, -1,
 	3647, 3483, 3482, -1,
 	3647, 3648, 3483, -1,
 	3648, 3484, 3483, -1,
 	3648, 3649, 3484, -1,
 	3649, 3485, 3484, -1,
 	3649, 3650, 3485, -1,
 	3650, 3486, 3485, -1,
 	3650, 3651, 3486, -1,
 	3651, 3652, 3486, -1,
 	3652, 3487, 3486, -1,
 	3652, 3488, 3487, -1,
 	3652, 3653, 3488, -1,
 	3653, 3654, 3488, -1,
 	3654, 3489, 3488, -1,
 	3654, 3490, 3489, -1,
 	3654, 3655, 3490, -1,
 	3655, 3656, 3490, -1,
 	3656, 3491, 3490, -1,
 	3656, 3492, 3491, -1,
 	3656, 3657, 3492, -1,
 	3657, 3493, 3492, -1,
 	3657, 3658, 3493, -1,
 	3658, 3494, 3493, -1,
 	3658, 3659, 3494, -1,
 	3659, 3660, 3494, -1,
 	3660, 3495, 3494, -1,
 	3660, 3496, 3495, -1,
 	3660, 3661, 3496, -1,
 	3661, 3662, 3496, -1,
 	3662, 3497, 3496, -1,
 	3662, 3663, 3497, -1,
 	3663, 3498, 3497, -1,
 	3663, 3664, 3498, -1,
 	3664, 3499, 3498, -1,
 	3664, 3500, 3499, -1,
 	3664, 3665, 3500, -1,
 	3665, 3666, 3500, -1,
 	3666, 3501, 3500, -1,
 	3666, 3667, 3501, -1,
 	3667, 3502, 3501, -1,
 	3667, 3668, 3502, -1,
 	3668, 3503, 3502, -1,
 	3668, 3669, 3503, -1,
 	3669, 3504, 3503, -1,
 	3669, 3670, 3504, -1,
 	3670, 3505, 3504, -1,
 	3670, 3671, 3505, -1,
 	3671, 3506, 3505, -1,
 	3671, 3672, 3506, -1,
 	3672, 3507, 3506, -1,
 	3672, 3673, 3507, -1,
 	3673, 3508, 3507, -1,
 	3673, 3674, 3508, -1,
 	3674, 3509, 3508, -1,
 	3674, 3675, 3509, -1,
 	3675, 3510, 3509, -1,
 	3675, 3676, 3510, -1,
 	3676, 3511, 3510, -1,
 	3676, 3677, 3511, -1,
 	3677, 3512, 3511, -1,
 	3677, 3678, 3512, -1,
 	3678, 3513, 3512, -1,
 	3678, 3679, 3513, -1,
 	3679, 3514, 3513, -1,
 	3679, 3680, 3514, -1,
 	3680, 3515, 3514, -1,
 	3680, 3681, 3515, -1,
 	3681, 3516, 3515, -1,
 	3681, 3682, 3516, -1,
 	3682, 3517, 3516, -1,
 	3682, 3683, 3517, -1,
 	3683, 3518, 3517, -1,
 	3683, 3684, 3518, -1,
 	3684, 3519, 3518, -1,
 	3684, 3685, 3519, -1,
 	3685, 3520, 3519, -1,
 	3685, 3686, 3520, -1,
 	3686, 3521, 3520, -1,
 	3686, 3687, 3521, -1,
 	3687, 3522, 3521, -1,
 	3687, 3688, 3522, -1,
 	3688, 3523, 3522, -1,
 	3688, 3689, 3523, -1,
 	3689, 3524, 3523, -1,
 	3689, 3690, 3524, -1,
 	3690, 3525, 3524, -1,
 	3690, 3691, 3525, -1,
 	3691, 3526, 3525, -1,
 	3691, 3692, 3526, -1,
 	3692, 3527, 3526, -1,
 	3692, 3693, 3527, -1,
 	3693, 3694, 3527, -1,
 	3694, 3528, 3527, -1,
 	3694, 3529, 3528, -1,
 	3694, 3695, 3529, -1,
 	3695, 3530, 3529, -1,
 	3695, 3696, 3530, -1,
 	3696, 3531, 3530, -1,
 	3696, 3697, 3531, -1,
 	3697, 3532, 3531, -1,
 	3697, 3698, 3532, -1,
 	3698, 3533, 3532, -1,
 	3698, 3699, 3533, -1,
 	3699, 3534, 3533, -1,
 	3699, 3700, 3534, -1,
 	3700, 3535, 3534, -1,
 	3700, 3701, 3535, -1,
 	3701, 3536, 3535, -1,
 	3701, 3702, 3536, -1,
 	3702, 3537, 3536, -1,
 	3702, 3703, 3537, -1,
 	3703, 3538, 3537, -1,
 	3703, 3704, 3538, -1,
 	3704, 3539, 3538, -1,
 	3704, 3705, 3539, -1,
 	3705, 3540, 3539, -1,
 	3705, 3706, 3540, -1,
 	3706, 3541, 3540, -1,
 	3706, 3707, 3541, -1,
 	3707, 3542, 3541, -1,
 	3707, 3708, 3542, -1,
 	3708, 3543, 3542, -1,
 	3708, 3709, 3543, -1,
 	3709, 3544, 3543, -1,
 	3709, 3710, 3544, -1,
 	3710, 3545, 3544, -1,
 	3710, 3711, 3545, -1,
 	3711, 3546, 3545, -1,
 	3711, 3712, 3546, -1,
 	3712, 3547, 3546, -1,
 	3712, 3713, 3547, -1,
 	3713, 3548, 3547, -1,
 	3713, 3714, 3548, -1,
 	3714, 3549, 3548, -1,
 	3714, 3715, 3549, -1,
 	3715, 3550, 3549, -1,
 	3715, 3716, 3550, -1,
 	3716, 3551, 3550, -1,
 	3716, 3717, 3551, -1,
 	3717, 3552, 3551, -1,
 	3717, 3553, 3552, -1,
 	3553, 3390, 3552, -1,
 	3718, 3719, 3553, -1,
 	3719, 3554, 3553, -1,
 	3719, 3720, 3554, -1,
 	3720, 3555, 3554, -1,
 	3720, 3556, 3555, -1,
 	3720, 3721, 3556, -1,
 	3721, 3557, 3556, -1,
 	3721, 3558, 3557, -1,
 	3721, 3722, 3558, -1,
 	3722, 3723, 3558, -1,
 	3723, 3724, 3558, -1,
 	3724, 3559, 3558, -1,
 	3724, 3725, 3559, -1,
 	3725, 3560, 3559, -1,
 	3725, 3726, 3560, -1,
 	3726, 3561, 3560, -1,
 	3726, 3562, 3561, -1,
 	3726, 3727, 3562, -1,
 	3727, 3563, 3562, -1,
 	3727, 3728, 3563, -1,
 	3728, 3564, 3563, -1,
 	3728, 3729, 3564, -1,
 	3729, 3565, 3564, -1,
 	3729, 3730, 3565, -1,
 	3730, 3566, 3565, -1,
 	3730, 3731, 3566, -1,
 	3731, 3567, 3566, -1,
 	3731, 3732, 3567, -1,
 	3732, 3568, 3567, -1,
 	3732, 3733, 3568, -1,
 	3733, 3569, 3568, -1,
 	3733, 3734, 3569, -1,
 	3734, 3570, 3569, -1,
 	3734, 3735, 3570, -1,
 	3735, 3571, 3570, -1,
 	3735, 3736, 3571, -1,
 	3736, 3572, 3571, -1,
 	3736, 3737, 3572, -1,
 	3737, 3573, 3572, -1,
 	3737, 3738, 3573, -1,
 	3738, 3574, 3573, -1,
 	3738, 3739, 3574, -1,
 	3739, 3575, 3574, -1,
 	3739, 3740, 3575, -1,
 	3740, 3576, 3575, -1,
 	3740, 3741, 3576, -1,
 	3741, 3577, 3576, -1,
 	3741, 3742, 3577, -1,
 	3742, 3578, 3577, -1,
 	3742, 3743, 3578, -1,
 	3743, 3579, 3578, -1,
 	3743, 3744, 3579, -1,
 	3744, 3580, 3579, -1,
 	3744, 3745, 3580, -1,
 	3745, 3581, 3580, -1,
 	3745, 3746, 3581, -1,
 	3746, 3747, 3581, -1,
 	3747, 3582, 3581, -1,
 	3747, 3583, 3582, -1,
 	3747, 3748, 3583, -1,
 	3748, 3749, 3583, -1,
 	3749, 3584, 3583, -1,
 	3749, 3750, 3584, -1,
 	3750, 3585, 3584, -1,
 	3750, 3751, 3585, -1,
 	3751, 3586, 3585, -1,
 	3751, 3752, 3586, -1,
 	3752, 3587, 3586, -1,
 	3752, 3753, 3587, -1,
 	3753, 3588, 3587, -1,
 	3753, 3589, 3588, -1,
 	3753, 3754, 3589, -1,
 	3754, 3590, 3589, -1,
 	3754, 3755, 3590, -1,
 	3755, 3756, 3590, -1,
 	3756, 3591, 3590, -1,
 	3756, 3757, 3591, -1,
 	3757, 3592, 3591, -1,
 	3757, 3758, 3592, -1,
 	3758, 3593, 3592, -1,
 	3758, 3759, 3593, -1,
 	3759, 3594, 3593, -1,
 	3759, 3760, 3594, -1,
 	3760, 3595, 3594, -1,
 	3760, 3761, 3595, -1,
 	3761, 3596, 3595, -1,
 	3761, 3762, 3596, -1,
 	3762, 3597, 3596, -1,
 	3762, 3598, 3597, -1,
 	3762, 3763, 3598, -1,
 	3763, 3764, 3598, -1,
 	3764, 3599, 3598, -1,
 	3764, 3765, 3599, -1,
 	3765, 3600, 3599, -1,
 	3765, 3766, 3600, -1,
 	3766, 3601, 3600, -1,
 	3766, 3767, 3601, -1,
 	3767, 3602, 3601, -1,
 	3767, 3768, 3602, -1,
 	3768, 3603, 3602, -1,
 	3768, 3769, 3603, -1,
 	3769, 3604, 3603, -1,
 	3769, 3770, 3604, -1,
 	3770, 3605, 3604, -1,
 	3770, 3771, 3605, -1,
 	3771, 3606, 3605, -1,
 	3771, 3772, 3606, -1,
 	3772, 3607, 3606, -1,
 	3772, 3773, 3607, -1,
 	3773, 3774, 3607, -1,
 	3774, 3608, 3607, -1,
 	3774, 3775, 3608, -1,
 	3775, 3609, 3608, -1,
 	3775, 3776, 3609, -1,
 	3776, 3610, 3609, -1,
 	3776, 3777, 3610, -1,
 	3777, 3611, 3610, -1,
 	3777, 3778, 3611, -1,
 	3778, 3612, 3611, -1,
 	3778, 3779, 3612, -1,
 	3779, 3613, 3612, -1,
 	3779, 3780, 3613, -1,
 	3780, 3614, 3613, -1,
 	3780, 3781, 3614, -1,
 	3781, 3615, 3614, -1,
 	3781, 3782, 3615, -1,
 	3782, 3616, 3615, -1,
 	3782, 3783, 3616, -1,
 	3783, 3617, 3616, -1,
 	3783, 3784, 3617, -1,
 	3784, 3618, 3617, -1,
 	3784, 3785, 3618, -1,
 	3785, 3619, 3618, -1,
 	3785, 3786, 3619, -1,
 	3786, 3620, 3619, -1,
 	3786, 3787, 3620, -1,
 	3787, 3621, 3620, -1,
 	3787, 3788, 3621, -1,
 	3788, 3622, 3621, -1,
 	3788, 3789, 3622, -1,
 	3789, 3623, 3622, -1,
 	3789, 3790, 3623, -1,
 	3790, 3624, 3623, -1,
 	3790, 3791, 3624, -1,
 	3791, 3625, 3624, -1,
 	3791, 3792, 3625, -1,
 	3792, 3626, 3625, -1,
 	3792, 3793, 3626, -1,
 	3793, 3627, 3626, -1,
 	3793, 3794, 3627, -1,
 	3794, 3628, 3627, -1,
 	3794, 3795, 3628, -1,
 	3795, 3629, 3628, -1,
 	3795, 3796, 3629, -1,
 	3796, 3630, 3629, -1,
 	3796, 3797, 3630, -1,
 	3797, 3631, 3630, -1,
 	3797, 3798, 3631, -1,
 	3798, 3632, 3631, -1,
 	3798, 3799, 3632, -1,
 	3799, 3633, 3632, -1,
 	3799, 3800, 3633, -1,
 	3800, 3634, 3633, -1,
 	3800, 3801, 3634, -1,
 	3801, 3635, 3634, -1,
 	3801, 3802, 3635, -1,
 	3802, 3636, 3635, -1,
 	3802, 3803, 3636, -1,
 	3803, 3637, 3636, -1,
 	3803, 3804, 3637, -1,
 	3804, 3638, 3637, -1,
 	3804, 3805, 3638, -1,
 	3805, 3639, 3638, -1,
 	3805, 3806, 3639, -1,
 	3806, 3640, 3639, -1,
 	3806, 3807, 3640, -1,
 	3807, 3641, 3640, -1,
 	3807, 3808, 3641, -1,
 	3808, 3642, 3641, -1,
 	3808, 3809, 3642, -1,
 	3809, 3643, 3642, -1,
 	3809, 3810, 3643, -1,
 	3810, 3644, 3643, -1,
 	3810, 3811, 3644, -1,
 	3811, 3645, 3644, -1,
 	3811, 3812, 3645, -1,
 	3812, 3646, 3645, -1,
 	3812, 3813, 3646, -1,
 	3813, 3647, 3646, -1,
 	3813, 3814, 3647, -1,
 	3814, 3648, 3647, -1,
 	3814, 3815, 3648, -1,
 	3815, 3649, 3648, -1,
 	3815, 3816, 3649, -1,
 	3816, 3650, 3649, -1,
 	3816, 3817, 3650, -1,
 	3817, 3651, 3650, -1,
 	3817, 3818, 3651, -1,
 	3818, 3652, 3651, -1,
 	3818, 3819, 3652, -1,
 	3819, 3653, 3652, -1,
 	3819, 3820, 3653, -1,
 	3820, 3654, 3653, -1,
 	3820, 3821, 3654, -1,
 	3821, 3655, 3654, -1,
 	3821, 3822, 3655, -1,
 	3822, 3656, 3655, -1,
 	3822, 3823, 3656, -1,
 	3823, 3657, 3656, -1,
 	3823, 3824, 3657, -1,
 	3824, 3658, 3657, -1,
 	3824, 3825, 3658, -1,
 	3825, 3659, 3658, -1,
 	3825, 3826, 3659, -1,
 	3826, 3660, 3659, -1,
 	3826, 3827, 3660, -1,
 	3827, 3661, 3660, -1,
 	3827, 3662, 3661, -1,
 	3827, 3828, 3662, -1,
 	3828, 3663, 3662, -1,
 	3828, 3829, 3663, -1,
 	3829, 3830, 3663, -1,
 	3830, 3664, 3663, -1,
 	3830, 3831, 3664, -1,
 	3831, 3665, 3664, -1,
 	3831, 3832, 3665, -1,
 	3832, 3666, 3665, -1,
 	3832, 3667, 3666, -1,
 	3832, 3833, 3667, -1,
 	3833, 3834, 3667, -1,
 	3834, 3668, 3667, -1,
 	3834, 3669, 3668, -1,
 	3834, 3835, 3669, -1,
 	3835, 3670, 3669, -1,
 	3835, 3671, 3670, -1,
 	3835, 3836, 3671, -1,
 	3836, 3837, 3671, -1,
 	3837, 3672, 3671, -1,
 	3837, 3838, 3672, -1,
 	3838, 3673, 3672, -1,
 	3838, 3839, 3673, -1,
 	3839, 3674, 3673, -1,
 	3839, 3840, 3674, -1,
 	3840, 3675, 3674, -1,
 	3840, 3841, 3675, -1,
 	3841, 3676, 3675, -1,
 	3841, 3842, 3676, -1,
 	3842, 3843, 3676, -1,
 	3843, 3677, 3676, -1,
 	3843, 3678, 3677, -1,
 	3843, 3844, 3678, -1,
 	3844, 3679, 3678, -1,
 	3844, 3845, 3679, -1,
 	3845, 3680, 3679, -1,
 	3845, 3846, 3680, -1,
 	3846, 3681, 3680, -1,
 	3846, 3847, 3681, -1,
 	3847, 3682, 3681, -1,
 	3847, 3848, 3682, -1,
 	3848, 3683, 3682, -1,
 	3848, 3849, 3683, -1,
 	3849, 3684, 3683, -1,
 	3849, 3850, 3684, -1,
 	3850, 3685, 3684, -1,
 	3850, 3851, 3685, -1,
 	3851, 3686, 3685, -1,
 	3851, 3852, 3686, -1,
 	3852, 3687, 3686, -1,
 	3852, 3853, 3687, -1,
 	3853, 3688, 3687, -1,
 	3853, 3854, 3688, -1,
 	3854, 3689, 3688, -1,
 	3854, 3690, 3689, -1,
 	3854, 3855, 3690, -1,
 	3855, 3856, 3690, -1,
 	3856, 3691, 3690, -1,
 	3856, 3857, 3691, -1,
 	3857, 3692, 3691, -1,
 	3857, 3858, 3692, -1,
 	3858, 3693, 3692, -1,
 	3858, 3859, 3693, -1,
 	3859, 3694, 3693, -1,
 	3859, 3860, 3694, -1,
 	3860, 3695, 3694, -1,
 	3860, 3861, 3695, -1,
 	3861, 3696, 3695, -1,
 	3861, 3862, 3696, -1,
 	3862, 3697, 3696, -1,
 	3862, 3863, 3697, -1,
 	3863, 3698, 3697, -1,
 	3863, 3864, 3698, -1,
 	3864, 3699, 3698, -1,
 	3864, 3865, 3699, -1,
 	3865, 3700, 3699, -1,
 	3865, 3701, 3700, -1,
 	3865, 3866, 3701, -1,
 	3866, 3867, 3701, -1,
 	3867, 3702, 3701, -1,
 	3867, 3868, 3702, -1,
 	3868, 3703, 3702, -1,
 	3868, 3869, 3703, -1,
 	3869, 3704, 3703, -1,
 	3869, 3705, 3704, -1,
 	3869, 3870, 3705, -1,
 	3870, 3871, 3705, -1,
 	3871, 3706, 3705, -1,
 	3871, 3872, 3706, -1,
 	3872, 3707, 3706, -1,
 	3872, 3708, 3707, -1,
 	3872, 3873, 3708, -1,
 	3873, 3874, 3708, -1,
 	3874, 3709, 3708, -1,
 	3874, 3875, 3709, -1,
 	3875, 3710, 3709, -1,
 	3875, 3876, 3710, -1,
 	3876, 3711, 3710, -1,
 	3876, 3877, 3711, -1,
 	3877, 3712, 3711, -1,
 	3877, 3713, 3712, -1,
 	3877, 3878, 3713, -1,
 	3878, 3714, 3713, -1,
 	3878, 3879, 3714, -1,
 	3879, 3715, 3714, -1,
 	3879, 3880, 3715, -1,
 	3880, 3716, 3715, -1,
 	3880, 3881, 3716, -1,
 	3881, 3717, 3716, -1,
 	3881, 3882, 3717, -1,
 	3882, 3718, 3717, -1,
 	3718, 3553, 3717, -1,
 	3883, 3719, 3718, -1,
 	3883, 3884, 3719, -1,
 	3884, 3720, 3719, -1,
 	3884, 3885, 3720, -1,
 	3885, 3721, 3720, -1,
 	3885, 3886, 3721, -1,
 	3886, 3722, 3721, -1,
 	3886, 3887, 3722, -1,
 	3887, 3723, 3722, -1,
 	3887, 3888, 3723, -1,
 	3888, 3724, 3723, -1,
 	3888, 3889, 3724, -1,
 	3889, 3725, 3724, -1,
 	3889, 3890, 3725, -1,
 	3890, 3726, 3725, -1,
 	3890, 3891, 3726, -1,
 	3891, 3727, 3726, -1,
 	3891, 3892, 3727, -1,
 	3892, 3728, 3727, -1,
 	3892, 3893, 3728, -1,
 	3893, 3729, 3728, -1,
 	3893, 3894, 3729, -1,
 	3894, 3730, 3729, -1,
 	3894, 3895, 3730, -1,
 	3895, 3731, 3730, -1,
 	3895, 3896, 3731, -1,
 	3896, 3732, 3731, -1,
 	3896, 3897, 3732, -1,
 	3897, 3733, 3732, -1,
 	3897, 3898, 3733, -1,
 	3898, 3734, 3733, -1,
 	3898, 3899, 3734, -1,
 	3899, 3735, 3734, -1,
 	3899, 3900, 3735, -1,
 	3900, 3736, 3735, -1,
 	3900, 3901, 3736, -1,
 	3901, 3737, 3736, -1,
 	3901, 3902, 3737, -1,
 	3902, 3738, 3737, -1,
 	3902, 3903, 3738, -1,
 	3903, 3739, 3738, -1,
 	3903, 3904, 3739, -1,
 	3904, 3740, 3739, -1,
 	3904, 3905, 3740, -1,
 	3905, 3741, 3740, -1,
 	3905, 3906, 3741, -1,
 	3906, 3742, 3741, -1,
 	3906, 3907, 3742, -1,
 	3907, 3743, 3742, -1,
 	3907, 3908, 3743, -1,
 	3908, 3744, 3743, -1,
 	3908, 3909, 3744, -1,
 	3909, 3910, 3744, -1,
 	3910, 3745, 3744, -1,
 	3910, 3911, 3745, -1,
 	3911, 3746, 3745, -1,
 	3911, 3912, 3746, -1,
 	3912, 3747, 3746, -1,
 	3912, 3913, 3747, -1,
 	3913, 3748, 3747, -1,
 	3913, 3914, 3748, -1,
 	3914, 3749, 3748, -1,
 	3914, 3915, 3749, -1,
 	3915, 3750, 3749, -1,
 	3915, 3916, 3750, -1,
 	3916, 3751, 3750, -1,
 	3916, 3917, 3751, -1,
 	3917, 3752, 3751, -1,
 	3917, 3918, 3752, -1,
 	3918, 3753, 3752, -1,
 	3918, 3919, 3753, -1,
 	3919, 3754, 3753, -1,
 	3919, 3920, 3754, -1,
 	3920, 3755, 3754, -1,
 	3920, 3921, 3755, -1,
 	3921, 3756, 3755, -1,
 	3921, 3922, 3756, -1,
 	3922, 3757, 3756, -1,
 	3922, 3923, 3757, -1,
 	3923, 3758, 3757, -1,
 	3923, 3924, 3758, -1,
 	3924, 3759, 3758, -1,
 	3924, 3760, 3759, -1,
 	3924, 3925, 3760, -1,
 	3925, 3926, 3760, -1,
 	3926, 3761, 3760, -1,
 	3926, 3927, 3761, -1,
 	3927, 3762, 3761, -1,
 	3927, 3928, 3762, -1,
 	3928, 3929, 3762, -1,
 	3929, 3763, 3762, -1,
 	3929, 3764, 3763, -1,
 	3929, 3930, 3764, -1,
 	3930, 3931, 3764, -1,
 	3931, 3765, 3764, -1,
 	3931, 3932, 3765, -1,
 	3932, 3766, 3765, -1,
 	3932, 3933, 3766, -1,
 	3933, 3767, 3766, -1,
 	3933, 3934, 3767, -1,
 	3934, 3768, 3767, -1,
 	3934, 3935, 3768, -1,
 	3935, 3769, 3768, -1,
 	3935, 3936, 3769, -1,
 	3936, 3770, 3769, -1,
 	3936, 3937, 3770, -1,
 	3937, 3771, 3770, -1,
 	3937, 3938, 3771, -1,
 	3938, 3772, 3771, -1,
 	3938, 3939, 3772, -1,
 	3939, 3773, 3772, -1,
 	3939, 3940, 3773, -1,
 	3940, 3774, 3773, -1,
 	3940, 3941, 3774, -1,
 	3941, 3775, 3774, -1,
 	3941, 3942, 3775, -1,
 	3942, 3776, 3775, -1,
 	3942, 3943, 3776, -1,
 	3943, 3777, 3776, -1,
 	3943, 3944, 3777, -1,
 	3944, 3778, 3777, -1,
 	3944, 3945, 3778, -1,
 	3945, 3779, 3778, -1,
 	3945, 3946, 3779, -1,
 	3946, 3780, 3779, -1,
 	3946, 3947, 3780, -1,
 	3947, 3781, 3780, -1,
 	3947, 3948, 3781, -1,
 	3948, 3782, 3781, -1,
 	3948, 3949, 3782, -1,
 	3949, 3783, 3782, -1,
 	3949, 3950, 3783, -1,
 	3950, 3784, 3783, -1,
 	3950, 3951, 3784, -1,
 	3951, 3785, 3784, -1,
 	3951, 3952, 3785, -1,
 	3952, 3786, 3785, -1,
 	3952, 3953, 3786, -1,
 	3953, 3787, 3786, -1,
 	3953, 3954, 3787, -1,
 	3954, 3788, 3787, -1,
 	3954, 3955, 3788, -1,
 	3955, 3789, 3788, -1,
 	3955, 3956, 3789, -1,
 	3956, 3790, 3789, -1,
 	3956, 3957, 3790, -1,
 	3957, 3791, 3790, -1,
 	3957, 3958, 3791, -1,
 	3958, 3792, 3791, -1,
 	3958, 3959, 3792, -1,
 	3959, 3793, 3792, -1,
 	3959, 3960, 3793, -1,
 	3960, 3794, 3793, -1,
 	3960, 3961, 3794, -1,
 	3961, 3795, 3794, -1,
 	3961, 3962, 3795, -1,
 	3962, 3796, 3795, -1,
 	3962, 3963, 3796, -1,
 	3963, 3797, 3796, -1,
 	3963, 3964, 3797, -1,
 	3964, 3798, 3797, -1,
 	3964, 3965, 3798, -1,
 	3965, 3799, 3798, -1,
 	3965, 3966, 3799, -1,
 	3966, 3800, 3799, -1,
 	3966, 3801, 3800, -1,
 	3966, 3967, 3801, -1,
 	3967, 3968, 3801, -1,
 	3968, 3802, 3801, -1,
 	3968, 3969, 3802, -1,
 	3969, 3803, 3802, -1,
 	3969, 3970, 3803, -1,
 	3970, 3804, 3803, -1,
 	3970, 3971, 3804, -1,
 	3971, 3805, 3804, -1,
 	3971, 3806, 3805, -1,
 	3971, 3972, 3806, -1,
 	3972, 3807, 3806, -1,
 	3972, 3973, 3807, -1,
 	3973, 3808, 3807, -1,
 	3973, 3974, 3808, -1,
 	3974, 3809, 3808, -1,
 	3974, 3975, 3809, -1,
 	3975, 3810, 3809, -1,
 	3975, 3976, 3810, -1,
 	3976, 3811, 3810, -1,
 	3976, 3977, 3811, -1,
 	3977, 3812, 3811, -1,
 	3977, 3978, 3812, -1,
 	3978, 3813, 3812, -1,
 	3978, 3979, 3813, -1,
 	3979, 3814, 3813, -1,
 	3979, 3980, 3814, -1,
 	3980, 3815, 3814, -1,
 	3980, 3981, 3815, -1,
 	3981, 3816, 3815, -1,
 	3981, 3982, 3816, -1,
 	3982, 3817, 3816, -1,
 	3982, 3983, 3817, -1,
 	3983, 3818, 3817, -1,
 	3983, 3984, 3818, -1,
 	3984, 3819, 3818, -1,
 	3984, 3985, 3819, -1,
 	3985, 3820, 3819, -1,
 	3985, 3986, 3820, -1,
 	3986, 3821, 3820, -1,
 	3986, 3987, 3821, -1,
 	3987, 3822, 3821, -1,
 	3987, 3988, 3822, -1,
 	3988, 3823, 3822, -1,
 	3988, 3989, 3823, -1,
 	3989, 3824, 3823, -1,
 	3989, 3990, 3824, -1,
 	3990, 3825, 3824, -1,
 	3990, 3991, 3825, -1,
 	3991, 3826, 3825, -1,
 	3991, 3992, 3826, -1,
 	3992, 3827, 3826, -1,
 	3992, 3993, 3827, -1,
 	3993, 3828, 3827, -1,
 	3993, 3994, 3828, -1,
 	3994, 3829, 3828, -1,
 	3994, 3995, 3829, -1,
 	3995, 3830, 3829, -1,
 	3995, 3996, 3830, -1,
 	3996, 3831, 3830, -1,
 	3996, 3997, 3831, -1,
 	3997, 3832, 3831, -1,
 	3997, 3998, 3832, -1,
 	3998, 3833, 3832, -1,
 	3998, 3999, 3833, -1,
 	3999, 3834, 3833, -1,
 	3999, 4000, 3834, -1,
 	4000, 3835, 3834, -1,
 	4000, 4001, 3835, -1,
 	4001, 3836, 3835, -1,
 	4001, 4002, 3836, -1,
 	4002, 3837, 3836, -1,
 	4002, 4003, 3837, -1,
 	4003, 3838, 3837, -1,
 	4003, 4004, 3838, -1,
 	4004, 3839, 3838, -1,
 	4004, 4005, 3839, -1,
 	4005, 3840, 3839, -1,
 	4005, 4006, 3840, -1,
 	4006, 4007, 3840, -1,
 	4007, 3841, 3840, -1,
 	4007, 3842, 3841, -1,
 	4007, 4008, 3842, -1,
 	4008, 3843, 3842, -1,
 	4008, 4009, 3843, -1,
 	4009, 3844, 3843, -1,
 	4009, 4010, 3844, -1,
 	4010, 3845, 3844, -1,
 	4010, 4011, 3845, -1,
 	4011, 3846, 3845, -1,
 	4011, 4012, 3846, -1,
 	4012, 3847, 3846, -1,
 	4012, 4013, 3847, -1,
 	4013, 3848, 3847, -1,
 	4013, 4014, 3848, -1,
 	4014, 3849, 3848, -1,
 	4014, 3850, 3849, -1,
 	4014, 4015, 3850, -1,
 	4015, 4016, 3850, -1,
 	4016, 3851, 3850, -1,
 	4016, 4017, 3851, -1,
 	4017, 3852, 3851, -1,
 	4017, 4018, 3852, -1,
 	4018, 3853, 3852, -1,
 	4018, 4019, 3853, -1,
 	4019, 3854, 3853, -1,
 	4019, 4020, 3854, -1,
 	4020, 3855, 3854, -1,
 	4020, 4021, 3855, -1,
 	4021, 3856, 3855, -1,
 	4021, 4022, 3856, -1,
 	4022, 3857, 3856, -1,
 	4022, 4023, 3857, -1,
 	4023, 3858, 3857, -1,
 	4023, 4024, 3858, -1,
 	4024, 3859, 3858, -1,
 	4024, 4025, 3859, -1,
 	4025, 3860, 3859, -1,
 	4025, 4026, 3860, -1,
 	4026, 3861, 3860, -1,
 	4026, 4027, 3861, -1,
 	4027, 3862, 3861, -1,
 	4027, 4028, 3862, -1,
 	4028, 3863, 3862, -1,
 	4028, 4029, 3863, -1,
 	4029, 3864, 3863, -1,
 	4029, 4030, 3864, -1,
 	4030, 3865, 3864, -1,
 	4030, 4031, 3865, -1,
 	4031, 3866, 3865, -1,
 	4031, 4032, 3866, -1,
 	4032, 3867, 3866, -1,
 	4032, 4033, 3867, -1,
 	4033, 3868, 3867, -1,
 	4033, 4034, 3868, -1,
 	4034, 3869, 3868, -1,
 	4034, 4035, 3869, -1,
 	4035, 3870, 3869, -1,
 	4035, 4036, 3870, -1,
 	4036, 3871, 3870, -1,
 	4036, 4037, 3871, -1,
 	4037, 3872, 3871, -1,
 	4037, 4038, 3872, -1,
 	4038, 4039, 3872, -1,
 	4039, 3873, 3872, -1,
 	4039, 3874, 3873, -1,
 	4039, 4040, 3874, -1,
 	4040, 3875, 3874, -1,
 	4040, 4041, 3875, -1,
 	4041, 4042, 3875, -1,
 	4042, 3876, 3875, -1,
 	4042, 4043, 3876, -1,
 	4043, 3877, 3876, -1,
 	4043, 3878, 3877, -1,
 	4043, 4044, 3878, -1,
 	4044, 4045, 3878, -1,
 	4045, 3879, 3878, -1,
 	4045, 3880, 3879, -1,
 	4045, 4046, 3880, -1,
 	4046, 4047, 3880, -1,
 	4047, 3881, 3880, -1,
 	4047, 4048, 3881, -1,
 	4048, 3882, 3881, -1,
 	4048, 4049, 3882, -1,
 	4049, 3718, 3882, -1,
 	4049, 3883, 3718, -1,
 	4050, 4051, 3883, -1,
 	4051, 3884, 3883, -1,
 	4051, 4052, 3884, -1,
 	4052, 3885, 3884, -1,
 	4052, 4053, 3885, -1,
 	4053, 3886, 3885, -1,
 	4053, 4054, 3886, -1,
 	4054, 3887, 3886, -1,
 	4054, 4055, 3887, -1,
 	4055, 3888, 3887, -1,
 	4055, 4056, 3888, -1,
 	4056, 3889, 3888, -1,
 	4056, 4057, 3889, -1,
 	4057, 3890, 3889, -1,
 	4057, 4058, 3890, -1,
 	4058, 3891, 3890, -1,
 	4058, 4059, 3891, -1,
 	4059, 3892, 3891, -1,
 	4059, 4060, 3892, -1,
 	4060, 3893, 3892, -1,
 	4060, 4061, 3893, -1,
 	4061, 3894, 3893, -1,
 	4061, 4062, 3894, -1,
 	4062, 3895, 3894, -1,
 	4062, 4063, 3895, -1,
 	4063, 3896, 3895, -1,
 	4063, 4064, 3896, -1,
 	4064, 3897, 3896, -1,
 	4064, 4065, 3897, -1,
 	4065, 3898, 3897, -1,
 	4065, 4066, 3898, -1,
 	4066, 3899, 3898, -1,
 	4066, 4067, 3899, -1,
 	4067, 3900, 3899, -1,
 	4067, 4068, 3900, -1,
 	4068, 3901, 3900, -1,
 	4068, 4069, 3901, -1,
 	4069, 3902, 3901, -1,
 	4069, 3903, 3902, -1,
 	4069, 4070, 3903, -1,
 	4070, 4071, 3903, -1,
 	4071, 3904, 3903, -1,
 	4071, 4072, 3904, -1,
 	4072, 3905, 3904, -1,
 	4072, 4073, 3905, -1,
 	4073, 3906, 3905, -1,
 	4073, 4074, 3906, -1,
 	4074, 3907, 3906, -1,
 	4074, 4075, 3907, -1,
 	4075, 3908, 3907, -1,
 	4075, 4076, 3908, -1,
 	4076, 3909, 3908, -1,
 	4076, 3910, 3909, -1,
 	4076, 4077, 3910, -1,
 	4077, 3911, 3910, -1,
 	4077, 4078, 3911, -1,
 	4078, 3912, 3911, -1,
 	4078, 4079, 3912, -1,
 	4079, 3913, 3912, -1,
 	4079, 4080, 3913, -1,
 	4080, 4081, 3913, -1,
 	4081, 3914, 3913, -1,
 	4081, 4082, 3914, -1,
 	4082, 3915, 3914, -1,
 	4082, 4083, 3915, -1,
 	4083, 3916, 3915, -1,
 	4083, 4084, 3916, -1,
 	4084, 3917, 3916, -1,
 	4084, 4085, 3917, -1,
 	4085, 3918, 3917, -1,
 	4085, 4086, 3918, -1,
 	4086, 3919, 3918, -1,
 	4086, 4087, 3919, -1,
 	4087, 3920, 3919, -1,
 	4087, 3921, 3920, -1,
 	4087, 4088, 3921, -1,
 	4088, 3922, 3921, -1,
 	4088, 4089, 3922, -1,
 	4089, 3923, 3922, -1,
 	4089, 4090, 3923, -1,
 	4090, 3924, 3923, -1,
 	4090, 4091, 3924, -1,
 	4091, 4092, 3924, -1,
 	4092, 3925, 3924, -1,
 	4092, 3926, 3925, -1,
 	4092, 4093, 3926, -1,
 	4093, 3927, 3926, -1,
 	4093, 4094, 3927, -1,
 	4094, 3928, 3927, -1,
 	4094, 4095, 3928, -1,
 	4095, 3929, 3928, -1,
 	4095, 4096, 3929, -1,
 	4096, 3930, 3929, -1,
 	4096, 4097, 3930, -1,
 	4097, 3931, 3930, -1,
 	4097, 4098, 3931, -1,
 	4098, 3932, 3931, -1,
 	4098, 4099, 3932, -1,
 	4099, 3933, 3932, -1,
 	4099, 4100, 3933, -1,
 	4100, 3934, 3933, -1,
 	4100, 4101, 3934, -1,
 	4101, 3935, 3934, -1,
 	4101, 4102, 3935, -1,
 	4102, 4103, 3935, -1,
 	4103, 3936, 3935, -1,
 	4103, 3937, 3936, -1,
 	4103, 4104, 3937, -1,
 	4104, 3938, 3937, -1,
 	4104, 4105, 3938, -1,
 	4105, 3939, 3938, -1,
 	4105, 4106, 3939, -1,
 	4106, 3940, 3939, -1,
 	4106, 4107, 3940, -1,
 	4107, 3941, 3940, -1,
 	4107, 4108, 3941, -1,
 	4108, 3942, 3941, -1,
 	4108, 4109, 3942, -1,
 	4109, 3943, 3942, -1,
 	4109, 4110, 3943, -1,
 	4110, 3944, 3943, -1,
 	4110, 4111, 3944, -1,
 	4111, 3945, 3944, -1,
 	4111, 4112, 3945, -1,
 	4112, 3946, 3945, -1,
 	4112, 4113, 3946, -1,
 	4113, 3947, 3946, -1,
 	4113, 4114, 3947, -1,
 	4114, 3948, 3947, -1,
 	4114, 4115, 3948, -1,
 	4115, 3949, 3948, -1,
 	4115, 4116, 3949, -1,
 	4116, 3950, 3949, -1,
 	4116, 4117, 3950, -1,
 	4117, 3951, 3950, -1,
 	4117, 4118, 3951, -1,
 	4118, 3952, 3951, -1,
 	4118, 4119, 3952, -1,
 	4119, 3953, 3952, -1,
 	4119, 4120, 3953, -1,
 	4120, 3954, 3953, -1,
 	4120, 4121, 3954, -1,
 	4121, 3955, 3954, -1,
 	4121, 4122, 3955, -1,
 	4122, 3956, 3955, -1,
 	4122, 4123, 3956, -1,
 	4123, 3957, 3956, -1,
 	4123, 4124, 3957, -1,
 	4124, 3958, 3957, -1,
 	4124, 4125, 3958, -1,
 	4125, 3959, 3958, -1,
 	4125, 4126, 3959, -1,
 	4126, 3960, 3959, -1,
 	4126, 4127, 3960, -1,
 	4127, 3961, 3960, -1,
 	4127, 4128, 3961, -1,
 	4128, 3962, 3961, -1,
 	4128, 4129, 3962, -1,
 	4129, 3963, 3962, -1,
 	4129, 4130, 3963, -1,
 	4130, 3964, 3963, -1,
 	4130, 4131, 3964, -1,
 	4131, 3965, 3964, -1,
 	4131, 4132, 3965, -1,
 	4132, 3966, 3965, -1,
 	4132, 4133, 3966, -1,
 	4133, 3967, 3966, -1,
 	4133, 4134, 3967, -1,
 	4134, 3968, 3967, -1,
 	4134, 4135, 3968, -1,
 	4135, 3969, 3968, -1,
 	4135, 4136, 3969, -1,
 	4136, 3970, 3969, -1,
 	4136, 4137, 3970, -1,
 	4137, 3971, 3970, -1,
 	4137, 4138, 3971, -1,
 	4138, 3972, 3971, -1,
 	4138, 4139, 3972, -1,
 	4139, 3973, 3972, -1,
 	4139, 4140, 3973, -1,
 	4140, 3974, 3973, -1,
 	4140, 4141, 3974, -1,
 	4141, 3975, 3974, -1,
 	4141, 4142, 3975, -1,
 	4142, 3976, 3975, -1,
 	4142, 4143, 3976, -1,
 	4143, 3977, 3976, -1,
 	4143, 4144, 3977, -1,
 	4144, 3978, 3977, -1,
 	4144, 4145, 3978, -1,
 	4145, 3979, 3978, -1,
 	4145, 4146, 3979, -1,
 	4146, 3980, 3979, -1,
 	4146, 4147, 3980, -1,
 	4147, 3981, 3980, -1,
 	4147, 4148, 3981, -1,
 	4148, 3982, 3981, -1,
 	4148, 4149, 3982, -1,
 	4149, 3983, 3982, -1,
 	4149, 4150, 3983, -1,
 	4150, 3984, 3983, -1,
 	4150, 4151, 3984, -1,
 	4151, 3985, 3984, -1,
 	4151, 4152, 3985, -1,
 	4152, 3986, 3985, -1,
 	4152, 4153, 3986, -1,
 	4153, 3987, 3986, -1,
 	4153, 4154, 3987, -1,
 	4154, 3988, 3987, -1,
 	4154, 4155, 3988, -1,
 	4155, 3989, 3988, -1,
 	4155, 3990, 3989, -1,
 	4155, 4156, 3990, -1,
 	4156, 4157, 3990, -1,
 	4157, 3991, 3990, -1,
 	4157, 4158, 3991, -1,
 	4158, 3992, 3991, -1,
 	4158, 4159, 3992, -1,
 	4159, 3993, 3992, -1,
 	4159, 4160, 3993, -1,
 	4160, 3994, 3993, -1,
 	4160, 4161, 3994, -1,
 	4161, 3995, 3994, -1,
 	4161, 4162, 3995, -1,
 	4162, 3996, 3995, -1,
 	4162, 4163, 3996, -1,
 	4163, 3997, 3996, -1,
 	4163, 3998, 3997, -1,
 	4163, 4164, 3998, -1,
 	4164, 3999, 3998, -1,
 	4164, 4165, 3999, -1,
 	4165, 4000, 3999, -1,
 	4165, 4166, 4000, -1,
 	4166, 4001, 4000, -1,
 	4166, 4167, 4001, -1,
 	4167, 4002, 4001, -1,
 	4167, 4168, 4002, -1,
 	4168, 4003, 4002, -1,
 	4168, 4169, 4003, -1,
 	4169, 4004, 4003, -1,
 	4169, 4170, 4004, -1,
 	4170, 4171, 4004, -1,
 	4171, 4005, 4004, -1,
 	4171, 4172, 4005, -1,
 	4172, 4006, 4005, -1,
 	4172, 4173, 4006, -1,
 	4173, 4007, 4006, -1,
 	4173, 4008, 4007, -1,
 	4173, 4174, 4008, -1,
 	4174, 4175, 4008, -1,
 	4175, 4009, 4008, -1,
 	4175, 4176, 4009, -1,
 	4176, 4010, 4009, -1,
 	4176, 4177, 4010, -1,
 	4177, 4011, 4010, -1,
 	4177, 4178, 4011, -1,
 	4178, 4012, 4011, -1,
 	4178, 4179, 4012, -1,
 	4179, 4013, 4012, -1,
 	4179, 4180, 4013, -1,
 	4180, 4014, 4013, -1,
 	4180, 4181, 4014, -1,
 	4181, 4015, 4014, -1,
 	4181, 4182, 4015, -1,
 	4182, 4016, 4015, -1,
 	4182, 4183, 4016, -1,
 	4183, 4017, 4016, -1,
 	4183, 4184, 4017, -1,
 	4184, 4018, 4017, -1,
 	4184, 4185, 4018, -1,
 	4185, 4019, 4018, -1,
 	4185, 4186, 4019, -1,
 	4186, 4020, 4019, -1,
 	4186, 4187, 4020, -1,
 	4187, 4021, 4020, -1,
 	4187, 4188, 4021, -1,
 	4188, 4022, 4021, -1,
 	4188, 4189, 4022, -1,
 	4189, 4023, 4022, -1,
 	4189, 4190, 4023, -1,
 	4190, 4024, 4023, -1,
 	4190, 4191, 4024, -1,
 	4191, 4025, 4024, -1,
 	4191, 4026, 4025, -1,
 	4191, 4192, 4026, -1,
 	4192, 4193, 4026, -1,
 	4193, 4027, 4026, -1,
 	4193, 4194, 4027, -1,
 	4194, 4028, 4027, -1,
 	4194, 4195, 4028, -1,
 	4195, 4196, 4028, -1,
 	4196, 4029, 4028, -1,
 	4196, 4030, 4029, -1,
 	4196, 4197, 4030, -1,
 	4197, 4031, 4030, -1,
 	4197, 4198, 4031, -1,
 	4198, 4032, 4031, -1,
 	4198, 4199, 4032, -1,
 	4199, 4033, 4032, -1,
 	4199, 4200, 4033, -1,
 	4200, 4034, 4033, -1,
 	4200, 4201, 4034, -1,
 	4201, 4035, 4034, -1,
 	4201, 4202, 4035, -1,
 	4202, 4036, 4035, -1,
 	4202, 4203, 4036, -1,
 	4203, 4037, 4036, -1,
 	4203, 4204, 4037, -1,
 	4204, 4038, 4037, -1,
 	4204, 4205, 4038, -1,
 	4205, 4039, 4038, -1,
 	4205, 4040, 4039, -1,
 	4205, 4206, 4040, -1,
 	4206, 4041, 4040, -1,
 	4206, 4207, 4041, -1,
 	4207, 4042, 4041, -1,
 	4207, 4208, 4042, -1,
 	4208, 4043, 4042, -1,
 	4208, 4209, 4043, -1,
 	4209, 4044, 4043, -1,
 	4209, 4210, 4044, -1,
 	4210, 4045, 4044, -1,
 	4210, 4211, 4045, -1,
 	4211, 4046, 4045, -1,
 	4211, 4212, 4046, -1,
 	4212, 4047, 4046, -1,
 	4212, 4213, 4047, -1,
 	4213, 4214, 4047, -1,
 	4214, 4048, 4047, -1,
 	4214, 4215, 4048, -1,
 	4215, 4049, 4048, -1,
 	4215, 4050, 4049, -1,
 	4050, 3883, 4049, -1,
 	4216, 4051, 4050, -1,
 	4216, 4217, 4051, -1,
 	4217, 4052, 4051, -1,
 	4217, 4218, 4052, -1,
 	4218, 4053, 4052, -1,
 	4218, 4219, 4053, -1,
 	4219, 4054, 4053, -1,
 	4219, 4220, 4054, -1,
 	4220, 4055, 4054, -1,
 	4220, 4221, 4055, -1,
 	4221, 4056, 4055, -1,
 	4221, 4222, 4056, -1,
 	4222, 4057, 4056, -1,
 	4222, 4223, 4057, -1,
 	4223, 4058, 4057, -1,
 	4223, 4224, 4058, -1,
 	4224, 4059, 4058, -1,
 	4224, 4225, 4059, -1,
 	4225, 4060, 4059, -1,
 	4225, 4226, 4060, -1,
 	4226, 4227, 4060, -1,
 	4227, 4061, 4060, -1,
 	4227, 4228, 4061, -1,
 	4228, 4062, 4061, -1,
 	4228, 4063, 4062, -1,
 	4228, 4229, 4063, -1,
 	4229, 4064, 4063, -1,
 	4229, 4230, 4064, -1,
 	4230, 4231, 4064, -1,
 	4231, 4065, 4064, -1,
 	4231, 4232, 4065, -1,
 	4232, 4066, 4065, -1,
 	4232, 4233, 4066, -1,
 	4233, 4067, 4066, -1,
 	4233, 4234, 4067, -1,
 	4234, 4068, 4067, -1,
 	4234, 4235, 4068, -1,
 	4235, 4069, 4068, -1,
 	4235, 4236, 4069, -1,
 	4236, 4070, 4069, -1,
 	4236, 4237, 4070, -1,
 	4237, 4071, 4070, -1,
 	4237, 4238, 4071, -1,
 	4238, 4072, 4071, -1,
 	4238, 4239, 4072, -1,
 	4239, 4073, 4072, -1,
 	4239, 4240, 4073, -1,
 	4240, 4074, 4073, -1,
 	4240, 4241, 4074, -1,
 	4241, 4075, 4074, -1,
 	4241, 4242, 4075, -1,
 	4242, 4076, 4075, -1,
 	4242, 4243, 4076, -1,
 	4243, 4077, 4076, -1,
 	4243, 4244, 4077, -1,
 	4244, 4078, 4077, -1,
 	4244, 4245, 4078, -1,
 	4245, 4079, 4078, -1,
 	4245, 4246, 4079, -1,
 	4246, 4080, 4079, -1,
 	4246, 4247, 4080, -1,
 	4247, 4081, 4080, -1,
 	4247, 4248, 4081, -1,
 	4248, 4082, 4081, -1,
 	4248, 4249, 4082, -1,
 	4249, 4083, 4082, -1,
 	4249, 4250, 4083, -1,
 	4250, 4084, 4083, -1,
 	4250, 4251, 4084, -1,
 	4251, 4085, 4084, -1,
 	4251, 4252, 4085, -1,
 	4252, 4086, 4085, -1,
 	4252, 4253, 4086, -1,
 	4253, 4087, 4086, -1,
 	4253, 4254, 4087, -1,
 	4254, 4088, 4087, -1,
 	4254, 4255, 4088, -1,
 	4255, 4089, 4088, -1,
 	4255, 4256, 4089, -1,
 	4256, 4090, 4089, -1,
 	4256, 4257, 4090, -1,
 	4257, 4091, 4090, -1,
 	4257, 4258, 4091, -1,
 	4258, 4092, 4091, -1,
 	4258, 4259, 4092, -1,
 	4259, 4093, 4092, -1,
 	4259, 4260, 4093, -1,
 	4260, 4094, 4093, -1,
 	4260, 4261, 4094, -1,
 	4261, 4262, 4094, -1,
 	4262, 4095, 4094, -1,
 	4262, 4096, 4095, -1,
 	4262, 4263, 4096, -1,
 	4263, 4097, 4096, -1,
 	4263, 4264, 4097, -1,
 	4264, 4098, 4097, -1,
 	4264, 4265, 4098, -1,
 	4265, 4099, 4098, -1,
 	4265, 4266, 4099, -1,
 	4266, 4100, 4099, -1,
 	4266, 4267, 4100, -1,
 	4267, 4101, 4100, -1,
 	4267, 4268, 4101, -1,
 	4268, 4102, 4101, -1,
 	4268, 4269, 4102, -1,
 	4269, 4103, 4102, -1,
 	4269, 4270, 4103, -1,
 	4270, 4104, 4103, -1,
 	4270, 4271, 4104, -1,
 	4271, 4105, 4104, -1,
 	4271, 4272, 4105, -1,
 	4272, 4106, 4105, -1,
 	4272, 4273, 4106, -1,
 	4273, 4107, 4106, -1,
 	4273, 4274, 4107, -1,
 	4274, 4108, 4107, -1,
 	4274, 4275, 4108, -1,
 	4275, 4109, 4108, -1,
 	4275, 4276, 4109, -1,
 	4276, 4110, 4109, -1,
 	4276, 4277, 4110, -1,
 	4277, 4111, 4110, -1,
 	4277, 4278, 4111, -1,
 	4278, 4112, 4111, -1,
 	4278, 4279, 4112, -1,
 	4279, 4113, 4112, -1,
 	4279, 4280, 4113, -1,
 	4280, 4114, 4113, -1,
 	4280, 4281, 4114, -1,
 	4281, 4115, 4114, -1,
 	4281, 4282, 4115, -1,
 	4282, 4116, 4115, -1,
 	4282, 4283, 4116, -1,
 	4283, 4117, 4116, -1,
 	4283, 4284, 4117, -1,
 	4284, 4118, 4117, -1,
 	4284, 4285, 4118, -1,
 	4285, 4119, 4118, -1,
 	4285, 4286, 4119, -1,
 	4286, 4120, 4119, -1,
 	4286, 4287, 4120, -1,
 	4287, 4121, 4120, -1,
 	4287, 4288, 4121, -1,
 	4288, 4122, 4121, -1,
 	4288, 4289, 4122, -1,
 	4289, 4123, 4122, -1,
 	4289, 4290, 4123, -1,
 	4290, 4124, 4123, -1,
 	4290, 4291, 4124, -1,
 	4291, 4125, 4124, -1,
 	4291, 4292, 4125, -1,
 	4292, 4126, 4125, -1,
 	4292, 4293, 4126, -1,
 	4293, 4127, 4126, -1,
 	4293, 4294, 4127, -1,
 	4294, 4128, 4127, -1,
 	4294, 4295, 4128, -1,
 	4295, 4129, 4128, -1,
 	4295, 4296, 4129, -1,
 	4296, 4130, 4129, -1,
 	4296, 4297, 4130, -1,
 	4297, 4131, 4130, -1,
 	4297, 4298, 4131, -1,
 	4298, 4132, 4131, -1,
 	4298, 4133, 4132, -1,
 	4298, 4299, 4133, -1,
 	4299, 4134, 4133, -1,
 	4299, 4300, 4134, -1,
 	4300, 4301, 4134, -1,
 	4301, 4135, 4134, -1,
 	4301, 4302, 4135, -1,
 	4302, 4136, 4135, -1,
 	4302, 4303, 4136, -1,
 	4303, 4137, 4136, -1,
 	4303, 4304, 4137, -1,
 	4304, 4138, 4137, -1,
 	4304, 4305, 4138, -1,
 	4305, 4139, 4138, -1,
 	4305, 4306, 4139, -1,
 	4306, 4140, 4139, -1,
 	4306, 4307, 4140, -1,
 	4307, 4141, 4140, -1,
 	4307, 4308, 4141, -1,
 	4308, 4142, 4141, -1,
 	4308, 4309, 4142, -1,
 	4309, 4143, 4142, -1,
 	4309, 4310, 4143, -1,
 	4310, 4144, 4143, -1,
 	4310, 4311, 4144, -1,
 	4311, 4145, 4144, -1,
 	4311, 4312, 4145, -1,
 	4312, 4146, 4145, -1,
 	4312, 4313, 4146, -1,
 	4313, 4147, 4146, -1,
 	4313, 4314, 4147, -1,
 	4314, 4148, 4147, -1,
 	4314, 4315, 4148, -1,
 	4315, 4149, 4148, -1,
 	4315, 4316, 4149, -1,
 	4316, 4150, 4149, -1,
 	4316, 4317, 4150, -1,
 	4317, 4151, 4150, -1,
 	4317, 4318, 4151, -1,
 	4318, 4152, 4151, -1,
 	4318, 4319, 4152, -1,
 	4319, 4153, 4152, -1,
 	4319, 4320, 4153, -1,
 	4320, 4154, 4153, -1,
 	4320, 4321, 4154, -1,
 	4321, 4155, 4154, -1,
 	4321, 4322, 4155, -1,
 	4322, 4156, 4155, -1,
 	4322, 4323, 4156, -1,
 	4323, 4157, 4156, -1,
 	4323, 4324, 4157, -1,
 	4324, 4158, 4157, -1,
 	4324, 4325, 4158, -1,
 	4325, 4159, 4158, -1,
 	4325, 4326, 4159, -1,
 	4326, 4160, 4159, -1,
 	4326, 4327, 4160, -1,
 	4327, 4161, 4160, -1,
 	4327, 4328, 4161, -1,
 	4328, 4162, 4161, -1,
 	4328, 4329, 4162, -1,
 	4329, 4163, 4162, -1,
 	4329, 4330, 4163, -1,
 	4330, 4164, 4163, -1,
 	4330, 4331, 4164, -1,
 	4331, 4165, 4164, -1,
 	4331, 4332, 4165, -1,
 	4332, 4166, 4165, -1,
 	4332, 4333, 4166, -1,
 	4333, 4167, 4166, -1,
 	4333, 4334, 4167, -1,
 	4334, 4168, 4167, -1,
 	4334, 4335, 4168, -1,
 	4335, 4169, 4168, -1,
 	4335, 4336, 4169, -1,
 	4336, 4170, 4169, -1,
 	4336, 4337, 4170, -1,
 	4337, 4171, 4170, -1,
 	4337, 4338, 4171, -1,
 	4338, 4172, 4171, -1,
 	4338, 4339, 4172, -1,
 	4339, 4173, 4172, -1,
 	4339, 4340, 4173, -1,
 	4340, 4174, 4173, -1,
 	4340, 4341, 4174, -1,
 	4341, 4175, 4174, -1,
 	4341, 4342, 4175, -1,
 	4342, 4176, 4175, -1,
 	4342, 4343, 4176, -1,
 	4343, 4177, 4176, -1,
 	4343, 4344, 4177, -1,
 	4344, 4178, 4177, -1,
 	4344, 4345, 4178, -1,
 	4345, 4179, 4178, -1,
 	4345, 4346, 4179, -1,
 	4346, 4180, 4179, -1,
 	4346, 4347, 4180, -1,
 	4347, 4181, 4180, -1,
 	4347, 4348, 4181, -1,
 	4348, 4182, 4181, -1,
 	4348, 4349, 4182, -1,
 	4349, 4183, 4182, -1,
 	4349, 4350, 4183, -1,
 	4350, 4184, 4183, -1,
 	4350, 4351, 4184, -1,
 	4351, 4185, 4184, -1,
 	4351, 4352, 4185, -1,
 	4352, 4186, 4185, -1,
 	4352, 4353, 4186, -1,
 	4353, 4354, 4186, -1,
 	4354, 4187, 4186, -1,
 	4354, 4188, 4187, -1,
 	4354, 4355, 4188, -1,
 	4355, 4189, 4188, -1,
 	4355, 4356, 4189, -1,
 	4356, 4190, 4189, -1,
 	4356, 4357, 4190, -1,
 	4357, 4191, 4190, -1,
 	4357, 4358, 4191, -1,
 	4358, 4192, 4191, -1,
 	4358, 4359, 4192, -1,
 	4359, 4193, 4192, -1,
 	4359, 4360, 4193, -1,
 	4360, 4194, 4193, -1,
 	4360, 4361, 4194, -1,
 	4361, 4195, 4194, -1,
 	4361, 4362, 4195, -1,
 	4362, 4196, 4195, -1,
 	4362, 4363, 4196, -1,
 	4363, 4197, 4196, -1,
 	4363, 4364, 4197, -1,
 	4364, 4198, 4197, -1,
 	4364, 4365, 4198, -1,
 	4365, 4199, 4198, -1,
 	4365, 4366, 4199, -1,
 	4366, 4200, 4199, -1,
 	4366, 4367, 4200, -1,
 	4367, 4201, 4200, -1,
 	4367, 4368, 4201, -1,
 	4368, 4202, 4201, -1,
 	4368, 4369, 4202, -1,
 	4369, 4203, 4202, -1,
 	4369, 4370, 4203, -1,
 	4370, 4204, 4203, -1,
 	4370, 4371, 4204, -1,
 	4371, 4205, 4204, -1,
 	4371, 4372, 4205, -1,
 	4372, 4206, 4205, -1,
 	4372, 4373, 4206, -1,
 	4373, 4207, 4206, -1,
 	4373, 4374, 4207, -1,
 	4374, 4208, 4207, -1,
 	4374, 4375, 4208, -1,
 	4375, 4209, 4208, -1,
 	4375, 4210, 4209, -1,
 	4375, 4376, 4210, -1,
 	4376, 4377, 4210, -1,
 	4377, 4211, 4210, -1,
 	4377, 4378, 4211, -1,
 	4378, 4212, 4211, -1,
 	4378, 4379, 4212, -1,
 	4379, 4213, 4212, -1,
 	4379, 4214, 4213, -1,
 	4379, 4380, 4214, -1,
 	4380, 4215, 4214, -1,
 	4380, 4381, 4215, -1,
 	4381, 4050, 4215, -1,
 	4381, 4216, 4050, -1,
 	4382, 4383, 4216, -1,
 	4383, 4217, 4216, -1,
 	4383, 4384, 4217, -1,
 	4384, 4218, 4217, -1,
 	4384, 4385, 4218, -1,
 	4385, 4219, 4218, -1,
 	4385, 4386, 4219, -1,
 	4386, 4220, 4219, -1,
 	4386, 4387, 4220, -1,
 	4387, 4221, 4220, -1,
 	4387, 4388, 4221, -1,
 	4388, 4222, 4221, -1,
 	4388, 4389, 4222, -1,
 	4389, 4223, 4222, -1,
 	4389, 4390, 4223, -1,
 	4390, 4224, 4223, -1,
 	4390, 4391, 4224, -1,
 	4391, 4225, 4224, -1,
 	4391, 4392, 4225, -1,
 	4392, 4226, 4225, -1,
 	4392, 4227, 4226, -1,
 	4392, 4393, 4227, -1,
 	4393, 4228, 4227, -1,
 	4393, 4394, 4228, -1,
 	4394, 4229, 4228, -1,
 	4394, 4395, 4229, -1,
 	4395, 4230, 4229, -1,
 	4395, 4396, 4230, -1,
 	4396, 4231, 4230, -1,
 	4396, 4397, 4231, -1,
 	4397, 4398, 4231, -1,
 	4398, 4232, 4231, -1,
 	4398, 4233, 4232, -1,
 	4398, 4399, 4233, -1,
 	4399, 4234, 4233, -1,
 	4399, 4400, 4234, -1,
 	4400, 4235, 4234, -1,
 	4400, 4401, 4235, -1,
 	4401, 4236, 4235, -1,
 	4401, 4402, 4236, -1,
 	4402, 4237, 4236, -1,
 	4402, 4403, 4237, -1,
 	4403, 4238, 4237, -1,
 	4403, 4404, 4238, -1,
 	4404, 4239, 4238, -1,
 	4404, 4240, 4239, -1,
 	4404, 4405, 4240, -1,
 	4405, 4406, 4240, -1,
 	4406, 4241, 4240, -1,
 	4406, 4407, 4241, -1,
 	4407, 4242, 4241, -1,
 	4407, 4408, 4242, -1,
 	4408, 4243, 4242, -1,
 	4408, 4409, 4243, -1,
 	4409, 4244, 4243, -1,
 	4409, 4245, 4244, -1,
 	4409, 4410, 4245, -1,
 	4410, 4246, 4245, -1,
 	4410, 4411, 4246, -1,
 	4411, 4247, 4246, -1,
 	4411, 4412, 4247, -1,
 	4412, 4413, 4247, -1,
 	4413, 4248, 4247, -1,
 	4413, 4414, 4248, -1,
 	4414, 4249, 4248, -1,
 	4414, 4250, 4249, -1,
 	4414, 4415, 4250, -1,
 	4415, 4251, 4250, -1,
 	4415, 4416, 4251, -1,
 	4416, 4252, 4251, -1,
 	4416, 4417, 4252, -1,
 	4417, 4253, 4252, -1,
 	4417, 4418, 4253, -1,
 	4418, 4254, 4253, -1,
 	4418, 4419, 4254, -1,
 	4419, 4255, 4254, -1,
 	4419, 4420, 4255, -1,
 	4420, 4256, 4255, -1,
 	4420, 4421, 4256, -1,
 	4421, 4257, 4256, -1,
 	4421, 4422, 4257, -1,
 	4422, 4258, 4257, -1,
 	4422, 4423, 4258, -1,
 	4423, 4259, 4258, -1,
 	4423, 4424, 4259, -1,
 	4424, 4260, 4259, -1,
 	4424, 4425, 4260, -1,
 	4425, 4261, 4260, -1,
 	4425, 4426, 4261, -1,
 	4426, 4427, 4261, -1,
 	4427, 4262, 4261, -1,
 	4427, 4263, 4262, -1,
 	4427, 4428, 4263, -1,
 	4428, 4264, 4263, -1,
 	4428, 4429, 4264, -1,
 	4429, 4265, 4264, -1,
 	4429, 4430, 4265, -1,
 	4430, 4266, 4265, -1,
 	4430, 4431, 4266, -1,
 	4431, 4267, 4266, -1,
 	4431, 4432, 4267, -1,
 	4432, 4268, 4267, -1,
 	4432, 4433, 4268, -1,
 	4433, 4269, 4268, -1,
 	4433, 4434, 4269, -1,
 	4434, 4270, 4269, -1,
 	4434, 4435, 4270, -1,
 	4435, 4271, 4270, -1,
 	4435, 4436, 4271, -1,
 	4436, 4272, 4271, -1,
 	4436, 4437, 4272, -1,
 	4437, 4273, 4272, -1,
 	4437, 4438, 4273, -1,
 	4438, 4274, 4273, -1,
 	4438, 4439, 4274, -1,
 	4439, 4275, 4274, -1,
 	4439, 4440, 4275, -1,
 	4440, 4276, 4275, -1,
 	4440, 4441, 4276, -1,
 	4441, 4277, 4276, -1,
 	4441, 4278, 4277, -1,
 	4441, 4442, 4278, -1,
 	4442, 4279, 4278, -1,
 	4442, 4443, 4279, -1,
 	4443, 4280, 4279, -1,
 	4443, 4444, 4280, -1,
 	4444, 4281, 4280, -1,
 	4444, 4445, 4281, -1,
 	4445, 4282, 4281, -1,
 	4445, 4446, 4282, -1,
 	4446, 4283, 4282, -1,
 	4446, 4447, 4283, -1,
 	4447, 4284, 4283, -1,
 	4447, 4448, 4284, -1,
 	4448, 4285, 4284, -1,
 	4448, 4449, 4285, -1,
 	4449, 4450, 4285, -1,
 	4450, 4286, 4285, -1,
 	4450, 4287, 4286, -1,
 	4450, 4451, 4287, -1,
 	4451, 4288, 4287, -1,
 	4451, 4452, 4288, -1,
 	4452, 4289, 4288, -1,
 	4452, 4453, 4289, -1,
 	4453, 4290, 4289, -1,
 	4453, 4454, 4290, -1,
 	4454, 4291, 4290, -1,
 	4454, 4455, 4291, -1,
 	4455, 4292, 4291, -1,
 	4455, 4456, 4292, -1,
 	4456, 4293, 4292, -1,
 	4456, 4457, 4293, -1,
 	4457, 4294, 4293, -1,
 	4457, 4458, 4294, -1,
 	4458, 4295, 4294, -1,
 	4458, 4459, 4295, -1,
 	4459, 4296, 4295, -1,
 	4459, 4460, 4296, -1,
 	4460, 4297, 4296, -1,
 	4460, 4461, 4297, -1,
 	4461, 4298, 4297, -1,
 	4461, 4462, 4298, -1,
 	4462, 4299, 4298, -1,
 	4462, 4463, 4299, -1,
 	4463, 4300, 4299, -1,
 	4463, 4464, 4300, -1,
 	4464, 4301, 4300, -1,
 	4464, 4465, 4301, -1,
 	4465, 4302, 4301, -1,
 	4465, 4466, 4302, -1,
 	4466, 4303, 4302, -1,
 	4466, 4467, 4303, -1,
 	4467, 4304, 4303, -1,
 	4467, 4468, 4304, -1,
 	4468, 4305, 4304, -1,
 	4468, 4469, 4305, -1,
 	4469, 4306, 4305, -1,
 	4469, 4307, 4306, -1,
 	4469, 4470, 4307, -1,
 	4470, 4308, 4307, -1,
 	4470, 4471, 4308, -1,
 	4471, 4309, 4308, -1,
 	4471, 4472, 4309, -1,
 	4472, 4310, 4309, -1,
 	4472, 4473, 4310, -1,
 	4473, 4311, 4310, -1,
 	4473, 4474, 4311, -1,
 	4474, 4312, 4311, -1,
 	4474, 4475, 4312, -1,
 	4475, 4313, 4312, -1,
 	4475, 4476, 4313, -1,
 	4476, 4314, 4313, -1,
 	4476, 4477, 4314, -1,
 	4477, 4315, 4314, -1,
 	4477, 4478, 4315, -1,
 	4478, 4316, 4315, -1,
 	4478, 4479, 4316, -1,
 	4479, 4317, 4316, -1,
 	4479, 4480, 4317, -1,
 	4480, 4318, 4317, -1,
 	4480, 4481, 4318, -1,
 	4481, 4319, 4318, -1,
 	4481, 4482, 4319, -1,
 	4482, 4320, 4319, -1,
 	4482, 4483, 4320, -1,
 	4483, 4321, 4320, -1,
 	4483, 4484, 4321, -1,
 	4484, 4322, 4321, -1,
 	4484, 4485, 4322, -1,
 	4485, 4323, 4322, -1,
 	4485, 4486, 4323, -1,
 	4486, 4324, 4323, -1,
 	4486, 4487, 4324, -1,
 	4487, 4325, 4324, -1,
 	4487, 4488, 4325, -1,
 	4488, 4326, 4325, -1,
 	4488, 4489, 4326, -1,
 	4489, 4327, 4326, -1,
 	4489, 4490, 4327, -1,
 	4490, 4328, 4327, -1,
 	4490, 4491, 4328, -1,
 	4491, 4329, 4328, -1,
 	4491, 4492, 4329, -1,
 	4492, 4330, 4329, -1,
 	4492, 4493, 4330, -1,
 	4493, 4331, 4330, -1,
 	4493, 4494, 4331, -1,
 	4494, 4332, 4331, -1,
 	4494, 4495, 4332, -1,
 	4495, 4333, 4332, -1,
 	4495, 4496, 4333, -1,
 	4496, 4334, 4333, -1,
 	4496, 4497, 4334, -1,
 	4497, 4335, 4334, -1,
 	4497, 4498, 4335, -1,
 	4498, 4336, 4335, -1,
 	4498, 4499, 4336, -1,
 	4499, 4337, 4336, -1,
 	4499, 4500, 4337, -1,
 	4500, 4338, 4337, -1,
 	4500, 4501, 4338, -1,
 	4501, 4339, 4338, -1,
 	4501, 4502, 4339, -1,
 	4502, 4340, 4339, -1,
 	4502, 4503, 4340, -1,
 	4503, 4341, 4340, -1,
 	4503, 4504, 4341, -1,
 	4504, 4342, 4341, -1,
 	4504, 4505, 4342, -1,
 	4505, 4343, 4342, -1,
 	4505, 4506, 4343, -1,
 	4506, 4344, 4343, -1,
 	4506, 4507, 4344, -1,
 	4507, 4345, 4344, -1,
 	4507, 4508, 4345, -1,
 	4508, 4346, 4345, -1,
 	4508, 4509, 4346, -1,
 	4509, 4347, 4346, -1,
 	4509, 4510, 4347, -1,
 	4510, 4348, 4347, -1,
 	4510, 4511, 4348, -1,
 	4511, 4349, 4348, -1,
 	4511, 4512, 4349, -1,
 	4512, 4350, 4349, -1,
 	4512, 4513, 4350, -1,
 	4513, 4351, 4350, -1,
 	4513, 4514, 4351, -1,
 	4514, 4352, 4351, -1,
 	4514, 4353, 4352, -1,
 	4514, 4515, 4353, -1,
 	4515, 4516, 4353, -1,
 	4516, 4354, 4353, -1,
 	4516, 4517, 4354, -1,
 	4517, 4355, 4354, -1,
 	4517, 4518, 4355, -1,
 	4518, 4356, 4355, -1,
 	4518, 4519, 4356, -1,
 	4519, 4357, 4356, -1,
 	4519, 4520, 4357, -1,
 	4520, 4358, 4357, -1,
 	4520, 4521, 4358, -1,
 	4521, 4359, 4358, -1,
 	4521, 4522, 4359, -1,
 	4522, 4360, 4359, -1,
 	4522, 4523, 4360, -1,
 	4523, 4361, 4360, -1,
 	4523, 4524, 4361, -1,
 	4524, 4362, 4361, -1,
 	4524, 4525, 4362, -1,
 	4525, 4363, 4362, -1,
 	4525, 4526, 4363, -1,
 	4526, 4364, 4363, -1,
 	4526, 4527, 4364, -1,
 	4527, 4365, 4364, -1,
 	4527, 4528, 4365, -1,
 	4528, 4366, 4365, -1,
 	4528, 4529, 4366, -1,
 	4529, 4367, 4366, -1,
 	4529, 4530, 4367, -1,
 	4530, 4368, 4367, -1,
 	4530, 4531, 4368, -1,
 	4531, 4369, 4368, -1,
 	4531, 4532, 4369, -1,
 	4532, 4370, 4369, -1,
 	4532, 4533, 4370, -1,
 	4533, 4371, 4370, -1,
 	4533, 4534, 4371, -1,
 	4534, 4372, 4371, -1,
 	4534, 4535, 4372, -1,
 	4535, 4373, 4372, -1,
 	4535, 4536, 4373, -1,
 	4536, 4374, 4373, -1,
 	4536, 4537, 4374, -1,
 	4537, 4375, 4374, -1,
 	4537, 4538, 4375, -1,
 	4538, 4376, 4375, -1,
 	4538, 4539, 4376, -1,
 	4539, 4377, 4376, -1,
 	4539, 4540, 4377, -1,
 	4540, 4378, 4377, -1,
 	4540, 4541, 4378, -1,
 	4541, 4379, 4378, -1,
 	4541, 4542, 4379, -1,
 	4542, 4380, 4379, -1,
 	4542, 4543, 4380, -1,
 	4543, 4381, 4380, -1,
 	4543, 4382, 4381, -1,
 	4382, 4216, 4381, -1,
 	4544, 4383, 4382, -1,
 	4544, 4545, 4383, -1,
 	4545, 4384, 4383, -1,
 	4545, 4546, 4384, -1,
 	4546, 4385, 4384, -1,
 	4546, 4547, 4385, -1,
 	4547, 4386, 4385, -1,
 	4547, 4548, 4386, -1,
 	4548, 4387, 4386, -1,
 	4548, 4549, 4387, -1,
 	4549, 4388, 4387, -1,
 	4549, 4550, 4388, -1,
 	4550, 4389, 4388, -1,
 	4550, 4551, 4389, -1,
 	4551, 4390, 4389, -1,
 	4551, 4552, 4390, -1,
 	4552, 4391, 4390, -1,
 	4552, 4553, 4391, -1,
 	4553, 4392, 4391, -1,
 	4553, 4554, 4392, -1,
 	4554, 4393, 4392, -1,
 	4554, 4394, 4393, -1,
 	4554, 4555, 4394, -1,
 	4555, 4556, 4394, -1,
 	4556, 4395, 4394, -1,
 	4556, 4557, 4395, -1,
 	4557, 4396, 4395, -1,
 	4557, 4558, 4396, -1,
 	4558, 4397, 4396, -1,
 	4558, 4559, 4397, -1,
 	4559, 4398, 4397, -1,
 	4559, 4560, 4398, -1,
 	4560, 4399, 4398, -1,
 	4560, 4561, 4399, -1,
 	4561, 4400, 4399, -1,
 	4561, 4562, 4400, -1,
 	4562, 4401, 4400, -1,
 	4562, 4563, 4401, -1,
 	4563, 4402, 4401, -1,
 	4563, 4403, 4402, -1,
 	4563, 4564, 4403, -1,
 	4564, 4404, 4403, -1,
 	4564, 4565, 4404, -1,
 	4565, 4405, 4404, -1,
 	4565, 4566, 4405, -1,
 	4566, 4406, 4405, -1,
 	4566, 4567, 4406, -1,
 	4567, 4407, 4406, -1,
 	4567, 4568, 4407, -1,
 	4568, 4408, 4407, -1,
 	4568, 4569, 4408, -1,
 	4569, 4409, 4408, -1,
 	4569, 4570, 4409, -1,
 	4570, 4410, 4409, -1,
 	4570, 4571, 4410, -1,
 	4571, 4411, 4410, -1,
 	4571, 4572, 4411, -1,
 	4572, 4412, 4411, -1,
 	4572, 4573, 4412, -1,
 	4573, 4413, 4412, -1,
 	4573, 4574, 4413, -1,
 	4574, 4414, 4413, -1,
 	4574, 4575, 4414, -1,
 	4575, 4415, 4414, -1,
 	4575, 4576, 4415, -1,
 	4576, 4416, 4415, -1,
 	4576, 4577, 4416, -1,
 	4577, 4417, 4416, -1,
 	4577, 4578, 4417, -1,
 	4578, 4418, 4417, -1,
 	4578, 4579, 4418, -1,
 	4579, 4419, 4418, -1,
 	4579, 4420, 4419, -1,
 	4579, 4580, 4420, -1,
 	4580, 4581, 4420, -1,
 	4581, 4421, 4420, -1,
 	4581, 4582, 4421, -1,
 	4582, 4422, 4421, -1,
 	4582, 4583, 4422, -1,
 	4583, 4423, 4422, -1,
 	4583, 4584, 4423, -1,
 	4584, 4424, 4423, -1,
 	4584, 4585, 4424, -1,
 	4585, 4425, 4424, -1,
 	4585, 4586, 4425, -1,
 	4586, 4426, 4425, -1,
 	4586, 4587, 4426, -1,
 	4587, 4427, 4426, -1,
 	4587, 4588, 4427, -1,
 	4588, 4428, 4427, -1,
 	4588, 4429, 4428, -1,
 	4588, 4589, 4429, -1,
 	4589, 4590, 4429, -1,
 	4590, 4430, 4429, -1,
 	4590, 4431, 4430, -1,
 	4590, 4591, 4431, -1,
 	4591, 4432, 4431, -1,
 	4591, 4592, 4432, -1,
 	4592, 4433, 4432, -1,
 	4592, 4593, 4433, -1,
 	4593, 4434, 4433, -1,
 	4593, 4594, 4434, -1,
 	4594, 4435, 4434, -1,
 	4594, 4595, 4435, -1,
 	4595, 4596, 4435, -1,
 	4596, 4436, 4435, -1,
 	4596, 4437, 4436, -1,
 	4596, 4597, 4437, -1,
 	4597, 4438, 4437, -1,
 	4597, 4598, 4438, -1,
 	4598, 4439, 4438, -1,
 	4598, 4599, 4439, -1,
 	4599, 4440, 4439, -1,
 	4599, 4600, 4440, -1,
 	4600, 4441, 4440, -1,
 	4600, 4601, 4441, -1,
 	4601, 4442, 4441, -1,
 	4601, 4443, 4442, -1,
 	4601, 4602, 4443, -1,
 	4602, 4603, 4443, -1,
 	4603, 4444, 4443, -1,
 	4603, 4604, 4444, -1,
 	4604, 4445, 4444, -1,
 	4604, 4605, 4445, -1,
 	4605, 4446, 4445, -1,
 	4605, 4606, 4446, -1,
 	4606, 4447, 4446, -1,
 	4606, 4607, 4447, -1,
 	4607, 4448, 4447, -1,
 	4607, 4449, 4448, -1,
 	4607, 4608, 4449, -1,
 	4608, 4450, 4449, -1,
 	4608, 4609, 4450, -1,
 	4609, 4451, 4450, -1,
 	4609, 4610, 4451, -1,
 	4610, 4452, 4451, -1,
 	4610, 4611, 4452, -1,
 	4611, 4453, 4452, -1,
 	4611, 4612, 4453, -1,
 	4612, 4454, 4453, -1,
 	4612, 4613, 4454, -1,
 	4613, 4455, 4454, -1,
 	4613, 4614, 4455, -1,
 	4614, 4456, 4455, -1,
 	4614, 4615, 4456, -1,
 	4615, 4457, 4456, -1,
 	4615, 4616, 4457, -1,
 	4616, 4458, 4457, -1,
 	4616, 4617, 4458, -1,
 	4617, 4459, 4458, -1,
 	4617, 4618, 4459, -1,
 	4618, 4460, 4459, -1,
 	4618, 4619, 4460, -1,
 	4619, 4461, 4460, -1,
 	4619, 4620, 4461, -1,
 	4620, 4462, 4461, -1,
 	4620, 4621, 4462, -1,
 	4621, 4463, 4462, -1,
 	4621, 4622, 4463, -1,
 	4622, 4464, 4463, -1,
 	4622, 4623, 4464, -1,
 	4623, 4465, 4464, -1,
 	4623, 4624, 4465, -1,
 	4624, 4466, 4465, -1,
 	4624, 4625, 4466, -1,
 	4625, 4467, 4466, -1,
 	4625, 4626, 4467, -1,
 	4626, 4468, 4467, -1,
 	4626, 4627, 4468, -1,
 	4627, 4469, 4468, -1,
 	4627, 4628, 4469, -1,
 	4628, 4470, 4469, -1,
 	4628, 4629, 4470, -1,
 	4629, 4471, 4470, -1,
 	4629, 4630, 4471, -1,
 	4630, 4472, 4471, -1,
 	4630, 4631, 4472, -1,
 	4631, 4473, 4472, -1,
 	4631, 4632, 4473, -1,
 	4632, 4474, 4473, -1,
 	4632, 4633, 4474, -1,
 	4633, 4475, 4474, -1,
 	4633, 4634, 4475, -1,
 	4634, 4476, 4475, -1,
 	4634, 4635, 4476, -1,
 	4635, 4477, 4476, -1,
 	4635, 4636, 4477, -1,
 	4636, 4478, 4477, -1,
 	4636, 4637, 4478, -1,
 	4637, 4479, 4478, -1,
 	4637, 4638, 4479, -1,
 	4638, 4480, 4479, -1,
 	4638, 4639, 4480, -1,
 	4639, 4481, 4480, -1,
 	4639, 4640, 4481, -1,
 	4640, 4482, 4481, -1,
 	4640, 4641, 4482, -1,
 	4641, 4483, 4482, -1,
 	4641, 4642, 4483, -1,
 	4642, 4643, 4483, -1,
 	4643, 4484, 4483, -1,
 	4643, 4485, 4484, -1,
 	4643, 4644, 4485, -1,
 	4644, 4486, 4485, -1,
 	4644, 4645, 4486, -1,
 	4645, 4487, 4486, -1,
 	4645, 4646, 4487, -1,
 	4646, 4488, 4487, -1,
 	4646, 4647, 4488, -1,
 	4647, 4489, 4488, -1,
 	4647, 4648, 4489, -1,
 	4648, 4490, 4489, -1,
 	4648, 4649, 4490, -1,
 	4649, 4491, 4490, -1,
 	4649, 4650, 4491, -1,
 	4650, 4492, 4491, -1,
 	4650, 4651, 4492, -1,
 	4651, 4493, 4492, -1,
 	4651, 4652, 4493, -1,
 	4652, 4494, 4493, -1,
 	4652, 4653, 4494, -1,
 	4653, 4495, 4494, -1,
 	4653, 4654, 4495, -1,
 	4654, 4496, 4495, -1,
 	4654, 4655, 4496, -1,
 	4655, 4497, 4496, -1,
 	4655, 4656, 4497, -1,
 	4656, 4498, 4497, -1,
 	4656, 4657, 4498, -1,
 	4657, 4499, 4498, -1,
 	4657, 4658, 4499, -1,
 	4658, 4500, 4499, -1,
 	4658, 4659, 4500, -1,
 	4659, 4501, 4500, -1,
 	4659, 4660, 4501, -1,
 	4660, 4661, 4501, -1,
 	4661, 4502, 4501, -1,
 	4661, 4662, 4502, -1,
 	4662, 4503, 4502, -1,
 	4662, 4504, 4503, -1,
 	4662, 4663, 4504, -1,
 	4663, 4505, 4504, -1,
 	4663, 4664, 4505, -1,
 	4664, 4665, 4505, -1,
 	4665, 4506, 4505, -1,
 	4665, 4666, 4506, -1,
 	4666, 4507, 4506, -1,
 	4666, 4667, 4507, -1,
 	4667, 4508, 4507, -1,
 	4667, 4668, 4508, -1,
 	4668, 4509, 4508, -1,
 	4668, 4510, 4509, -1,
 	4668, 4669, 4510, -1,
 	4669, 4511, 4510, -1,
 	4669, 4670, 4511, -1,
 	4670, 4512, 4511, -1,
 	4670, 4671, 4512, -1,
 	4671, 4513, 4512, -1,
 	4671, 4672, 4513, -1,
 	4672, 4514, 4513, -1,
 	4672, 4673, 4514, -1,
 	4673, 4515, 4514, -1,
 	4673, 4674, 4515, -1,
 	4674, 4516, 4515, -1,
 	4674, 4675, 4516, -1,
 	4675, 4517, 4516, -1,
 	4675, 4676, 4517, -1,
 	4676, 4518, 4517, -1,
 	4676, 4677, 4518, -1,
 	4677, 4519, 4518, -1,
 	4677, 4678, 4519, -1,
 	4678, 4520, 4519, -1,
 	4678, 4679, 4520, -1,
 	4679, 4521, 4520, -1,
 	4679, 4680, 4521, -1,
 	4680, 4522, 4521, -1,
 	4680, 4681, 4522, -1,
 	4681, 4523, 4522, -1,
 	4681, 4682, 4523, -1,
 	4682, 4524, 4523, -1,
 	4682, 4683, 4524, -1,
 	4683, 4525, 4524, -1,
 	4683, 4684, 4525, -1,
 	4684, 4526, 4525, -1,
 	4684, 4685, 4526, -1,
 	4685, 4527, 4526, -1,
 	4685, 4686, 4527, -1,
 	4686, 4528, 4527, -1,
 	4686, 4687, 4528, -1,
 	4687, 4529, 4528, -1,
 	4687, 4688, 4529, -1,
 	4688, 4530, 4529, -1,
 	4688, 4689, 4530, -1,
 	4689, 4531, 4530, -1,
 	4689, 4690, 4531, -1,
 	4690, 4532, 4531, -1,
 	4690, 4691, 4532, -1,
 	4691, 4533, 4532, -1,
 	4691, 4534, 4533, -1,
 	4691, 4692, 4534, -1,
 	4692, 4693, 4534, -1,
 	4693, 4535, 4534, -1,
 	4693, 4694, 4535, -1,
 	4694, 4536, 4535, -1,
 	4694, 4695, 4536, -1,
 	4695, 4537, 4536, -1,
 	4695, 4696, 4537, -1,
 	4696, 4538, 4537, -1,
 	4696, 4697, 4538, -1,
 	4697, 4539, 4538, -1,
 	4697, 4698, 4539, -1,
 	4698, 4540, 4539, -1,
 	4698, 4699, 4540, -1,
 	4699, 4541, 4540, -1,
 	4699, 4542, 4541, -1,
 	4699, 4700, 4542, -1,
 	4700, 4543, 4542, -1,
 	4700, 4701, 4543, -1,
 	4701, 4382, 4543, -1,
 	4701, 4544, 4382, -1,
 	4702, 4703, 4544, -1,
 	4703, 4545, 4544, -1,
 	4703, 4704, 4545, -1,
 	4704, 4546, 4545, -1,
 	4704, 4705, 4546, -1,
 	4705, 4547, 4546, -1,
 	4705, 4706, 4547, -1,
 	4706, 4548, 4547, -1,
 	4706, 4707, 4548, -1,
 	4707, 4549, 4548, -1,
 	4707, 4708, 4549, -1,
 	4708, 4550, 4549, -1,
 	4708, 4709, 4550, -1,
 	4709, 4551, 4550, -1,
 	4709, 4710, 4551, -1,
 	4710, 4552, 4551, -1,
 	4710, 4711, 4552, -1,
 	4711, 4553, 4552, -1,
 	4711, 4712, 4553, -1,
 	4712, 4554, 4553, -1,
 	4712, 4713, 4554, -1,
 	4713, 4555, 4554, -1,
 	4713, 4714, 4555, -1,
 	4714, 4556, 4555, -1,
 	4714, 4715, 4556, -1,
 	4715, 4557, 4556, -1,
 	4715, 4716, 4557, -1,
 	4716, 4558, 4557, -1,
 	4716, 4717, 4558, -1,
 	4717, 4559, 4558, -1,
 	4717, 4718, 4559, -1,
 	4718, 4560, 4559, -1,
 	4718, 4719, 4560, -1,
 	4719, 4561, 4560, -1,
 	4719, 4720, 4561, -1,
 	4720, 4562, 4561, -1,
 	4720, 4721, 4562, -1,
 	4721, 4563, 4562, -1,
 	4721, 4722, 4563, -1,
 	4722, 4564, 4563, -1,
 	4722, 4723, 4564, -1,
 	4723, 4565, 4564, -1,
 	4723, 4724, 4565, -1,
 	4724, 4566, 4565, -1,
 	4724, 4725, 4566, -1,
 	4725, 4567, 4566, -1,
 	4725, 4726, 4567, -1,
 	4726, 4568, 4567, -1,
 	4726, 4727, 4568, -1,
 	4727, 4569, 4568, -1,
 	4727, 4728, 4569, -1,
 	4728, 4570, 4569, -1,
 	4728, 4729, 4570, -1,
 	4729, 4571, 4570, -1,
 	4729, 4730, 4571, -1,
 	4730, 4572, 4571, -1,
 	4730, 4573, 4572, -1,
 	4730, 4731, 4573, -1,
 	4731, 4574, 4573, -1,
 	4731, 4732, 4574, -1,
 	4732, 4575, 4574, -1,
 	4732, 4733, 4575, -1,
 	4733, 4734, 4575, -1,
 	4734, 4576, 4575, -1,
 	4734, 4735, 4576, -1,
 	4735, 4577, 4576, -1,
 	4735, 4578, 4577, -1,
 	4735, 4736, 4578, -1,
 	4736, 4579, 4578, -1,
 	4736, 4737, 4579, -1,
 	4737, 4580, 4579, -1,
 	4737, 4738, 4580, -1,
 	4738, 4739, 4580, -1,
 	4739, 4581, 4580, -1,
 	4739, 4582, 4581, -1,
 	4739, 4740, 4582, -1,
 	4740, 4583, 4582, -1,
 	4740, 4741, 4583, -1,
 	4741, 4584, 4583, -1,
 	4741, 4742, 4584, -1,
 	4742, 4585, 4584, -1,
 	4742, 4743, 4585, -1,
 	4743, 4586, 4585, -1,
 	4743, 4744, 4586, -1,
 	4744, 4587, 4586, -1,
 	4744, 4745, 4587, -1,
 	4745, 4588, 4587, -1,
 	4745, 4746, 4588, -1,
 	4746, 4589, 4588, -1,
 	4746, 4747, 4589, -1,
 	4747, 4590, 4589, -1,
 	4747, 4748, 4590, -1,
 	4748, 4591, 4590, -1,
 	4748, 4749, 4591, -1,
 	4749, 4592, 4591, -1,
 	4749, 4750, 4592, -1,
 	4750, 4593, 4592, -1,
 	4750, 4751, 4593, -1,
 	4751, 4594, 4593, -1,
 	4751, 4752, 4594, -1,
 	4752, 4595, 4594, -1,
 	4752, 4753, 4595, -1,
 	4753, 4596, 4595, -1,
 	4753, 4754, 4596, -1,
 	4754, 4597, 4596, -1,
 	4754, 4755, 4597, -1,
 	4755, 4598, 4597, -1,
 	4755, 4756, 4598, -1,
 	4756, 4599, 4598, -1,
 	4756, 4757, 4599, -1,
 	4757, 4600, 4599, -1,
 	4757, 4758, 4600, -1,
 	4758, 4601, 4600, -1,
 	4758, 4759, 4601, -1,
 	4759, 4602, 4601, -1,
 	4759, 4760, 4602, -1,
 	4760, 4603, 4602, -1,
 	4760, 4761, 4603, -1,
 	4761, 4604, 4603, -1,
 	4761, 4762, 4604, -1,
 	4762, 4605, 4604, -1,
 	4762, 4763, 4605, -1,
 	4763, 4606, 4605, -1,
 	4763, 4764, 4606, -1,
 	4764, 4607, 4606, -1,
 	4764, 4608, 4607, -1,
 	4764, 4765, 4608, -1,
 	4765, 4609, 4608, -1,
 	4765, 4766, 4609, -1,
 	4766, 4610, 4609, -1,
 	4766, 4767, 4610, -1,
 	4767, 4611, 4610, -1,
 	4767, 4768, 4611, -1,
 	4768, 4612, 4611, -1,
 	4768, 4769, 4612, -1,
 	4769, 4613, 4612, -1,
 	4769, 4770, 4613, -1,
 	4770, 4614, 4613, -1,
 	4770, 4771, 4614, -1,
 	4771, 4615, 4614, -1,
 	4771, 4772, 4615, -1,
 	4772, 4616, 4615, -1,
 	4772, 4773, 4616, -1,
 	4773, 4617, 4616, -1,
 	4773, 4774, 4617, -1,
 	4774, 4618, 4617, -1,
 	4774, 4775, 4618, -1,
 	4775, 4619, 4618, -1,
 	4775, 4776, 4619, -1,
 	4776, 4620, 4619, -1,
 	4776, 4777, 4620, -1,
 	4777, 4621, 4620, -1,
 	4777, 4778, 4621, -1,
 	4778, 4622, 4621, -1,
 	4778, 4623, 4622, -1,
 	4778, 4779, 4623, -1,
 	4779, 4624, 4623, -1,
 	4779, 4780, 4624, -1,
 	4780, 4625, 4624, -1,
 	4780, 4781, 4625, -1,
 	4781, 4626, 4625, -1,
 	4781, 4627, 4626, -1,
 	4781, 4782, 4627, -1,
 	4782, 4783, 4627, -1,
 	4783, 4628, 4627, -1,
 	4783, 4784, 4628, -1,
 	4784, 4629, 4628, -1,
 	4784, 4785, 4629, -1,
 	4785, 4630, 4629, -1,
 	4785, 4786, 4630, -1,
 	4786, 4631, 4630, -1,
 	4786, 4787, 4631, -1,
 	4787, 4632, 4631, -1,
 	4787, 4788, 4632, -1,
 	4788, 4633, 4632, -1,
 	4788, 4634, 4633, -1,
 	4788, 4789, 4634, -1,
 	4789, 4790, 4634, -1,
 	4790, 4635, 4634, -1,
 	4790, 4791, 4635, -1,
 	4791, 4636, 4635, -1,
 	4791, 4792, 4636, -1,
 	4792, 4637, 4636, -1,
 	4792, 4638, 4637, -1,
 	4792, 4793, 4638, -1,
 	4793, 4639, 4638, -1,
 	4793, 4794, 4639, -1,
 	4794, 4640, 4639, -1,
 	4794, 4795, 4640, -1,
 	4795, 4641, 4640, -1,
 	4795, 4796, 4641, -1,
 	4796, 4642, 4641, -1,
 	4796, 4797, 4642, -1,
 	4797, 4643, 4642, -1,
 	4797, 4798, 4643, -1,
 	4798, 4644, 4643, -1,
 	4798, 4799, 4644, -1,
 	4799, 4645, 4644, -1,
 	4799, 4800, 4645, -1,
 	4800, 4646, 4645, -1,
 	4800, 4801, 4646, -1,
 	4801, 4802, 4646, -1,
 	4802, 4647, 4646, -1,
 	4802, 4648, 4647, -1,
 	4802, 4803, 4648, -1,
 	4803, 4649, 4648, -1,
 	4803, 4804, 4649, -1,
 	4804, 4650, 4649, -1,
 	4804, 4805, 4650, -1,
 	4805, 4651, 4650, -1,
 	4805, 4806, 4651, -1,
 	4806, 4652, 4651, -1,
 	4806, 4807, 4652, -1,
 	4807, 4653, 4652, -1,
 	4807, 4808, 4653, -1,
 	4808, 4654, 4653, -1,
 	4808, 4655, 4654, -1,
 	4808, 4809, 4655, -1,
 	4809, 4656, 4655, -1,
 	4809, 4810, 4656, -1,
 	4810, 4657, 4656, -1,
 	4810, 4811, 4657, -1,
 	4811, 4658, 4657, -1,
 	4811, 4812, 4658, -1,
 	4812, 4659, 4658, -1,
 	4812, 4813, 4659, -1,
 	4813, 4660, 4659, -1,
 	4813, 4814, 4660, -1,
 	4814, 4661, 4660, -1,
 	4814, 4815, 4661, -1,
 	4815, 4662, 4661, -1,
 	4815, 4816, 4662, -1,
 	4816, 4663, 4662, -1,
 	4816, 4817, 4663, -1,
 	4817, 4664, 4663, -1,
 	4817, 4818, 4664, -1,
 	4818, 4665, 4664, -1,
 	4818, 4819, 4665, -1,
 	4819, 4666, 4665, -1,
 	4819, 4820, 4666, -1,
 	4820, 4667, 4666, -1,
 	4820, 4821, 4667, -1,
 	4821, 4668, 4667, -1,
 	4821, 4822, 4668, -1,
 	4822, 4669, 4668, -1,
 	4822, 4823, 4669, -1,
 	4823, 4670, 4669, -1,
 	4823, 4824, 4670, -1,
 	4824, 4671, 4670, -1,
 	4824, 4825, 4671, -1,
 	4825, 4672, 4671, -1,
 	4825, 4826, 4672, -1,
 	4826, 4673, 4672, -1,
 	4826, 4827, 4673, -1,
 	4827, 4674, 4673, -1,
 	4827, 4828, 4674, -1,
 	4828, 4675, 4674, -1,
 	4828, 4829, 4675, -1,
 	4829, 4830, 4675, -1,
 	4830, 4676, 4675, -1,
 	4830, 4677, 4676, -1,
 	4830, 4831, 4677, -1,
 	4831, 4678, 4677, -1,
 	4831, 4832, 4678, -1,
 	4832, 4679, 4678, -1,
 	4832, 4833, 4679, -1,
 	4833, 4680, 4679, -1,
 	4833, 4834, 4680, -1,
 	4834, 4681, 4680, -1,
 	4834, 4835, 4681, -1,
 	4835, 4682, 4681, -1,
 	4835, 4836, 4682, -1,
 	4836, 4683, 4682, -1,
 	4836, 4837, 4683, -1,
 	4837, 4684, 4683, -1,
 	4837, 4838, 4684, -1,
 	4838, 4685, 4684, -1,
 	4838, 4839, 4685, -1,
 	4839, 4686, 4685, -1,
 	4839, 4840, 4686, -1,
 	4840, 4687, 4686, -1,
 	4840, 4841, 4687, -1,
 	4841, 4688, 4687, -1,
 	4841, 4842, 4688, -1,
 	4842, 4689, 4688, -1,
 	4842, 4843, 4689, -1,
 	4843, 4690, 4689, -1,
 	4843, 4844, 4690, -1,
 	4844, 4691, 4690, -1,
 	4844, 4845, 4691, -1,
 	4845, 4692, 4691, -1,
 	4845, 4846, 4692, -1,
 	4846, 4693, 4692, -1,
 	4846, 4847, 4693, -1,
 	4847, 4694, 4693, -1,
 	4847, 4848, 4694, -1,
 	4848, 4695, 4694, -1,
 	4848, 4849, 4695, -1,
 	4849, 4696, 4695, -1,
 	4849, 4850, 4696, -1,
 	4850, 4697, 4696, -1,
 	4850, 4851, 4697, -1,
 	4851, 4698, 4697, -1,
 	4851, 4852, 4698, -1,
 	4852, 4699, 4698, -1,
 	4852, 4853, 4699, -1,
 	4853, 4700, 4699, -1,
 	4853, 4854, 4700, -1,
 	4854, 4701, 4700, -1,
 	4854, 4702, 4701, -1,
 	4702, 4544, 4701, -1,
 	4855, 4856, 4702, -1,
 	4856, 4703, 4702, -1,
 	4856, 4857, 4703, -1,
 	4857, 4704, 4703, -1,
 	4857, 4858, 4704, -1,
 	4858, 4705, 4704, -1,
 	4858, 4706, 4705, -1,
 	4858, 4859, 4706, -1,
 	4859, 4860, 4706, -1,
 	4860, 4707, 4706, -1,
 	4860, 4861, 4707, -1,
 	4861, 4708, 4707, -1,
 	4861, 4709, 4708, -1,
 	4861, 4862, 4709, -1,
 	4862, 4863, 4709, -1,
 	4863, 4710, 4709, -1,
 	4863, 4864, 4710, -1,
 	4864, 4711, 4710, -1,
 	4864, 4865, 4711, -1,
 	4865, 4712, 4711, -1,
 	4865, 4866, 4712, -1,
 	4866, 4713, 4712, -1,
 	4866, 4867, 4713, -1,
 	4867, 4714, 4713, -1,
 	4867, 4715, 4714, -1,
 	4867, 4868, 4715, -1,
 	4868, 4716, 4715, -1,
 	4868, 4869, 4716, -1,
 	4869, 4717, 4716, -1,
 	4869, 4870, 4717, -1,
 	4870, 4718, 4717, -1,
 	4870, 4871, 4718, -1,
 	4871, 4719, 4718, -1,
 	4871, 4872, 4719, -1,
 	4872, 4720, 4719, -1,
 	4872, 4873, 4720, -1,
 	4873, 4721, 4720, -1,
 	4873, 4874, 4721, -1,
 	4874, 4722, 4721, -1,
 	4874, 4875, 4722, -1,
 	4875, 4723, 4722, -1,
 	4875, 4876, 4723, -1,
 	4876, 4724, 4723, -1,
 	4876, 4877, 4724, -1,
 	4877, 4725, 4724, -1,
 	4877, 4878, 4725, -1,
 	4878, 4726, 4725, -1,
 	4878, 4879, 4726, -1,
 	4879, 4727, 4726, -1,
 	4879, 4880, 4727, -1,
 	4880, 4881, 4727, -1,
 	4881, 4728, 4727, -1,
 	4881, 4882, 4728, -1,
 	4882, 4729, 4728, -1,
 	4882, 4730, 4729, -1,
 	4882, 4883, 4730, -1,
 	4883, 4731, 4730, -1,
 	4883, 4884, 4731, -1,
 	4884, 4732, 4731, -1,
 	4884, 4885, 4732, -1,
 	4885, 4733, 4732, -1,
 	4885, 4886, 4733, -1,
 	4886, 4734, 4733, -1,
 	4886, 4887, 4734, -1,
 	4887, 4735, 4734, -1,
 	4887, 4888, 4735, -1,
 	4888, 4736, 4735, -1,
 	4888, 4889, 4736, -1,
 	4889, 4737, 4736, -1,
 	4889, 4890, 4737, -1,
 	4890, 4738, 4737, -1,
 	4890, 4891, 4738, -1,
 	4891, 4739, 4738, -1,
 	4891, 4892, 4739, -1,
 	4892, 4740, 4739, -1,
 	4892, 4893, 4740, -1,
 	4893, 4741, 4740, -1,
 	4893, 4894, 4741, -1,
 	4894, 4742, 4741, -1,
 	4894, 4895, 4742, -1,
 	4895, 4743, 4742, -1,
 	4895, 4896, 4743, -1,
 	4896, 4744, 4743, -1,
 	4896, 4897, 4744, -1,
 	4897, 4745, 4744, -1,
 	4897, 4898, 4745, -1,
 	4898, 4746, 4745, -1,
 	4898, 4899, 4746, -1,
 	4899, 4747, 4746, -1,
 	4899, 4900, 4747, -1,
 	4900, 4748, 4747, -1,
 	4900, 4901, 4748, -1,
 	4901, 4749, 4748, -1,
 	4901, 4750, 4749, -1,
 	4901, 4902, 4750, -1,
 	4902, 4751, 4750, -1,
 	4902, 4903, 4751, -1,
 	4903, 4904, 4751, -1,
 	4904, 4752, 4751, -1,
 	4904, 4905, 4752, -1,
 	4905, 4753, 4752, -1,
 	4905, 4754, 4753, -1,
 	4905, 4906, 4754, -1,
 	4906, 4755, 4754, -1,
 	4906, 4907, 4755, -1,
 	4907, 4756, 4755, -1,
 	4907, 4908, 4756, -1,
 	4908, 4757, 4756, -1,
 	4908, 4909, 4757, -1,
 	4909, 4758, 4757, -1,
 	4909, 4910, 4758, -1,
 	4910, 4911, 4758, -1,
 	4911, 4759, 4758, -1,
 	4911, 4760, 4759, -1,
 	4911, 4761, 4760, -1,
 	4911, 4912, 4761, -1,
 	4912, 4913, 4761, -1,
 	4913, 4762, 4761, -1,
 	4913, 4914, 4762, -1,
 	4914, 4763, 4762, -1,
 	4914, 4915, 4763, -1,
 	4915, 4764, 4763, -1,
 	4915, 4916, 4764, -1,
 	4916, 4765, 4764, -1,
 	4916, 4917, 4765, -1,
 	4917, 4766, 4765, -1,
 	4917, 4918, 4766, -1,
 	4918, 4767, 4766, -1,
 	4918, 4919, 4767, -1,
 	4919, 4768, 4767, -1,
 	4919, 4920, 4768, -1,
 	4920, 4769, 4768, -1,
 	4920, 4921, 4769, -1,
 	4921, 4770, 4769, -1,
 	4921, 4922, 4770, -1,
 	4922, 4771, 4770, -1,
 	4922, 4923, 4771, -1,
 	4923, 4772, 4771, -1,
 	4923, 4924, 4772, -1,
 	4924, 4773, 4772, -1,
 	4924, 4925, 4773, -1,
 	4925, 4774, 4773, -1,
 	4925, 4926, 4774, -1,
 	4926, 4775, 4774, -1,
 	4926, 4927, 4775, -1,
 	4927, 4776, 4775, -1,
 	4927, 4928, 4776, -1,
 	4928, 4777, 4776, -1,
 	4928, 4929, 4777, -1,
 	4929, 4778, 4777, -1,
 	4929, 4930, 4778, -1,
 	4930, 4779, 4778, -1,
 	4930, 4931, 4779, -1,
 	4931, 4780, 4779, -1,
 	4931, 4932, 4780, -1,
 	4932, 4781, 4780, -1,
 	4932, 4933, 4781, -1,
 	4933, 4782, 4781, -1,
 	4933, 4934, 4782, -1,
 	4934, 4783, 4782, -1,
 	4934, 4935, 4783, -1,
 	4935, 4784, 4783, -1,
 	4935, 4936, 4784, -1,
 	4936, 4785, 4784, -1,
 	4936, 4937, 4785, -1,
 	4937, 4786, 4785, -1,
 	4937, 4938, 4786, -1,
 	4938, 4787, 4786, -1,
 	4938, 4939, 4787, -1,
 	4939, 4788, 4787, -1,
 	4939, 4940, 4788, -1,
 	4940, 4789, 4788, -1,
 	4940, 4941, 4789, -1,
 	4941, 4790, 4789, -1,
 	4941, 4942, 4790, -1,
 	4942, 4943, 4790, -1,
 	4943, 4791, 4790, -1,
 	4943, 4792, 4791, -1,
 	4943, 4793, 4792, -1,
 	4943, 4944, 4793, -1,
 	4944, 4794, 4793, -1,
 	4944, 4945, 4794, -1,
 	4945, 4795, 4794, -1,
 	4945, 4946, 4795, -1,
 	4946, 4796, 4795, -1,
 	4946, 4947, 4796, -1,
 	4947, 4797, 4796, -1,
 	4947, 4948, 4797, -1,
 	4948, 4798, 4797, -1,
 	4948, 4949, 4798, -1,
 	4949, 4799, 4798, -1,
 	4949, 4950, 4799, -1,
 	4950, 4800, 4799, -1,
 	4950, 4951, 4800, -1,
 	4951, 4801, 4800, -1,
 	4951, 4952, 4801, -1,
 	4952, 4802, 4801, -1,
 	4952, 4953, 4802, -1,
 	4953, 4803, 4802, -1,
 	4953, 4954, 4803, -1,
 	4954, 4804, 4803, -1,
 	4954, 4955, 4804, -1,
 	4955, 4805, 4804, -1,
 	4955, 4956, 4805, -1,
 	4956, 4806, 4805, -1,
 	4956, 4957, 4806, -1,
 	4957, 4807, 4806, -1,
 	4957, 4958, 4807, -1,
 	4958, 4808, 4807, -1,
 	4958, 4959, 4808, -1,
 	4959, 4809, 4808, -1,
 	4959, 4960, 4809, -1,
 	4960, 4961, 4809, -1,
 	4961, 4810, 4809, -1,
 	4961, 4962, 4810, -1,
 	4962, 4811, 4810, -1,
 	4962, 4812, 4811, -1,
 	4962, 4813, 4812, -1,
 	4962, 4963, 4813, -1,
 	4963, 4814, 4813, -1,
 	4963, 4964, 4814, -1,
 	4964, 4815, 4814, -1,
 	4964, 4965, 4815, -1,
 	4965, 4966, 4815, -1,
 	4966, 4816, 4815, -1,
 	4966, 4817, 4816, -1,
 	4966, 4967, 4817, -1,
 	4967, 4818, 4817, -1,
 	4967, 4968, 4818, -1,
 	4968, 4819, 4818, -1,
 	4968, 4969, 4819, -1,
 	4969, 4820, 4819, -1,
 	4969, 4970, 4820, -1,
 	4970, 4821, 4820, -1,
 	4970, 4971, 4821, -1,
 	4971, 4822, 4821, -1,
 	4971, 4972, 4822, -1,
 	4972, 4823, 4822, -1,
 	4972, 4973, 4823, -1,
 	4973, 4824, 4823, -1,
 	4973, 4974, 4824, -1,
 	4974, 4825, 4824, -1,
 	4974, 4975, 4825, -1,
 	4975, 4826, 4825, -1,
 	4975, 4976, 4826, -1,
 	4976, 4827, 4826, -1,
 	4976, 4977, 4827, -1,
 	4977, 4828, 4827, -1,
 	4977, 4978, 4828, -1,
 	4978, 4829, 4828, -1,
 	4978, 4979, 4829, -1,
 	4979, 4830, 4829, -1,
 	4979, 4980, 4830, -1,
 	4980, 4831, 4830, -1,
 	4980, 4981, 4831, -1,
 	4981, 4832, 4831, -1,
 	4981, 4833, 4832, -1,
 	4981, 4982, 4833, -1,
 	4982, 4834, 4833, -1,
 	4982, 4983, 4834, -1,
 	4983, 4984, 4834, -1,
 	4984, 4835, 4834, -1,
 	4984, 4836, 4835, -1,
 	4984, 4985, 4836, -1,
 	4985, 4837, 4836, -1,
 	4985, 4986, 4837, -1,
 	4986, 4838, 4837, -1,
 	4986, 4987, 4838, -1,
 	4987, 4839, 4838, -1,
 	4987, 4988, 4839, -1,
 	4988, 4840, 4839, -1,
 	4988, 4989, 4840, -1,
 	4989, 4841, 4840, -1,
 	4989, 4990, 4841, -1,
 	4990, 4842, 4841, -1,
 	4990, 4991, 4842, -1,
 	4991, 4843, 4842, -1,
 	4991, 4992, 4843, -1,
 	4992, 4993, 4843, -1,
 	4993, 4844, 4843, -1,
 	4993, 4994, 4844, -1,
 	4994, 4845, 4844, -1,
 	4994, 4846, 4845, -1,
 	4994, 4995, 4846, -1,
 	4995, 4847, 4846, -1,
 	4995, 4996, 4847, -1,
 	4996, 4848, 4847, -1,
 	4996, 4997, 4848, -1,
 	4997, 4849, 4848, -1,
 	4997, 4998, 4849, -1,
 	4998, 4850, 4849, -1,
 	4998, 4999, 4850, -1,
 	4999, 4851, 4850, -1,
 	4999, 5000, 4851, -1,
 	5000, 4852, 4851, -1,
 	5000, 5001, 4852, -1,
 	5001, 4853, 4852, -1,
 	5001, 5002, 4853, -1,
 	5002, 4854, 4853, -1,
 	5002, 4702, 4854, -1,
 	5002, 4855, 4702, -1,
 	5003, 5004, 4855, -1,
 	5004, 4856, 4855, -1,
 	5004, 5005, 4856, -1,
 	5005, 4857, 4856, -1,
 	5005, 5006, 4857, -1,
 	5006, 4858, 4857, -1,
 	5006, 5007, 4858, -1,
 	5007, 4859, 4858, -1,
 	5007, 5008, 4859, -1,
 	5008, 4860, 4859, -1,
 	5008, 5009, 4860, -1,
 	5009, 4861, 4860, -1,
 	5009, 5010, 4861, -1,
 	5010, 4862, 4861, -1,
 	5010, 5011, 4862, -1,
 	5011, 4863, 4862, -1,
 	5011, 5012, 4863, -1,
 	5012, 4864, 4863, -1,
 	5012, 5013, 4864, -1,
 	5013, 4865, 4864, -1,
 	5013, 5014, 4865, -1,
 	5014, 4866, 4865, -1,
 	5014, 5015, 4866, -1,
 	5015, 4867, 4866, -1,
 	5015, 5016, 4867, -1,
 	5016, 4868, 4867, -1,
 	5016, 5017, 4868, -1,
 	5017, 4869, 4868, -1,
 	5017, 5018, 4869, -1,
 	5018, 4870, 4869, -1,
 	5018, 5019, 4870, -1,
 	5019, 4871, 4870, -1,
 	5019, 5020, 4871, -1,
 	5020, 4872, 4871, -1,
 	5020, 5021, 4872, -1,
 	5021, 4873, 4872, -1,
 	5021, 5022, 4873, -1,
 	5022, 4874, 4873, -1,
 	5022, 5023, 4874, -1,
 	5023, 4875, 4874, -1,
 	5023, 5024, 4875, -1,
 	5024, 4876, 4875, -1,
 	5024, 4877, 4876, -1,
 	5024, 5025, 4877, -1,
 	5025, 4878, 4877, -1,
 	5025, 5026, 4878, -1,
 	5026, 4879, 4878, -1,
 	5026, 5027, 4879, -1,
 	5027, 4880, 4879, -1,
 	5027, 5028, 4880, -1,
 	5028, 4881, 4880, -1,
 	5028, 5029, 4881, -1,
 	5029, 4882, 4881, -1,
 	5029, 5030, 4882, -1,
 	5030, 5031, 4882, -1,
 	5031, 4883, 4882, -1,
 	5031, 4884, 4883, -1,
 	5031, 5032, 4884, -1,
 	5032, 4885, 4884, -1,
 	5032, 4886, 4885, -1,
 	5032, 5033, 4886, -1,
 	5033, 4887, 4886, -1,
 	5033, 5034, 4887, -1,
 	5034, 5035, 4887, -1,
 	5035, 4888, 4887, -1,
 	5035, 5036, 4888, -1,
 	5036, 4889, 4888, -1,
 	5036, 4890, 4889, -1,
 	5036, 5037, 4890, -1,
 	5037, 4891, 4890, -1,
 	5037, 5038, 4891, -1,
 	5038, 4892, 4891, -1,
 	5038, 5039, 4892, -1,
 	5039, 4893, 4892, -1,
 	5039, 5040, 4893, -1,
 	5040, 4894, 4893, -1,
 	5040, 5041, 4894, -1,
 	5041, 4895, 4894, -1,
 	5041, 5042, 4895, -1,
 	5042, 4896, 4895, -1,
 	5042, 5043, 4896, -1,
 	5043, 4897, 4896, -1,
 	5043, 5044, 4897, -1,
 	5044, 4898, 4897, -1,
 	5044, 5045, 4898, -1,
 	5045, 4899, 4898, -1,
 	5045, 5046, 4899, -1,
 	5046, 4900, 4899, -1,
 	5046, 5047, 4900, -1,
 	5047, 4901, 4900, -1,
 	5047, 5048, 4901, -1,
 	5048, 4902, 4901, -1,
 	5048, 5049, 4902, -1,
 	5049, 4903, 4902, -1,
 	5049, 5050, 4903, -1,
 	5050, 4904, 4903, -1,
 	5050, 5051, 4904, -1,
 	5051, 4905, 4904, -1,
 	5051, 5052, 4905, -1,
 	5052, 4906, 4905, -1,
 	5052, 5053, 4906, -1,
 	5053, 4907, 4906, -1,
 	5053, 5054, 4907, -1,
 	5054, 4908, 4907, -1,
 	5054, 5055, 4908, -1,
 	5055, 4909, 4908, -1,
 	5055, 5056, 4909, -1,
 	5056, 4910, 4909, -1,
 	5056, 5057, 4910, -1,
 	5057, 4911, 4910, -1,
 	5057, 5058, 4911, -1,
 	5058, 4912, 4911, -1,
 	5058, 5059, 4912, -1,
 	5059, 4913, 4912, -1,
 	5059, 5060, 4913, -1,
 	5060, 4914, 4913, -1,
 	5060, 5061, 4914, -1,
 	5061, 4915, 4914, -1,
 	5061, 5062, 4915, -1,
 	5062, 4916, 4915, -1,
 	5062, 5063, 4916, -1,
 	5063, 4917, 4916, -1,
 	5063, 5064, 4917, -1,
 	5064, 4918, 4917, -1,
 	5064, 5065, 4918, -1,
 	5065, 4919, 4918, -1,
 	5065, 5066, 4919, -1,
 	5066, 4920, 4919, -1,
 	5066, 5067, 4920, -1,
 	5067, 4921, 4920, -1,
 	5067, 5068, 4921, -1,
 	5068, 4922, 4921, -1,
 	5068, 5069, 4922, -1,
 	5069, 4923, 4922, -1,
 	5069, 5070, 4923, -1,
 	5070, 4924, 4923, -1,
 	5070, 5071, 4924, -1,
 	5071, 4925, 4924, -1,
 	5071, 5072, 4925, -1,
 	5072, 4926, 4925, -1,
 	5072, 5073, 4926, -1,
 	5073, 4927, 4926, -1,
 	5073, 5074, 4927, -1,
 	5074, 4928, 4927, -1,
 	5074, 5075, 4928, -1,
 	5075, 4929, 4928, -1,
 	5075, 5076, 4929, -1,
 	5076, 4930, 4929, -1,
 	5076, 5077, 4930, -1,
 	5077, 4931, 4930, -1,
 	5077, 5078, 4931, -1,
 	5078, 4932, 4931, -1,
 	5078, 5079, 4932, -1,
 	5079, 4933, 4932, -1,
 	5079, 5080, 4933, -1,
 	5080, 4934, 4933, -1,
 	5080, 5081, 4934, -1,
 	5081, 4935, 4934, -1,
 	5081, 5082, 4935, -1,
 	5082, 4936, 4935, -1,
 	5082, 5083, 4936, -1,
 	5083, 4937, 4936, -1,
 	5083, 5084, 4937, -1,
 	5084, 4938, 4937, -1,
 	5084, 5085, 4938, -1,
 	5085, 4939, 4938, -1,
 	5085, 5086, 4939, -1,
 	5086, 4940, 4939, -1,
 	5086, 5087, 4940, -1,
 	5087, 4941, 4940, -1,
 	5087, 5088, 4941, -1,
 	5088, 4942, 4941, -1,
 	5088, 5089, 4942, -1,
 	5089, 4943, 4942, -1,
 	5089, 5090, 4943, -1,
 	5090, 4944, 4943, -1,
 	5090, 5091, 4944, -1,
 	5091, 4945, 4944, -1,
 	5091, 5092, 4945, -1,
 	5092, 4946, 4945, -1,
 	5092, 5093, 4946, -1,
 	5093, 4947, 4946, -1,
 	5093, 5094, 4947, -1,
 	5094, 4948, 4947, -1,
 	5094, 5095, 4948, -1,
 	5095, 4949, 4948, -1,
 	5095, 5096, 4949, -1,
 	5096, 4950, 4949, -1,
 	5096, 5097, 4950, -1,
 	5097, 4951, 4950, -1,
 	5097, 5098, 4951, -1,
 	5098, 4952, 4951, -1,
 	5098, 5099, 4952, -1,
 	5099, 4953, 4952, -1,
 	5099, 5100, 4953, -1,
 	5100, 4954, 4953, -1,
 	5100, 5101, 4954, -1,
 	5101, 4955, 4954, -1,
 	5101, 5102, 4955, -1,
 	5102, 4956, 4955, -1,
 	5102, 5103, 4956, -1,
 	5103, 4957, 4956, -1,
 	5103, 5104, 4957, -1,
 	5104, 5105, 4957, -1,
 	5105, 4958, 4957, -1,
 	5105, 4959, 4958, -1,
 	5105, 5106, 4959, -1,
 	5106, 4960, 4959, -1,
 	5106, 5107, 4960, -1,
 	5107, 4961, 4960, -1,
 	5107, 5108, 4961, -1,
 	5108, 4962, 4961, -1,
 	5108, 5109, 4962, -1,
 	5109, 4963, 4962, -1,
 	5109, 5110, 4963, -1,
 	5110, 4964, 4963, -1,
 	5110, 5111, 4964, -1,
 	5111, 4965, 4964, -1,
 	5111, 5112, 4965, -1,
 	5112, 4966, 4965, -1,
 	5112, 5113, 4966, -1,
 	5113, 4967, 4966, -1,
 	5113, 4968, 4967, -1,
 	5113, 5114, 4968, -1,
 	5114, 4969, 4968, -1,
 	5114, 5115, 4969, -1,
 	5115, 4970, 4969, -1,
 	5115, 5116, 4970, -1,
 	5116, 4971, 4970, -1,
 	5116, 5117, 4971, -1,
 	5117, 4972, 4971, -1,
 	5117, 5118, 4972, -1,
 	5118, 4973, 4972, -1,
 	5118, 5119, 4973, -1,
 	5119, 4974, 4973, -1,
 	5119, 5120, 4974, -1,
 	5120, 4975, 4974, -1,
 	5120, 5121, 4975, -1,
 	5121, 4976, 4975, -1,
 	5121, 4977, 4976, -1,
 	5121, 5122, 4977, -1,
 	5122, 5123, 4977, -1,
 	5123, 4978, 4977, -1,
 	5123, 5124, 4978, -1,
 	5124, 4979, 4978, -1,
 	5124, 4980, 4979, -1,
 	5124, 5125, 4980, -1,
 	5125, 5126, 4980, -1,
 	5126, 4981, 4980, -1,
 	5126, 5127, 4981, -1,
 	5127, 4982, 4981, -1,
 	5127, 5128, 4982, -1,
 	5128, 4983, 4982, -1,
 	5128, 4984, 4983, -1,
 	5128, 5129, 4984, -1,
 	5129, 4985, 4984, -1,
 	5129, 5130, 4985, -1,
 	5130, 4986, 4985, -1,
 	5130, 4987, 4986, -1,
 	5130, 5131, 4987, -1,
 	5131, 4988, 4987, -1,
 	5131, 5132, 4988, -1,
 	5132, 5133, 4988, -1,
 	5133, 4989, 4988, -1,
 	5133, 5134, 4989, -1,
 	5134, 4990, 4989, -1,
 	5134, 4991, 4990, -1,
 	5134, 5135, 4991, -1,
 	5135, 5136, 4991, -1,
 	5136, 4992, 4991, -1,
 	5136, 5137, 4992, -1,
 	5137, 4993, 4992, -1,
 	5137, 5138, 4993, -1,
 	5138, 4994, 4993, -1,
 	5138, 5139, 4994, -1,
 	5139, 4995, 4994, -1,
 	5139, 4996, 4995, -1,
 	5139, 5140, 4996, -1,
 	5140, 5141, 4996, -1,
 	5141, 4997, 4996, -1,
 	5141, 5142, 4997, -1,
 	5142, 4998, 4997, -1,
 	5142, 5143, 4998, -1,
 	5143, 4999, 4998, -1,
 	5143, 5144, 4999, -1,
 	5144, 5000, 4999, -1,
 	5144, 5145, 5000, -1,
 	5145, 5001, 5000, -1,
 	5145, 5146, 5001, -1,
 	5146, 5002, 5001, -1,
 	5146, 5003, 5002, -1,
 	5003, 4855, 5002, -1,
 	5147, 5148, 5003, -1,
 	5148, 5004, 5003, -1,
 	5148, 5149, 5004, -1,
 	5149, 5005, 5004, -1,
 	5149, 5150, 5005, -1,
 	5150, 5151, 5005, -1,
 	5151, 5006, 5005, -1,
 	5151, 5152, 5006, -1,
 	5152, 5007, 5006, -1,
 	5152, 5153, 5007, -1,
 	5153, 5008, 5007, -1,
 	5153, 5154, 5008, -1,
 	5154, 5009, 5008, -1,
 	5154, 5155, 5009, -1,
 	5155, 5010, 5009, -1,
 	5155, 5156, 5010, -1,
 	5156, 5011, 5010, -1,
 	5156, 5157, 5011, -1,
 	5157, 5012, 5011, -1,
 	5157, 5158, 5012, -1,
 	5158, 5013, 5012, -1,
 	5158, 5014, 5013, -1,
 	5158, 5159, 5014, -1,
 	5159, 5015, 5014, -1,
 	5159, 5160, 5015, -1,
 	5160, 5016, 5015, -1,
 	5160, 5161, 5016, -1,
 	5161, 5017, 5016, -1,
 	5161, 5162, 5017, -1,
 	5162, 5018, 5017, -1,
 	5162, 5163, 5018, -1,
 	5163, 5019, 5018, -1,
 	5163, 5164, 5019, -1,
 	5164, 5165, 5019, -1,
 	5165, 5020, 5019, -1,
 	5165, 5166, 5020, -1,
 	5166, 5021, 5020, -1,
 	5166, 5022, 5021, -1,
 	5166, 5167, 5022, -1,
 	5167, 5023, 5022, -1,
 	5167, 5168, 5023, -1,
 	5168, 5024, 5023, -1,
 	5168, 5169, 5024, -1,
 	5169, 5025, 5024, -1,
 	5169, 5170, 5025, -1,
 	5170, 5171, 5025, -1,
 	5171, 5026, 5025, -1,
 	5171, 5172, 5026, -1,
 	5172, 5027, 5026, -1,
 	5172, 5028, 5027, -1,
 	5172, 5173, 5028, -1,
 	5173, 5029, 5028, -1,
 	5173, 5174, 5029, -1,
 	5174, 5030, 5029, -1,
 	5174, 5175, 5030, -1,
 	5175, 5031, 5030, -1,
 	5175, 5176, 5031, -1,
 	5176, 5032, 5031, -1,
 	5176, 5033, 5032, -1,
 	5176, 5177, 5033, -1,
 	5177, 5034, 5033, -1,
 	5177, 5178, 5034, -1,
 	5178, 5035, 5034, -1,
 	5178, 5179, 5035, -1,
 	5179, 5036, 5035, -1,
 	5179, 5180, 5036, -1,
 	5180, 5037, 5036, -1,
 	5180, 5181, 5037, -1,
 	5181, 5038, 5037, -1,
 	5181, 5182, 5038, -1,
 	5182, 5039, 5038, -1,
 	5182, 5183, 5039, -1,
 	5183, 5040, 5039, -1,
 	5183, 5184, 5040, -1,
 	5184, 5041, 5040, -1,
 	5184, 5042, 5041, -1,
 	5184, 5185, 5042, -1,
 	5185, 5186, 5042, -1,
 	5186, 5043, 5042, -1,
 	5186, 5187, 5043, -1,
 	5187, 5044, 5043, -1,
 	5187, 5188, 5044, -1,
 	5188, 5045, 5044, -1,
 	5188, 5189, 5045, -1,
 	5189, 5046, 5045, -1,
 	5189, 5047, 5046, -1,
 	5189, 5190, 5047, -1,
 	5190, 5048, 5047, -1,
 	5190, 5191, 5048, -1,
 	5191, 5192, 5048, -1,
 	5192, 5049, 5048, -1,
 	5192, 5193, 5049, -1,
 	5193, 5050, 5049, -1,
 	5193, 5194, 5050, -1,
 	5194, 5051, 5050, -1,
 	5194, 5052, 5051, -1,
 	5194, 5195, 5052, -1,
 	5195, 5053, 5052, -1,
 	5195, 5196, 5053, -1,
 	5196, 5054, 5053, -1,
 	5196, 5197, 5054, -1,
 	5197, 5055, 5054, -1,
 	5197, 5198, 5055, -1,
 	5198, 5056, 5055, -1,
 	5198, 5199, 5056, -1,
 	5199, 5057, 5056, -1,
 	5199, 5058, 5057, -1,
 	5199, 5200, 5058, -1,
 	5200, 5059, 5058, -1,
 	5200, 5201, 5059, -1,
 	5201, 5060, 5059, -1,
 	5201, 5202, 5060, -1,
 	5202, 5061, 5060, -1,
 	5202, 5203, 5061, -1,
 	5203, 5062, 5061, -1,
 	5203, 5204, 5062, -1,
 	5204, 5063, 5062, -1,
 	5204, 5205, 5063, -1,
 	5205, 5064, 5063, -1,
 	5205, 5065, 5064, -1,
 	5205, 5206, 5065, -1,
 	5206, 5066, 5065, -1,
 	5206, 5207, 5066, -1,
 	5207, 5208, 5066, -1,
 	5208, 5067, 5066, -1,
 	5208, 5209, 5067, -1,
 	5209, 5068, 5067, -1,
 	5209, 5210, 5068, -1,
 	5210, 5069, 5068, -1,
 	5210, 5070, 5069, -1,
 	5210, 5211, 5070, -1,
 	5211, 5071, 5070, -1,
 	5211, 5212, 5071, -1,
 	5212, 5213, 5071, -1,
 	5213, 5072, 5071, -1,
 	5213, 5214, 5072, -1,
 	5214, 5073, 5072, -1,
 	5214, 5074, 5073, -1,
 	5214, 5075, 5074, -1,
 	5214, 5215, 5075, -1,
 	5215, 5076, 5075, -1,
 	5215, 5216, 5076, -1,
 	5216, 5077, 5076, -1,
 	5216, 5217, 5077, -1,
 	5217, 5078, 5077, -1,
 	5217, 5079, 5078, -1,
 	5217, 5218, 5079, -1,
 	5218, 5080, 5079, -1,
 	5218, 5219, 5080, -1,
 	5219, 5081, 5080, -1,
 	5219, 5220, 5081, -1,
 	5220, 5082, 5081, -1,
 	5220, 5221, 5082, -1,
 	5221, 5222, 5082, -1,
 	5222, 5083, 5082, -1,
 	5222, 5223, 5083, -1,
 	5223, 5084, 5083, -1,
 	5223, 5224, 5084, -1,
 	5224, 5085, 5084, -1,
 	5224, 5225, 5085, -1,
 	5225, 5086, 5085, -1,
 	5225, 5087, 5086, -1,
 	5225, 5226, 5087, -1,
 	5226, 5088, 5087, -1,
 	5226, 5227, 5088, -1,
 	5227, 5089, 5088, -1,
 	5227, 5090, 5089, -1,
 	5227, 5228, 5090, -1,
 	5228, 5229, 5090, -1,
 	5229, 5091, 5090, -1,
 	5229, 5230, 5091, -1,
 	5230, 5092, 5091, -1,
 	5230, 5231, 5092, -1,
 	5231, 5093, 5092, -1,
 	5231, 5232, 5093, -1,
 	5232, 5094, 5093, -1,
 	5232, 5233, 5094, -1,
 	5233, 5095, 5094, -1,
 	5233, 5234, 5095, -1,
 	5234, 5096, 5095, -1,
 	5234, 5235, 5096, -1,
 	5235, 5097, 5096, -1,
 	5235, 5236, 5097, -1,
 	5236, 5237, 5097, -1,
 	5237, 5098, 5097, -1,
 	5237, 5099, 5098, -1,
 	5237, 5238, 5099, -1,
 	5238, 5100, 5099, -1,
 	5238, 5239, 5100, -1,
 	5239, 5101, 5100, -1,
 	5239, 5240, 5101, -1,
 	5240, 5102, 5101, -1,
 	5240, 5241, 5102, -1,
 	5241, 5103, 5102, -1,
 	5241, 5242, 5103, -1,
 	5242, 5104, 5103, -1,
 	5242, 5243, 5104, -1,
 	5243, 5105, 5104, -1,
 	5243, 5106, 5105, -1,
 	5243, 5244, 5106, -1,
 	5244, 5245, 5106, -1,
 	5245, 5107, 5106, -1,
 	5245, 5246, 5107, -1,
 	5246, 5108, 5107, -1,
 	5246, 5247, 5108, -1,
 	5247, 5109, 5108, -1,
 	5247, 5248, 5109, -1,
 	5248, 5110, 5109, -1,
 	5248, 5249, 5110, -1,
 	5249, 5111, 5110, -1,
 	5249, 5250, 5111, -1,
 	5250, 5112, 5111, -1,
 	5250, 5251, 5112, -1,
 	5251, 5113, 5112, -1,
 	5251, 5252, 5113, -1,
 	5252, 5114, 5113, -1,
 	5252, 5253, 5114, -1,
 	5253, 5115, 5114, -1,
 	5253, 5254, 5115, -1,
 	5254, 5116, 5115, -1,
 	5254, 5255, 5116, -1,
 	5255, 5117, 5116, -1,
 	5255, 5256, 5117, -1,
 	5256, 5118, 5117, -1,
 	5256, 5257, 5118, -1,
 	5257, 5119, 5118, -1,
 	5257, 5120, 5119, -1,
[truncated: 38,541 more chars]
