# Supplementary material for: Three-dimensional reconstruction of cell nuclei, internalized quantum dots and sites of lipid peroxidation
Source: J Nanobiotechnology. 2006 Oct 20;4:10. doi: 10.1186/1477-3155-4-10 (PMC1635722; doi:10.1186/1477-3155-4-10)
Supplement: Additional file 8 — 3-D model shown in Fig. 7. [file 1477-3155-4-10-S8.wrl]

#VRML V2.0 utf8
#20060206 Generated by Tr3
DEF axis_pz Viewpoint {
  position 0.05267 0.0501 0.0362
  orientation 1. 0. 0. 0.
  description "View from +z"
  }
DEF axis_mz Viewpoint {
  position 0.05267 0.0501 -0.02465
  orientation 0. 1. 0. 3.1416
  description "View from -z"
  }
DEF axis_px Viewpoint {
  position 0.08568 0.0501 0.005772
  orientation 0. 1. 0. 1.5708
  description "View from +x"
  }
DEF axis_mx Viewpoint {
  position 0.01966 0.0501 0.005772
  orientation 0. 1. 0. -1.5708
  description "View from -x"
  }
DEF axis_py Viewpoint {
  position 0.05267 0.07953 0.005772
  orientation 1. 0. 0. -1.5708
  description "View from +y"
  }
DEF axis_my Viewpoint {
  position 0.05267 0.02068 0.005772
  orientation 1. 0. 0. 1.5708
  description "View from -y"
  }
Background {
  skyColor [ 0.6 0.6 1.0 ]
}
NavigationInfo {
  avatarSize 0.
  headlight TRUE
  type ["EXAMINE","ANY"]
}
Shape {
  geometry
    IndexedFaceSet {
      coord DEF all_coords Coordinate {
        point [
 	0.05361 0.05313 0.001443,
 	0.05408 0.05332 0.001443,
 	0.05455 0.05347 0.001443,
 	0.05502 0.0533 0.001443,
 	0.05536 0.05293 0.001443,
 	0.05568 0.05254 0.001443,
 	0.05596 0.05212 0.001443,
 	0.05617 0.05167 0.001443,
 	0.05635 0.0512 0.001443,
 	0.05645 0.0507 0.001443,
 	0.05641 0.0502 0.001443,
 	0.05622 0.04973 0.001443,
 	0.05594 0.04933 0.001443,
 	0.05551 0.04907 0.001443,
 	0.05504 0.04889 0.001443,
 	0.05456 0.04874 0.001443,
 	0.05406 0.04867 0.001443,
 	0.05359 0.04881 0.001443,
 	0.05323 0.04916 0.001443,
 	0.05294 0.04957 0.001443,
 	0.05275 0.05004 0.001443,
 	0.05264 0.05053 0.001443,
 	0.05258 0.05103 0.001443,
 	0.05259 0.05154 0.001443,
 	0.05267 0.05203 0.001443,
 	0.05286 0.05248 0.001443,
 	0.05319 0.05287 0.001443,
 	0.05288 0.05472 0.001684,
 	0.05331 0.05443 0.001684,
 	0.05373 0.05414 0.001684,
 	0.05417 0.05389 0.001684,
 	0.05465 0.0537 0.001684,
 	0.05514 0.05353 0.001684,
 	0.05559 0.05328 0.001684,
 	0.05597 0.05294 0.001684,
 	0.05625 0.05251 0.001684,
 	0.05653 0.05208 0.001684,
 	0.05676 0.05162 0.001684,
 	0.05691 0.05114 0.001684,
 	0.0569 0.05062 0.001684,
 	0.05696 0.05011 0.001684,
 	0.05714 0.04963 0.001684,
 	0.05736 0.04917 0.001684,
 	0.05764 0.04874 0.001684,
 	0.05789 0.04829 0.001684,
 	0.05806 0.0478 0.001684,
 	0.0581 0.04729 0.001684,
 	0.05784 0.04686 0.001684,
 	0.05748 0.04649 0.001684,
 	0.05708 0.04617 0.001684,
 	0.05667 0.04587 0.001684,
 	0.0562 0.04565 0.001684,
 	0.05573 0.04544 0.001684,
 	0.05527 0.04521 0.001684,
 	0.05484 0.04493 0.001684,
 	0.05446 0.04459 0.001684,
 	0.05408 0.04424 0.001684,
 	0.05364 0.04398 0.001684,
 	0.05316 0.04391 0.001684,
 	0.05273 0.04418 0.001684,
 	0.05242 0.04459 0.001684,
 	0.05213 0.04502 0.001684,
 	0.05178 0.04539 0.001684,
 	0.05144 0.04579 0.001684,
 	0.05112 0.04619 0.001684,
 	0.05076 0.04655 0.001684,
 	0.05037 0.04689 0.001684,
 	0.04994 0.04717 0.001684,
 	0.0495 0.04743 0.001684,
 	0.04906 0.0477 0.001684,
 	0.04862 0.04796 0.001684,
 	0.04819 0.04826 0.001684,
 	0.04783 0.04862 0.001684,
 	0.04754 0.04904 0.001684,
 	0.04728 0.04948 0.001684,
 	0.04705 0.04994 0.001684,
 	0.04686 0.05042 0.001684,
 	0.04668 0.05091 0.001684,
 	0.04657 0.05141 0.001684,
 	0.04646 0.05191 0.001684,
 	0.04641 0.05242 0.001684,
 	0.04649 0.05293 0.001684,
 	0.04671 0.05339 0.001684,
 	0.04698 0.05383 0.001684,
 	0.04726 0.05426 0.001684,
 	0.04758 0.05466 0.001684,
 	0.04799 0.05497 0.001684,
 	0.04844 0.05522 0.001684,
 	0.04892 0.05539 0.001684,
 	0.04943 0.05541 0.001684,
 	0.04991 0.05523 0.001684,
 	0.05036 0.05498 0.001684,
 	0.05085 0.05481 0.001684,
 	0.05135 0.05474 0.001684,
 	0.05186 0.05478 0.001684,
 	0.05237 0.0548 0.001684,
 	0.05257 0.05488 0.001924,
 	0.05309 0.05484 0.001924,
 	0.05361 0.05484 0.001924,
 	0.05411 0.05496 0.001924,
 	0.0546 0.05514 0.001924,
 	0.05508 0.05534 0.001924,
 	0.05555 0.05557 0.001924,
 	0.05605 0.05565 0.001924,
 	0.05655 0.05552 0.001924,
 	0.05693 0.0552 0.001924,
 	0.05722 0.05476 0.001924,
 	0.05749 0.05432 0.001924,
 	0.0577 0.05384 0.001924,
 	0.0578 0.05333 0.001924,
 	0.05776 0.05281 0.001924,
 	0.0576 0.05232 0.001924,
 	0.05737 0.05186 0.001924,
 	0.05736 0.05134 0.001924,
 	0.05751 0.05085 0.001924,
 	0.05776 0.05039 0.001924,
 	0.05807 0.04997 0.001924,
 	0.05839 0.04956 0.001924,
 	0.05869 0.04914 0.001924,
 	0.05888 0.04866 0.001924,
 	0.05889 0.04815 0.001924,
 	0.05866 0.04769 0.001924,
 	0.05841 0.04723 0.001924,
 	0.05814 0.04679 0.001924,
 	0.0578 0.0464 0.001924,
 	0.05738 0.0461 0.001924,
 	0.05691 0.04586 0.001924,
 	0.05642 0.0457 0.001924,
 	0.05593 0.04553 0.001924,
 	0.05545 0.04533 0.001924,
 	0.055 0.04507 0.001924,
 	0.05463 0.04471 0.001924,
 	0.0543 0.04431 0.001924,
 	0.05399 0.04389 0.001924,
 	0.05359 0.04357 0.001924,
 	0.05309 0.04356 0.001924,
 	0.05258 0.04367 0.001924,
 	0.05207 0.04379 0.001924,
 	0.05165 0.04407 0.001924,
 	0.05139 0.04452 0.001924,
 	0.05132 0.04504 0.001924,
 	0.05124 0.04555 0.001924,
 	0.05096 0.04598 0.001924,
 	0.05061 0.04637 0.001924,
 	0.05019 0.04667 0.001924,
 	0.04973 0.04691 0.001924,
 	0.04924 0.04709 0.001924,
 	0.04879 0.04734 0.001924,
 	0.04845 0.04774 0.001924,
 	0.04816 0.04817 0.001924,
 	0.04785 0.04859 0.001924,
 	0.04756 0.04902 0.001924,
 	0.04728 0.04946 0.001924,
 	0.04701 0.04991 0.001924,
 	0.04677 0.05037 0.001924,
 	0.0466 0.05085 0.001924,
 	0.0465 0.05136 0.001924,
 	0.0464 0.05188 0.001924,
 	0.04633 0.05239 0.001924,
 	0.04644 0.0529 0.001924,
 	0.04664 0.05337 0.001924,
 	0.04693 0.05381 0.001924,
 	0.04721 0.05425 0.001924,
 	0.04753 0.05466 0.001924,
 	0.04788 0.05504 0.001924,
 	0.04827 0.05539 0.001924,
 	0.04873 0.05562 0.001924,
 	0.04923 0.0557 0.001924,
 	0.0497 0.05549 0.001924,
 	0.05014 0.05521 0.001924,
 	0.05055 0.05489 0.001924,
 	0.05102 0.05469 0.001924,
 	0.05154 0.05473 0.001924,
 	0.05205 0.05483 0.001924,
 	0.05261 0.05842 0.002165,
 	0.05312 0.05842 0.002165,
 	0.05362 0.0583 0.002165,
 	0.05409 0.05808 0.002165,
 	0.05455 0.05784 0.002165,
 	0.05499 0.05759 0.002165,
 	0.05543 0.05731 0.002165,
 	0.05582 0.05699 0.002165,
 	0.05623 0.05667 0.002165,
 	0.05664 0.05636 0.002165,
 	0.057 0.05599 0.002165,
 	0.05731 0.05558 0.002165,
 	0.05753 0.05512 0.002165,
 	0.05769 0.05463 0.002165,
 	0.0578 0.05413 0.002165,
 	0.05782 0.05361 0.002165,
 	0.05781 0.0531 0.002165,
 	0.05783 0.05258 0.002165,
 	0.05799 0.05209 0.002165,
 	0.05814 0.0516 0.002165,
 	0.05828 0.05111 0.002165,
 	0.05842 0.05061 0.002165,
 	0.05857 0.05012 0.002165,
 	0.05872 0.04963 0.002165,
 	0.05881 0.04912 0.002165,
 	0.05881 0.04861 0.002165,
 	0.05871 0.0481 0.002165,
 	0.05857 0.04761 0.002165,
 	0.05841 0.04712 0.002165,
 	0.05825 0.04663 0.002165,
 	0.05791 0.04624 0.002165,
 	0.05754 0.04589 0.002165,
 	0.05712 0.04559 0.002165,
 	0.05671 0.04528 0.002165,
 	0.05628 0.04499 0.002165,
 	0.05584 0.04474 0.002165,
 	0.05537 0.04451 0.002165,
 	0.05491 0.04429 0.002165,
 	0.05447 0.04402 0.002165,
 	0.05406 0.04371 0.002165,
 	0.05369 0.04335 0.002165,
 	0.05332 0.04299 0.002165,
 	0.05293 0.04266 0.002165,
 	0.05243 0.04263 0.002165,
 	0.05199 0.04285 0.002165,
 	0.05165 0.04324 0.002165,
 	0.05132 0.04363 0.002165,
 	0.05093 0.04397 0.002165,
 	0.05058 0.04435 0.002165,
 	0.05028 0.04476 0.002165,
 	0.04999 0.04519 0.002165,
 	0.04973 0.04563 0.002165,
 	0.04952 0.0461 0.002165,
 	0.04932 0.04658 0.002165,
 	0.04906 0.04701 0.002165,
 	0.0487 0.04738 0.002165,
 	0.04833 0.04774 0.002165,
 	0.04798 0.04811 0.002165,
 	0.04762 0.04849 0.002165,
 	0.04732 0.0489 0.002165,
 	0.04706 0.04934 0.002165,
 	0.04679 0.04978 0.002165,
 	0.04659 0.05025 0.002165,
 	0.04648 0.05076 0.002165,
 	0.04647 0.05127 0.002165,
 	0.04638 0.05178 0.002165,
 	0.04631 0.05229 0.002165,
 	0.0463 0.0528 0.002165,
 	0.04645 0.05329 0.002165,
 	0.04668 0.05374 0.002165,
 	0.04693 0.0542 0.002165,
 	0.04718 0.05465 0.002165,
 	0.04748 0.05506 0.002165,
 	0.04772 0.05552 0.002165,
 	0.04785 0.05601 0.002165,
 	0.0479 0.05652 0.002165,
 	0.04801 0.05702 0.002165,
 	0.04823 0.05748 0.002165,
 	0.04856 0.05785 0.002165,
 	0.04903 0.05807 0.002165,
 	0.04954 0.05812 0.002165,
 	0.05005 0.05819 0.002165,
 	0.05056 0.05827 0.002165,
 	0.05107 0.05833 0.002165,
 	0.05158 0.05836 0.002165,
 	0.0521 0.05836 0.002165,
 	0.05257 0.05852 0.002405,
 	0.05309 0.0585 0.002405,
 	0.0536 0.05843 0.002405,
 	0.05409 0.05826 0.002405,
 	0.05455 0.05802 0.002405,
 	0.05498 0.05774 0.002405,
 	0.05542 0.05746 0.002405,
 	0.05587 0.05719 0.002405,
 	0.05632 0.05694 0.002405,
 	0.05675 0.05665 0.002405,
 	0.05711 0.05628 0.002405,
 	0.05746 0.0559 0.002405,
 	0.05773 0.05546 0.002405,
 	0.05785 0.05496 0.002405,
 	0.05788 0.05444 0.002405,
 	0.05792 0.05392 0.002405,
 	0.05797 0.05341 0.002405,
 	0.05803 0.05289 0.002405,
 	0.05814 0.05239 0.002405,
 	0.05828 0.05189 0.002405,
 	0.05842 0.05139 0.002405,
 	0.05852 0.05088 0.002405,
 	0.05861 0.05037 0.002405,
 	0.05871 0.04986 0.002405,
 	0.0588 0.04935 0.002405,
 	0.05883 0.04883 0.002405,
 	0.05881 0.04831 0.002405,
 	0.0587 0.04781 0.002405,
 	0.05857 0.0473 0.002405,
 	0.05842 0.04681 0.002405,
 	0.05822 0.04633 0.002405,
 	0.05794 0.0459 0.002405,
 	0.05757 0.04554 0.002405,
 	0.05713 0.04527 0.002405,
 	0.05666 0.04504 0.002405,
 	0.0562 0.04481 0.002405,
 	0.05575 0.04455 0.002405,
 	0.0553 0.0443 0.002405,
 	0.05484 0.04405 0.002405,
 	0.0544 0.04378 0.002405,
 	0.054 0.04345 0.002405,
 	0.0537 0.04303 0.002405,
 	0.05343 0.04259 0.002405,
 	0.05308 0.04221 0.002405,
 	0.05265 0.04196 0.002405,
 	0.05219 0.04219 0.002405,
 	0.05182 0.04254 0.002405,
 	0.05155 0.04298 0.002405,
 	0.05125 0.04341 0.002405,
 	0.05093 0.04381 0.002405,
 	0.0506 0.04422 0.002405,
 	0.05027 0.04462 0.002405,
 	0.04995 0.04503 0.002405,
 	0.04965 0.04545 0.002405,
 	0.04938 0.04589 0.002405,
 	0.0491 0.04633 0.002405,
 	0.04878 0.04674 0.002405,
 	0.04843 0.04711 0.002405,
 	0.04807 0.04749 0.002405,
 	0.04773 0.04789 0.002405,
 	0.0474 0.04829 0.002405,
 	0.04715 0.04874 0.002405,
 	0.04693 0.04921 0.002405,
 	0.04673 0.04969 0.002405,
 	0.04658 0.05018 0.002405,
 	0.04646 0.05069 0.002405,
 	0.0464 0.0512 0.002405,
 	0.04632 0.05171 0.002405,
 	0.04623 0.05223 0.002405,
 	0.04619 0.05274 0.002405,
 	0.04623 0.05326 0.002405,
 	0.04633 0.05377 0.002405,
 	0.0465 0.05426 0.002405,
 	0.0467 0.05473 0.002405,
 	0.04691 0.05521 0.002405,
 	0.04713 0.05568 0.002405,
 	0.04735 0.05615 0.002405,
 	0.04758 0.05661 0.002405,
 	0.04786 0.05705 0.002405,
 	0.04817 0.05747 0.002405,
 	0.04852 0.05784 0.002405,
 	0.04897 0.05809 0.002405,
 	0.04947 0.05821 0.002405,
 	0.04999 0.05825 0.002405,
 	0.05051 0.05829 0.002405,
 	0.05102 0.05836 0.002405,
 	0.05154 0.0584 0.002405,
 	0.05205 0.05847 0.002405,
 	0.05264 0.05851 0.002646,
 	0.05316 0.05848 0.002646,
 	0.05367 0.05841 0.002646,
 	0.05418 0.05832 0.002646,
 	0.05469 0.05821 0.002646,
 	0.05515 0.05799 0.002646,
 	0.05559 0.05771 0.002646,
 	0.05599 0.05738 0.002646,
 	0.05642 0.05709 0.002646,
 	0.05687 0.05683 0.002646,
 	0.05728 0.05652 0.002646,
 	0.05763 0.05615 0.002646,
 	0.0579 0.0557 0.002646,
 	0.05805 0.05521 0.002646,
 	0.05808 0.0547 0.002646,
 	0.05807 0.05418 0.002646,
 	0.05808 0.05366 0.002646,
 	0.05812 0.05314 0.002646,
 	0.05823 0.05264 0.002646,
 	0.0584 0.05215 0.002646,
 	0.05857 0.05166 0.002646,
 	0.05871 0.05116 0.002646,
 	0.05886 0.05066 0.002646,
 	0.05896 0.05015 0.002646,
 	0.05901 0.04964 0.002646,
 	0.05905 0.04912 0.002646,
 	0.05908 0.0486 0.002646,
 	0.05902 0.04809 0.002646,
 	0.05886 0.0476 0.002646,
 	0.05862 0.04714 0.002646,
 	0.05842 0.04666 0.002646,
 	0.05819 0.0462 0.002646,
 	0.05791 0.04576 0.002646,
 	0.05756 0.04539 0.002646,
 	0.05714 0.04509 0.002646,
 	0.05671 0.04479 0.002646,
 	0.0563 0.04448 0.002646,
 	0.05586 0.04421 0.002646,
 	0.05537 0.04404 0.002646,
 	0.05489 0.04384 0.002646,
 	0.05443 0.04359 0.002646,
 	0.054 0.04331 0.002646,
 	0.05367 0.04291 0.002646,
 	0.0534 0.04247 0.002646,
 	0.0531 0.04205 0.002646,
 	0.05265 0.0419 0.002646,
 	0.05217 0.0421 0.002646,
 	0.05181 0.04246 0.002646,
 	0.05152 0.04289 0.002646,
 	0.05125 0.04333 0.002646,
 	0.05092 0.04372 0.002646,
 	0.05053 0.04407 0.002646,
 	0.05014 0.04441 0.002646,
 	0.04977 0.04478 0.002646,
 	0.04944 0.04517 0.002646,
 	0.04914 0.04559 0.002646,
 	0.04888 0.04604 0.002646,
 	0.04862 0.04649 0.002646,
 	0.04829 0.04689 0.002646,
 	0.04791 0.04724 0.002646,
 	0.04749 0.04755 0.002646,
 	0.04714 0.04792 0.002646,
 	0.04695 0.0484 0.002646,
 	0.04686 0.04891 0.002646,
 	0.04672 0.04941 0.002646,
 	0.04656 0.0499 0.002646,
 	0.04644 0.05041 0.002646,
 	0.04636 0.05092 0.002646,
 	0.04628 0.05143 0.002646,
 	0.04618 0.05194 0.002646,
 	0.04607 0.05244 0.002646,
 	0.04606 0.05296 0.002646,
 	0.04609 0.05348 0.002646,
 	0.0462 0.05399 0.002646,
 	0.04639 0.05447 0.002646,
 	0.0466 0.05494 0.002646,
 	0.04681 0.05542 0.002646,
 	0.04701 0.05589 0.002646,
 	0.04725 0.05635 0.002646,
 	0.04755 0.05677 0.002646,
 	0.04788 0.05718 0.002646,
 	0.04821 0.05757 0.002646,
 	0.04859 0.05791 0.002646,
 	0.04905 0.05815 0.002646,
 	0.04955 0.05828 0.002646,
 	0.05006 0.05836 0.002646,
 	0.05058 0.05841 0.002646,
 	0.05109 0.0585 0.002646,
 	0.05161 0.05856 0.002646,
 	0.05212 0.05855 0.002646,
 	0.05272 0.05852 0.002886,
 	0.05324 0.05852 0.002886,
 	0.05375 0.05846 0.002886,
 	0.05427 0.05838 0.002886,
 	0.05478 0.05828 0.002886,
 	0.05527 0.05813 0.002886,
 	0.05574 0.05791 0.002886,
 	0.05615 0.05759 0.002886,
 	0.05653 0.05724 0.002886,
 	0.05695 0.05694 0.002886,
 	0.05738 0.05666 0.002886,
 	0.05773 0.05628 0.002886,
 	0.058 0.05583 0.002886,
 	0.05814 0.05533 0.002886,
 	0.05816 0.05482 0.002886,
 	0.05814 0.0543 0.002886,
 	0.0582 0.05378 0.002886,
 	0.05827 0.05327 0.002886,
 	0.05837 0.05276 0.002886,
 	0.05851 0.05226 0.002886,
 	0.05867 0.05177 0.002886,
 	0.05887 0.05129 0.002886,
 	0.05908 0.05081 0.002886,
 	0.05925 0.05033 0.002886,
 	0.05931 0.04981 0.002886,
 	0.05927 0.0493 0.002886,
 	0.05923 0.04878 0.002886,
 	0.05918 0.04826 0.002886,
 	0.05903 0.04777 0.002886,
 	0.05886 0.04728 0.002886,
 	0.05873 0.04678 0.002886,
 	0.05862 0.04627 0.002886,
 	0.05844 0.04579 0.002886,
 	0.05809 0.0454 0.002886,
 	0.05768 0.04509 0.002886,
 	0.05727 0.04478 0.002886,
 	0.05683 0.04449 0.002886,
 	0.05641 0.0442 0.002886,
 	0.05596 0.04395 0.002886,
 	0.05547 0.04376 0.002886,
 	0.05498 0.04359 0.002886,
 	0.0545 0.0434 0.002886,
 	0.05406 0.04314 0.002886,
 	0.05369 0.04277 0.002886,
 	0.05338 0.04236 0.002886,
 	0.05297 0.04206 0.002886,
 	0.05249 0.04193 0.002886,
 	0.052 0.0421 0.002886,
 	0.05165 0.04248 0.002886,
 	0.05132 0.04288 0.002886,
 	0.051 0.04329 0.002886,
 	0.05063 0.04365 0.002886,
 	0.05025 0.044 0.002886,
 	0.0499 0.04439 0.002886,
 	0.0496 0.04481 0.002886,
 	0.04933 0.04525 0.002886,
 	0.04902 0.04567 0.002886,
 	0.04869 0.04606 0.002886,
 	0.04834 0.04645 0.002886,
 	0.04796 0.0468 0.002886,
 	0.04758 0.04716 0.002886,
 	0.04727 0.04757 0.002886,
 	0.047 0.04801 0.002886,
 	0.04682 0.0485 0.002886,
 	0.04671 0.049 0.002886,
 	0.04657 0.0495 0.002886,
 	0.04642 0.05 0.002886,
 	0.04633 0.05051 0.002886,
 	0.04628 0.05103 0.002886,
 	0.0462 0.05154 0.002886,
 	0.04609 0.05205 0.002886,
 	0.04606 0.05256 0.002886,
 	0.04612 0.05308 0.002886,
 	0.04617 0.05359 0.002886,
 	0.04627 0.0541 0.002886,
 	0.0464 0.0546 0.002886,
 	0.04657 0.05509 0.002886,
 	0.04677 0.05557 0.002886,
 	0.04699 0.05604 0.002886,
 	0.04724 0.05649 0.002886,
 	0.04756 0.0569 0.002886,
 	0.04788 0.05731 0.002886,
 	0.04823 0.0577 0.002886,
 	0.04864 0.05801 0.002886,
 	0.04911 0.05821 0.002886,
 	0.04962 0.05832 0.002886,
 	0.05013 0.05839 0.002886,
 	0.05065 0.05845 0.002886,
 	0.05116 0.05851 0.002886,
 	0.05168 0.05852 0.002886,
 	0.0522 0.05852 0.002886,
 	0.05274 0.05866 0.003127,
 	0.05325 0.05862 0.003127,
 	0.05377 0.05855 0.003127,
 	0.05428 0.05849 0.003127,
 	0.05479 0.0584 0.003127,
 	0.0553 0.05831 0.003127,
 	0.05578 0.05812 0.003127,
 	0.05616 0.05778 0.003127,
 	0.05654 0.05743 0.003127,
 	0.05695 0.05711 0.003127,
 	0.05738 0.05683 0.003127,
 	0.05778 0.0565 0.003127,
 	0.05807 0.05607 0.003127,
 	0.05822 0.05558 0.003127,
 	0.05823 0.05507 0.003127,
 	0.05824 0.05455 0.003127,
 	0.05829 0.05404 0.003127,
 	0.05838 0.05353 0.003127,
 	0.05847 0.05302 0.003127,
 	0.05858 0.05251 0.003127,
 	0.05872 0.05202 0.003127,
 	0.05887 0.05152 0.003127,
 	0.05901 0.05102 0.003127,
 	0.05919 0.05054 0.003127,
 	0.05932 0.05004 0.003127,
 	0.0594 0.04953 0.003127,
 	0.05938 0.04901 0.003127,
 	0.05937 0.04849 0.003127,
 	0.05932 0.04798 0.003127,
 	0.05912 0.04751 0.003127,
 	0.05893 0.04703 0.003127,
 	0.05882 0.04652 0.003127,
 	0.05874 0.04601 0.003127,
 	0.05858 0.04552 0.003127,
 	0.05832 0.04507 0.003127,
 	0.05792 0.04475 0.003127,
 	0.05748 0.04448 0.003127,
 	0.057 0.0443 0.003127,
 	0.05654 0.04407 0.003127,
 	0.0561 0.0438 0.003127,
 	0.05563 0.04357 0.003127,
 	0.05513 0.04347 0.003127,
 	0.05462 0.04338 0.003127,
 	0.05415 0.04316 0.003127,
 	0.05376 0.04284 0.003127,
 	0.05347 0.04241 0.003127,
 	0.05313 0.04202 0.003127,
 	0.05268 0.04183 0.003127,
 	0.05219 0.04198 0.003127,
 	0.0518 0.04231 0.003127,
 	0.05147 0.04271 0.003127,
 	0.05113 0.0431 0.003127,
 	0.05076 0.04346 0.003127,
 	0.05037 0.0438 0.003127,
 	0.05001 0.04417 0.003127,
 	0.04968 0.04456 0.003127,
 	0.04937 0.04498 0.003127,
 	0.04902 0.04536 0.003127,
 	0.04863 0.0457 0.003127,
 	0.04827 0.04607 0.003127,
 	0.04792 0.04645 0.003127,
 	0.04758 0.04684 0.003127,
 	0.04723 0.04722 0.003127,
 	0.04692 0.04763 0.003127,
 	0.04669 0.04809 0.003127,
 	0.04659 0.0486 0.003127,
 	0.04649 0.04911 0.003127,
 	0.04642 0.04962 0.003127,
 	0.04634 0.05013 0.003127,
 	0.04624 0.05064 0.003127,
 	0.04615 0.05115 0.003127,
 	0.04608 0.05166 0.003127,
 	0.04605 0.05218 0.003127,
 	0.04605 0.05269 0.003127,
 	0.0461 0.05321 0.003127,
 	0.0462 0.05372 0.003127,
 	0.0463 0.05422 0.003127,
 	0.04642 0.05473 0.003127,
 	0.04659 0.05521 0.003127,
 	0.0468 0.05568 0.003127,
 	0.04703 0.05615 0.003127,
 	0.04731 0.05658 0.003127,
 	0.04763 0.05699 0.003127,
 	0.04794 0.0574 0.003127,
 	0.04828 0.0578 0.003127,
 	0.04867 0.05812 0.003127,
 	0.04915 0.05832 0.003127,
 	0.04966 0.05839 0.003127,
 	0.05017 0.05848 0.003127,
 	0.05068 0.05857 0.003127,
 	0.05119 0.05865 0.003127,
 	0.05171 0.05866 0.003127,
 	0.05222 0.05866 0.003127,
 	0.05286 0.05866 0.003368,
 	0.05338 0.05866 0.003368,
 	0.05389 0.05864 0.003368,
 	0.0544 0.05853 0.003368,
 	0.05491 0.05843 0.003368,
 	0.0554 0.05829 0.003368,
 	0.05585 0.05804 0.003368,
 	0.05626 0.05773 0.003368,
 	0.05665 0.05738 0.003368,
 	0.05706 0.05706 0.003368,
 	0.05747 0.05675 0.003368,
 	0.05785 0.05641 0.003368,
 	0.05812 0.05597 0.003368,
 	0.05827 0.05548 0.003368,
 	0.05836 0.05497 0.003368,
 	0.05838 0.05446 0.003368,
 	0.05838 0.05394 0.003368,
 	0.05847 0.05343 0.003368,
 	0.05855 0.05292 0.003368,
 	0.05867 0.05242 0.003368,
 	0.05882 0.05192 0.003368,
 	0.059 0.05144 0.003368,
 	0.05921 0.05097 0.003368,
 	0.05933 0.05046 0.003368,
 	0.05937 0.04995 0.003368,
 	0.05935 0.04943 0.003368,
 	0.05932 0.04892 0.003368,
 	0.05934 0.0484 0.003368,
 	0.05926 0.04789 0.003368,
 	0.05909 0.04741 0.003368,
 	0.05891 0.04692 0.003368,
 	0.05879 0.04642 0.003368,
 	0.0587 0.04591 0.003368,
 	0.05855 0.04542 0.003368,
 	0.05833 0.04495 0.003368,
 	0.05799 0.04458 0.003368,
 	0.05753 0.04436 0.003368,
 	0.05704 0.04419 0.003368,
 	0.05657 0.04396 0.003368,
 	0.05621 0.04359 0.003368,
 	0.05575 0.04338 0.003368,
 	0.05524 0.04335 0.003368,
 	0.05472 0.04336 0.003368,
 	0.05422 0.04322 0.003368,
 	0.05385 0.04291 0.003368,
 	0.05359 0.04247 0.003368,
 	0.05325 0.04208 0.003368,
 	0.0528 0.04186 0.003368,
 	0.0523 0.04185 0.003368,
 	0.05191 0.04217 0.003368,
 	0.05159 0.04258 0.003368,
 	0.05123 0.04295 0.003368,
 	0.05086 0.04332 0.003368,
 	0.05042 0.04359 0.003368,
 	0.04999 0.04386 0.003368,
 	0.04966 0.04426 0.003368,
 	0.04944 0.04473 0.003368,
 	0.04913 0.04514 0.003368,
 	0.04876 0.0455 0.003368,
 	0.04838 0.04584 0.003368,
 	0.04801 0.04621 0.003368,
 	0.04767 0.04659 0.003368,
 	0.04734 0.04699 0.003368,
 	0.04701 0.04739 0.003368,
 	0.04675 0.04783 0.003368,
 	0.04656 0.04831 0.003368,
 	0.04647 0.04882 0.003368,
 	0.04647 0.04934 0.003368,
 	0.04635 0.04984 0.003368,
 	0.0462 0.05033 0.003368,
 	0.04618 0.05084 0.003368,
 	0.04611 0.05136 0.003368,
 	0.04605 0.05187 0.003368,
 	0.04605 0.05239 0.003368,
 	0.04604 0.0529 0.003368,
 	0.04605 0.05342 0.003368,
 	0.04612 0.05393 0.003368,
 	0.04627 0.05442 0.003368,
 	0.04645 0.05491 0.003368,
 	0.04665 0.05538 0.003368,
 	0.04687 0.05585 0.003368,
 	0.04713 0.0563 0.003368,
 	0.04742 0.05673 0.003368,
 	0.04767 0.05718 0.003368,
 	0.04796 0.0576 0.003368,
 	0.04834 0.05795 0.003368,
 	0.0488 0.05819 0.003368,
 	0.04928 0.05835 0.003368,
 	0.04977 0.05852 0.003368,
 	0.05028 0.05862 0.003368,
 	0.05079 0.05866 0.003368,
 	0.05131 0.05867 0.003368,
 	0.05183 0.05869 0.003368,
 	0.05234 0.05866 0.003368,
 	0.05273 0.05866 0.003608,
 	0.05325 0.05866 0.003608,
 	0.05376 0.05866 0.003608,
 	0.05427 0.05859 0.003608,
 	0.05477 0.05845 0.003608,
 	0.05527 0.05831 0.003608,
 	0.05574 0.05811 0.003608,
 	0.05617 0.05782 0.003608,
 	0.05657 0.0575 0.003608,
 	0.05695 0.05715 0.003608,
 	0.05737 0.05685 0.003608,
 	0.05779 0.05654 0.003608,
 	0.05805 0.0561 0.003608,
 	0.05826 0.05563 0.003608,
 	0.05838 0.05513 0.003608,
 	0.05838 0.05461 0.003608,
 	0.05844 0.0541 0.003608,
 	0.05851 0.05359 0.003608,
 	0.05859 0.05308 0.003608,
 	0.05879 0.0526 0.003608,
 	0.05895 0.05211 0.003608,
 	0.05904 0.0516 0.003608,
 	0.05921 0.05112 0.003608,
 	0.05944 0.05065 0.003608,
 	0.05952 0.05015 0.003608,
 	0.0595 0.04963 0.003608,
 	0.05944 0.04912 0.003608,
 	0.05943 0.0486 0.003608,
 	0.05943 0.04809 0.003608,
 	0.05925 0.04761 0.003608,
 	0.05905 0.04713 0.003608,
 	0.05882 0.04667 0.003608,
 	0.05879 0.04615 0.003608,
 	0.05869 0.04565 0.003608,
 	0.05848 0.04518 0.003608,
 	0.05817 0.04477 0.003608,
 	0.05776 0.04446 0.003608,
 	0.05729 0.04426 0.003608,
 	0.05683 0.04405 0.003608,
 	0.05644 0.04371 0.003608,
 	0.05602 0.04341 0.003608,
 	0.05551 0.04336 0.003608,
 	0.055 0.04334 0.003608,
 	0.05449 0.04324 0.003608,
 	0.05404 0.043 0.003608,
 	0.05375 0.04258 0.003608,
 	0.05347 0.04214 0.003608,
 	0.05312 0.0418 0.003608,
 	0.05261 0.04174 0.003608,
 	0.05214 0.04186 0.003608,
 	0.05179 0.04225 0.003608,
 	0.05145 0.04263 0.003608,
 	0.05104 0.04296 0.003608,
 	0.05062 0.04325 0.003608,
 	0.0502 0.04354 0.003608,
 	0.0498 0.04387 0.003608,
 	0.04947 0.04427 0.003608,
 	0.04915 0.04467 0.003608,
 	0.04876 0.04502 0.003608,
 	0.04837 0.04536 0.003608,
 	0.04806 0.04576 0.003608,
 	0.04778 0.0462 0.003608,
 	0.04747 0.04662 0.003608,
 	0.0471 0.04697 0.003608,
 	0.04672 0.04733 0.003608,
 	0.04645 0.04775 0.003608,
 	0.04632 0.04825 0.003608,
 	0.04633 0.04877 0.003608,
 	0.04633 0.04929 0.003608,
 	0.04626 0.0498 0.003608,
 	0.04618 0.0503 0.003608,
 	0.04614 0.05082 0.003608,
 	0.04605 0.05133 0.003608,
 	0.04605 0.05184 0.003608,
 	0.04605 0.05236 0.003608,
 	0.04605 0.05288 0.003608,
 	0.04606 0.05339 0.003608,
 	0.04609 0.05391 0.003608,
 	0.0462 0.05441 0.003608,
 	0.04645 0.05486 0.003608,
 	0.04664 0.05534 0.003608,
 	0.04685 0.05581 0.003608,
 	0.04707 0.05628 0.003608,
 	0.0473 0.05674 0.003608,
 	0.04754 0.0572 0.003608,
 	0.0478 0.05765 0.003608,
 	0.04819 0.05797 0.003608,
 	0.04866 0.05819 0.003608,
 	0.04916 0.05833 0.003608,
 	0.04966 0.05844 0.003608,
 	0.05015 0.05859 0.003608,
 	0.05067 0.05866 0.003608,
 	0.05118 0.05868 0.003608,
 	0.0517 0.05871 0.003608,
 	0.05221 0.05869 0.003608,
 	0.05291 0.05872 0.003849,
 	0.05343 0.05867 0.003849,
 	0.05394 0.05866 0.003849,
 	0.05445 0.0586 0.003849,
 	0.05495 0.05846 0.003849,
 	0.05543 0.05828 0.003849,
 	0.05592 0.0581 0.003849,
 	0.05634 0.0578 0.003849,
 	0.05672 0.05746 0.003849,
 	0.05708 0.05708 0.003849,
 	0.05744 0.05672 0.003849,
 	0.0578 0.05634 0.003849,
 	0.05811 0.05593 0.003849,
 	0.05832 0.05547 0.003849,
 	0.05838 0.05496 0.003849,
 	0.05844 0.05444 0.003849,
 	0.0585 0.05393 0.003849,
 	0.0586 0.05342 0.003849,
 	0.05876 0.05293 0.003849,
 	0.05896 0.05246 0.003849,
 	0.05907 0.05196 0.003849,
 	0.05912 0.05144 0.003849,
 	0.05927 0.05095 0.003849,
 	0.05948 0.05048 0.003849,
 	0.05958 0.04997 0.003849,
 	0.05955 0.04946 0.003849,
 	0.0595 0.04894 0.003849,
 	0.05944 0.04843 0.003849,
 	0.05932 0.04793 0.003849,
 	0.05914 0.04744 0.003849,
 	0.05898 0.04695 0.003849,
 	0.0589 0.04644 0.003849,
 	0.05882 0.04593 0.003849,
 	0.05869 0.04544 0.003849,
 	0.05842 0.045 0.003849,
 	0.05805 0.04466 0.003849,
 	0.05759 0.04442 0.003849,
 	0.05712 0.0442 0.003849,
 	0.05669 0.04392 0.003849,
 	0.05635 0.04353 0.003849,
 	0.05591 0.04328 0.003849,
 	0.0554 0.04322 0.003849,
 	0.05489 0.04322 0.003849,
 	0.05438 0.04314 0.003849,
 	0.05396 0.04286 0.003849,
 	0.05367 0.04243 0.003849,
 	0.05342 0.04198 0.003849,
 	0.05301 0.04168 0.003849,
 	0.0525 0.04163 0.003849,
 	0.05207 0.0419 0.003849,
 	0.05175 0.0423 0.003849,
 	0.05142 0.0427 0.003849,
 	0.05105 0.04306 0.003849,
 	0.0506 0.04332 0.003849,
 	0.05015 0.04356 0.003849,
 	0.04969 0.0438 0.003849,
 	0.04929 0.04413 0.003849,
 	0.04891 0.04447 0.003849,
 	0.0485 0.04479 0.003849,
 	0.04816 0.04516 0.003849,
 	0.04793 0.04563 0.003849,
 	0.04772 0.0461 0.003849,
 	0.04744 0.04653 0.003849,
 	0.04712 0.04693 0.003849,
 	0.04672 0.04725 0.003849,
 	0.04629 0.04754 0.003849,
 	0.04596 0.04793 0.003849,
 	0.04591 0.04843 0.003849,
 	0.04605 0.04892 0.003849,
 	0.04619 0.04941 0.003849,
 	0.04619 0.04993 0.003849,
 	0.04618 0.05044 0.003849,
 	0.04608 0.05095 0.003849,
 	0.04605 0.05147 0.003849,
 	0.04605 0.05198 0.003849,
 	0.04609 0.0525 0.003849,
 	0.04617 0.05301 0.003849,
 	0.04619 0.05352 0.003849,
 	0.0462 0.05404 0.003849,
 	0.04629 0.05455 0.003849,
 	0.04649 0.05502 0.003849,
 	0.04674 0.05547 0.003849,
 	0.047 0.05592 0.003849,
 	0.0473 0.05634 0.003849,
 	0.0476 0.05676 0.003849,
 	0.04781 0.05723 0.003849,
 	0.04803 0.05769 0.003849,
 	0.04838 0.05805 0.003849,
 	0.04885 0.05828 0.003849,
 	0.04933 0.05844 0.003849,
 	0.04984 0.05857 0.003849,
 	0.05034 0.05865 0.003849,
 	0.05086 0.05869 0.003849,
 	0.05136 0.05878 0.003849,
 	0.05188 0.0588 0.003849,
 	0.0524 0.05878 0.003849,
 	0.05304 0.05866 0.004089,
 	0.05356 0.05866 0.004089,
 	0.05407 0.05866 0.004089,
 	0.05458 0.05855 0.004089,
 	0.05507 0.05838 0.004089,
 	0.05557 0.05826 0.004089,
 	0.05604 0.05805 0.004089,
 	0.05642 0.05771 0.004089,
 	0.05678 0.05734 0.004089,
 	0.05715 0.05698 0.004089,
 	0.05753 0.05663 0.004089,
 	0.05784 0.05623 0.004089,
 	0.0581 0.05578 0.004089,
 	0.05831 0.05531 0.004089,
 	0.05839 0.0548 0.004089,
 	0.05844 0.05428 0.004089,
 	0.0585 0.05377 0.004089,
 	0.05859 0.05327 0.004089,
 	0.05878 0.05279 0.004089,
 	0.05897 0.0523 0.004089,
 	0.05908 0.0518 0.004089,
 	0.05914 0.05129 0.004089,
 	0.05937 0.05084 0.004089,
 	0.05949 0.05034 0.004089,
 	0.05951 0.04982 0.004089,
 	0.05944 0.04931 0.004089,
 	0.05934 0.0488 0.004089,
 	0.05925 0.04829 0.004089,
 	0.05914 0.04779 0.004089,
 	0.05901 0.04729 0.004089,
 	0.05889 0.04678 0.004089,
 	0.05881 0.04627 0.004089,
 	0.05878 0.04576 0.004089,
 	0.05858 0.04528 0.004089,
 	0.05832 0.04483 0.004089,
 	0.05793 0.0445 0.004089,
 	0.05748 0.04425 0.004089,
 	0.05699 0.0441 0.004089,
 	0.05657 0.0438 0.004089,
 	0.05623 0.04342 0.004089,
 	0.05577 0.04322 0.004089,
 	0.05525 0.04321 0.004089,
 	0.05473 0.04321 0.004089,
 	0.05424 0.0431 0.004089,
 	0.05397 0.04267 0.004089,
 	0.05375 0.0422 0.004089,
 	0.0535 0.04176 0.004089,
 	0.05305 0.04152 0.004089,
 	0.05256 0.04143 0.004089,
 	0.05215 0.04173 0.004089,
 	0.05179 0.0421 0.004089,
 	0.05147 0.0425 0.004089,
 	0.05114 0.0429 0.004089,
 	0.05071 0.04319 0.004089,
 	0.05026 0.04344 0.004089,
 	0.04979 0.04366 0.004089,
 	0.04931 0.04385 0.004089,
 	0.04886 0.0441 0.004089,
 	0.04843 0.04439 0.004089,
 	0.04811 0.04479 0.004089,
 	0.04787 0.04524 0.004089,
 	0.04773 0.04574 0.004089,
 	0.04759 0.04624 0.004089,
 	0.04729 0.04665 0.004089,
 	0.04689 0.04697 0.004089,
 	0.04643 0.04721 0.004089,
 	0.04602 0.04752 0.004089,
 	0.04582 0.04798 0.004089,
 	0.04579 0.04849 0.004089,
 	0.04594 0.04899 0.004089,
 	0.04604 0.04949 0.004089,
 	0.04606 0.05001 0.004089,
 	0.04605 0.05053 0.004089,
 	0.04605 0.05104 0.004089,
 	0.04604 0.05156 0.004089,
 	0.04608 0.05208 0.004089,
 	0.04614 0.05259 0.004089,
 	0.04619 0.0531 0.004089,
 	0.04619 0.05362 0.004089,
 	0.04623 0.05414 0.004089,
 	0.04636 0.05463 0.004089,
 	0.04663 0.05507 0.004089,
 	0.04685 0.05553 0.004089,
 	0.0471 0.05598 0.004089,
 	0.04741 0.05639 0.004089,
 	0.04769 0.05683 0.004089,
 	0.04789 0.0573 0.004089,
 	0.04812 0.05777 0.004089,
 	0.04852 0.05808 0.004089,
 	0.04898 0.05829 0.004089,
 	0.04949 0.0584 0.004089,
 	0.04998 0.05855 0.004089,
 	0.05048 0.05867 0.004089,
 	0.05098 0.05879 0.004089,
 	0.0515 0.0588 0.004089,
 	0.05202 0.0588 0.004089,
 	0.05253 0.05874 0.004089,
 	0.05307 0.05869 0.00433,
 	0.05359 0.05866 0.00433,
 	0.05411 0.05866 0.00433,
 	0.05461 0.05857 0.00433,
 	0.05511 0.0584 0.00433,
 	0.05559 0.05822 0.00433,
 	0.05606 0.05799 0.00433,
 	0.05645 0.05765 0.00433,
 	0.05682 0.05728 0.00433,
 	0.05719 0.05691 0.00433,
 	0.05753 0.05653 0.00433,
 	0.05789 0.05615 0.00433,
 	0.05817 0.05571 0.00433,
 	0.05833 0.05522 0.00433,
 	0.05838 0.05471 0.00433,
 	0.05841 0.05419 0.00433,
 	0.0585 0.05368 0.00433,
 	0.05872 0.05321 0.00433,
 	0.05893 0.05274 0.00433,
 	0.05907 0.05224 0.00433,
 	0.05916 0.05172 0.00433,
 	0.05924 0.05121 0.00433,
 	0.05938 0.05071 0.00433,
 	0.0595 0.05021 0.00433,
 	0.05949 0.04969 0.00433,
 	0.05939 0.04918 0.00433,
 	0.05927 0.04868 0.00433,
 	0.05916 0.04817 0.00433,
 	0.05904 0.04766 0.00433,
 	0.0589 0.04716 0.00433,
 	0.05881 0.04665 0.00433,
 	0.0588 0.04613 0.00433,
 	0.05869 0.04562 0.00433,
 	0.05853 0.04513 0.00433,
 	0.05816 0.04478 0.00433,
 	0.05772 0.04449 0.00433,
 	0.05728 0.04421 0.00433,
 	0.05685 0.04393 0.00433,
 	0.05646 0.04357 0.00433,
 	0.05604 0.04329 0.00433,
 	0.05556 0.04309 0.00433,
 	0.05504 0.04307 0.00433,
 	0.05453 0.043 0.00433,
 	0.0541 0.04271 0.00433,
 	0.05384 0.04227 0.00433,
 	0.05361 0.04181 0.00433,
 	0.05317 0.04156 0.00433,
 	0.05267 0.04143 0.00433,
 	0.05221 0.04163 0.00433,
 	0.05185 0.04201 0.00433,
 	0.05157 0.04244 0.00433,
 	0.05117 0.04278 0.00433,
 	0.0507 0.04298 0.00433,
 	0.05021 0.04316 0.00433,
 	0.04977 0.04343 0.00433,
 	0.04933 0.04372 0.00433,
 	0.04888 0.04396 0.00433,
 	0.04847 0.04428 0.00433,
 	0.04812 0.04467 0.00433,
 	0.04792 0.04514 0.00433,
 	0.04777 0.04564 0.00433,
 	0.04763 0.04614 0.00433,
 	0.04743 0.04662 0.00433,
 	0.04712 0.04702 0.00433,
 	0.04669 0.04732 0.00433,
 	0.04624 0.04757 0.00433,
 	0.04588 0.04793 0.00433,
 	0.04577 0.04843 0.00433,
 	0.0459 0.04893 0.00433,
 	0.04604 0.04943 0.00433,
 	0.04605 0.04995 0.00433,
 	0.04605 0.05047 0.00433,
 	0.04605 0.05099 0.00433,
 	0.04605 0.05151 0.00433,
 	0.04605 0.05203 0.00433,
 	0.04612 0.05255 0.00433,
 	0.04624 0.05305 0.00433,
 	0.04632 0.05356 0.00433,
 	0.04632 0.05408 0.00433,
 	0.04643 0.05459 0.00433,
 	0.04665 0.05506 0.00433,
 	0.04686 0.05553 0.00433,
 	0.04711 0.05599 0.00433,
 	0.04745 0.05638 0.00433,
 	0.04768 0.05684 0.00433,
 	0.04786 0.05733 0.00433,
 	0.04811 0.05778 0.00433,
 	0.04848 0.05815 0.00433,
 	0.04896 0.05834 0.00433,
 	0.04947 0.05842 0.00433,
 	0.04998 0.05853 0.00433,
 	0.05049 0.05863 0.00433,
 	0.051 0.05873 0.00433,
 	0.05152 0.0588 0.00433,
 	0.05204 0.0588 0.00433,
 	0.05256 0.05877 0.00433,
 	0.05306 0.0588 0.00457,
 	0.05357 0.05877 0.00457,
 	0.05407 0.05864 0.00457,
 	0.05458 0.05854 0.00457,
 	0.05507 0.05837 0.00457,
 	0.05555 0.05818 0.00457,
 	0.05601 0.05794 0.00457,
 	0.05643 0.05765 0.00457,
 	0.05682 0.0573 0.00457,
 	0.05716 0.05692 0.00457,
 	0.05749 0.05652 0.00457,
 	0.05783 0.05613 0.00457,
 	0.05813 0.05571 0.00457,
 	0.05826 0.05521 0.00457,
 	0.05834 0.0547 0.00457,
 	0.0584 0.05419 0.00457,
 	0.05854 0.05369 0.00457,
 	0.05875 0.05322 0.00457,
 	0.05897 0.05275 0.00457,
 	0.05909 0.05225 0.00457,
 	0.05914 0.05174 0.00457,
 	0.05922 0.05123 0.00457,
 	0.05935 0.05073 0.00457,
 	0.05947 0.05023 0.00457,
 	0.0595 0.04971 0.00457,
 	0.05945 0.0492 0.00457,
 	0.05932 0.0487 0.00457,
 	0.05921 0.0482 0.00457,
 	0.05908 0.04769 0.00457,
 	0.05892 0.0472 0.00457,
 	0.05881 0.0467 0.00457,
 	0.0588 0.04618 0.00457,
 	0.05867 0.04568 0.00457,
 	0.05844 0.04522 0.00457,
 	0.05815 0.0448 0.00457,
 	0.05776 0.04445 0.00457,
 	0.05732 0.0442 0.00457,
 	0.05689 0.0439 0.00457,
 	0.05652 0.04355 0.00457,
 	0.05609 0.04326 0.00457,
 	0.05562 0.04305 0.00457,
 	0.05511 0.04298 0.00457,
 	0.05461 0.04287 0.00457,
 	0.05414 0.04264 0.00457,
 	0.05382 0.04226 0.00457,
 	0.05355 0.04182 0.00457,
 	0.05312 0.04155 0.00457,
 	0.05263 0.0414 0.00457,
 	0.05217 0.04159 0.00457,
 	0.05183 0.04198 0.00457,
 	0.05151 0.04238 0.00457,
 	0.05115 0.04274 0.00457,
 	0.05067 0.04295 0.00457,
 	0.05019 0.04314 0.00457,
 	0.04975 0.04341 0.00457,
 	0.04934 0.04372 0.00457,
 	0.04891 0.04401 0.00457,
 	0.04849 0.04431 0.00457,
 	0.04811 0.04465 0.00457,
 	0.04787 0.04511 0.00457,
 	0.04773 0.0456 0.00457,
 	0.04764 0.04611 0.00457,
 	0.04742 0.04658 0.00457,
 	0.04712 0.04699 0.00457,
 	0.04669 0.04727 0.00457,
 	0.04624 0.04752 0.00457,
 	0.0459 0.0479 0.00457,
 	0.04576 0.04839 0.00457,
 	0.04583 0.0489 0.00457,
 	0.04593 0.04941 0.00457,
 	0.04602 0.04992 0.00457,
 	0.04605 0.05043 0.00457,
 	0.04605 0.05095 0.00457,
 	0.04605 0.05147 0.00457,
 	0.04614 0.05198 0.00457,
 	0.04625 0.05248 0.00457,
 	0.04633 0.05299 0.00457,
 	0.04633 0.05351 0.00457,
 	0.04639 0.05402 0.00457,
 	0.04655 0.05451 0.00457,
 	0.0468 0.05496 0.00457,
 	0.04697 0.05545 0.00457,
 	0.04718 0.05591 0.00457,
 	0.04747 0.05635 0.00457,
 	0.04771 0.0568 0.00457,
 	0.04791 0.05728 0.00457,
 	0.04817 0.05771 0.00457,
 	0.04851 0.05811 0.00457,
 	0.04898 0.0583 0.00457,
 	0.04949 0.05838 0.00457,
 	0.04999 0.05851 0.00457,
 	0.05049 0.05866 0.00457,
 	0.05099 0.05877 0.00457,
 	0.05151 0.0588 0.00457,
 	0.05203 0.0588 0.00457,
 	0.05254 0.0588 0.00457,
 	0.05309 0.0587 0.004811,
 	0.05361 0.05866 0.004811,
 	0.05412 0.05863 0.004811,
 	0.05462 0.05848 0.004811,
 	0.05512 0.05832 0.004811,
 	0.05562 0.05817 0.004811,
 	0.05609 0.05796 0.004811,
 	0.05651 0.05766 0.004811,
 	0.05685 0.05727 0.004811,
 	0.05715 0.05685 0.004811,
 	0.0575 0.05647 0.004811,
 	0.05786 0.0561 0.004811,
 	0.05811 0.05565 0.004811,
 	0.05823 0.05515 0.004811,
 	0.05831 0.05463 0.004811,
 	0.05838 0.05412 0.004811,
 	0.05851 0.05361 0.004811,
 	0.05873 0.05314 0.004811,
 	0.05896 0.05268 0.004811,
 	0.05906 0.05217 0.004811,
 	0.05914 0.05166 0.004811,
 	0.05921 0.05114 0.004811,
 	0.05925 0.05062 0.004811,
 	0.05937 0.05012 0.004811,
 	0.05936 0.0496 0.004811,
 	0.05928 0.04909 0.004811,
 	0.0592 0.04857 0.004811,
 	0.0591 0.04806 0.004811,
 	0.05896 0.04756 0.004811,
 	0.05884 0.04705 0.004811,
 	0.0588 0.04654 0.004811,
 	0.05879 0.04602 0.004811,
 	0.05862 0.04553 0.004811,
 	0.05838 0.04507 0.004811,
 	0.058 0.04471 0.004811,
 	0.05757 0.04443 0.004811,
 	0.05711 0.04418 0.004811,
 	0.05671 0.04385 0.004811,
 	0.05633 0.0435 0.004811,
 	0.05596 0.04315 0.004811,
 	0.05548 0.04297 0.004811,
 	0.05496 0.04294 0.004811,
 	0.05445 0.04283 0.004811,
 	0.05406 0.04252 0.004811,
 	0.05378 0.04209 0.004811,
 	0.05339 0.04176 0.004811,
 	0.05294 0.04152 0.004811,
 	0.05242 0.04151 0.004811,
 	0.05202 0.04183 0.004811,
 	0.05165 0.0422 0.004811,
 	0.0513 0.04258 0.004811,
 	0.05087 0.04287 0.004811,
 	0.05041 0.0431 0.004811,
 	0.04995 0.04336 0.004811,
 	0.04952 0.04364 0.004811,
 	0.04905 0.04386 0.004811,
 	0.04861 0.04413 0.004811,
 	0.04826 0.04451 0.004811,
 	0.04798 0.04495 0.004811,
 	0.0478 0.04543 0.004811,
 	0.04766 0.04593 0.004811,
 	0.04744 0.0464 0.004811,
 	0.04713 0.04681 0.004811,
 	0.04672 0.04714 0.004811,
 	0.04631 0.04746 0.004811,
 	0.04599 0.04786 0.004811,
 	0.04578 0.04833 0.004811,
 	0.04577 0.04885 0.004811,
 	0.04589 0.04936 0.004811,
 	0.046 0.04987 0.004811,
 	0.04606 0.05038 0.004811,
 	0.04609 0.0509 0.004811,
 	0.04613 0.05142 0.004811,
 	0.04618 0.05194 0.004811,
 	0.04619 0.05246 0.004811,
 	0.04631 0.05296 0.004811,
 	0.04634 0.05348 0.004811,
 	0.04644 0.05399 0.004811,
 	0.04661 0.05448 0.004811,
 	0.0468 0.05496 0.004811,
 	0.04699 0.05545 0.004811,
 	0.0472 0.05592 0.004811,
 	0.04744 0.05639 0.004811,
 	0.04767 0.05685 0.004811,
 	0.04784 0.05734 0.004811,
 	0.04812 0.05776 0.004811,
 	0.0485 0.05812 0.004811,
 	0.049 0.05826 0.004811,
 	0.0495 0.05839 0.004811,
 	0.05 0.05851 0.004811,
 	0.05051 0.05863 0.004811,
 	0.05102 0.05872 0.004811,
 	0.05154 0.05879 0.004811,
 	0.05206 0.0588 0.004811,
 	0.05258 0.05878 0.004811,
 	0.05316 0.05866 0.005051,
 	0.05368 0.05866 0.005051,
 	0.05419 0.0586 0.005051,
 	0.05469 0.0585 0.005051,
 	0.05519 0.05837 0.005051,
 	0.05564 0.05812 0.005051,
 	0.05609 0.05787 0.005051,
 	0.05653 0.0576 0.005051,
 	0.05689 0.05724 0.005051,
 	0.0572 0.05682 0.005051,
 	0.05753 0.05644 0.005051,
 	0.05784 0.05602 0.005051,
 	0.05807 0.05557 0.005051,
 	0.05823 0.05508 0.005051,
 	0.05829 0.05457 0.005051,
 	0.05842 0.05407 0.005051,
 	0.05857 0.05357 0.005051,
 	0.05877 0.0531 0.005051,
 	0.05897 0.05262 0.005051,
 	0.05908 0.05212 0.005051,
 	0.05908 0.05161 0.005051,
 	0.05914 0.0511 0.005051,
 	0.05927 0.0506 0.005051,
 	0.05934 0.05009 0.005051,
 	0.05935 0.04958 0.005051,
 	0.05925 0.04907 0.005051,
 	0.05917 0.04856 0.005051,
 	0.05904 0.04807 0.005051,
 	0.0589 0.04757 0.005051,
 	0.0588 0.04707 0.005051,
 	0.0588 0.04655 0.005051,
 	0.05875 0.04604 0.005051,
 	0.05854 0.04558 0.005051,
 	0.0582 0.04519 0.005051,
 	0.05783 0.04483 0.005051,
 	0.05742 0.04452 0.005051,
 	0.05702 0.04419 0.005051,
 	0.0566 0.0439 0.005051,
 	0.05622 0.04355 0.005051,
 	0.05584 0.04321 0.005051,
 	0.05534 0.04306 0.005051,
 	0.05483 0.04298 0.005051,
 	0.05436 0.0428 0.005051,
 	0.05398 0.04246 0.005051,
 	0.05369 0.04203 0.005051,
 	0.05331 0.0417 0.005051,
 	0.05282 0.04155 0.005051,
 	0.05233 0.04161 0.005051,
 	0.05193 0.04193 0.005051,
 	0.05156 0.04228 0.005051,
 	0.05116 0.04261 0.005051,
 	0.05073 0.04289 0.005051,
 	0.0503 0.04318 0.005051,
 	0.04988 0.04347 0.005051,
 	0.04945 0.04377 0.005051,
 	0.04899 0.04399 0.005051,
 	0.04852 0.0442 0.005051,
 	0.04814 0.04454 0.005051,
 	0.04793 0.04501 0.005051,
 	0.04788 0.04552 0.005051,
 	0.04772 0.04601 0.005051,
 	0.04749 0.04647 0.005051,
 	0.04714 0.04684 0.005051,
 	0.04669 0.04709 0.005051,
 	0.04629 0.0474 0.005051,
 	0.04606 0.04786 0.005051,
 	0.04592 0.04835 0.005051,
 	0.04591 0.04886 0.005051,
 	0.04591 0.04938 0.005051,
 	0.04593 0.04989 0.005051,
 	0.04601 0.0504 0.005051,
 	0.04614 0.0509 0.005051,
 	0.0462 0.05141 0.005051,
 	0.04621 0.05193 0.005051,
 	0.04631 0.05243 0.005051,
 	0.04641 0.05294 0.005051,
 	0.04647 0.05345 0.005051,
 	0.0466 0.05394 0.005051,
 	0.04675 0.05444 0.005051,
 	0.04688 0.05494 0.005051,
 	0.047 0.05544 0.005051,
 	0.04719 0.05591 0.005051,
 	0.04751 0.05632 0.005051,
 	0.0478 0.05674 0.005051,
 	0.04803 0.05721 0.005051,
 	0.04827 0.05767 0.005051,
 	0.0486 0.05804 0.005051,
 	0.04908 0.05822 0.005051,
 	0.04959 0.05832 0.005051,
 	0.05009 0.05846 0.005051,
 	0.05058 0.05859 0.005051,
 	0.0511 0.05865 0.005051,
 	0.05161 0.05867 0.005051,
 	0.05213 0.05867 0.005051,
 	0.05264 0.05866 0.005051,
 	0.05317 0.05866 0.005292,
 	0.05369 0.05866 0.005292,
 	0.0542 0.05859 0.005292,
 	0.0547 0.0585 0.005292,
 	0.05518 0.05829 0.005292,
 	0.05566 0.05811 0.005292,
 	0.0561 0.05784 0.005292,
 	0.05651 0.05753 0.005292,
 	0.05688 0.05716 0.005292,
 	0.0572 0.05676 0.005292,
 	0.05756 0.0564 0.005292,
 	0.05785 0.05597 0.005292,
 	0.05811 0.05553 0.005292,
 	0.05821 0.05503 0.005292,
 	0.05827 0.05451 0.005292,
 	0.05837 0.05401 0.005292,
 	0.0585 0.05351 0.005292,
 	0.05876 0.05307 0.005292,
 	0.05893 0.05258 0.005292,
 	0.05905 0.05208 0.005292,
 	0.05908 0.05157 0.005292,
 	0.05911 0.05105 0.005292,
 	0.05922 0.05055 0.005292,
 	0.05925 0.05003 0.005292,
 	0.05921 0.04952 0.005292,
 	0.05908 0.04902 0.005292,
 	0.05894 0.04852 0.005292,
 	0.05883 0.04802 0.005292,
 	0.0588 0.0475 0.005292,
 	0.0588 0.04699 0.005292,
 	0.0588 0.04647 0.005292,
 	0.0587 0.04597 0.005292,
 	0.05844 0.04553 0.005292,
 	0.0581 0.04514 0.005292,
 	0.05771 0.04481 0.005292,
 	0.05729 0.04451 0.005292,
 	0.05687 0.0442 0.005292,
 	0.05651 0.04383 0.005292,
 	0.05612 0.04349 0.005292,
 	0.05569 0.04322 0.005292,
 	0.05519 0.04309 0.005292,
 	0.05469 0.04299 0.005292,
 	0.05422 0.04279 0.005292,
 	0.05387 0.04241 0.005292,
 	0.05355 0.04201 0.005292,
 	0.05312 0.04172 0.005292,
 	0.05263 0.04164 0.005292,
 	0.05219 0.04192 0.005292,
 	0.05179 0.04224 0.005292,
 	0.05141 0.04259 0.005292,
 	0.051 0.0429 0.005292,
 	0.05056 0.04317 0.005292,
 	0.05013 0.04346 0.005292,
 	0.04969 0.04372 0.005292,
 	0.0492 0.04388 0.005292,
 	0.04872 0.04407 0.005292,
 	0.04826 0.0443 0.005292,
 	0.04799 0.04473 0.005292,
 	0.04781 0.04522 0.005292,
 	0.04774 0.04572 0.005292,
 	0.04756 0.04621 0.005292,
 	0.04731 0.04666 0.005292,
 	0.04694 0.04701 0.005292,
 	0.04652 0.04731 0.005292,
 	0.0462 0.04771 0.005292,
 	0.04604 0.0482 0.005292,
 	0.04593 0.0487 0.005292,
 	0.0459 0.04922 0.005292,
 	0.0459 0.04973 0.005292,
 	0.04601 0.05024 0.005292,
 	0.04612 0.05074 0.005292,
 	0.04619 0.05125 0.005292,
 	0.04621 0.05177 0.005292,
 	0.0463 0.05228 0.005292,
 	0.04643 0.05277 0.005292,
 	0.04648 0.05329 0.005292,
 	0.04662 0.05378 0.005292,
 	0.04677 0.05427 0.005292,
 	0.04688 0.05478 0.005292,
 	0.04702 0.05527 0.005292,
 	0.04723 0.05574 0.005292,
 	0.04752 0.05617 0.005292,
 	0.04782 0.05659 0.005292,
 	0.04807 0.05704 0.005292,
 	0.04834 0.05748 0.005292,
 	0.04866 0.05788 0.005292,
 	0.04912 0.0581 0.005292,
 	0.04963 0.05822 0.005292,
 	0.05011 0.0584 0.005292,
 	0.0506 0.05856 0.005292,
 	0.0511 0.05865 0.005292,
 	0.05162 0.05866 0.005292,
 	0.05214 0.05866 0.005292,
 	0.05265 0.05866 0.005292,
 	0.0531 0.05865 0.005532,
 	0.05361 0.05858 0.005532,
 	0.05413 0.05851 0.005532,
 	0.05463 0.0584 0.005532,
 	0.05514 0.05826 0.005532,
 	0.05561 0.05805 0.005532,
 	0.05604 0.05777 0.005532,
 	0.05647 0.05747 0.005532,
 	0.05687 0.05714 0.005532,
 	0.05723 0.05677 0.005532,
 	0.05754 0.05635 0.005532,
 	0.0578 0.05591 0.005532,
 	0.05807 0.05546 0.005532,
 	0.05819 0.05496 0.005532,
 	0.05826 0.05445 0.005532,
 	0.05837 0.05394 0.005532,
 	0.05861 0.05348 0.005532,
 	0.05872 0.05298 0.005532,
 	0.05885 0.05247 0.005532,
 	0.05895 0.05197 0.005532,
 	0.05903 0.05145 0.005532,
 	0.05917 0.05095 0.005532,
 	0.05931 0.05045 0.005532,
 	0.05932 0.04994 0.005532,
 	0.05921 0.04943 0.005532,
 	0.05909 0.04893 0.005532,
 	0.05903 0.04841 0.005532,
 	0.05893 0.0479 0.005532,
 	0.05876 0.04742 0.005532,
 	0.0586 0.04692 0.005532,
 	0.05842 0.04643 0.005532,
 	0.05822 0.04595 0.005532,
 	0.05787 0.04557 0.005532,
 	0.05753 0.04517 0.005532,
 	0.0572 0.04477 0.005532,
 	0.05686 0.04438 0.005532,
 	0.05653 0.04398 0.005532,
 	0.05617 0.0436 0.005532,
 	0.05576 0.0433 0.005532,
 	0.05525 0.04324 0.005532,
 	0.05474 0.04315 0.005532,
 	0.05425 0.04298 0.005532,
 	0.05385 0.04264 0.005532,
 	0.05352 0.04225 0.005532,
 	0.05309 0.04196 0.005532,
 	0.0526 0.0418 0.005532,
 	0.05214 0.042 0.005532,
 	0.05174 0.04232 0.005532,
 	0.05137 0.04269 0.005532,
 	0.05096 0.04301 0.005532,
 	0.05056 0.04334 0.005532,
 	0.05015 0.04367 0.005532,
 	0.04972 0.04395 0.005532,
 	0.04923 0.04411 0.005532,
 	0.04873 0.04428 0.005532,
 	0.04827 0.04451 0.005532,
 	0.04798 0.04493 0.005532,
 	0.04785 0.04542 0.005532,
 	0.04777 0.04594 0.005532,
 	0.04759 0.04641 0.005532,
 	0.04726 0.04681 0.005532,
 	0.04684 0.04712 0.005532,
 	0.04646 0.04746 0.005532,
 	0.04618 0.0479 0.005532,
 	0.04604 0.0484 0.005532,
 	0.04595 0.04891 0.005532,
 	0.04589 0.04943 0.005532,
 	0.04591 0.04994 0.005532,
 	0.04605 0.05044 0.005532,
 	0.04622 0.05094 0.005532,
 	0.04632 0.05144 0.005532,
 	0.04633 0.05196 0.005532,
 	0.04636 0.05248 0.005532,
 	0.04644 0.053 0.005532,
 	0.04653 0.0535 0.005532,
 	0.0467 0.054 0.005532,
 	0.04691 0.05446 0.005532,
 	0.0471 0.05494 0.005532,
 	0.04723 0.05544 0.005532,
 	0.04746 0.05591 0.005532,
 	0.04774 0.05635 0.005532,
 	0.04802 0.05679 0.005532,
 	0.04831 0.05722 0.005532,
 	0.04863 0.05762 0.005532,
 	0.04904 0.05795 0.005532,
 	0.04953 0.05812 0.005532,
 	0.05002 0.05829 0.005532,
 	0.05052 0.05843 0.005532,
 	0.05103 0.05851 0.005532,
 	0.05154 0.05859 0.005532,
 	0.05206 0.05865 0.005532,
 	0.05258 0.05866 0.005532,
 	0.05314 0.05851 0.005773,
 	0.05366 0.05849 0.005773,
 	0.05416 0.05837 0.005773,
 	0.05467 0.05828 0.005773,
 	0.05515 0.05809 0.005773,
 	0.05562 0.05786 0.005773,
 	0.05606 0.05759 0.005773,
 	0.05649 0.0573 0.005773,
 	0.05689 0.05696 0.005773,
 	0.05727 0.05661 0.005773,
 	0.05754 0.05617 0.005773,
 	0.05781 0.05573 0.005773,
 	0.05799 0.05524 0.005773,
 	0.05815 0.05475 0.005773,
 	0.05824 0.05424 0.005773,
 	0.05839 0.05374 0.005773,
 	0.05855 0.05325 0.005773,
 	0.05869 0.05275 0.005773,
 	0.0588 0.05224 0.005773,
 	0.05883 0.05172 0.005773,
 	0.05892 0.05121 0.005773,
 	0.05902 0.0507 0.005773,
 	0.05914 0.0502 0.005773,
 	0.05921 0.04969 0.005773,
 	0.05914 0.04917 0.005773,
 	0.05904 0.04866 0.005773,
 	0.05895 0.04815 0.005773,
 	0.05879 0.04766 0.005773,
 	0.05861 0.04717 0.005773,
 	0.05834 0.04673 0.005773,
 	0.05803 0.04631 0.005773,
 	0.05769 0.04592 0.005773,
 	0.05735 0.04553 0.005773,
 	0.05703 0.04512 0.005773,
 	0.05673 0.04469 0.005773,
 	0.05644 0.04426 0.005773,
 	0.05612 0.04385 0.005773,
 	0.05577 0.04348 0.005773,
 	0.05528 0.04331 0.005773,
 	0.05478 0.04317 0.005773,
 	0.05428 0.04301 0.005773,
 	0.05383 0.04276 0.005773,
 	0.05338 0.0425 0.005773,
 	0.0529 0.04232 0.005773,
 	0.05239 0.04224 0.005773,
 	0.05188 0.04234 0.005773,
 	0.05144 0.0426 0.005773,
 	0.05108 0.04297 0.005773,
 	0.05067 0.04329 0.005773,
 	0.05025 0.04359 0.005773,
 	0.04987 0.04395 0.005773,
 	0.04943 0.0442 0.005773,
 	0.04892 0.04429 0.005773,
 	0.04842 0.04441 0.005773,
 	0.04801 0.04472 0.005773,
 	0.0479 0.04522 0.005773,
 	0.04788 0.04574 0.005773,
 	0.04775 0.04623 0.005773,
 	0.04747 0.04666 0.005773,
 	0.04706 0.04697 0.005773,
 	0.04665 0.04729 0.005773,
 	0.04634 0.0477 0.005773,
 	0.04617 0.04819 0.005773,
 	0.04607 0.0487 0.005773,
 	0.04596 0.0492 0.005773,
 	0.04591 0.04972 0.005773,
 	0.04603 0.05023 0.005773,
 	0.04615 0.05073 0.005773,
 	0.04626 0.05124 0.005773,
 	0.04639 0.05174 0.005773,
 	0.04647 0.05225 0.005773,
 	0.04653 0.05276 0.005773,
 	0.04668 0.05326 0.005773,
 	0.0468 0.05376 0.005773,
 	0.04694 0.05426 0.005773,
 	0.04711 0.05474 0.005773,
 	0.04732 0.05522 0.005773,
 	0.04747 0.05571 0.005773,
 	0.04773 0.05616 0.005773,
 	0.04807 0.05655 0.005773,
 	0.04839 0.05696 0.005773,
 	0.04875 0.05733 0.005773,
 	0.04916 0.05764 0.005773,
 	0.04961 0.05792 0.005773,
 	0.05007 0.05814 0.005773,
 	0.05056 0.05832 0.005773,
 	0.05107 0.05843 0.005773,
 	0.05158 0.05851 0.005773,
 	0.0521 0.05852 0.005773,
 	0.05262 0.05851 0.005773,
 	0.05313 0.05838 0.006013,
 	0.05364 0.0583 0.006013,
 	0.05414 0.05819 0.006013,
 	0.05464 0.05808 0.006013,
 	0.05513 0.05791 0.006013,
 	0.05561 0.05773 0.006013,
 	0.05607 0.05749 0.006013,
 	0.0565 0.05721 0.006013,
 	0.05688 0.05686 0.006013,
 	0.0572 0.05646 0.006013,
 	0.0575 0.05604 0.006013,
 	0.05777 0.0556 0.006013,
 	0.05797 0.05512 0.006013,
 	0.05813 0.05464 0.006013,
 	0.05827 0.05414 0.006013,
 	0.05843 0.05365 0.006013,
 	0.05858 0.05316 0.006013,
 	0.05866 0.05265 0.006013,
 	0.0587 0.05214 0.006013,
 	0.05869 0.05162 0.006013,
 	0.05867 0.05111 0.006013,
 	0.05878 0.05061 0.006013,
 	0.05899 0.05014 0.006013,
 	0.05911 0.04964 0.006013,
 	0.05916 0.04913 0.006013,
 	0.05912 0.04861 0.006013,
 	0.059 0.04812 0.006013,
 	0.05879 0.04764 0.006013,
 	0.05857 0.04718 0.006013,
 	0.05831 0.04673 0.006013,
 	0.05802 0.04631 0.006013,
 	0.05768 0.04593 0.006013,
 	0.05734 0.04553 0.006013,
 	0.05704 0.04511 0.006013,
 	0.05674 0.0447 0.006013,
 	0.0564 0.04431 0.006013,
 	0.05601 0.04397 0.006013,
 	0.05554 0.04377 0.006013,
 	0.05505 0.04363 0.006013,
 	0.05456 0.04347 0.006013,
 	0.05411 0.04321 0.006013,
 	0.05369 0.04292 0.006013,
 	0.05322 0.04269 0.006013,
 	0.05273 0.04256 0.006013,
 	0.05222 0.04252 0.006013,
 	0.05172 0.04261 0.006013,
 	0.05128 0.04288 0.006013,
 	0.05092 0.04324 0.006013,
 	0.05048 0.04351 0.006013,
 	0.05009 0.04385 0.006013,
 	0.04965 0.04411 0.006013,
 	0.04915 0.04423 0.006013,
 	0.04864 0.04432 0.006013,
 	0.0482 0.04456 0.006013,
 	0.04796 0.04501 0.006013,
 	0.04789 0.04551 0.006013,
 	0.04778 0.04601 0.006013,
 	0.04756 0.04647 0.006013,
 	0.04721 0.04685 0.006013,
 	0.04686 0.04723 0.006013,
 	0.04651 0.04761 0.006013,
 	0.0463 0.04807 0.006013,
 	0.04619 0.04858 0.006013,
 	0.04606 0.04908 0.006013,
 	0.04603 0.04959 0.006013,
 	0.04606 0.0501 0.006013,
 	0.04617 0.05061 0.006013,
 	0.04634 0.05109 0.006013,
 	0.04645 0.0516 0.006013,
 	0.04651 0.05211 0.006013,
 	0.04662 0.05261 0.006013,
 	0.04671 0.05312 0.006013,
 	0.04683 0.05362 0.006013,
 	0.04698 0.05412 0.006013,
 	0.04716 0.0546 0.006013,
 	0.04732 0.05509 0.006013,
 	0.04751 0.05557 0.006013,
 	0.04775 0.05602 0.006013,
 	0.0481 0.0564 0.006013,
 	0.04844 0.05679 0.006013,
 	0.04882 0.05714 0.006013,
 	0.0492 0.05748 0.006013,
 	0.04964 0.05774 0.006013,
 	0.0501 0.05798 0.006013,
 	0.05058 0.05818 0.006013,
 	0.05107 0.05833 0.006013,
 	0.05158 0.05838 0.006013,
 	0.0521 0.05839 0.006013,
 	0.05261 0.05839 0.006013,
 	0.05298 0.05829 0.006254,
 	0.05349 0.05821 0.006254,
 	0.05399 0.0581 0.006254,
 	0.0545 0.05802 0.006254,
 	0.05501 0.05792 0.006254,
 	0.05549 0.05773 0.006254,
 	0.05595 0.05749 0.006254,
 	0.05634 0.05716 0.006254,
 	0.05673 0.05681 0.006254,
 	0.05708 0.05643 0.006254,
 	0.05739 0.05602 0.006254,
 	0.05767 0.05559 0.006254,
 	0.05792 0.05514 0.006254,
 	0.05806 0.05464 0.006254,
 	0.0582 0.05415 0.006254,
 	0.0584 0.05368 0.006254,
 	0.0585 0.05317 0.006254,
 	0.0586 0.05266 0.006254,
 	0.05866 0.05215 0.006254,
 	0.05862 0.05164 0.006254,
 	0.05851 0.05113 0.006254,
 	0.05859 0.05062 0.006254,
 	0.05874 0.05013 0.006254,
 	0.05889 0.04964 0.006254,
 	0.05901 0.04913 0.006254,
 	0.05909 0.04862 0.006254,
 	0.05905 0.04811 0.006254,
 	0.05889 0.04762 0.006254,
 	0.05866 0.04716 0.006254,
 	0.05835 0.04675 0.006254,
 	0.05799 0.04638 0.006254,
 	0.05761 0.04603 0.006254,
 	0.05721 0.0457 0.006254,
 	0.05682 0.04536 0.006254,
 	0.05643 0.04503 0.006254,
 	0.05598 0.04477 0.006254,
 	0.05553 0.04453 0.006254,
 	0.05515 0.04418 0.006254,
 	0.05477 0.04383 0.006254,
 	0.05434 0.04354 0.006254,
 	0.05394 0.04321 0.006254,
 	0.05352 0.04291 0.006254,
 	0.05304 0.04271 0.006254,
 	0.05255 0.04258 0.006254,
 	0.05204 0.04265 0.006254,
 	0.05161 0.04293 0.006254,
 	0.05121 0.04326 0.006254,
 	0.05079 0.04355 0.006254,
 	0.05034 0.04381 0.006254,
 	0.04994 0.04414 0.006254,
 	0.04946 0.0443 0.006254,
 	0.04895 0.04436 0.006254,
 	0.04845 0.04445 0.006254,
 	0.04811 0.04482 0.006254,
 	0.0479 0.04529 0.006254,
 	0.04789 0.0458 0.006254,
 	0.04784 0.04632 0.006254,
 	0.04757 0.04675 0.006254,
 	0.04712 0.04702 0.006254,
 	0.04671 0.04731 0.006254,
 	0.04644 0.04774 0.006254,
 	0.04632 0.04824 0.006254,
 	0.04622 0.04875 0.006254,
 	0.04614 0.04925 0.006254,
 	0.04605 0.04976 0.006254,
 	0.04615 0.05027 0.006254,
 	0.04625 0.05077 0.006254,
 	0.04642 0.05126 0.006254,
 	0.04656 0.05176 0.006254,
 	0.04663 0.05227 0.006254,
 	0.04673 0.05277 0.006254,
 	0.0469 0.05326 0.006254,
 	0.04707 0.05375 0.006254,
 	0.04723 0.05424 0.006254,
 	0.0474 0.05473 0.006254,
 	0.0476 0.0552 0.006254,
 	0.0478 0.05568 0.006254,
 	0.04804 0.05613 0.006254,
 	0.04838 0.05652 0.006254,
 	0.04876 0.05687 0.006254,
 	0.04913 0.05723 0.006254,
 	0.04953 0.05755 0.006254,
 	0.04997 0.05782 0.006254,
 	0.05043 0.05806 0.006254,
 	0.05093 0.05819 0.006254,
 	0.05144 0.05828 0.006254,
 	0.05195 0.05834 0.006254,
 	0.05247 0.05834 0.006254,
 	0.05305 0.05812 0.006495,
 	0.05355 0.05802 0.006495,
 	0.05404 0.05786 0.006495,
 	0.05453 0.0577 0.006495,
 	0.05502 0.05754 0.006495,
 	0.05552 0.0574 0.006495,
 	0.056 0.05724 0.006495,
 	0.05641 0.05693 0.006495,
 	0.05679 0.05659 0.006495,
 	0.05713 0.0562 0.006495,
 	0.05742 0.05577 0.006495,
 	0.05767 0.05533 0.006495,
 	0.05794 0.05489 0.006495,
 	0.05807 0.05439 0.006495,
 	0.05826 0.05391 0.006495,
 	0.05842 0.05342 0.006495,
 	0.0585 0.05292 0.006495,
 	0.05854 0.0524 0.006495,
 	0.05854 0.05189 0.006495,
 	0.05848 0.05138 0.006495,
 	0.05838 0.05087 0.006495,
 	0.05841 0.05036 0.006495,
 	0.05867 0.04992 0.006495,
 	0.05899 0.04951 0.006495,
 	0.05918 0.04904 0.006495,
 	0.05922 0.04853 0.006495,
 	0.05914 0.04803 0.006495,
 	0.05895 0.04755 0.006495,
 	0.05866 0.04713 0.006495,
 	0.05832 0.04674 0.006495,
 	0.05803 0.04632 0.006495,
 	0.05764 0.04598 0.006495,
 	0.05725 0.04565 0.006495,
 	0.0568 0.04539 0.006495,
 	0.05638 0.0451 0.006495,
 	0.05594 0.04483 0.006495,
 	0.05551 0.04455 0.006495,
 	0.05513 0.0442 0.006495,
 	0.05474 0.04387 0.006495,
 	0.05432 0.04356 0.006495,
 	0.05388 0.0433 0.006495,
 	0.05347 0.04299 0.006495,
 	0.053 0.0428 0.006495,
 	0.05249 0.04283 0.006495,
 	0.05199 0.04293 0.006495,
 	0.05154 0.04317 0.006495,
 	0.05109 0.04343 0.006495,
 	0.05066 0.04371 0.006495,
 	0.05024 0.044 0.006495,
 	0.04982 0.04431 0.006495,
 	0.04932 0.04437 0.006495,
 	0.0488 0.04442 0.006495,
 	0.04833 0.04459 0.006495,
 	0.04801 0.04499 0.006495,
 	0.04789 0.04548 0.006495,
 	0.04783 0.04599 0.006495,
 	0.04767 0.04647 0.006495,
 	0.04732 0.04684 0.006495,
 	0.04696 0.04719 0.006495,
 	0.04666 0.04761 0.006495,
 	0.04646 0.04808 0.006495,
 	0.04635 0.04858 0.006495,
 	0.04634 0.0491 0.006495,
 	0.0463 0.04961 0.006495,
 	0.04626 0.05012 0.006495,
 	0.04638 0.05062 0.006495,
 	0.04652 0.05112 0.006495,
 	0.04666 0.05161 0.006495,
 	0.04677 0.05212 0.006495,
 	0.04689 0.05261 0.006495,
 	0.04701 0.05311 0.006495,
 	0.04715 0.05361 0.006495,
 	0.04733 0.05409 0.006495,
 	0.04751 0.05457 0.006495,
 	0.04768 0.05505 0.006495,
 	0.0479 0.05552 0.006495,
 	0.04818 0.05595 0.006495,
 	0.04844 0.05639 0.006495,
 	0.04878 0.05676 0.006495,
 	0.04916 0.0571 0.006495,
 	0.04959 0.05739 0.006495,
 	0.05004 0.05764 0.006495,
 	0.05051 0.05785 0.006495,
 	0.051 0.058 0.006495,
 	0.05151 0.05808 0.006495,
 	0.05202 0.05811 0.006495,
 	0.05254 0.05812 0.006495,
 	0.0531 0.05795 0.006735,
 	0.05362 0.05794 0.006735,
 	0.05411 0.05778 0.006735,
 	0.0546 0.0576 0.006735,
 	0.05508 0.0574 0.006735,
 	0.05557 0.05722 0.006735,
 	0.05603 0.05698 0.006735,
 	0.05643 0.05665 0.006735,
 	0.05679 0.05627 0.006735,
 	0.05712 0.05587 0.006735,
 	0.05745 0.05547 0.006735,
 	0.05772 0.05502 0.006735,
 	0.05794 0.05455 0.006735,
 	0.05814 0.05407 0.006735,
 	0.05836 0.05361 0.006735,
 	0.05838 0.05309 0.006735,
 	0.05846 0.05257 0.006735,
 	0.05852 0.05206 0.006735,
 	0.05844 0.05155 0.006735,
 	0.05831 0.05105 0.006735,
 	0.05823 0.05054 0.006735,
 	0.05838 0.05006 0.006735,
 	0.05869 0.04965 0.006735,
 	0.05896 0.0492 0.006735,
 	0.05916 0.04873 0.006735,
 	0.05921 0.04821 0.006735,
 	0.05909 0.04771 0.006735,
 	0.05883 0.04727 0.006735,
 	0.05845 0.0469 0.006735,
 	0.05807 0.04655 0.006735,
 	0.05766 0.04623 0.006735,
 	0.05724 0.04593 0.006735,
 	0.0568 0.04566 0.006735,
 	0.05635 0.04539 0.006735,
 	0.05592 0.0451 0.006735,
 	0.05554 0.04474 0.006735,
 	0.05517 0.04438 0.006735,
 	0.05478 0.04404 0.006735,
 	0.05434 0.04376 0.006735,
 	0.0539 0.04349 0.006735,
 	0.05347 0.04319 0.006735,
 	0.05301 0.04295 0.006735,
 	0.05249 0.04293 0.006735,
 	0.05199 0.04304 0.006735,
 	0.05152 0.04326 0.006735,
 	0.05107 0.04352 0.006735,
 	0.05065 0.04383 0.006735,
 	0.05021 0.0441 0.006735,
 	0.04971 0.04423 0.006735,
 	0.04919 0.0443 0.006735,
 	0.04868 0.0444 0.006735,
 	0.04824 0.04468 0.006735,
 	0.04798 0.0451 0.006735,
 	0.04788 0.04561 0.006735,
 	0.04784 0.04613 0.006735,
 	0.04764 0.0466 0.006735,
 	0.04728 0.04698 0.006735,
 	0.04694 0.04737 0.006735,
 	0.04672 0.04783 0.006735,
 	0.04657 0.04833 0.006735,
 	0.04648 0.04884 0.006735,
 	0.04639 0.04935 0.006735,
 	0.04634 0.04987 0.006735,
 	0.04635 0.05039 0.006735,
 	0.0465 0.05088 0.006735,
 	0.04665 0.05138 0.006735,
 	0.04678 0.05189 0.006735,
 	0.04688 0.0524 0.006735,
 	0.04703 0.05289 0.006735,
 	0.04721 0.05338 0.006735,
 	0.04738 0.05387 0.006735,
 	0.04754 0.05437 0.006735,
 	0.04772 0.05486 0.006735,
 	0.04787 0.05536 0.006735,
 	0.04808 0.05583 0.006735,
 	0.04839 0.05625 0.006735,
 	0.04873 0.05663 0.006735,
 	0.04912 0.05698 0.006735,
 	0.04955 0.05727 0.006735,
 	0.05004 0.05744 0.006735,
 	0.05053 0.0576 0.006735,
 	0.05104 0.05774 0.006735,
 	0.05154 0.05785 0.006735,
 	0.05206 0.05791 0.006735,
 	0.05258 0.05795 0.006735,
 	0.05313 0.05785 0.006976,
 	0.05364 0.05782 0.006976,
 	0.05413 0.05766 0.006976,
 	0.0546 0.05745 0.006976,
 	0.05508 0.05725 0.006976,
 	0.05557 0.05707 0.006976,
 	0.05601 0.0568 0.006976,
 	0.05638 0.05645 0.006976,
 	0.05673 0.05607 0.006976,
 	0.05707 0.05567 0.006976,
 	0.05737 0.05525 0.006976,
 	0.05764 0.05481 0.006976,
 	0.05792 0.05438 0.006976,
 	0.05812 0.05391 0.006976,
 	0.05825 0.05341 0.006976,
 	0.05836 0.0529 0.006976,
 	0.05846 0.05239 0.006976,
 	0.05844 0.05188 0.006976,
 	0.05829 0.05139 0.006976,
 	0.05815 0.05089 0.006976,
 	0.05817 0.05039 0.006976,
 	0.05847 0.04998 0.006976,
 	0.05888 0.04966 0.006976,
 	0.05914 0.04923 0.006976,
 	0.05923 0.04873 0.006976,
 	0.05921 0.04821 0.006976,
 	0.05903 0.04773 0.006976,
 	0.05871 0.04733 0.006976,
 	0.05832 0.04698 0.006976,
 	0.05796 0.04661 0.006976,
 	0.05756 0.0463 0.006976,
 	0.05714 0.04599 0.006976,
 	0.05671 0.0457 0.006976,
 	0.05629 0.0454 0.006976,
 	0.05587 0.0451 0.006976,
 	0.05547 0.04478 0.006976,
 	0.05509 0.04442 0.006976,
 	0.05467 0.04412 0.006976,
 	0.05425 0.04382 0.006976,
 	0.05383 0.04352 0.006976,
 	0.05337 0.04329 0.006976,
 	0.0529 0.04308 0.006976,
 	0.05238 0.04306 0.006976,
 	0.05188 0.04318 0.006976,
 	0.05142 0.04341 0.006976,
 	0.05097 0.04366 0.006976,
 	0.05057 0.04399 0.006976,
 	0.05034 0.04445 0.006976,
 	0.05015 0.04493 0.006976,
 	0.04998 0.04541 0.006976,
 	0.04968 0.04584 0.006976,
 	0.04932 0.0462 0.006976,
 	0.04889 0.04647 0.006976,
 	0.0484 0.04665 0.006976,
 	0.04789 0.04672 0.006976,
 	0.04741 0.04688 0.006976,
 	0.04706 0.04726 0.006976,
 	0.04685 0.04773 0.006976,
 	0.04673 0.04823 0.006976,
 	0.04665 0.04874 0.006976,
 	0.04652 0.04924 0.006976,
 	0.04638 0.04974 0.006976,
 	0.04638 0.05025 0.006976,
 	0.04648 0.05076 0.006976,
 	0.04671 0.05122 0.006976,
 	0.0468 0.05173 0.006976,
 	0.04691 0.05223 0.006976,
 	0.04707 0.05272 0.006976,
 	0.04722 0.05322 0.006976,
 	0.04745 0.05368 0.006976,
 	0.04768 0.05414 0.006976,
 	0.04792 0.0546 0.006976,
 	0.04808 0.05509 0.006976,
 	0.04825 0.05557 0.006976,
 	0.04852 0.05602 0.006976,
 	0.04884 0.05642 0.006976,
 	0.04923 0.05676 0.006976,
 	0.04964 0.05707 0.006976,
 	0.05009 0.05732 0.006976,
 	0.05058 0.0575 0.006976,
 	0.05108 0.05762 0.006976,
 	0.05159 0.05767 0.006976,
 	0.05211 0.05768 0.006976,
 	0.05262 0.05777 0.006976,
 	0.05315 0.05773 0.007216,
 	0.05366 0.05767 0.007216,
 	0.05415 0.05751 0.007216,
 	0.05461 0.05727 0.007216,
 	0.05508 0.05706 0.007216,
 	0.05557 0.05688 0.007216,
 	0.05601 0.05661 0.007216,
 	0.05639 0.05626 0.007216,
 	0.05675 0.05589 0.007216,
 	0.05706 0.05548 0.007216,
 	0.05736 0.05506 0.007216,
 	0.05768 0.05465 0.007216,
 	0.05796 0.05421 0.007216,
 	0.05816 0.05374 0.007216,
 	0.05824 0.05323 0.007216,
 	0.05833 0.05272 0.007216,
 	0.05839 0.05221 0.007216,
 	0.05832 0.0517 0.007216,
 	0.05817 0.0512 0.007216,
 	0.05801 0.05071 0.007216,
 	0.05784 0.05022 0.007216,
 	0.05767 0.04973 0.007216,
 	0.05757 0.04924 0.007216,
 	0.05781 0.04882 0.007216,
 	0.05825 0.04854 0.007216,
 	0.05873 0.04835 0.007216,
 	0.05895 0.04798 0.007216,
 	0.05881 0.04748 0.007216,
 	0.05839 0.04718 0.007216,
 	0.058 0.04684 0.007216,
 	0.05765 0.04646 0.007216,
 	0.05721 0.04619 0.007216,
 	0.05676 0.04593 0.007216,
 	0.05634 0.04563 0.007216,
 	0.05595 0.04529 0.007216,
 	0.05553 0.04499 0.007216,
 	0.05517 0.04462 0.007216,
 	0.05473 0.04434 0.007216,
 	0.05429 0.04408 0.007216,
 	0.05385 0.04381 0.007216,
 	0.05339 0.04356 0.007216,
 	0.05292 0.04334 0.007216,
 	0.05243 0.04322 0.007216,
 	0.05193 0.04332 0.007216,
 	0.05151 0.04362 0.007216,
 	0.05112 0.04396 0.007216,
 	0.05079 0.04435 0.007216,
 	0.05059 0.04482 0.007216,
 	0.05034 0.04528 0.007216,
 	0.05005 0.04571 0.007216,
 	0.04966 0.04604 0.007216,
 	0.04924 0.04635 0.007216,
 	0.04877 0.04656 0.007216,
 	0.04828 0.04671 0.007216,
 	0.04778 0.04684 0.007216,
 	0.04734 0.04711 0.007216,
 	0.04715 0.04758 0.007216,
 	0.04701 0.04808 0.007216,
 	0.04685 0.04857 0.007216,
 	0.04665 0.04905 0.007216,
 	0.04648 0.04954 0.007216,
 	0.04635 0.05004 0.007216,
 	0.04644 0.05054 0.007216,
 	0.04662 0.05103 0.007216,
 	0.04678 0.05152 0.007216,
 	0.04693 0.05202 0.007216,
 	0.0471 0.05251 0.007216,
 	0.04729 0.05299 0.007216,
 	0.04748 0.05347 0.007216,
 	0.04769 0.05394 0.007216,
 	0.04801 0.05435 0.007216,
 	0.04826 0.0548 0.007216,
 	0.04843 0.05529 0.007216,
 	0.04866 0.05575 0.007216,
 	0.04892 0.0562 0.007216,
 	0.04925 0.05659 0.007216,
 	0.04965 0.05693 0.007216,
 	0.0501 0.05717 0.007216,
 	0.05059 0.05733 0.007216,
 	0.0511 0.05745 0.007216,
 	0.05161 0.05752 0.007216,
 	0.05212 0.05758 0.007216,
 	0.05264 0.05766 0.007216,
 	0.0531 0.05767 0.007457,
 	0.05362 0.05764 0.007457,
 	0.05411 0.05749 0.007457,
 	0.05455 0.05722 0.007457,
 	0.055 0.05695 0.007457,
 	0.05549 0.05679 0.007457,
 	0.05598 0.05661 0.007457,
 	0.05635 0.05625 0.007457,
 	0.05667 0.05584 0.007457,
 	0.05697 0.05542 0.007457,
 	0.05726 0.05498 0.007457,
 	0.05751 0.05453 0.007457,
 	0.05772 0.05405 0.007457,
 	0.05792 0.05358 0.007457,
 	0.05808 0.05308 0.007457,
 	0.05826 0.05259 0.007457,
 	0.05837 0.05209 0.007457,
 	0.05825 0.0516 0.007457,
 	0.05806 0.05112 0.007457,
 	0.05785 0.05064 0.007457,
 	0.05764 0.05017 0.007457,
 	0.05753 0.04967 0.007457,
 	0.05754 0.04915 0.007457,
 	0.05782 0.04873 0.007457,
 	0.05826 0.04845 0.007457,
 	0.05869 0.04817 0.007457,
 	0.05888 0.04774 0.007457,
 	0.05856 0.04734 0.007457,
 	0.05821 0.04696 0.007457,
 	0.05788 0.04656 0.007457,
 	0.05748 0.04622 0.007457,
 	0.05705 0.04595 0.007457,
 	0.05658 0.04573 0.007457,
 	0.05612 0.04548 0.007457,
 	0.0557 0.04518 0.007457,
 	0.0553 0.04484 0.007457,
 	0.05493 0.04448 0.007457,
 	0.05445 0.04429 0.007457,
 	0.05395 0.04415 0.007457,
 	0.05345 0.044 0.007457,
 	0.05297 0.0438 0.007457,
 	0.05251 0.04358 0.007457,
 	0.052 0.04349 0.007457,
 	0.05155 0.04371 0.007457,
 	0.0512 0.0441 0.007457,
 	0.05091 0.04452 0.007457,
 	0.05062 0.04496 0.007457,
 	0.05033 0.04539 0.007457,
 	0.05 0.04579 0.007457,
 	0.04963 0.04615 0.007457,
 	0.04923 0.04649 0.007457,
 	0.04878 0.04674 0.007457,
 	0.04828 0.04687 0.007457,
 	0.04778 0.04703 0.007457,
 	0.04737 0.04732 0.007457,
 	0.04713 0.04777 0.007457,
 	0.04698 0.04827 0.007457,
 	0.0468 0.04875 0.007457,
 	0.04661 0.04924 0.007457,
 	0.0465 0.04974 0.007457,
 	0.04647 0.05026 0.007457,
 	0.04657 0.05077 0.007457,
 	0.04674 0.05126 0.007457,
 	0.04693 0.05174 0.007457,
 	0.04719 0.05219 0.007457,
 	0.04733 0.05269 0.007457,
 	0.04749 0.05318 0.007457,
 	0.04774 0.05364 0.007457,
 	0.0481 0.05401 0.007457,
 	0.04835 0.05446 0.007457,
 	0.0485 0.05496 0.007457,
 	0.04872 0.05543 0.007457,
 	0.04896 0.05589 0.007457,
 	0.04927 0.0563 0.007457,
 	0.04965 0.05665 0.007457,
 	0.05007 0.05696 0.007457,
 	0.05056 0.05713 0.007457,
 	0.05106 0.05727 0.007457,
 	0.05157 0.05739 0.007457,
 	0.05208 0.05749 0.007457,
 	0.05259 0.05761 0.007457,
 	0.053 0.05752 0.007697,
 	0.05351 0.05746 0.007697,
 	0.05401 0.05733 0.007697,
 	0.05447 0.05711 0.007697,
 	0.05492 0.05685 0.007697,
 	0.05541 0.0567 0.007697,
 	0.05588 0.05649 0.007697,
 	0.05624 0.05614 0.007697,
 	0.05653 0.05571 0.007697,
 	0.05678 0.05526 0.007697,
 	0.05701 0.0548 0.007697,
 	0.05727 0.05436 0.007697,
 	0.05753 0.05391 0.007697,
 	0.05773 0.05344 0.007697,
 	0.05791 0.05296 0.007697,
 	0.05814 0.0525 0.007697,
 	0.05832 0.05203 0.007697,
 	0.05822 0.05154 0.007697,
 	0.05798 0.05108 0.007697,
 	0.05778 0.0506 0.007697,
 	0.05762 0.05012 0.007697,
 	0.05747 0.04962 0.007697,
 	0.05737 0.04912 0.007697,
 	0.05742 0.04862 0.007697,
 	0.05761 0.04814 0.007697,
 	0.0578 0.04766 0.007697,
 	0.0579 0.04716 0.007697,
 	0.05775 0.04672 0.007697,
 	0.05732 0.04644 0.007697,
 	0.05683 0.04626 0.007697,
 	0.05638 0.04603 0.007697,
 	0.05595 0.04574 0.007697,
 	0.05553 0.04545 0.007697,
 	0.05517 0.04508 0.007697,
 	0.05475 0.04478 0.007697,
 	0.05429 0.04457 0.007697,
 	0.0538 0.04438 0.007697,
 	0.05334 0.04416 0.007697,
 	0.05293 0.04385 0.007697,
 	0.05246 0.04368 0.007697,
 	0.05195 0.04365 0.007697,
 	0.05152 0.04389 0.007697,
 	0.05121 0.0443 0.007697,
 	0.05095 0.04474 0.007697,
 	0.05067 0.04518 0.007697,
 	0.05037 0.0456 0.007697,
 	0.05001 0.04596 0.007697,
 	0.04961 0.04629 0.007697,
 	0.04918 0.04657 0.007697,
 	0.04873 0.04681 0.007697,
 	0.04824 0.04698 0.007697,
 	0.04776 0.04713 0.007697,
 	0.04737 0.04746 0.007697,
 	0.04723 0.04796 0.007697,
 	0.04709 0.04846 0.007697,
 	0.04692 0.04894 0.007697,
 	0.04669 0.0494 0.007697,
 	0.04649 0.04988 0.007697,
 	0.04653 0.05038 0.007697,
 	0.04667 0.05088 0.007697,
 	0.04685 0.05136 0.007697,
 	0.04709 0.05181 0.007697,
 	0.0473 0.05228 0.007697,
 	0.04747 0.05277 0.007697,
 	0.04768 0.05323 0.007697,
 	0.04804 0.05359 0.007697,
 	0.04851 0.05381 0.007697,
 	0.04889 0.05413 0.007697,
 	0.04913 0.05457 0.007697,
 	0.04914 0.05509 0.007697,
 	0.0491 0.0556 0.007697,
 	0.04927 0.05607 0.007697,
 	0.04964 0.05642 0.007697,
 	0.05007 0.05671 0.007697,
 	0.05051 0.05698 0.007697,
 	0.05099 0.05716 0.007697,
 	0.05149 0.05729 0.007697,
 	0.05198 0.05742 0.007697,
 	0.05249 0.05753 0.007697,
 	0.05297 0.05727 0.007938,
 	0.05346 0.0571 0.007938,
 	0.05394 0.05691 0.007938,
 	0.05441 0.0567 0.007938,
 	0.05489 0.05651 0.007938,
 	0.05539 0.05642 0.007938,
 	0.05588 0.05626 0.007938,
 	0.05624 0.05589 0.007938,
 	0.05652 0.05546 0.007938,
 	0.05678 0.05501 0.007938,
 	0.05703 0.05456 0.007938,
 	0.05726 0.0541 0.007938,
 	0.05746 0.05362 0.007938,
 	0.05767 0.05315 0.007938,
 	0.05794 0.05271 0.007938,
 	0.05821 0.05227 0.007938,
 	0.05828 0.05179 0.007938,
 	0.05804 0.05134 0.007938,
 	0.05773 0.05093 0.007938,
 	0.05748 0.05048 0.007938,
 	0.05736 0.04999 0.007938,
 	0.05725 0.04948 0.007938,
 	0.05724 0.04897 0.007938,
 	0.0573 0.04845 0.007938,
 	0.05747 0.04797 0.007938,
 	0.05759 0.0475 0.007938,
 	0.05733 0.04706 0.007938,
 	0.05689 0.04681 0.007938,
 	0.05644 0.04655 0.007938,
 	0.05606 0.0462 0.007938,
 	0.05571 0.04583 0.007938,
 	0.05534 0.04546 0.007938,
 	0.05495 0.04512 0.007938,
 	0.05461 0.04474 0.007938,
 	0.05419 0.04445 0.007938,
 	0.05373 0.04422 0.007938,
 	0.05326 0.04401 0.007938,
 	0.05277 0.04386 0.007938,
 	0.05226 0.04378 0.007938,
 	0.05177 0.04393 0.007938,
 	0.05139 0.04427 0.007938,
 	0.05113 0.04472 0.007938,
 	0.05084 0.04514 0.007938,
 	0.05051 0.04554 0.007938,
 	0.05014 0.04589 0.007938,
 	0.04977 0.04626 0.007938,
 	0.04936 0.04656 0.007938,
 	0.04891 0.04681 0.007938,
 	0.04845 0.04706 0.007938,
 	0.04799 0.04728 0.007938,
 	0.04759 0.04759 0.007938,
 	0.0474 0.04807 0.007938,
 	0.04725 0.04856 0.007938,
 	0.04711 0.04906 0.007938,
 	0.04691 0.04953 0.007938,
 	0.04673 0.05001 0.007938,
 	0.04667 0.05052 0.007938,
 	0.0468 0.05101 0.007938,
 	0.04704 0.05146 0.007938,
 	0.04735 0.05187 0.007938,
 	0.04762 0.05231 0.007938,
 	0.04774 0.05281 0.007938,
 	0.04793 0.05329 0.007938,
 	0.04823 0.05369 0.007938,
 	0.04869 0.05392 0.007938,
 	0.04907 0.05423 0.007938,
 	0.04917 0.05473 0.007938,
 	0.04925 0.05524 0.007938,
 	0.04935 0.05575 0.007938,
 	0.04964 0.05616 0.007938,
 	0.05008 0.05643 0.007938,
 	0.05053 0.05667 0.007938,
 	0.051 0.0569 0.007938,
 	0.05147 0.05711 0.007938,
 	0.05196 0.05727 0.007938,
 	0.05246 0.05736 0.007938,
 	0.05275 0.05696 0.008178,
 	0.05327 0.05693 0.008178,
 	0.05376 0.05678 0.008178,
 	0.05427 0.05665 0.008178,
 	0.05477 0.05654 0.008178,
 	0.05528 0.05645 0.008178,
 	0.05576 0.05626 0.008178,
 	0.05615 0.05593 0.008178,
 	0.0565 0.05554 0.008178,
 	0.05665 0.05505 0.008178,
 	0.05683 0.05456 0.008178,
 	0.05708 0.05411 0.008178,
 	0.05727 0.05363 0.008178,
 	0.0574 0.05313 0.008178,
 	0.05761 0.05265 0.008178,
 	0.05788 0.05222 0.008178,
 	0.05802 0.05172 0.008178,
 	0.05794 0.05125 0.008178,
 	0.05761 0.05086 0.008178,
 	0.05728 0.05047 0.008178,
 	0.05719 0.04996 0.008178,
 	0.05716 0.04944 0.008178,
 	0.0571 0.04893 0.008178,
 	0.05716 0.04842 0.008178,
 	0.05746 0.048 0.008178,
 	0.05775 0.04758 0.008178,
 	0.05762 0.04714 0.008178,
 	0.05728 0.04676 0.008178,
 	0.05678 0.04661 0.008178,
 	0.05632 0.04639 0.008178,
 	0.05592 0.04607 0.008178,
 	0.05547 0.04581 0.008178,
 	0.05499 0.04562 0.008178,
 	0.0546 0.04529 0.008178,
 	0.0543 0.04487 0.008178,
 	0.05394 0.0445 0.008178,
 	0.05353 0.04419 0.008178,
 	0.05306 0.04399 0.008178,
 	0.05256 0.04407 0.008178,
 	0.05209 0.04429 0.008178,
 	0.0517 0.04463 0.008178,
 	0.05131 0.04497 0.008178,
 	0.05089 0.04528 0.008178,
 	0.05052 0.04563 0.008178,
 	0.05013 0.04596 0.008178,
 	0.04978 0.04634 0.008178,
 	0.04935 0.04663 0.008178,
 	0.04889 0.04688 0.008178,
 	0.0485 0.04721 0.008178,
 	0.04826 0.04766 0.008178,
 	0.04815 0.04817 0.008178,
 	0.04804 0.04867 0.008178,
 	0.0478 0.04913 0.008178,
 	0.04743 0.0495 0.008178,
 	0.04716 0.04993 0.008178,
 	0.04703 0.05042 0.008178,
 	0.04708 0.05093 0.008178,
 	0.04724 0.05142 0.008178,
 	0.04754 0.05184 0.008178,
 	0.04781 0.05228 0.008178,
 	0.04803 0.05275 0.008178,
 	0.04823 0.05323 0.008178,
 	0.04859 0.05359 0.008178,
 	0.04897 0.05394 0.008178,
 	0.04933 0.05431 0.008178,
 	0.04948 0.05481 0.008178,
 	0.04964 0.0553 0.008178,
 	0.04997 0.05569 0.008178,
 	0.05037 0.05602 0.008178,
 	0.05079 0.05632 0.008178,
 	0.05126 0.05653 0.008178,
 	0.05175 0.0567 0.008178,
 	0.05224 0.05685 0.008178,
 	0.05259 0.05625 0.008419,
 	0.05311 0.05625 0.008419,
 	0.05362 0.05625 0.008419,
 	0.05414 0.05625 0.008419,
 	0.05465 0.05625 0.008419,
 	0.05517 0.05623 0.008419,
 	0.05568 0.05615 0.008419,
 	0.05614 0.05593 0.008419,
 	0.05641 0.0555 0.008419,
 	0.05656 0.055 0.008419,
 	0.05674 0.05452 0.008419,
 	0.05697 0.05406 0.008419,
 	0.05713 0.05357 0.008419,
 	0.05724 0.05307 0.008419,
 	0.05724 0.05255 0.008419,
 	0.05722 0.05204 0.008419,
 	0.05715 0.05153 0.008419,
 	0.05703 0.05103 0.008419,
 	0.05696 0.05052 0.008419,
 	0.05705 0.05001 0.008419,
 	0.0571 0.0495 0.008419,
 	0.05703 0.04899 0.008419,
 	0.05683 0.04851 0.008419,
 	0.05652 0.0481 0.008419,
 	0.05617 0.04772 0.008419,
 	0.05574 0.04744 0.008419,
 	0.05532 0.04714 0.008419,
 	0.05501 0.04674 0.008419,
 	0.05482 0.04626 0.008419,
 	0.0546 0.04579 0.008419,
 	0.05422 0.04547 0.008419,
 	0.05371 0.04545 0.008419,
 	0.05319 0.04548 0.008419,
 	0.05268 0.04548 0.008419,
 	0.05218 0.04536 0.008419,
 	0.05167 0.04525 0.008419,
 	0.05116 0.04529 0.008419,
 	0.05071 0.04552 0.008419,
 	0.05034 0.04589 0.008419,
 	0.04998 0.04625 0.008419,
 	0.04954 0.04652 0.008419,
 	0.0491 0.04679 0.008419,
 	0.04873 0.04714 0.008419,
 	0.04847 0.04759 0.008419,
 	0.04838 0.04809 0.008419,
 	0.04829 0.0486 0.008419,
 	0.04808 0.04906 0.008419,
 	0.0477 0.04941 0.008419,
 	0.04734 0.04976 0.008419,
 	0.04719 0.05024 0.008419,
 	0.04723 0.05075 0.008419,
 	0.04737 0.05125 0.008419,
 	0.04757 0.05172 0.008419,
 	0.04785 0.05216 0.008419,
 	0.04811 0.05261 0.008419,
 	0.04835 0.05306 0.008419,
 	0.04857 0.05353 0.008419,
 	0.04887 0.05395 0.008419,
 	0.04919 0.05435 0.008419,
 	0.04959 0.05468 0.008419,
 	0.05004 0.05493 0.008419,
 	0.05038 0.0553 0.008419,
 	0.05067 0.05572 0.008419,
 	0.05108 0.05602 0.008419,
 	0.05157 0.0562 0.008419,
 	0.05207 0.05626 0.008419,
 	0.05246 0.0562 0.008659,
 	0.05296 0.05605 0.008659,
 	0.05344 0.05585 0.008659,
 	0.05388 0.05558 0.008659,
 	0.05425 0.05522 0.008659,
 	0.05463 0.05487 0.008659,
 	0.05507 0.0546 0.008659,
 	0.05554 0.05438 0.008659,
 	0.05601 0.05417 0.008659,
 	0.05642 0.05386 0.008659,
 	0.05672 0.05344 0.008659,
 	0.05694 0.05297 0.008659,
 	0.0571 0.05248 0.008659,
 	0.05708 0.05196 0.008659,
 	0.05701 0.05145 0.008659,
 	0.05687 0.05094 0.008659,
 	0.05682 0.05043 0.008659,
 	0.05678 0.04991 0.008659,
 	0.05672 0.0494 0.008659,
 	0.05661 0.04889 0.008659,
 	0.05637 0.04844 0.008659,
 	0.05606 0.04803 0.008659,
 	0.05565 0.0477 0.008659,
 	0.05521 0.04743 0.008659,
 	0.05485 0.04706 0.008659,
 	0.05465 0.04658 0.008659,
 	0.05445 0.0461 0.008659,
 	0.0541 0.04573 0.008659,
 	0.05367 0.04548 0.008659,
 	0.05316 0.04547 0.008659,
 	0.05265 0.04559 0.008659,
 	0.05214 0.0456 0.008659,
 	0.05163 0.04551 0.008659,
 	0.05112 0.04551 0.008659,
 	0.05066 0.04572 0.008659,
 	0.0503 0.0461 0.008659,
 	0.0499 0.04643 0.008659,
 	0.04949 0.04675 0.008659,
 	0.04908 0.04707 0.008659,
 	0.0488 0.04749 0.008659,
 	0.04858 0.04797 0.008659,
 	0.04839 0.04845 0.008659,
 	0.04818 0.04892 0.008659,
 	0.0478 0.04927 0.008659,
 	0.0474 0.0496 0.008659,
 	0.04716 0.05004 0.008659,
 	0.04722 0.05055 0.008659,
 	0.04737 0.05105 0.008659,
 	0.04752 0.05154 0.008659,
 	0.04781 0.05197 0.008659,
 	0.04818 0.05234 0.008659,
 	0.04844 0.05278 0.008659,
 	0.04864 0.05326 0.008659,
 	0.04885 0.05373 0.008659,
 	0.04913 0.05417 0.008659,
 	0.04941 0.05461 0.008659,
 	0.04974 0.055 0.008659,
 	0.05013 0.05535 0.008659,
 	0.05053 0.05568 0.008659,
 	0.05096 0.05597 0.008659,
 	0.05143 0.05617 0.008659,
 	0.05194 0.05625 0.008659,
 	0.05344 0.05469 0.0089,
 	0.05395 0.05474 0.0089,
 	0.05445 0.0546 0.0089,
 	0.05495 0.05447 0.0089,
 	0.05544 0.05431 0.0089,
 	0.05589 0.05406 0.0089,
 	0.05626 0.0537 0.0089,
 	0.05658 0.0533 0.0089,
 	0.05687 0.05287 0.0089,
 	0.05698 0.05237 0.0089,
 	0.05694 0.05185 0.0089,
 	0.05684 0.05134 0.0089,
 	0.05671 0.05084 0.0089,
 	0.05657 0.05034 0.0089,
 	0.05635 0.04987 0.0089,
 	0.05613 0.04941 0.0089,
 	0.05598 0.04891 0.0089,
 	0.05583 0.04842 0.0089,
 	0.05557 0.04798 0.0089,
 	0.05522 0.04759 0.0089,
 	0.05483 0.04725 0.0089,
 	0.05458 0.0468 0.0089,
 	0.0544 0.04631 0.0089,
 	0.05418 0.04585 0.0089,
 	0.05374 0.04559 0.0089,
 	0.05325 0.04557 0.0089,
 	0.05278 0.04578 0.0089,
 	0.0523 0.04599 0.0089,
 	0.0518 0.04587 0.0089,
 	0.05131 0.04575 0.0089,
 	0.0508 0.04572 0.0089,
 	0.05039 0.04603 0.0089,
 	0.05004 0.04641 0.0089,
 	0.04963 0.04673 0.0089,
 	0.04926 0.04708 0.0089,
 	0.049 0.04753 0.0089,
 	0.04871 0.04795 0.0089,
 	0.04841 0.04837 0.0089,
 	0.04819 0.04884 0.0089,
 	0.04792 0.04928 0.0089,
 	0.04752 0.0496 0.0089,
 	0.04734 0.05007 0.0089,
 	0.04735 0.05058 0.0089,
 	0.04749 0.05108 0.0089,
 	0.0477 0.05155 0.0089,
 	0.04804 0.05194 0.0089,
 	0.04843 0.05228 0.0089,
 	0.04874 0.05269 0.0089,
 	0.04886 0.05319 0.0089,
 	0.04888 0.05371 0.0089,
 	0.04908 0.05417 0.0089,
 	0.04949 0.05443 0.0089,
 	0.05001 0.05444 0.0089,
 	0.05053 0.0545 0.0089,
 	0.05104 0.05455 0.0089,
 	0.05155 0.05445 0.0089,
 	0.05204 0.05429 0.0089,
 	0.05254 0.05418 0.0089,
 	0.05299 0.05443 0.0089,
 	0.05355 0.05469 0.009141,
 	0.05405 0.05455 0.009141,
 	0.05447 0.05427 0.009141,
 	0.05485 0.05392 0.009141,
 	0.05529 0.05365 0.009141,
 	0.05577 0.05348 0.009141,
 	0.05624 0.05328 0.009141,
 	0.05661 0.05292 0.009141,
 	0.05682 0.05245 0.009141,
 	0.05682 0.05194 0.009141,
 	0.05677 0.05143 0.009141,
 	0.05661 0.05094 0.009141,
 	0.05643 0.05045 0.009141,
 	0.05626 0.04996 0.009141,
 	0.05611 0.04947 0.009141,
 	0.05598 0.04897 0.009141,
 	0.05591 0.04846 0.009141,
 	0.0556 0.04805 0.009141,
 	0.05519 0.04774 0.009141,
 	0.05475 0.04747 0.009141,
 	0.05442 0.04709 0.009141,
 	0.05423 0.04662 0.009141,
 	0.05404 0.04614 0.009141,
 	0.05365 0.04581 0.009141,
 	0.05316 0.04577 0.009141,
 	0.05267 0.04594 0.009141,
 	0.05217 0.046 0.009141,
 	0.05167 0.04588 0.009141,
 	0.05117 0.04587 0.009141,
 	0.05069 0.04602 0.009141,
 	0.05032 0.04638 0.009141,
 	0.04989 0.04665 0.009141,
 	0.04945 0.04692 0.009141,
 	0.04919 0.04736 0.009141,
 	0.04896 0.04782 0.009141,
 	0.04862 0.04821 0.009141,
 	0.04836 0.04865 0.009141,
 	0.04822 0.04915 0.009141,
 	0.04806 0.04964 0.009141,
 	0.04783 0.0501 0.009141,
 	0.04765 0.05058 0.009141,
 	0.0476 0.05109 0.009141,
 	0.04776 0.05157 0.009141,
 	0.04815 0.05191 0.009141,
 	0.04856 0.05222 0.009141,
 	0.0488 0.05266 0.009141,
 	0.0489 0.05317 0.009141,
 	0.04894 0.05368 0.009141,
 	0.0491 0.05417 0.009141,
 	0.04951 0.05441 0.009141,
 	0.05002 0.05433 0.009141,
 	0.05053 0.05427 0.009141,
 	0.05105 0.05427 0.009141,
 	0.05156 0.05427 0.009141,
 	0.05208 0.05426 0.009141,
 	0.05259 0.05433 0.009141,
 	0.05306 0.05453 0.009141,
 	0.05363 0.05455 0.009381,
 	0.05413 0.05449 0.009381,
 	0.05453 0.05418 0.009381,
 	0.05491 0.05383 0.009381,
 	0.0553 0.0535 0.009381,
 	0.05573 0.05321 0.009381,
 	0.05615 0.05291 0.009381,
 	0.05646 0.0525 0.009381,
 	0.05667 0.05204 0.009381,
 	0.05668 0.05153 0.009381,
 	0.05658 0.05103 0.009381,
 	0.0564 0.05055 0.009381,
 	0.05626 0.05005 0.009381,
 	0.05613 0.04956 0.009381,
 	0.05598 0.04907 0.009381,
 	0.05577 0.0486 0.009381,
 	0.0554 0.04825 0.009381,
 	0.05496 0.04799 0.009381,
 	0.05461 0.04764 0.009381,
 	0.05445 0.04716 0.009381,
 	0.05429 0.04667 0.009381,
 	0.05401 0.04624 0.009381,
 	0.05354 0.04606 0.009381,
 	0.05303 0.04612 0.009381,
 	0.05254 0.04626 0.009381,
 	0.05206 0.04608 0.009381,
 	0.0516 0.04586 0.009381,
 	0.05112 0.0458 0.009381,
 	0.05069 0.04608 0.009381,
 	0.05031 0.04643 0.009381,
 	0.04991 0.04675 0.009381,
 	0.0496 0.04715 0.009381,
 	0.04947 0.04765 0.009381,
 	0.04958 0.04814 0.009381,
 	0.04965 0.04864 0.009381,
 	0.04958 0.04911 0.009381,
 	0.04917 0.04941 0.009381,
 	0.04874 0.0497 0.009381,
 	0.04837 0.05005 0.009381,
 	0.04803 0.05043 0.009381,
 	0.04777 0.05087 0.009381,
 	0.04772 0.05135 0.009381,
 	0.04806 0.05171 0.009381,
 	0.04851 0.05195 0.009381,
 	0.04892 0.05225 0.009381,
 	0.04902 0.05274 0.009381,
 	0.04901 0.05325 0.009381,
 	0.04898 0.05376 0.009381,
 	0.04915 0.05424 0.009381,
 	0.04961 0.05434 0.009381,
 	0.05013 0.05434 0.009381,
 	0.05064 0.05427 0.009381,
 	0.05115 0.05425 0.009381,
 	0.05165 0.05415 0.009381,
 	0.05216 0.05412 0.009381,
 	0.05265 0.05428 0.009381,
 	0.05313 0.05446 0.009381,
 	0.05358 0.05455 0.009622,
 	0.05407 0.05444 0.009622,
 	0.05453 0.05421 0.009622,
 	0.05501 0.05403 0.009622,
 	0.05548 0.05383 0.009622,
 	0.05591 0.05355 0.009622,
 	0.05624 0.05316 0.009622,
 	0.05645 0.0527 0.009622,
 	0.05655 0.0522 0.009622,
 	0.05651 0.05169 0.009622,
 	0.05636 0.0512 0.009622,
 	0.05623 0.0507 0.009622,
 	0.05624 0.05019 0.009622,
 	0.05619 0.04969 0.009622,
 	0.05603 0.0492 0.009622,
 	0.05579 0.04875 0.009622,
 	0.0554 0.04841 0.009622,
 	0.05495 0.04818 0.009622,
 	0.05444 0.04811 0.009622,
 	0.05393 0.04803 0.009622,
 	0.05342 0.04803 0.009622,
 	0.05294 0.0479 0.009622,
 	0.05267 0.04747 0.009622,
 	0.05255 0.04697 0.009622,
 	0.05239 0.04649 0.009622,
 	0.05206 0.04611 0.009622,
 	0.05158 0.04591 0.009622,
 	0.05109 0.04581 0.009622,
 	0.05062 0.046 0.009622,
 	0.05026 0.04636 0.009622,
 	0.04993 0.04675 0.009622,
 	0.04966 0.04719 0.009622,
 	0.0496 0.04769 0.009622,
 	0.04978 0.04817 0.009622,
 	0.04994 0.04865 0.009622,
 	0.04985 0.04912 0.009622,
 	0.04947 0.04945 0.009622,
 	0.04899 0.04963 0.009622,
 	0.0485 0.0498 0.009622,
 	0.0481 0.05011 0.009622,
 	0.04779 0.05051 0.009622,
 	0.04761 0.05099 0.009622,
 	0.04782 0.05144 0.009622,
 	0.04823 0.05174 0.009622,
 	0.04871 0.05194 0.009622,
 	0.04914 0.0522 0.009622,
 	0.04924 0.05268 0.009622,
 	0.04909 0.05316 0.009622,
 	0.0489 0.05364 0.009622,
 	0.04888 0.05415 0.009622,
 	0.04924 0.0545 0.009622,
 	0.04971 0.05445 0.009622,
 	0.05016 0.05419 0.009622,
 	0.05065 0.05407 0.009622,
 	0.05116 0.05398 0.009622,
 	0.05167 0.05398 0.009622,
 	0.05218 0.054 0.009622,
 	0.05268 0.05412 0.009622,
 	0.0531 0.05441 0.009622,
 	0.05377 0.05444 0.009862,
 	0.05422 0.05418 0.009862,
 	0.05459 0.05383 0.009862,
 	0.05497 0.05348 0.009862,
 	0.05535 0.05312 0.009862,
 	0.05575 0.05279 0.009862,
 	0.05606 0.05239 0.009862,
 	0.05625 0.05192 0.009862,
 	0.05625 0.0514 0.009862,
 	0.05613 0.0509 0.009862,
 	0.05614 0.05038 0.009862,
 	0.0562 0.04987 0.009862,
 	0.05609 0.04937 0.009862,
 	0.05591 0.04889 0.009862,
 	0.05554 0.04854 0.009862,
 	0.05509 0.04829 0.009862,
 	0.05458 0.04827 0.009862,
 	0.05407 0.04832 0.009862,
 	0.05355 0.04831 0.009862,
 	0.05306 0.04818 0.009862,
 	0.05264 0.0479 0.009862,
 	0.05248 0.0474 0.009862,
 	0.05235 0.0469 0.009862,
 	0.05211 0.04645 0.009862,
 	0.05174 0.04609 0.009862,
 	0.05129 0.04587 0.009862,
 	0.05081 0.04597 0.009862,
 	0.05043 0.04632 0.009862,
 	0.05005 0.04667 0.009862,
 	0.04971 0.04705 0.009862,
 	0.04961 0.04755 0.009862,
 	0.04975 0.04804 0.009862,
 	0.05001 0.04848 0.009862,
 	0.05009 0.04898 0.009862,
 	0.0497 0.04933 0.009862,
 	0.04926 0.0496 0.009862,
 	0.04881 0.04985 0.009862,
 	0.04839 0.05013 0.009862,
 	0.04803 0.05051 0.009862,
 	0.04792 0.05098 0.009862,
 	0.04818 0.05141 0.009862,
 	0.04864 0.05163 0.009862,
 	0.04915 0.05169 0.009862,
 	0.04966 0.05173 0.009862,
 	0.05006 0.05206 0.009862,
 	0.05036 0.05248 0.009862,
 	0.05062 0.05292 0.009862,
 	0.05098 0.05329 0.009862,
 	0.0514 0.05359 0.009862,
 	0.05187 0.05379 0.009862,
 	0.05236 0.05397 0.009862,
 	0.05281 0.05421 0.009862,
 	0.05326 0.05444 0.009862,
 	0.05355 0.05441 0.0101,
 	0.054 0.05419 0.0101,
 	0.0543 0.05377 0.0101,
 	0.05459 0.05334 0.0101,
 	0.0549 0.05292 0.0101,
 	0.0553 0.0526 0.0101,
 	0.05574 0.05234 0.0101,
 	0.05603 0.05191 0.0101,
 	0.05622 0.05145 0.0101,
 	0.05621 0.05093 0.0101,
 	0.05619 0.05042 0.0101,
 	0.05616 0.0499 0.0101,
 	0.05601 0.04941 0.0101,
 	0.05582 0.04893 0.0101,
 	0.05548 0.04856 0.0101,
 	0.05504 0.04829 0.0101,
 	0.05454 0.04827 0.0101,
 	0.05404 0.0484 0.0101,
 	0.05354 0.04852 0.0101,
 	0.05306 0.04838 0.0101,
 	0.05265 0.04807 0.0101,
 	0.05216 0.04793 0.0101,
 	0.05171 0.04805 0.0101,
 	0.05131 0.04838 0.0101,
 	0.05098 0.04878 0.0101,
 	0.05057 0.0491 0.0101,
 	0.05016 0.04941 0.0101,
 	0.04986 0.04982 0.0101,
 	0.04975 0.05032 0.0101,
 	0.04973 0.05083 0.0101,
 	0.04973 0.05135 0.0101,
 	0.04988 0.05184 0.0101,
 	0.05017 0.05226 0.0101,
 	0.05047 0.05269 0.0101,
 	0.05077 0.0531 0.0101,
 	0.05121 0.05337 0.0101,
 	0.05169 0.05355 0.0101,
 	0.05218 0.05371 0.0101,
 	0.05266 0.05391 0.0101,
 	0.05307 0.05422 0.0101,
 	0.05319 0.05599 0.003127,
 	0.05365 0.05616 0.003127,
 	0.05412 0.0562 0.003127,
 	0.05453 0.05601 0.003127,
 	0.05457 0.05552 0.003127,
 	0.05444 0.05511 0.003127,
 	0.05402 0.05487 0.003127,
 	0.05354 0.05487 0.003127,
 	0.05314 0.05513 0.003127,
 	0.05303 0.05556 0.003127,
 	0.05323 0.05625 0.003368,
 	0.05374 0.0563 0.003368,
 	0.05426 0.05636 0.003368,
 	0.05476 0.05628 0.003368,
 	0.05521 0.05606 0.003368,
 	0.0555 0.05565 0.003368,
 	0.05543 0.05516 0.003368,
 	0.05508 0.05478 0.003368,
 	0.0546 0.05461 0.003368,
 	0.05409 0.05463 0.003368,
 	0.05357 0.05469 0.003368,
 	0.05308 0.05483 0.003368,
 	0.05259 0.05501 0.003368,
 	0.05213 0.05524 0.003368,
 	0.05167 0.05547 0.003368,
 	0.05125 0.05576 0.003368,
 	0.05137 0.05618 0.003368,
 	0.05171 0.05648 0.003368,
 	0.05221 0.05638 0.003368,
 	0.05271 0.05626 0.003368,
 	0.05321 0.05767 0.003608,
 	0.05371 0.05762 0.003608,
 	0.05421 0.05755 0.003608,
 	0.05469 0.05739 0.003608,
 	0.0551 0.0571 0.003608,
 	0.05545 0.05674 0.003608,
 	0.0557 0.05631 0.003608,
 	0.05581 0.05582 0.003608,
 	0.05581 0.05532 0.003608,
 	0.05564 0.05486 0.003608,
 	0.05531 0.05448 0.003608,
 	0.05487 0.05429 0.003608,
 	0.05439 0.05441 0.003608,
 	0.05392 0.05459 0.003608,
 	0.05343 0.05473 0.003608,
 	0.05295 0.05486 0.003608,
 	0.05248 0.05505 0.003608,
 	0.05202 0.05526 0.003608,
 	0.05157 0.05548 0.003608,
 	0.05112 0.05571 0.003608,
 	0.05069 0.05598 0.003608,
 	0.05035 0.05634 0.003608,
 	0.0502 0.05681 0.003608,
 	0.0503 0.05726 0.003608,
 	0.05071 0.05756 0.003608,
 	0.0512 0.05769 0.003608,
 	0.0517 0.05769 0.003608,
 	0.0522 0.05767 0.003608,
 	0.05271 0.05767 0.003608,
 	0.05322 0.05767 0.003849,
 	0.05373 0.0576 0.003849,
 	0.05425 0.05753 0.003849,
 	0.05475 0.05742 0.003849,
 	0.05524 0.05725 0.003849,
 	0.05563 0.05693 0.003849,
 	0.05593 0.0565 0.003849,
 	0.056 0.05599 0.003849,
 	0.05601 0.05548 0.003849,
 	0.0559 0.05498 0.003849,
 	0.05556 0.0546 0.003849,
 	0.05514 0.05431 0.003849,
 	0.05463 0.0543 0.003849,
 	0.05414 0.05445 0.003849,
 	0.05364 0.0546 0.003849,
 	0.05313 0.05471 0.003849,
 	0.05262 0.05478 0.003849,
 	0.05211 0.05484 0.003849,
 	0.05163 0.05502 0.003849,
 	0.05119 0.0553 0.003849,
 	0.0508 0.05565 0.003849,
 	0.05044 0.05601 0.003849,
 	0.05015 0.05643 0.003849,
 	0.04998 0.05692 0.003849,
 	0.05019 0.05736 0.003849,
 	0.05064 0.0576 0.003849,
 	0.05115 0.05768 0.003849,
 	0.05167 0.05767 0.003849,
 	0.05218 0.05767 0.003849,
 	0.0527 0.05767 0.003849,
 	0.05325 0.05767 0.004089,
 	0.05376 0.05766 0.004089,
 	0.05425 0.05758 0.004089,
 	0.05474 0.05742 0.004089,
 	0.0552 0.05723 0.004089,
 	0.0556 0.05692 0.004089,
 	0.05586 0.05649 0.004089,
 	0.05604 0.05602 0.004089,
 	0.05609 0.05552 0.004089,
 	0.05608 0.05501 0.004089,
 	0.05588 0.05457 0.004089,
 	0.05548 0.05426 0.004089,
 	0.05501 0.05416 0.004089,
 	0.0545 0.05417 0.004089,
 	0.05401 0.0543 0.004089,
 	0.05352 0.0544 0.004089,
 	0.05302 0.05449 0.004089,
 	0.05253 0.0546 0.004089,
 	0.05204 0.05474 0.004089,
 	0.05158 0.05495 0.004089,
 	0.05118 0.05526 0.004089,
 	0.05081 0.0556 0.004089,
 	0.05047 0.05597 0.004089,
 	0.05019 0.05639 0.004089,
 	0.05016 0.0569 0.004089,
 	0.05029 0.05736 0.004089,
 	0.05074 0.05757 0.004089,
 	0.05123 0.0577 0.004089,
 	0.05173 0.05771 0.004089,
 	0.05224 0.05769 0.004089,
 	0.05274 0.05767 0.004089,
 	0.05325 0.05767 0.00433,
 	0.05377 0.05766 0.00433,
 	0.05428 0.05759 0.00433,
 	0.05476 0.0574 0.00433,
 	0.05522 0.05716 0.00433,
 	0.05562 0.05683 0.00433,
 	0.05595 0.05643 0.00433,
 	0.05614 0.05595 0.00433,
 	0.05624 0.05544 0.00433,
 	0.05624 0.05493 0.00433,
 	0.05605 0.05445 0.00433,
 	0.05573 0.05404 0.00433,
 	0.05526 0.05388 0.00433,
 	0.05475 0.05397 0.00433,
 	0.05426 0.05414 0.00433,
 	0.05376 0.05427 0.00433,
 	0.05325 0.05433 0.00433,
 	0.05273 0.05433 0.00433,
 	0.05221 0.05438 0.00433,
 	0.05171 0.05451 0.00433,
 	0.05128 0.05479 0.00433,
 	0.05094 0.05518 0.00433,
 	0.05065 0.05562 0.00433,
 	0.05035 0.05604 0.00433,
 	0.05004 0.05646 0.00433,
 	0.04994 0.05695 0.00433,
 	0.05023 0.05735 0.00433,
 	0.05068 0.0576 0.00433,
 	0.05118 0.05774 0.00433,
 	0.0517 0.05778 0.00433,
 	0.05221 0.05775 0.00433,
 	0.05273 0.05771 0.00433,
 	0.05323 0.05778 0.00457,
 	0.05374 0.05771 0.00457,
 	0.05423 0.05759 0.00457,
 	0.05471 0.05741 0.00457,
 	0.05518 0.0572 0.00457,
 	0.05559 0.0569 0.00457,
 	0.05592 0.05651 0.00457,
 	0.05622 0.05609 0.00457,
 	0.05637 0.05561 0.00457,
 	0.05639 0.0551 0.00457,
 	0.05618 0.05463 0.00457,
 	0.05587 0.05424 0.00457,
 	0.05548 0.05392 0.00457,
 	0.05499 0.05389 0.00457,
 	0.05449 0.05399 0.00457,
 	0.05399 0.05412 0.00457,
 	0.05349 0.05411 0.00457,
 	0.05298 0.05401 0.00457,
 	0.05248 0.05401 0.00457,
 	0.05201 0.0542 0.00457,
 	0.05157 0.05446 0.00457,
 	0.05117 0.05477 0.00457,
 	0.05081 0.05514 0.00457,
 	0.05054 0.05557 0.00457,
 	0.05027 0.05601 0.00457,
 	0.05003 0.05646 0.00457,
 	0.04997 0.05696 0.00457,
 	0.05024 0.05738 0.00457,
 	0.05069 0.0576 0.00457,
 	0.05119 0.05771 0.00457,
 	0.0517 0.05779 0.00457,
 	0.05221 0.05781 0.00457,
 	0.05272 0.05781 0.00457,
 	0.05324 0.05767 0.004811,
 	0.05376 0.05765 0.004811,
 	0.05426 0.05755 0.004811,
 	0.05475 0.05739 0.004811,
 	0.05521 0.05716 0.004811,
 	0.05566 0.0569 0.004811,
 	0.05602 0.05654 0.004811,
 	0.05626 0.05609 0.004811,
 	0.05641 0.05559 0.004811,
 	0.05642 0.05507 0.004811,
 	0.05626 0.05459 0.004811,
 	0.056 0.05414 0.004811,
 	0.05563 0.05378 0.004811,
 	0.05517 0.0536 0.004811,
 	0.05467 0.0537 0.004811,
 	0.05419 0.05388 0.004811,
 	0.05369 0.054 0.004811,
 	0.05318 0.05392 0.004811,
 	0.05268 0.0538 0.004811,
 	0.05216 0.05377 0.004811,
 	0.05167 0.05392 0.004811,
 	0.05125 0.05421 0.004811,
 	0.05089 0.05457 0.004811,
 	0.05071 0.05505 0.004811,
 	0.05053 0.05554 0.004811,
 	0.05027 0.05598 0.004811,
 	0.05002 0.05643 0.004811,
 	0.04994 0.05694 0.004811,
 	0.05022 0.05735 0.004811,
 	0.05067 0.05758 0.004811,
 	0.05117 0.05767 0.004811,
 	0.05169 0.05768 0.004811,
 	0.05221 0.05768 0.004811,
 	0.05272 0.05767 0.004811,
 	0.05327 0.05767 0.005051,
 	0.05378 0.05767 0.005051,
 	0.05428 0.05756 0.005051,
 	0.05476 0.05739 0.005051,
 	0.05522 0.05715 0.005051,
 	0.05564 0.05687 0.005051,
 	0.05602 0.05652 0.005051,
 	0.05634 0.05613 0.005051,
 	0.05661 0.05569 0.005051,
 	0.05672 0.0552 0.005051,
 	0.05659 0.05471 0.005051,
 	0.05627 0.05432 0.005051,
 	0.0559 0.05397 0.005051,
 	0.05549 0.05366 0.005051,
 	0.05503 0.05346 0.005051,
 	0.05453 0.05355 0.005051,
 	0.05407 0.05376 0.005051,
 	0.05357 0.05386 0.005051,
 	0.05307 0.05376 0.005051,
 	0.05259 0.05359 0.005051,
 	0.05211 0.05342 0.005051,
 	0.0516 0.05338 0.005051,
 	0.05113 0.05355 0.005051,
 	0.05083 0.05394 0.005051,
 	0.05071 0.05444 0.005051,
 	0.05061 0.05495 0.005051,
 	0.05045 0.05543 0.005051,
 	0.05019 0.05587 0.005051,
 	0.05001 0.05634 0.005051,
 	0.05004 0.05684 0.005051,
 	0.05029 0.05728 0.005051,
 	0.05073 0.05751 0.005051,
 	0.05122 0.05766 0.005051,
 	0.05173 0.05768 0.005051,
 	0.05225 0.05767 0.005051,
 	0.05276 0.05767 0.005051,
 	0.05327 0.05764 0.005292,
 	0.05378 0.0576 0.005292,
 	0.05428 0.05753 0.005292,
 	0.05476 0.05739 0.005292,
 	0.05522 0.05717 0.005292,
 	0.05564 0.05689 0.005292,
 	0.05602 0.05655 0.005292,
 	0.05635 0.05617 0.005292,
 	0.05661 0.05574 0.005292,
 	0.05675 0.05526 0.005292,
 	0.05665 0.05477 0.005292,
 	0.05638 0.05434 0.005292,
 	0.05603 0.05399 0.005292,
 	0.05564 0.05366 0.005292,
 	0.05519 0.05344 0.005292,
 	0.05468 0.05344 0.005292,
 	0.05421 0.05359 0.005292,
 	0.05373 0.05373 0.005292,
 	0.05323 0.0537 0.005292,
 	0.05276 0.05352 0.005292,
 	0.0523 0.0533 0.005292,
 	0.05181 0.05319 0.005292,
 	0.05131 0.05325 0.005292,
 	0.0509 0.05352 0.005292,
 	0.05072 0.05399 0.005292,
 	0.05061 0.05448 0.005292,
 	0.05044 0.05496 0.005292,
 	0.05021 0.05541 0.005292,
 	0.04999 0.05587 0.005292,
 	0.04989 0.05636 0.005292,
 	0.05002 0.05684 0.005292,
 	0.05033 0.05722 0.005292,
 	0.05075 0.0575 0.005292,
 	0.05125 0.0576 0.005292,
 	0.05175 0.05765 0.005292,
 	0.05226 0.05767 0.005292,
 	0.05276 0.05766 0.005292,
 	0.05317 0.0576 0.005532,
 	0.05368 0.05755 0.005532,
 	0.0542 0.05747 0.005532,
 	0.0547 0.05734 0.005532,
 	0.05517 0.05713 0.005532,
 	0.0556 0.05685 0.005532,
 	0.05599 0.05651 0.005532,
 	0.05634 0.05613 0.005532,
 	0.05664 0.05571 0.005532,
 	0.0568 0.05523 0.005532,
 	0.05672 0.05473 0.005532,
 	0.05645 0.05429 0.005532,
 	0.05609 0.05392 0.005532,
 	0.05569 0.05359 0.005532,
 	0.05523 0.05336 0.005532,
 	0.05473 0.05334 0.005532,
 	0.05424 0.05351 0.005532,
 	0.05375 0.05366 0.005532,
 	0.05324 0.05366 0.005532,
 	0.05275 0.0535 0.005532,
 	0.05227 0.0533 0.005532,
 	0.05178 0.05318 0.005532,
 	0.05126 0.05323 0.005532,
 	0.05083 0.05348 0.005532,
 	0.05056 0.0539 0.005532,
 	0.05045 0.05441 0.005532,
 	0.0503 0.0549 0.005532,
 	0.05004 0.05534 0.005532,
 	0.04974 0.05576 0.005532,
 	0.04965 0.05627 0.005532,
 	0.04981 0.05674 0.005532,
 	0.05018 0.0571 0.005532,
 	0.05063 0.05735 0.005532,
 	0.05111 0.05753 0.005532,
 	0.05162 0.0576 0.005532,
 	0.05214 0.05765 0.005532,
 	0.05265 0.05765 0.005532,
 	0.05317 0.05753 0.005773,
 	0.05368 0.05749 0.005773,
 	0.05418 0.05735 0.005773,
 	0.05466 0.05719 0.005773,
 	0.05513 0.05697 0.005773,
 	0.05557 0.0567 0.005773,
 	0.05596 0.05638 0.005773,
 	0.05633 0.05602 0.005773,
 	0.05664 0.05561 0.005773,
 	0.05679 0.05513 0.005773,
 	0.0567 0.05464 0.005773,
 	0.0565 0.05416 0.005773,
 	0.05619 0.05376 0.005773,
 	0.0558 0.05342 0.005773,
 	0.05535 0.05317 0.005773,
 	0.05485 0.05311 0.005773,
 	0.05436 0.05324 0.005773,
 	0.05389 0.05344 0.005773,
 	0.05339 0.05353 0.005773,
 	0.05289 0.05345 0.005773,
 	0.05241 0.05328 0.005773,
 	0.0519 0.05321 0.005773,
 	0.0514 0.05327 0.005773,
 	0.05091 0.05341 0.005773,
 	0.05059 0.05381 0.005773,
 	0.05046 0.0543 0.005773,
 	0.05031 0.05479 0.005773,
 	0.05012 0.05527 0.005773,
 	0.04985 0.0557 0.005773,
 	0.0497 0.05618 0.005773,
 	0.0498 0.05667 0.005773,
 	0.05019 0.05699 0.005773,
 	0.05064 0.05725 0.005773,
 	0.05112 0.05742 0.005773,
 	0.05163 0.05751 0.005773,
 	0.05214 0.05753 0.005773,
 	0.05266 0.05752 0.005773,
 	0.05327 0.05738 0.006013,
 	0.05378 0.05732 0.006013,
 	0.05428 0.0572 0.006013,
 	0.05476 0.05703 0.006013,
 	0.05522 0.05681 0.006013,
 	0.05564 0.05651 0.006013,
 	0.05603 0.05618 0.006013,
 	0.05638 0.05581 0.006013,
 	0.05667 0.05539 0.006013,
 	0.05682 0.05491 0.006013,
 	0.0568 0.0544 0.006013,
 	0.05655 0.05395 0.006013,
 	0.05618 0.0536 0.006013,
 	0.05576 0.05331 0.006013,
 	0.0553 0.05309 0.006013,
 	0.0548 0.053 0.006013,
 	0.0543 0.0531 0.006013,
 	0.0538 0.05322 0.006013,
 	0.0533 0.05327 0.006013,
 	0.05281 0.05313 0.006013,
 	0.05235 0.05291 0.006013,
 	0.05185 0.05288 0.006013,
 	0.05135 0.053 0.006013,
 	0.0509 0.05324 0.006013,
 	0.05061 0.05365 0.006013,
 	0.05046 0.05414 0.006013,
 	0.05033 0.05464 0.006013,
 	0.05014 0.05511 0.006013,
 	0.04987 0.05555 0.006013,
 	0.04978 0.05605 0.006013,
 	0.04996 0.05651 0.006013,
 	0.05031 0.05687 0.006013,
 	0.05076 0.05711 0.006013,
 	0.05123 0.05729 0.006013,
 	0.05173 0.0574 0.006013,
 	0.05225 0.05743 0.006013,
 	0.05276 0.05741 0.006013,
 	0.05312 0.05724 0.006254,
 	0.05363 0.05717 0.006254,
 	0.05414 0.05709 0.006254,
 	0.05463 0.05693 0.006254,
 	0.0551 0.05672 0.006254,
 	0.05551 0.05642 0.006254,
 	0.05591 0.05609 0.006254,
 	0.05628 0.05573 0.006254,
 	0.05663 0.05535 0.006254,
 	0.05681 0.05488 0.006254,
 	0.05681 0.05437 0.006254,
 	0.05665 0.05389 0.006254,
 	0.05631 0.0535 0.006254,
 	0.05589 0.05321 0.006254,
 	0.05541 0.05304 0.006254,
 	0.0549 0.053 0.006254,
 	0.0544 0.05311 0.006254,
 	0.05391 0.05327 0.006254,
 	0.0534 0.05336 0.006254,
 	0.0529 0.05344 0.006254,
 	0.05243 0.05365 0.006254,
 	0.05198 0.0539 0.006254,
 	0.05152 0.05414 0.006254,
 	0.05104 0.05432 0.006254,
 	0.05059 0.05456 0.006254,
 	0.05025 0.05495 0.006254,
 	0.04993 0.05536 0.006254,
 	0.04971 0.05581 0.006254,
 	0.04984 0.05628 0.006254,
 	0.05019 0.05666 0.006254,
 	0.05061 0.05695 0.006254,
 	0.05109 0.05713 0.006254,
 	0.05158 0.05727 0.006254,
 	0.05209 0.05733 0.006254,
 	0.05261 0.05729 0.006254,
 	0.0531 0.05709 0.006495,
 	0.05361 0.05703 0.006495,
 	0.05411 0.05693 0.006495,
 	0.05459 0.05675 0.006495,
 	0.05502 0.05647 0.006495,
 	0.05545 0.05618 0.006495,
 	0.05585 0.05587 0.006495,
 	0.05624 0.05553 0.006495,
 	0.05656 0.05513 0.006495,
 	0.05677 0.05467 0.006495,
 	0.05679 0.05417 0.006495,
 	0.05655 0.05373 0.006495,
 	0.0562 0.05336 0.006495,
 	0.05574 0.05314 0.006495,
 	0.05524 0.05302 0.006495,
 	0.05473 0.05298 0.006495,
 	0.05422 0.05303 0.006495,
 	0.05372 0.05313 0.006495,
 	0.05321 0.05323 0.006495,
 	0.05271 0.05332 0.006495,
 	0.05225 0.05354 0.006495,
 	0.05181 0.0538 0.006495,
 	0.05137 0.05407 0.006495,
 	0.05094 0.05435 0.006495,
 	0.05058 0.05471 0.006495,
 	0.05025 0.05511 0.006495,
 	0.04997 0.05553 0.006495,
 	0.04991 0.05602 0.006495,
 	0.05017 0.05647 0.006495,
 	0.05058 0.05678 0.006495,
 	0.05106 0.05696 0.006495,
 	0.05156 0.05706 0.006495,
 	0.05207 0.05709 0.006495,
 	0.05259 0.0571 0.006495,
 	0.05321 0.05696 0.006735,
 	0.05371 0.05691 0.006735,
 	0.05419 0.05674 0.006735,
 	0.05465 0.05653 0.006735,
 	0.05506 0.05624 0.006735,
 	0.05544 0.05591 0.006735,
 	0.05582 0.05558 0.006735,
 	0.05619 0.05523 0.006735,
 	0.05652 0.05485 0.006735,
 	0.05671 0.05438 0.006735,
 	0.05675 0.05389 0.006735,
 	0.0565 0.05346 0.006735,
 	0.0561 0.05315 0.006735,
 	0.05563 0.05297 0.006735,
 	0.05513 0.05288 0.006735,
 	0.05463 0.0529 0.006735,
 	0.05414 0.05301 0.006735,
 	0.05364 0.05311 0.006735,
 	0.05314 0.05313 0.006735,
 	0.05263 0.05316 0.006735,
 	0.05219 0.05339 0.006735,
 	0.05177 0.05368 0.006735,
 	0.0514 0.05402 0.006735,
 	0.05106 0.0544 0.006735,
 	0.05076 0.05481 0.006735,
 	0.05047 0.05522 0.006735,
 	0.05031 0.0557 0.006735,
 	0.05037 0.05617 0.006735,
 	0.05076 0.05647 0.006735,
 	0.05121 0.05669 0.006735,
 	0.0517 0.0568 0.006735,
 	0.0522 0.05687 0.006735,
 	0.05271 0.05692 0.006735,
 	0.05321 0.05682 0.006976,
 	0.05371 0.05673 0.006976,
 	0.05419 0.05656 0.006976,
 	0.05465 0.05633 0.006976,
 	0.05506 0.05602 0.006976,
 	0.05545 0.05569 0.006976,
 	0.05582 0.05535 0.006976,
 	0.05619 0.05499 0.006976,
 	0.0565 0.05459 0.006976,
 	0.05664 0.05411 0.006976,
 	0.05653 0.05362 0.006976,
 	0.05619 0.05324 0.006976,
 	0.05576 0.05297 0.006976,
 	0.05527 0.05282 0.006976,
 	0.05477 0.05274 0.006976,
 	0.05427 0.05279 0.006976,
 	0.05377 0.05291 0.006976,
 	0.05327 0.05302 0.006976,
 	0.05277 0.05311 0.006976,
 	0.05231 0.05334 0.006976,
 	0.05189 0.05362 0.006976,
 	0.0515 0.05395 0.006976,
 	0.05112 0.0543 0.006976,
 	0.05083 0.05471 0.006976,
 	0.05059 0.05516 0.006976,
 	0.05053 0.05565 0.006976,
 	0.05081 0.05606 0.006976,
 	0.05123 0.05636 0.006976,
 	0.05171 0.05653 0.006976,
 	0.0522 0.05665 0.006976,
 	0.0527 0.05676 0.006976,
 	0.05312 0.05663 0.007216,
 	0.05363 0.05658 0.007216,
 	0.05412 0.05642 0.007216,
 	0.05461 0.05624 0.007216,
 	0.05506 0.056 0.007216,
 	0.05545 0.05566 0.007216,
 	0.0558 0.05529 0.007216,
 	0.05609 0.05486 0.007216,
 	0.05633 0.0544 0.007216,
 	0.05634 0.05389 0.007216,
 	0.05614 0.05342 0.007216,
 	0.05576 0.05308 0.007216,
 	0.05532 0.05282 0.007216,
 	0.05482 0.05272 0.007216,
 	0.05431 0.05279 0.007216,
 	0.05381 0.0529 0.007216,
 	0.05331 0.05301 0.007216,
 	0.0528 0.05313 0.007216,
 	0.05232 0.0533 0.007216,
 	0.05188 0.05357 0.007216,
 	0.05145 0.05386 0.007216,
 	0.05106 0.05419 0.007216,
 	0.0508 0.05462 0.007216,
 	0.05069 0.05512 0.007216,
 	0.05087 0.0556 0.007216,
 	0.0512 0.05599 0.007216,
 	0.05163 0.05627 0.007216,
 	0.0521 0.05649 0.007216,
 	0.05261 0.05657 0.007216,
 	0.05291 0.05656 0.007457,
 	0.05343 0.05653 0.007457,
 	0.05394 0.05645 0.007457,
 	0.05442 0.05626 0.007457,
 	0.05486 0.056 0.007457,
 	0.05527 0.05567 0.007457,
 	0.05562 0.0553 0.007457,
 	0.05593 0.05488 0.007457,
 	0.05617 0.05443 0.007457,
 	0.05625 0.05392 0.007457,
 	0.0561 0.05344 0.007457,
 	0.05579 0.05302 0.007457,
 	0.05538 0.05271 0.007457,
 	0.05489 0.05257 0.007457,
 	0.05437 0.05263 0.007457,
 	0.05387 0.05274 0.007457,
 	0.05337 0.05289 0.007457,
 	0.05289 0.05306 0.007457,
 	0.05242 0.05328 0.007457,
 	0.05197 0.05354 0.007457,
 	0.05155 0.05384 0.007457,
 	0.05114 0.05417 0.007457,
 	0.05094 0.05463 0.007457,
 	0.05097 0.05513 0.007457,
 	0.05115 0.05562 0.007457,
 	0.05149 0.056 0.007457,
 	0.05193 0.05627 0.007457,
 	0.0524 0.05648 0.007457,
 	0.05289 0.05641 0.007697,
 	0.05339 0.05637 0.007697,
 	0.05389 0.05628 0.007697,
 	0.05437 0.05614 0.007697,
 	0.05482 0.0559 0.007697,
 	0.05521 0.05559 0.007697,
 	0.05556 0.05523 0.007697,
 	0.05582 0.05479 0.007697,
 	0.05605 0.05434 0.007697,
 	0.05619 0.05386 0.007697,
 	0.05614 0.05337 0.007697,
 	0.05587 0.05296 0.007697,
 	0.05548 0.05264 0.007697,
 	0.05501 0.05245 0.007697,
 	0.05451 0.05242 0.007697,
 	0.05402 0.05253 0.007697,
 	0.05354 0.05269 0.007697,
 	0.05306 0.05286 0.007697,
 	0.0526 0.05307 0.007697,
 	0.05219 0.05335 0.007697,
 	0.05179 0.05367 0.007697,
 	0.05143 0.05402 0.007697,
 	0.05111 0.05441 0.007697,
 	0.05104 0.05489 0.007697,
 	0.05126 0.05535 0.007697,
 	0.05159 0.05573 0.007697,
 	0.05196 0.05606 0.007697,
 	0.0524 0.05631 0.007697,
 	0.05291 0.05631 0.007938,
 	0.05342 0.05634 0.007938,
 	0.05393 0.05628 0.007938,
 	0.05441 0.05609 0.007938,
 	0.05482 0.05578 0.007938,
 	0.0552 0.05543 0.007938,
 	0.05554 0.05505 0.007938,
 	0.05581 0.05461 0.007938,
 	0.05603 0.05414 0.007938,
 	0.05612 0.05364 0.007938,
 	0.05592 0.05317 0.007938,
 	0.05561 0.05276 0.007938,
 	0.05519 0.05247 0.007938,
 	0.05469 0.0524 0.007938,
 	0.05418 0.05247 0.007938,
 	0.05367 0.05256 0.007938,
 	0.05318 0.05272 0.007938,
 	0.05272 0.05295 0.007938,
 	0.0523 0.05325 0.007938,
 	0.0519 0.05358 0.007938,
 	0.05152 0.05393 0.007938,
 	0.0512 0.05433 0.007938,
 	0.05102 0.05479 0.007938,
 	0.0512 0.05525 0.007938,
 	0.05155 0.05563 0.007938,
 	0.05196 0.05594 0.007938,
 	0.05241 0.05619 0.007938,
 	0.05297 0.05611 0.008178,
 	0.05347 0.05619 0.008178,
 	0.05397 0.05621 0.008178,
 	0.05444 0.05604 0.008178,
 	0.05482 0.05573 0.008178,
 	0.0552 0.0554 0.008178,
 	0.05552 0.05501 0.008178,
 	0.05577 0.05458 0.008178,
 	0.05589 0.0541 0.008178,
 	0.05581 0.05361 0.008178,
 	0.05559 0.05316 0.008178,
 	0.05527 0.05277 0.008178,
 	0.05484 0.05253 0.008178,
 	0.05435 0.05242 0.008178,
 	0.05385 0.05247 0.008178,
 	0.05337 0.05259 0.008178,
 	0.05291 0.05279 0.008178,
 	0.05251 0.0531 0.008178,
 	0.05213 0.05343 0.008178,
 	0.05172 0.0537 0.008178,
 	0.05136 0.05405 0.008178,
 	0.05122 0.05451 0.008178,
 	0.05137 0.05497 0.008178,
 	0.05168 0.05537 0.008178,
 	0.05208 0.05567 0.008178,
 	0.0525 0.05594 0.008178,
 	0.05396 0.04909 0.001443,
 	0.05441 0.04906 0.001443,
 	0.05358 0.04943 0.001443,
 	0.05416 0.04948 0.001443,
 	0.0547 0.04946 0.001443,
 	0.05523 0.04948 0.001443,
 	0.05571 0.04958 0.001443,
 	0.05332 0.04997 0.001443,
 	0.05388 0.04993 0.001443,
 	0.05443 0.04992 0.001443,
 	0.05496 0.04992 0.001443,
 	0.05547 0.04994 0.001443,
 	0.05592 0.04996 0.001443,
 	0.05312 0.05043 0.001443,
 	0.05363 0.0504 0.001443,
 	0.05417 0.05038 0.001443,
 	0.0547 0.05036 0.001443,
 	0.05524 0.05035 0.001443,
 	0.05577 0.05033 0.001443,
 	0.05296 0.05082 0.001443,
 	0.05339 0.05084 0.001443,
 	0.05391 0.05082 0.001443,
 	0.05445 0.05081 0.001443,
 	0.05499 0.0508 0.001443,
 	0.05553 0.05078 0.001443,
 	0.05606 0.05074 0.001443,
 	0.05308 0.05127 0.001443,
 	0.05366 0.05126 0.001443,
 	0.0542 0.05125 0.001443,
 	0.05474 0.05124 0.001443,
 	0.05529 0.05123 0.001443,
 	0.05583 0.05121 0.001443,
 	0.05299 0.05173 0.001443,
 	0.05342 0.0517 0.001443,
 	0.05395 0.05169 0.001443,
 	0.05449 0.05169 0.001443,
 	0.05505 0.05168 0.001443,
 	0.05561 0.05167 0.001443,
 	0.05317 0.0521 0.001443,
 	0.05369 0.05213 0.001443,
 	0.05423 0.05213 0.001443,
 	0.05479 0.05212 0.001443,
 	0.05536 0.05211 0.001443,
 	0.05341 0.05255 0.001443,
 	0.05395 0.05258 0.001443,
 	0.05452 0.05255 0.001443,
 	0.05508 0.05254 0.001443,
 	0.05425 0.053 0.001443,
 	0.0548 0.05297 0.001443,
 	0.05191 0.04841 0.0101,
 	0.05245 0.04841 0.0101,
 	0.05162 0.04882 0.0101,
 	0.05218 0.04884 0.0101,
 	0.05274 0.04884 0.0101,
 	0.05327 0.04886 0.0101,
 	0.05378 0.04886 0.0101,
 	0.05428 0.04881 0.0101,
 	0.05479 0.04879 0.0101,
 	0.05528 0.04886 0.0101,
 	0.05096 0.04928 0.0101,
 	0.05139 0.04925 0.0101,
 	0.05192 0.04926 0.0101,
 	0.05246 0.04928 0.0101,
 	0.053 0.04928 0.0101,
 	0.05352 0.04929 0.0101,
 	0.05403 0.04928 0.0101,
 	0.05454 0.04927 0.0101,
 	0.05504 0.04928 0.0101,
 	0.05553 0.04932 0.0101,
 	0.05067 0.0496 0.0101,
 	0.05117 0.04968 0.0101,
 	0.05167 0.04969 0.0101,
 	0.0522 0.04971 0.0101,
 	0.05273 0.04972 0.0101,
 	0.05325 0.04972 0.0101,
 	0.05377 0.04972 0.0101,
 	0.05429 0.04972 0.0101,
 	0.0548 0.04972 0.0101,
 	0.05531 0.04972 0.0101,
 	0.05573 0.0497 0.0101,
 	0.0503 0.05005 0.0101,
 	0.05089 0.0501 0.0101,
 	0.05142 0.05013 0.0101,
 	0.05194 0.05014 0.0101,
 	0.05247 0.05015 0.0101,
 	0.05299 0.05016 0.0101,
 	0.05351 0.05016 0.0101,
 	0.05403 0.05016 0.0101,
 	0.05455 0.05016 0.0101,
 	0.05507 0.05016 0.0101,
 	0.05566 0.05016 0.0101,
 	0.05013 0.05056 0.0101,
 	0.0506 0.05056 0.0101,
 	0.05115 0.05057 0.0101,
 	0.05168 0.05058 0.0101,
 	0.05221 0.05059 0.0101,
 	0.05273 0.05059 0.0101,
 	0.05325 0.0506 0.0101,
 	0.05377 0.0506 0.0101,
 	0.05428 0.05061 0.0101,
 	0.0548 0.05061 0.0101,
 	0.05533 0.05061 0.0101,
 	0.05579 0.05063 0.0101,
 	0.05027 0.05104 0.0101,
 	0.05088 0.05102 0.0101,
 	0.05142 0.05102 0.0101,
 	0.05195 0.05103 0.0101,
 	0.05247 0.05104 0.0101,
 	0.05299 0.05104 0.0101,
 	0.0535 0.05105 0.0101,
 	0.05402 0.05106 0.0101,
 	0.05454 0.05106 0.0101,
 	0.05506 0.05106 0.0101,
 	0.05558 0.05103 0.0101,
 	0.05019 0.05152 0.0101,
 	0.05064 0.05147 0.0101,
 	0.05117 0.05146 0.0101,
 	0.05169 0.05147 0.0101,
 	0.05221 0.05148 0.0101,
 	0.05272 0.05149 0.0101,
 	0.05324 0.05149 0.0101,
 	0.05375 0.0515 0.0101,
 	0.05426 0.05152 0.0101,
 	0.05478 0.05152 0.0101,
 	0.0553 0.05151 0.0101,
 	0.05581 0.05147 0.0101,
 	0.05042 0.05188 0.0101,
 	0.05092 0.05189 0.0101,
 	0.05144 0.0519 0.0101,
 	0.05195 0.05191 0.0101,
 	0.05246 0.05193 0.0101,
 	0.05297 0.05194 0.0101,
 	0.05348 0.05195 0.0101,
 	0.05399 0.05197 0.0101,
 	0.0545 0.05199 0.0101,
 	0.05502 0.05201 0.0101,
 	0.05553 0.05197 0.0101,
 	0.05069 0.0523 0.0101,
 	0.05119 0.05233 0.0101,
 	0.05169 0.05235 0.0101,
 	0.05219 0.05237 0.0101,
 	0.0527 0.05239 0.0101,
 	0.05321 0.05241 0.0101,
 	0.05372 0.05242 0.0101,
 	0.05422 0.05244 0.0101,
 	0.05473 0.05248 0.0101,
 	0.05096 0.05276 0.0101,
 	0.05144 0.05279 0.0101,
 	0.05191 0.05279 0.0101,
 	0.05241 0.05284 0.0101,
 	0.05294 0.05287 0.0101,
 	0.05345 0.05287 0.0101,
 	0.05394 0.05287 0.0101,
 	0.05442 0.05289 0.0101,
 	0.05167 0.05314 0.0101,
 	0.05209 0.05323 0.0101,
 	0.05264 0.05337 0.0101,
 	0.05321 0.05333 0.0101,
 	0.0537 0.05332 0.0101,
 	0.05415 0.05331 0.0101,
 	0.05301 0.05374 0.0101,
 	0.0535 0.05384 0.0101,
 	0.05393 0.05369 0.0101,
 	0.05372 0.05525 0.003127,
 	0.05416 0.0553 0.003127,
 	0.05346 0.05564 0.003127,
 	0.05403 0.05572 0.003127,
 	0.05374 0.05286 0.008178,
 	0.05416 0.05285 0.008178,
 	0.05467 0.05284 0.008178,
 	0.05293 0.05325 0.008178,
 	0.05338 0.05315 0.008178,
 	0.05393 0.05324 0.008178,
 	0.05444 0.05325 0.008178,
 	0.05499 0.05322 0.008178,
 	0.05267 0.05359 0.008178,
 	0.05316 0.05364 0.008178,
 	0.05366 0.05365 0.008178,
 	0.05418 0.05367 0.008178,
 	0.05471 0.05367 0.008178,
 	0.05526 0.05364 0.008178,
 	0.0519 0.05405 0.008178,
 	0.0524 0.05404 0.008178,
 	0.05291 0.05408 0.008178,
 	0.05341 0.0541 0.008178,
 	0.05392 0.05411 0.008178,
 	0.05444 0.05411 0.008178,
 	0.05497 0.05411 0.008178,
 	0.05549 0.0541 0.008178,
 	0.05165 0.05452 0.008178,
 	0.05215 0.05454 0.008178,
 	0.05265 0.05456 0.008178,
 	0.05316 0.05456 0.008178,
 	0.05366 0.05456 0.008178,
 	0.05418 0.05456 0.008178,
 	0.0547 0.05456 0.008178,
 	0.05523 0.05456 0.008178,
 	0.05188 0.05502 0.008178,
 	0.05239 0.05506 0.008178,
 	0.05291 0.05504 0.008178,
 	0.05341 0.05502 0.008178,
 	0.05392 0.05501 0.008178,
 	0.05443 0.05501 0.008178,
 	0.05496 0.055 0.008178,
 	0.05267 0.05555 0.008178,
 	0.05317 0.0555 0.008178,
 	0.05365 0.05545 0.008178,
 	0.05416 0.05547 0.008178,
 	0.05467 0.05544 0.008178,
 	0.05342 0.05582 0.008178,
 	0.05385 0.05586 0.008178
        ]
      }
    }
}
Anchor {
  description "Cell 2"
  children [
    TouchSensor { enabled TRUE }
Shape {  #    2(  1)
  appearance
    Appearance {
      material
        Material {
          diffuseColor 1.000 0.000 0.000
          transparency 0.70
        }
    }
  geometry
    IndexedFaceSet {
      solid FALSE
      creaseAngle 3.
      coord USE all_coords
      coordIndex [
 	27, 28, 0, -1,
 	28, 29, 0, -1,
 	29, 1, 0, -1,
 	29, 30, 1, -1,
 	30, 2, 1, -1,
 	30, 31, 2, -1,
 	31, 3, 2, -1,
 	31, 32, 3, -1,
 	32, 33, 3, -1,
 	33, 4, 3, -1,
 	33, 34, 4, -1,
 	34, 5, 4, -1,
 	34, 35, 5, -1,
 	35, 6, 5, -1,
 	35, 36, 6, -1,
 	36, 7, 6, -1,
 	36, 37, 7, -1,
 	37, 8, 7, -1,
 	37, 38, 8, -1,
 	38, 9, 8, -1,
 	38, 39, 9, -1,
 	39, 10, 9, -1,
 	39, 40, 10, -1,
 	40, 11, 10, -1,
 	40, 41, 11, -1,
 	41, 12, 11, -1,
 	41, 42, 12, -1,
 	42, 43, 12, -1,
 	43, 13, 12, -1,
 	43, 44, 13, -1,
 	44, 45, 13, -1,
 	45, 46, 13, -1,
 	46, 47, 13, -1,
 	47, 48, 13, -1,
 	48, 49, 13, -1,
 	49, 50, 13, -1,
 	50, 14, 13, -1,
 	50, 51, 14, -1,
 	51, 52, 14, -1,
 	52, 15, 14, -1,
 	52, 53, 15, -1,
 	53, 54, 15, -1,
 	54, 16, 15, -1,
 	54, 17, 16, -1,
 	54, 55, 17, -1,
 	55, 56, 17, -1,
 	56, 57, 17, -1,
 	57, 18, 17, -1,
 	57, 58, 18, -1,
 	58, 19, 18, -1,
 	58, 59, 19, -1,
 	59, 60, 19, -1,
 	60, 20, 19, -1,
 	60, 61, 20, -1,
 	61, 21, 20, -1,
 	61, 62, 21, -1,
 	62, 22, 21, -1,
 	62, 63, 22, -1,
 	63, 23, 22, -1,
 	63, 64, 23, -1,
 	64, 24, 23, -1,
 	64, 65, 24, -1,
 	65, 66, 24, -1,
 	66, 67, 24, -1,
 	67, 68, 24, -1,
 	68, 25, 24, -1,
 	68, 69, 25, -1,
 	69, 26, 25, -1,
 	69, 70, 26, -1,
 	70, 0, 26, -1,
 	70, 71, 0, -1,
 	71, 72, 0, -1,
 	72, 73, 0, -1,
 	73, 74, 0, -1,
 	74, 75, 0, -1,
 	75, 76, 0, -1,
 	76, 77, 0, -1,
 	77, 78, 0, -1,
 	78, 79, 0, -1,
 	79, 80, 0, -1,
 	80, 81, 0, -1,
 	81, 82, 0, -1,
 	82, 83, 0, -1,
 	83, 84, 0, -1,
 	84, 85, 0, -1,
 	85, 86, 0, -1,
 	86, 87, 0, -1,
 	87, 88, 0, -1,
 	88, 89, 0, -1,
 	89, 90, 0, -1,
 	90, 91, 0, -1,
 	91, 92, 0, -1,
 	92, 93, 0, -1,
 	93, 94, 0, -1,
 	94, 95, 0, -1,
 	95, 27, 0, -1,
 	96, 97, 27, -1,
 	97, 28, 27, -1,
 	97, 98, 28, -1,
 	98, 29, 28, -1,
 	98, 99, 29, -1,
 	99, 30, 29, -1,
 	99, 100, 30, -1,
 	100, 31, 30, -1,
 	100, 101, 31, -1,
 	101, 32, 31, -1,
 	101, 102, 32, -1,
 	102, 33, 32, -1,
 	102, 103, 33, -1,
 	103, 104, 33, -1,
 	104, 105, 33, -1,
 	105, 106, 33, -1,
 	106, 107, 33, -1,
 	107, 34, 33, -1,
 	107, 108, 34, -1,
 	108, 109, 34, -1,
 	109, 35, 34, -1,
 	109, 110, 35, -1,
 	110, 111, 35, -1,
 	111, 36, 35, -1,
 	111, 112, 36, -1,
 	112, 37, 36, -1,
 	112, 113, 37, -1,
 	113, 38, 37, -1,
 	113, 114, 38, -1,
 	114, 39, 38, -1,
 	114, 115, 39, -1,
 	115, 40, 39, -1,
 	115, 41, 40, -1,
 	115, 116, 41, -1,
 	116, 42, 41, -1,
 	116, 117, 42, -1,
 	117, 43, 42, -1,
 	117, 118, 43, -1,
 	118, 44, 43, -1,
 	118, 119, 44, -1,
 	119, 120, 44, -1,
 	120, 45, 44, -1,
 	120, 121, 45, -1,
 	121, 46, 45, -1,
 	121, 122, 46, -1,
 	122, 123, 46, -1,
 	123, 47, 46, -1,
 	123, 124, 47, -1,
 	124, 48, 47, -1,
 	124, 125, 48, -1,
 	125, 49, 48, -1,
 	125, 126, 49, -1,
 	126, 50, 49, -1,
 	126, 127, 50, -1,
 	127, 51, 50, -1,
 	127, 128, 51, -1,
 	128, 52, 51, -1,
 	128, 129, 52, -1,
 	129, 53, 52, -1,
 	129, 130, 53, -1,
 	130, 54, 53, -1,
 	130, 131, 54, -1,
 	131, 55, 54, -1,
 	131, 132, 55, -1,
 	132, 56, 55, -1,
 	132, 133, 56, -1,
 	133, 57, 56, -1,
 	133, 134, 57, -1,
 	134, 58, 57, -1,
 	134, 135, 58, -1,
 	135, 136, 58, -1,
 	136, 59, 58, -1,
 	136, 137, 59, -1,
 	137, 60, 59, -1,
 	137, 138, 60, -1,
 	138, 139, 60, -1,
 	139, 61, 60, -1,
 	139, 140, 61, -1,
 	140, 62, 61, -1,
 	140, 141, 62, -1,
 	141, 63, 62, -1,
 	141, 142, 63, -1,
 	142, 64, 63, -1,
 	142, 143, 64, -1,
 	143, 65, 64, -1,
 	143, 66, 65, -1,
 	143, 144, 66, -1,
 	144, 67, 66, -1,
 	144, 145, 67, -1,
 	145, 68, 67, -1,
 	145, 146, 68, -1,
 	146, 69, 68, -1,
 	146, 147, 69, -1,
 	147, 148, 69, -1,
 	148, 70, 69, -1,
 	148, 149, 70, -1,
 	149, 71, 70, -1,
 	149, 150, 71, -1,
 	150, 72, 71, -1,
 	150, 151, 72, -1,
 	151, 73, 72, -1,
 	151, 152, 73, -1,
 	152, 74, 73, -1,
 	152, 153, 74, -1,
 	153, 75, 74, -1,
 	153, 154, 75, -1,
 	154, 76, 75, -1,
 	154, 77, 76, -1,
 	154, 155, 77, -1,
 	155, 156, 77, -1,
 	156, 78, 77, -1,
 	156, 157, 78, -1,
 	157, 79, 78, -1,
 	157, 158, 79, -1,
 	158, 80, 79, -1,
 	158, 159, 80, -1,
 	159, 81, 80, -1,
 	159, 160, 81, -1,
 	160, 82, 81, -1,
 	160, 161, 82, -1,
 	161, 83, 82, -1,
 	161, 162, 83, -1,
 	162, 84, 83, -1,
 	162, 163, 84, -1,
 	163, 85, 84, -1,
 	163, 164, 85, -1,
 	164, 86, 85, -1,
 	164, 165, 86, -1,
 	165, 87, 86, -1,
 	165, 166, 87, -1,
 	166, 88, 87, -1,
 	166, 167, 88, -1,
 	167, 89, 88, -1,
 	167, 168, 89, -1,
 	168, 90, 89, -1,
 	168, 169, 90, -1,
 	169, 91, 90, -1,
 	169, 170, 91, -1,
 	170, 92, 91, -1,
 	170, 171, 92, -1,
 	171, 93, 92, -1,
 	171, 172, 93, -1,
 	172, 94, 93, -1,
 	172, 173, 94, -1,
 	173, 95, 94, -1,
 	173, 96, 95, -1,
 	96, 27, 95, -1,
 	174, 175, 96, -1,
 	175, 176, 96, -1,
 	176, 97, 96, -1,
 	176, 177, 97, -1,
 	177, 98, 97, -1,
 	177, 99, 98, -1,
 	177, 178, 99, -1,
 	178, 100, 99, -1,
 	178, 179, 100, -1,
 	179, 101, 100, -1,
 	179, 180, 101, -1,
 	180, 102, 101, -1,
 	180, 181, 102, -1,
 	181, 182, 102, -1,
 	182, 103, 102, -1,
 	182, 183, 103, -1,
 	183, 104, 103, -1,
 	183, 184, 104, -1,
 	184, 185, 104, -1,
 	185, 105, 104, -1,
 	185, 186, 105, -1,
 	186, 106, 105, -1,
 	186, 187, 106, -1,
 	187, 107, 106, -1,
 	187, 188, 107, -1,
 	188, 108, 107, -1,
 	188, 189, 108, -1,
 	189, 109, 108, -1,
 	189, 190, 109, -1,
 	190, 110, 109, -1,
 	190, 191, 110, -1,
 	191, 111, 110, -1,
 	191, 192, 111, -1,
 	192, 112, 111, -1,
 	192, 193, 112, -1,
 	193, 113, 112, -1,
 	193, 194, 113, -1,
 	194, 114, 113, -1,
 	194, 115, 114, -1,
 	194, 195, 115, -1,
 	195, 116, 115, -1,
 	195, 196, 116, -1,
 	196, 117, 116, -1,
 	196, 197, 117, -1,
 	197, 118, 117, -1,
 	197, 198, 118, -1,
 	198, 119, 118, -1,
 	198, 199, 119, -1,
 	199, 120, 119, -1,
 	199, 200, 120, -1,
 	200, 121, 120, -1,
 	200, 201, 121, -1,
 	201, 122, 121, -1,
 	201, 202, 122, -1,
 	202, 123, 122, -1,
 	202, 203, 123, -1,
 	203, 124, 123, -1,
 	203, 204, 124, -1,
 	204, 125, 124, -1,
 	204, 205, 125, -1,
 	205, 206, 125, -1,
 	206, 126, 125, -1,
 	206, 207, 126, -1,
 	207, 127, 126, -1,
 	207, 208, 127, -1,
 	208, 128, 127, -1,
 	208, 209, 128, -1,
 	209, 129, 128, -1,
 	209, 210, 129, -1,
 	210, 130, 129, -1,
 	210, 131, 130, -1,
 	210, 211, 131, -1,
 	211, 132, 131, -1,
 	211, 212, 132, -1,
 	212, 133, 132, -1,
 	212, 213, 133, -1,
 	213, 134, 133, -1,
 	213, 214, 134, -1,
 	214, 215, 134, -1,
 	215, 135, 134, -1,
 	215, 216, 135, -1,
 	216, 136, 135, -1,
 	216, 217, 136, -1,
 	217, 218, 136, -1,
 	218, 137, 136, -1,
 	218, 219, 137, -1,
 	219, 220, 137, -1,
 	220, 138, 137, -1,
 	220, 221, 138, -1,
 	221, 139, 138, -1,
 	221, 222, 139, -1,
 	222, 140, 139, -1,
 	222, 223, 140, -1,
 	223, 141, 140, -1,
 	223, 142, 141, -1,
 	223, 224, 142, -1,
 	224, 225, 142, -1,
 	225, 143, 142, -1,
 	225, 144, 143, -1,
 	225, 226, 144, -1,
 	226, 227, 144, -1,
 	227, 145, 144, -1,
 	227, 146, 145, -1,
 	227, 228, 146, -1,
 	228, 229, 146, -1,
 	229, 147, 146, -1,
 	229, 230, 147, -1,
 	230, 148, 147, -1,
 	230, 231, 148, -1,
 	231, 149, 148, -1,
 	231, 232, 149, -1,
 	232, 150, 149, -1,
 	232, 233, 150, -1,
 	233, 151, 150, -1,
 	233, 234, 151, -1,
 	234, 235, 151, -1,
 	235, 152, 151, -1,
 	235, 236, 152, -1,
 	236, 153, 152, -1,
 	236, 237, 153, -1,
 	237, 154, 153, -1,
 	237, 238, 154, -1,
 	238, 155, 154, -1,
 	238, 239, 155, -1,
 	239, 156, 155, -1,
 	239, 240, 156, -1,
 	240, 157, 156, -1,
 	240, 241, 157, -1,
 	241, 242, 157, -1,
 	242, 158, 157, -1,
 	242, 243, 158, -1,
 	243, 159, 158, -1,
 	243, 244, 159, -1,
 	244, 160, 159, -1,
 	244, 245, 160, -1,
 	245, 161, 160, -1,
 	245, 246, 161, -1,
 	246, 162, 161, -1,
 	246, 247, 162, -1,
 	247, 163, 162, -1,
 	247, 248, 163, -1,
 	248, 164, 163, -1,
 	248, 249, 164, -1,
 	249, 165, 164, -1,
 	249, 250, 165, -1,
 	250, 166, 165, -1,
 	250, 251, 166, -1,
 	251, 252, 166, -1,
 	252, 167, 166, -1,
 	252, 253, 167, -1,
 	253, 168, 167, -1,
 	253, 254, 168, -1,
 	254, 169, 168, -1,
 	254, 255, 169, -1,
 	255, 170, 169, -1,
 	255, 256, 170, -1,
 	256, 257, 170, -1,
 	257, 171, 170, -1,
 	257, 258, 171, -1,
 	258, 172, 171, -1,
 	258, 259, 172, -1,
 	259, 173, 172, -1,
 	259, 174, 173, -1,
 	174, 96, 173, -1,
 	260, 261, 174, -1,
 	261, 175, 174, -1,
 	261, 262, 175, -1,
 	262, 176, 175, -1,
 	262, 263, 176, -1,
 	263, 177, 176, -1,
 	263, 264, 177, -1,
 	264, 178, 177, -1,
 	264, 265, 178, -1,
 	265, 179, 178, -1,
 	265, 266, 179, -1,
 	266, 180, 179, -1,
 	266, 267, 180, -1,
 	267, 181, 180, -1,
 	267, 268, 181, -1,
 	268, 182, 181, -1,
 	268, 269, 182, -1,
 	269, 183, 182, -1,
 	269, 270, 183, -1,
 	270, 184, 183, -1,
 	270, 271, 184, -1,
 	271, 185, 184, -1,
 	271, 272, 185, -1,
 	272, 186, 185, -1,
 	272, 273, 186, -1,
 	273, 187, 186, -1,
 	273, 274, 187, -1,
 	274, 188, 187, -1,
 	274, 275, 188, -1,
 	275, 189, 188, -1,
 	275, 276, 189, -1,
 	276, 190, 189, -1,
 	276, 277, 190, -1,
 	277, 191, 190, -1,
 	277, 278, 191, -1,
 	278, 192, 191, -1,
 	278, 279, 192, -1,
 	279, 193, 192, -1,
 	279, 280, 193, -1,
 	280, 194, 193, -1,
 	280, 281, 194, -1,
 	281, 195, 194, -1,
 	281, 282, 195, -1,
 	282, 196, 195, -1,
 	282, 283, 196, -1,
 	283, 197, 196, -1,
 	283, 284, 197, -1,
 	284, 198, 197, -1,
 	284, 285, 198, -1,
 	285, 199, 198, -1,
 	285, 286, 199, -1,
 	286, 200, 199, -1,
 	286, 287, 200, -1,
 	287, 201, 200, -1,
 	287, 288, 201, -1,
 	288, 202, 201, -1,
 	288, 289, 202, -1,
 	289, 203, 202, -1,
 	289, 290, 203, -1,
 	290, 204, 203, -1,
 	290, 291, 204, -1,
 	291, 205, 204, -1,
 	291, 292, 205, -1,
 	292, 206, 205, -1,
 	292, 293, 206, -1,
 	293, 207, 206, -1,
 	293, 294, 207, -1,
 	294, 208, 207, -1,
 	294, 295, 208, -1,
 	295, 209, 208, -1,
 	295, 296, 209, -1,
 	296, 210, 209, -1,
 	296, 297, 210, -1,
 	297, 211, 210, -1,
 	297, 298, 211, -1,
 	298, 212, 211, -1,
 	298, 299, 212, -1,
 	299, 213, 212, -1,
 	299, 300, 213, -1,
 	300, 214, 213, -1,
 	300, 301, 214, -1,
 	301, 215, 214, -1,
 	301, 302, 215, -1,
 	302, 216, 215, -1,
 	302, 303, 216, -1,
 	303, 304, 216, -1,
 	304, 217, 216, -1,
 	304, 305, 217, -1,
 	305, 306, 217, -1,
 	306, 218, 217, -1,
 	306, 307, 218, -1,
 	307, 219, 218, -1,
 	307, 308, 219, -1,
 	308, 220, 219, -1,
 	308, 309, 220, -1,
 	309, 221, 220, -1,
 	309, 310, 221, -1,
 	310, 222, 221, -1,
 	310, 311, 222, -1,
 	311, 223, 222, -1,
 	311, 312, 223, -1,
 	312, 224, 223, -1,
 	312, 313, 224, -1,
 	313, 225, 224, -1,
 	313, 314, 225, -1,
 	314, 226, 225, -1,
 	314, 315, 226, -1,
 	315, 227, 226, -1,
 	315, 316, 227, -1,
 	316, 228, 227, -1,
 	316, 229, 228, -1,
 	316, 317, 229, -1,
 	317, 318, 229, -1,
 	318, 230, 229, -1,
 	318, 319, 230, -1,
 	319, 231, 230, -1,
 	319, 320, 231, -1,
 	320, 232, 231, -1,
 	320, 233, 232, -1,
 	320, 321, 233, -1,
 	321, 234, 233, -1,
 	321, 322, 234, -1,
 	322, 235, 234, -1,
 	322, 323, 235, -1,
 	323, 324, 235, -1,
 	324, 236, 235, -1,
 	324, 325, 236, -1,
 	325, 237, 236, -1,
 	325, 326, 237, -1,
 	326, 238, 237, -1,
 	326, 327, 238, -1,
 	327, 239, 238, -1,
 	327, 328, 239, -1,
 	328, 240, 239, -1,
 	328, 329, 240, -1,
 	329, 241, 240, -1,
 	329, 330, 241, -1,
 	330, 242, 241, -1,
 	330, 331, 242, -1,
 	331, 332, 242, -1,
 	332, 243, 242, -1,
 	332, 333, 243, -1,
 	333, 244, 243, -1,
 	333, 334, 244, -1,
 	334, 245, 244, -1,
 	334, 335, 245, -1,
 	335, 246, 245, -1,
 	335, 336, 246, -1,
 	336, 247, 246, -1,
 	336, 337, 247, -1,
 	337, 248, 247, -1,
 	337, 338, 248, -1,
 	338, 249, 248, -1,
 	338, 339, 249, -1,
 	339, 250, 249, -1,
 	339, 340, 250, -1,
 	340, 251, 250, -1,
 	340, 341, 251, -1,
 	341, 252, 251, -1,
 	341, 342, 252, -1,
 	342, 253, 252, -1,
 	342, 343, 253, -1,
 	343, 254, 253, -1,
 	343, 344, 254, -1,
 	344, 345, 254, -1,
 	345, 255, 254, -1,
 	345, 346, 255, -1,
 	346, 256, 255, -1,
 	346, 347, 256, -1,
 	347, 257, 256, -1,
 	347, 260, 257, -1,
 	260, 258, 257, -1,
 	260, 259, 258, -1,
 	260, 174, 259, -1,
 	348, 261, 260, -1,
 	348, 349, 261, -1,
 	349, 262, 261, -1,
 	349, 350, 262, -1,
 	350, 263, 262, -1,
 	350, 351, 263, -1,
 	351, 264, 263, -1,
 	351, 352, 264, -1,
 	352, 265, 264, -1,
 	352, 353, 265, -1,
 	353, 266, 265, -1,
 	353, 354, 266, -1,
 	354, 355, 266, -1,
 	355, 267, 266, -1,
 	355, 268, 267, -1,
 	355, 356, 268, -1,
 	356, 269, 268, -1,
 	356, 357, 269, -1,
 	357, 358, 269, -1,
 	358, 270, 269, -1,
 	358, 359, 270, -1,
 	359, 271, 270, -1,
 	359, 360, 271, -1,
 	360, 272, 271, -1,
 	360, 361, 272, -1,
 	361, 273, 272, -1,
 	361, 362, 273, -1,
 	362, 274, 273, -1,
 	362, 363, 274, -1,
 	363, 275, 274, -1,
 	363, 364, 275, -1,
 	364, 276, 275, -1,
 	364, 365, 276, -1,
 	365, 277, 276, -1,
 	365, 366, 277, -1,
 	366, 278, 277, -1,
 	366, 367, 278, -1,
 	367, 279, 278, -1,
 	367, 368, 279, -1,
 	368, 280, 279, -1,
 	368, 369, 280, -1,
 	369, 281, 280, -1,
 	369, 370, 281, -1,
 	370, 282, 281, -1,
 	370, 371, 282, -1,
 	371, 283, 282, -1,
 	371, 372, 283, -1,
 	372, 284, 283, -1,
 	372, 373, 284, -1,
 	373, 285, 284, -1,
 	373, 374, 285, -1,
 	374, 286, 285, -1,
 	374, 375, 286, -1,
 	375, 287, 286, -1,
 	375, 376, 287, -1,
 	376, 288, 287, -1,
 	376, 377, 288, -1,
 	377, 289, 288, -1,
 	377, 378, 289, -1,
 	378, 290, 289, -1,
 	378, 379, 290, -1,
 	379, 291, 290, -1,
 	379, 380, 291, -1,
 	380, 292, 291, -1,
 	380, 381, 292, -1,
 	381, 293, 292, -1,
 	381, 382, 293, -1,
 	382, 294, 293, -1,
 	382, 383, 294, -1,
 	383, 295, 294, -1,
 	383, 384, 295, -1,
 	384, 296, 295, -1,
 	384, 385, 296, -1,
 	385, 297, 296, -1,
 	385, 386, 297, -1,
 	386, 298, 297, -1,
 	386, 387, 298, -1,
 	387, 299, 298, -1,
 	387, 388, 299, -1,
 	388, 300, 299, -1,
 	388, 389, 300, -1,
 	389, 301, 300, -1,
 	389, 390, 301, -1,
 	390, 302, 301, -1,
 	390, 391, 302, -1,
 	391, 392, 302, -1,
 	392, 303, 302, -1,
 	392, 304, 303, -1,
 	392, 393, 304, -1,
 	393, 394, 304, -1,
 	394, 305, 304, -1,
 	394, 395, 305, -1,
 	395, 306, 305, -1,
 	395, 396, 306, -1,
 	396, 307, 306, -1,
 	396, 397, 307, -1,
 	397, 398, 307, -1,
 	398, 308, 307, -1,
 	398, 399, 308, -1,
 	399, 309, 308, -1,
 	399, 400, 309, -1,
 	400, 310, 309, -1,
 	400, 401, 310, -1,
 	401, 311, 310, -1,
 	401, 402, 311, -1,
 	402, 312, 311, -1,
 	402, 403, 312, -1,
 	403, 313, 312, -1,
 	403, 404, 313, -1,
 	404, 314, 313, -1,
 	404, 405, 314, -1,
 	405, 315, 314, -1,
 	405, 406, 315, -1,
 	406, 316, 315, -1,
 	406, 407, 316, -1,
 	407, 317, 316, -1,
 	407, 408, 317, -1,
 	408, 318, 317, -1,
 	408, 409, 318, -1,
 	409, 319, 318, -1,
 	409, 410, 319, -1,
 	410, 320, 319, -1,
 	410, 411, 320, -1,
 	411, 412, 320, -1,
 	412, 321, 320, -1,
 	412, 413, 321, -1,
 	413, 322, 321, -1,
 	413, 414, 322, -1,
 	414, 323, 322, -1,
 	414, 415, 323, -1,
 	415, 324, 323, -1,
 	415, 416, 324, -1,
 	416, 325, 324, -1,
 	416, 417, 325, -1,
 	417, 326, 325, -1,
 	417, 418, 326, -1,
 	418, 327, 326, -1,
 	418, 419, 327, -1,
 	419, 328, 327, -1,
 	419, 420, 328, -1,
 	420, 329, 328, -1,
 	420, 421, 329, -1,
 	421, 330, 329, -1,
 	421, 422, 330, -1,
 	422, 331, 330, -1,
 	422, 423, 331, -1,
 	423, 332, 331, -1,
 	423, 424, 332, -1,
 	424, 333, 332, -1,
 	424, 425, 333, -1,
 	425, 334, 333, -1,
 	425, 426, 334, -1,
 	426, 335, 334, -1,
 	426, 427, 335, -1,
 	427, 336, 335, -1,
 	427, 428, 336, -1,
 	428, 337, 336, -1,
 	428, 429, 337, -1,
 	429, 338, 337, -1,
 	429, 430, 338, -1,
 	430, 431, 338, -1,
 	431, 339, 338, -1,
 	431, 432, 339, -1,
 	432, 340, 339, -1,
 	432, 433, 340, -1,
 	433, 341, 340, -1,
 	433, 434, 341, -1,
 	434, 342, 341, -1,
 	434, 435, 342, -1,
 	435, 343, 342, -1,
 	435, 436, 343, -1,
 	436, 344, 343, -1,
 	436, 437, 344, -1,
 	437, 345, 344, -1,
 	437, 348, 345, -1,
 	348, 346, 345, -1,
 	348, 347, 346, -1,
 	348, 260, 347, -1,
 	438, 349, 348, -1,
 	438, 439, 349, -1,
 	439, 350, 349, -1,
 	439, 440, 350, -1,
 	440, 351, 350, -1,
 	440, 441, 351, -1,
 	441, 352, 351, -1,
 	441, 442, 352, -1,
 	442, 353, 352, -1,
 	442, 443, 353, -1,
 	443, 354, 353, -1,
 	443, 444, 354, -1,
 	444, 445, 354, -1,
 	445, 355, 354, -1,
 	445, 446, 355, -1,
 	446, 356, 355, -1,
 	446, 357, 356, -1,
 	446, 447, 357, -1,
 	447, 358, 357, -1,
 	447, 448, 358, -1,
 	448, 449, 358, -1,
 	449, 359, 358, -1,
 	449, 450, 359, -1,
 	450, 360, 359, -1,
 	450, 451, 360, -1,
 	451, 361, 360, -1,
 	451, 452, 361, -1,
 	452, 362, 361, -1,
 	452, 453, 362, -1,
 	453, 363, 362, -1,
 	453, 454, 363, -1,
 	454, 364, 363, -1,
 	454, 455, 364, -1,
 	455, 365, 364, -1,
 	455, 456, 365, -1,
 	456, 366, 365, -1,
 	456, 457, 366, -1,
 	457, 367, 366, -1,
 	457, 458, 367, -1,
 	458, 368, 367, -1,
 	458, 459, 368, -1,
 	459, 369, 368, -1,
 	459, 460, 369, -1,
 	460, 370, 369, -1,
 	460, 461, 370, -1,
 	461, 371, 370, -1,
 	461, 462, 371, -1,
 	462, 372, 371, -1,
 	462, 463, 372, -1,
 	463, 373, 372, -1,
 	463, 464, 373, -1,
 	464, 374, 373, -1,
 	464, 465, 374, -1,
 	465, 375, 374, -1,
 	465, 466, 375, -1,
 	466, 376, 375, -1,
 	466, 467, 376, -1,
 	467, 377, 376, -1,
 	467, 468, 377, -1,
 	468, 378, 377, -1,
 	468, 469, 378, -1,
 	469, 379, 378, -1,
 	469, 470, 379, -1,
 	470, 380, 379, -1,
 	470, 471, 380, -1,
 	471, 381, 380, -1,
 	471, 472, 381, -1,
 	472, 382, 381, -1,
 	472, 473, 382, -1,
 	473, 383, 382, -1,
 	473, 474, 383, -1,
 	474, 384, 383, -1,
 	474, 475, 384, -1,
 	475, 385, 384, -1,
 	475, 476, 385, -1,
 	476, 477, 385, -1,
 	477, 386, 385, -1,
 	477, 387, 386, -1,
 	477, 478, 387, -1,
 	478, 388, 387, -1,
 	478, 479, 388, -1,
 	479, 389, 388, -1,
 	479, 480, 389, -1,
 	480, 390, 389, -1,
 	480, 481, 390, -1,
 	481, 391, 390, -1,
 	481, 482, 391, -1,
 	482, 392, 391, -1,
 	482, 483, 392, -1,
 	483, 393, 392, -1,
 	483, 484, 393, -1,
 	484, 394, 393, -1,
 	484, 485, 394, -1,
 	485, 395, 394, -1,
 	485, 486, 395, -1,
 	486, 396, 395, -1,
 	486, 487, 396, -1,
 	487, 397, 396, -1,
 	487, 488, 397, -1,
 	488, 398, 397, -1,
 	488, 489, 398, -1,
 	489, 399, 398, -1,
 	489, 490, 399, -1,
 	490, 400, 399, -1,
 	490, 491, 400, -1,
 	491, 401, 400, -1,
 	491, 492, 401, -1,
 	492, 402, 401, -1,
 	492, 493, 402, -1,
 	493, 403, 402, -1,
 	493, 494, 403, -1,
 	494, 404, 403, -1,
 	494, 495, 404, -1,
 	495, 405, 404, -1,
 	495, 496, 405, -1,
 	496, 406, 405, -1,
 	496, 497, 406, -1,
 	497, 407, 406, -1,
 	497, 498, 407, -1,
 	498, 408, 407, -1,
 	498, 499, 408, -1,
 	499, 409, 408, -1,
 	499, 500, 409, -1,
 	500, 410, 409, -1,
 	500, 501, 410, -1,
 	501, 411, 410, -1,
 	501, 502, 411, -1,
 	502, 412, 411, -1,
 	502, 503, 412, -1,
 	503, 413, 412, -1,
 	503, 504, 413, -1,
 	504, 414, 413, -1,
 	504, 505, 414, -1,
 	505, 415, 414, -1,
 	505, 506, 415, -1,
 	506, 416, 415, -1,
 	506, 507, 416, -1,
 	507, 417, 416, -1,
 	507, 508, 417, -1,
 	508, 418, 417, -1,
 	508, 509, 418, -1,
 	509, 419, 418, -1,
 	509, 510, 419, -1,
 	510, 420, 419, -1,
 	510, 511, 420, -1,
 	511, 421, 420, -1,
 	511, 512, 421, -1,
 	512, 422, 421, -1,
 	512, 513, 422, -1,
 	513, 423, 422, -1,
 	513, 514, 423, -1,
 	514, 424, 423, -1,
 	514, 515, 424, -1,
 	515, 425, 424, -1,
 	515, 516, 425, -1,
 	516, 426, 425, -1,
 	516, 517, 426, -1,
 	517, 427, 426, -1,
 	517, 518, 427, -1,
 	518, 428, 427, -1,
 	518, 519, 428, -1,
 	519, 429, 428, -1,
 	519, 520, 429, -1,
 	520, 430, 429, -1,
 	520, 521, 430, -1,
 	521, 431, 430, -1,
 	521, 522, 431, -1,
 	522, 432, 431, -1,
 	522, 523, 432, -1,
 	523, 433, 432, -1,
 	523, 524, 433, -1,
 	524, 434, 433, -1,
 	524, 525, 434, -1,
 	525, 435, 434, -1,
 	525, 526, 435, -1,
 	526, 436, 435, -1,
 	526, 527, 436, -1,
 	527, 437, 436, -1,
 	527, 528, 437, -1,
 	528, 348, 437, -1,
 	528, 438, 348, -1,
 	529, 439, 438, -1,
 	529, 530, 439, -1,
 	530, 440, 439, -1,
 	530, 531, 440, -1,
 	531, 441, 440, -1,
 	531, 532, 441, -1,
 	532, 533, 441, -1,
 	533, 442, 441, -1,
 	533, 534, 442, -1,
 	534, 443, 442, -1,
 	534, 535, 443, -1,
 	535, 444, 443, -1,
 	535, 536, 444, -1,
 	536, 445, 444, -1,
 	536, 537, 445, -1,
 	537, 446, 445, -1,
 	537, 538, 446, -1,
 	538, 447, 446, -1,
 	538, 539, 447, -1,
 	539, 448, 447, -1,
 	539, 540, 448, -1,
 	540, 449, 448, -1,
 	540, 541, 449, -1,
 	541, 450, 449, -1,
 	541, 542, 450, -1,
 	542, 451, 450, -1,
 	542, 543, 451, -1,
 	543, 452, 451, -1,
 	543, 544, 452, -1,
 	544, 453, 452, -1,
 	544, 545, 453, -1,
 	545, 454, 453, -1,
 	545, 546, 454, -1,
 	546, 455, 454, -1,
 	546, 547, 455, -1,
 	547, 456, 455, -1,
 	547, 548, 456, -1,
 	548, 457, 456, -1,
 	548, 549, 457, -1,
 	549, 458, 457, -1,
 	549, 550, 458, -1,
 	550, 459, 458, -1,
 	550, 551, 459, -1,
 	551, 460, 459, -1,
 	551, 552, 460, -1,
 	552, 461, 460, -1,
 	552, 553, 461, -1,
 	553, 462, 461, -1,
 	553, 554, 462, -1,
 	554, 463, 462, -1,
 	554, 555, 463, -1,
 	555, 464, 463, -1,
 	555, 556, 464, -1,
 	556, 465, 464, -1,
 	556, 557, 465, -1,
 	557, 466, 465, -1,
 	557, 558, 466, -1,
 	558, 467, 466, -1,
 	558, 559, 467, -1,
 	559, 468, 467, -1,
 	559, 560, 468, -1,
 	560, 469, 468, -1,
 	560, 561, 469, -1,
 	561, 470, 469, -1,
 	561, 562, 470, -1,
 	562, 471, 470, -1,
 	562, 563, 471, -1,
 	563, 564, 471, -1,
 	564, 472, 471, -1,
 	564, 565, 472, -1,
 	565, 473, 472, -1,
 	565, 566, 473, -1,
 	566, 474, 473, -1,
 	566, 567, 474, -1,
 	567, 475, 474, -1,
 	567, 568, 475, -1,
 	568, 476, 475, -1,
 	568, 569, 476, -1,
 	569, 477, 476, -1,
 	569, 570, 477, -1,
 	570, 478, 477, -1,
 	570, 571, 478, -1,
 	571, 479, 478, -1,
 	571, 572, 479, -1,
 	572, 480, 479, -1,
 	572, 573, 480, -1,
 	573, 481, 480, -1,
 	573, 574, 481, -1,
 	574, 482, 481, -1,
 	574, 575, 482, -1,
 	575, 483, 482, -1,
 	575, 576, 483, -1,
 	576, 484, 483, -1,
 	576, 577, 484, -1,
 	577, 485, 484, -1,
 	577, 578, 485, -1,
 	578, 486, 485, -1,
 	578, 579, 486, -1,
 	579, 487, 486, -1,
 	579, 580, 487, -1,
 	580, 488, 487, -1,
 	580, 489, 488, -1,
 	580, 581, 489, -1,
 	581, 582, 489, -1,
 	582, 490, 489, -1,
 	582, 583, 490, -1,
 	583, 491, 490, -1,
 	583, 584, 491, -1,
 	584, 585, 491, -1,
 	585, 492, 491, -1,
 	585, 586, 492, -1,
 	586, 493, 492, -1,
 	586, 587, 493, -1,
 	587, 494, 493, -1,
 	587, 588, 494, -1,
 	588, 495, 494, -1,
 	588, 589, 495, -1,
 	589, 496, 495, -1,
 	589, 590, 496, -1,
 	590, 591, 496, -1,
 	591, 497, 496, -1,
 	591, 592, 497, -1,
 	592, 498, 497, -1,
 	592, 593, 498, -1,
 	593, 499, 498, -1,
 	593, 594, 499, -1,
 	594, 500, 499, -1,
 	594, 595, 500, -1,
 	595, 501, 500, -1,
 	595, 596, 501, -1,
 	596, 502, 501, -1,
 	596, 597, 502, -1,
 	597, 598, 502, -1,
 	598, 503, 502, -1,
 	598, 599, 503, -1,
 	599, 504, 503, -1,
 	599, 600, 504, -1,
 	600, 505, 504, -1,
 	600, 601, 505, -1,
 	601, 506, 505, -1,
 	601, 602, 506, -1,
 	602, 507, 506, -1,
 	602, 603, 507, -1,
 	603, 508, 507, -1,
 	603, 604, 508, -1,
 	604, 509, 508, -1,
 	604, 605, 509, -1,
 	605, 510, 509, -1,
 	605, 606, 510, -1,
 	606, 511, 510, -1,
 	606, 607, 511, -1,
 	607, 512, 511, -1,
 	607, 608, 512, -1,
 	608, 513, 512, -1,
 	608, 609, 513, -1,
 	609, 514, 513, -1,
 	609, 610, 514, -1,
 	610, 515, 514, -1,
 	610, 611, 515, -1,
 	611, 612, 515, -1,
 	612, 516, 515, -1,
 	612, 613, 516, -1,
 	613, 517, 516, -1,
 	613, 614, 517, -1,
 	614, 518, 517, -1,
 	614, 615, 518, -1,
 	615, 519, 518, -1,
 	615, 616, 519, -1,
 	616, 520, 519, -1,
 	616, 617, 520, -1,
 	617, 521, 520, -1,
 	617, 618, 521, -1,
 	618, 522, 521, -1,
 	618, 619, 522, -1,
 	619, 523, 522, -1,
 	619, 620, 523, -1,
 	620, 524, 523, -1,
 	620, 621, 524, -1,
 	621, 525, 524, -1,
 	621, 529, 525, -1,
 	529, 526, 525, -1,
 	529, 527, 526, -1,
 	529, 528, 527, -1,
 	529, 438, 528, -1,
 	622, 530, 529, -1,
 	622, 623, 530, -1,
 	623, 531, 530, -1,
 	623, 624, 531, -1,
 	624, 532, 531, -1,
 	624, 625, 532, -1,
 	625, 533, 532, -1,
 	625, 626, 533, -1,
 	626, 534, 533, -1,
 	626, 627, 534, -1,
 	627, 535, 534, -1,
 	627, 628, 535, -1,
 	628, 536, 535, -1,
 	628, 629, 536, -1,
 	629, 537, 536, -1,
 	629, 630, 537, -1,
 	630, 538, 537, -1,
 	630, 631, 538, -1,
 	631, 539, 538, -1,
 	631, 632, 539, -1,
 	632, 540, 539, -1,
 	632, 633, 540, -1,
 	633, 541, 540, -1,
 	633, 634, 541, -1,
 	634, 542, 541, -1,
 	634, 635, 542, -1,
 	635, 543, 542, -1,
 	635, 636, 543, -1,
 	636, 544, 543, -1,
 	636, 637, 544, -1,
 	637, 545, 544, -1,
 	637, 638, 545, -1,
 	638, 546, 545, -1,
 	638, 639, 546, -1,
 	639, 547, 546, -1,
 	639, 640, 547, -1,
 	640, 548, 547, -1,
 	640, 641, 548, -1,
 	641, 549, 548, -1,
 	641, 642, 549, -1,
 	642, 550, 549, -1,
 	642, 643, 550, -1,
 	643, 551, 550, -1,
 	643, 644, 551, -1,
 	644, 552, 551, -1,
 	644, 645, 552, -1,
 	645, 553, 552, -1,
 	645, 646, 553, -1,
 	646, 554, 553, -1,
 	646, 647, 554, -1,
 	647, 555, 554, -1,
 	647, 648, 555, -1,
 	648, 556, 555, -1,
 	648, 649, 556, -1,
 	649, 557, 556, -1,
 	649, 650, 557, -1,
 	650, 558, 557, -1,
 	650, 651, 558, -1,
 	651, 559, 558, -1,
 	651, 652, 559, -1,
 	652, 560, 559, -1,
 	652, 653, 560, -1,
 	653, 561, 560, -1,
 	653, 654, 561, -1,
 	654, 562, 561, -1,
 	654, 655, 562, -1,
 	655, 563, 562, -1,
 	655, 656, 563, -1,
 	656, 564, 563, -1,
 	656, 657, 564, -1,
 	657, 565, 564, -1,
 	657, 658, 565, -1,
 	658, 659, 565, -1,
 	659, 566, 565, -1,
 	659, 567, 566, -1,
 	659, 660, 567, -1,
 	660, 568, 567, -1,
 	660, 661, 568, -1,
 	661, 662, 568, -1,
 	662, 569, 568, -1,
 	662, 663, 569, -1,
 	663, 570, 569, -1,
 	663, 664, 570, -1,
 	664, 571, 570, -1,
 	664, 665, 571, -1,
 	665, 572, 571, -1,
 	665, 666, 572, -1,
 	666, 573, 572, -1,
 	666, 667, 573, -1,
 	667, 574, 573, -1,
 	667, 668, 574, -1,
 	668, 575, 574, -1,
 	668, 669, 575, -1,
 	669, 576, 575, -1,
 	669, 670, 576, -1,
 	670, 577, 576, -1,
 	670, 671, 577, -1,
 	671, 578, 577, -1,
 	671, 672, 578, -1,
 	672, 579, 578, -1,
 	672, 673, 579, -1,
 	673, 580, 579, -1,
 	673, 674, 580, -1,
 	674, 581, 580, -1,
 	674, 675, 581, -1,
 	675, 582, 581, -1,
 	675, 676, 582, -1,
 	676, 583, 582, -1,
 	676, 677, 583, -1,
 	677, 584, 583, -1,
 	677, 678, 584, -1,
 	678, 585, 584, -1,
 	678, 679, 585, -1,
 	679, 586, 585, -1,
 	679, 680, 586, -1,
 	680, 587, 586, -1,
 	680, 681, 587, -1,
 	681, 588, 587, -1,
 	681, 682, 588, -1,
 	682, 589, 588, -1,
 	682, 683, 589, -1,
 	683, 590, 589, -1,
 	683, 684, 590, -1,
 	684, 591, 590, -1,
 	684, 685, 591, -1,
 	685, 592, 591, -1,
 	685, 686, 592, -1,
 	686, 593, 592, -1,
 	686, 687, 593, -1,
 	687, 594, 593, -1,
 	687, 688, 594, -1,
 	688, 595, 594, -1,
 	688, 689, 595, -1,
 	689, 596, 595, -1,
 	689, 690, 596, -1,
 	690, 597, 596, -1,
 	690, 691, 597, -1,
 	691, 598, 597, -1,
 	691, 692, 598, -1,
 	692, 599, 598, -1,
 	692, 600, 599, -1,
 	692, 693, 600, -1,
 	693, 694, 600, -1,
 	694, 601, 600, -1,
 	694, 695, 601, -1,
 	695, 602, 601, -1,
 	695, 696, 602, -1,
 	696, 603, 602, -1,
 	696, 697, 603, -1,
 	697, 698, 603, -1,
 	698, 604, 603, -1,
 	698, 699, 604, -1,
 	699, 605, 604, -1,
 	699, 700, 605, -1,
 	700, 606, 605, -1,
 	700, 701, 606, -1,
 	701, 607, 606, -1,
 	701, 702, 607, -1,
 	702, 703, 607, -1,
 	703, 608, 607, -1,
 	703, 704, 608, -1,
 	704, 609, 608, -1,
 	704, 705, 609, -1,
 	705, 610, 609, -1,
 	705, 706, 610, -1,
 	706, 611, 610, -1,
 	706, 707, 611, -1,
 	707, 612, 611, -1,
 	707, 708, 612, -1,
 	708, 613, 612, -1,
 	708, 709, 613, -1,
 	709, 614, 613, -1,
 	709, 710, 614, -1,
 	710, 615, 614, -1,
 	710, 711, 615, -1,
 	711, 712, 615, -1,
 	712, 616, 615, -1,
 	712, 713, 616, -1,
 	713, 617, 616, -1,
 	713, 714, 617, -1,
 	714, 618, 617, -1,
 	714, 715, 618, -1,
 	715, 619, 618, -1,
 	715, 622, 619, -1,
 	622, 620, 619, -1,
 	622, 621, 620, -1,
 	622, 529, 621, -1,
 	716, 717, 622, -1,
 	717, 623, 622, -1,
 	717, 718, 623, -1,
 	718, 624, 623, -1,
 	718, 719, 624, -1,
 	719, 625, 624, -1,
 	719, 720, 625, -1,
 	720, 626, 625, -1,
 	720, 721, 626, -1,
 	721, 627, 626, -1,
 	721, 722, 627, -1,
 	722, 628, 627, -1,
 	722, 723, 628, -1,
 	723, 629, 628, -1,
 	723, 724, 629, -1,
 	724, 630, 629, -1,
 	724, 725, 630, -1,
 	725, 631, 630, -1,
 	725, 726, 631, -1,
 	726, 632, 631, -1,
 	726, 727, 632, -1,
 	727, 633, 632, -1,
 	727, 728, 633, -1,
 	728, 634, 633, -1,
 	728, 729, 634, -1,
 	729, 635, 634, -1,
 	729, 730, 635, -1,
 	730, 636, 635, -1,
 	730, 731, 636, -1,
 	731, 637, 636, -1,
 	731, 732, 637, -1,
 	732, 638, 637, -1,
 	732, 733, 638, -1,
 	733, 639, 638, -1,
 	733, 640, 639, -1,
 	733, 734, 640, -1,
 	734, 735, 640, -1,
 	735, 641, 640, -1,
 	735, 736, 641, -1,
 	736, 642, 641, -1,
 	736, 737, 642, -1,
 	737, 643, 642, -1,
 	737, 738, 643, -1,
 	738, 644, 643, -1,
 	738, 739, 644, -1,
 	739, 740, 644, -1,
 	740, 645, 644, -1,
 	740, 741, 645, -1,
 	741, 646, 645, -1,
 	741, 742, 646, -1,
 	742, 647, 646, -1,
 	742, 743, 647, -1,
 	743, 648, 647, -1,
 	743, 744, 648, -1,
 	744, 649, 648, -1,
 	744, 745, 649, -1,
 	745, 650, 649, -1,
 	745, 746, 650, -1,
 	746, 651, 650, -1,
 	746, 747, 651, -1,
 	747, 748, 651, -1,
 	748, 652, 651, -1,
 	748, 749, 652, -1,
 	749, 653, 652, -1,
 	749, 750, 653, -1,
 	750, 654, 653, -1,
 	750, 751, 654, -1,
 	751, 655, 654, -1,
 	751, 752, 655, -1,
 	752, 656, 655, -1,
 	752, 753, 656, -1,
 	753, 657, 656, -1,
 	753, 754, 657, -1,
 	754, 658, 657, -1,
 	754, 755, 658, -1,
 	755, 659, 658, -1,
 	755, 756, 659, -1,
 	756, 757, 659, -1,
 	757, 660, 659, -1,
 	757, 758, 660, -1,
 	758, 661, 660, -1,
 	758, 759, 661, -1,
 	759, 662, 661, -1,
 	759, 760, 662, -1,
 	760, 663, 662, -1,
 	760, 761, 663, -1,
 	761, 664, 663, -1,
 	761, 762, 664, -1,
 	762, 665, 664, -1,
 	762, 763, 665, -1,
 	763, 666, 665, -1,
 	763, 764, 666, -1,
 	764, 667, 666, -1,
 	764, 765, 667, -1,
 	765, 668, 667, -1,
 	765, 766, 668, -1,
 	766, 669, 668, -1,
 	766, 767, 669, -1,
 	767, 670, 669, -1,
 	767, 768, 670, -1,
 	768, 671, 670, -1,
 	768, 769, 671, -1,
 	769, 770, 671, -1,
 	770, 672, 671, -1,
 	770, 771, 672, -1,
 	771, 673, 672, -1,
 	771, 772, 673, -1,
 	772, 674, 673, -1,
 	772, 773, 674, -1,
 	773, 675, 674, -1,
 	773, 774, 675, -1,
 	774, 676, 675, -1,
 	774, 775, 676, -1,
 	775, 677, 676, -1,
 	775, 776, 677, -1,
 	776, 678, 677, -1,
 	776, 777, 678, -1,
 	777, 679, 678, -1,
 	777, 778, 679, -1,
 	778, 680, 679, -1,
 	778, 779, 680, -1,
 	779, 681, 680, -1,
 	779, 780, 681, -1,
 	780, 682, 681, -1,
 	780, 781, 682, -1,
 	781, 683, 682, -1,
 	781, 782, 683, -1,
 	782, 684, 683, -1,
 	782, 783, 684, -1,
 	783, 685, 684, -1,
 	783, 784, 685, -1,
 	784, 686, 685, -1,
 	784, 785, 686, -1,
 	785, 687, 686, -1,
 	785, 786, 687, -1,
 	786, 688, 687, -1,
 	786, 787, 688, -1,
 	787, 689, 688, -1,
 	787, 788, 689, -1,
 	788, 690, 689, -1,
 	788, 789, 690, -1,
 	789, 691, 690, -1,
 	789, 790, 691, -1,
 	790, 791, 691, -1,
 	791, 692, 691, -1,
 	791, 792, 692, -1,
 	792, 693, 692, -1,
 	792, 793, 693, -1,
 	793, 694, 693, -1,
 	793, 794, 694, -1,
 	794, 695, 694, -1,
 	794, 795, 695, -1,
 	795, 696, 695, -1,
 	795, 796, 696, -1,
 	796, 697, 696, -1,
 	796, 797, 697, -1,
 	797, 698, 697, -1,
 	797, 798, 698, -1,
 	798, 699, 698, -1,
 	798, 799, 699, -1,
 	799, 700, 699, -1,
 	799, 800, 700, -1,
 	800, 701, 700, -1,
 	800, 801, 701, -1,
 	801, 702, 701, -1,
 	801, 802, 702, -1,
 	802, 703, 702, -1,
 	802, 803, 703, -1,
 	803, 704, 703, -1,
 	803, 804, 704, -1,
 	804, 705, 704, -1,
 	804, 805, 705, -1,
 	805, 706, 705, -1,
 	805, 806, 706, -1,
 	806, 707, 706, -1,
 	806, 807, 707, -1,
 	807, 708, 707, -1,
 	807, 808, 708, -1,
 	808, 709, 708, -1,
 	808, 809, 709, -1,
 	809, 710, 709, -1,
 	809, 810, 710, -1,
 	810, 711, 710, -1,
 	810, 716, 711, -1,
 	716, 712, 711, -1,
 	716, 713, 712, -1,
 	716, 714, 713, -1,
 	716, 715, 714, -1,
 	716, 622, 715, -1,
 	811, 717, 716, -1,
 	811, 812, 717, -1,
 	812, 718, 717, -1,
 	812, 813, 718, -1,
 	813, 719, 718, -1,
 	813, 814, 719, -1,
 	814, 720, 719, -1,
 	814, 815, 720, -1,
 	815, 721, 720, -1,
 	815, 816, 721, -1,
 	816, 722, 721, -1,
 	816, 817, 722, -1,
 	817, 723, 722, -1,
 	817, 818, 723, -1,
 	818, 724, 723, -1,
 	818, 819, 724, -1,
 	819, 725, 724, -1,
 	819, 820, 725, -1,
 	820, 726, 725, -1,
 	820, 821, 726, -1,
 	821, 727, 726, -1,
 	821, 822, 727, -1,
 	822, 728, 727, -1,
 	822, 823, 728, -1,
 	823, 729, 728, -1,
 	823, 824, 729, -1,
 	824, 730, 729, -1,
 	824, 825, 730, -1,
 	825, 731, 730, -1,
 	825, 826, 731, -1,
 	826, 732, 731, -1,
 	826, 827, 732, -1,
 	827, 828, 732, -1,
 	828, 733, 732, -1,
 	828, 829, 733, -1,
 	829, 734, 733, -1,
 	829, 830, 734, -1,
 	830, 735, 734, -1,
 	830, 831, 735, -1,
 	831, 736, 735, -1,
 	831, 832, 736, -1,
 	832, 737, 736, -1,
 	832, 833, 737, -1,
 	833, 834, 737, -1,
 	834, 738, 737, -1,
 	834, 835, 738, -1,
 	835, 739, 738, -1,
 	835, 836, 739, -1,
 	836, 740, 739, -1,
 	836, 837, 740, -1,
 	837, 741, 740, -1,
 	837, 838, 741, -1,
 	838, 742, 741, -1,
 	838, 839, 742, -1,
 	839, 743, 742, -1,
 	839, 840, 743, -1,
 	840, 841, 743, -1,
 	841, 744, 743, -1,
 	841, 842, 744, -1,
 	842, 745, 744, -1,
 	842, 843, 745, -1,
 	843, 746, 745, -1,
 	843, 844, 746, -1,
 	844, 747, 746, -1,
 	844, 845, 747, -1,
 	845, 748, 747, -1,
 	845, 846, 748, -1,
 	846, 749, 748, -1,
 	846, 847, 749, -1,
 	847, 750, 749, -1,
 	847, 848, 750, -1,
 	848, 751, 750, -1,
 	848, 849, 751, -1,
 	849, 752, 751, -1,
 	849, 850, 752, -1,
 	850, 851, 752, -1,
 	851, 753, 752, -1,
 	851, 852, 753, -1,
 	852, 754, 753, -1,
 	852, 853, 754, -1,
 	853, 755, 754, -1,
 	853, 854, 755, -1,
 	854, 756, 755, -1,
 	854, 855, 756, -1,
 	855, 757, 756, -1,
 	855, 856, 757, -1,
 	856, 758, 757, -1,
 	856, 857, 758, -1,
 	857, 759, 758, -1,
 	857, 858, 759, -1,
 	858, 760, 759, -1,
 	858, 859, 760, -1,
 	859, 761, 760, -1,
 	859, 860, 761, -1,
 	860, 762, 761, -1,
 	860, 861, 762, -1,
 	861, 763, 762, -1,
 	861, 862, 763, -1,
 	862, 764, 763, -1,
 	862, 863, 764, -1,
 	863, 765, 764, -1,
 	863, 864, 765, -1,
 	864, 766, 765, -1,
 	864, 865, 766, -1,
 	865, 767, 766, -1,
 	865, 866, 767, -1,
 	866, 867, 767, -1,
 	867, 768, 767, -1,
 	867, 868, 768, -1,
 	868, 769, 768, -1,
 	868, 869, 769, -1,
 	869, 770, 769, -1,
 	869, 870, 770, -1,
 	870, 771, 770, -1,
 	870, 871, 771, -1,
 	871, 772, 771, -1,
 	871, 872, 772, -1,
 	872, 773, 772, -1,
 	872, 873, 773, -1,
 	873, 774, 773, -1,
 	873, 874, 774, -1,
 	874, 775, 774, -1,
 	874, 875, 775, -1,
 	875, 776, 775, -1,
 	875, 876, 776, -1,
 	876, 777, 776, -1,
 	876, 877, 777, -1,
 	877, 778, 777, -1,
 	877, 878, 778, -1,
 	878, 779, 778, -1,
 	878, 879, 779, -1,
 	879, 780, 779, -1,
 	879, 880, 780, -1,
 	880, 781, 780, -1,
 	880, 881, 781, -1,
 	881, 782, 781, -1,
 	881, 882, 782, -1,
 	882, 783, 782, -1,
 	882, 883, 783, -1,
 	883, 784, 783, -1,
 	883, 884, 784, -1,
 	884, 785, 784, -1,
 	884, 885, 785, -1,
 	885, 786, 785, -1,
 	885, 886, 786, -1,
 	886, 787, 786, -1,
 	886, 887, 787, -1,
 	887, 788, 787, -1,
 	887, 888, 788, -1,
 	888, 789, 788, -1,
 	888, 889, 789, -1,
 	889, 790, 789, -1,
 	889, 890, 790, -1,
 	890, 791, 790, -1,
 	890, 891, 791, -1,
 	891, 792, 791, -1,
 	891, 892, 792, -1,
 	892, 793, 792, -1,
 	892, 893, 793, -1,
 	893, 794, 793, -1,
 	893, 894, 794, -1,
 	894, 795, 794, -1,
 	894, 895, 795, -1,
 	895, 796, 795, -1,
 	895, 896, 796, -1,
 	896, 797, 796, -1,
 	896, 897, 797, -1,
 	897, 898, 797, -1,
 	898, 798, 797, -1,
 	898, 899, 798, -1,
 	899, 799, 798, -1,
 	899, 900, 799, -1,
 	900, 800, 799, -1,
 	900, 901, 800, -1,
 	901, 801, 800, -1,
 	901, 902, 801, -1,
 	902, 802, 801, -1,
 	902, 903, 802, -1,
 	903, 803, 802, -1,
 	903, 904, 803, -1,
 	904, 804, 803, -1,
 	904, 905, 804, -1,
 	905, 805, 804, -1,
 	905, 906, 805, -1,
 	906, 806, 805, -1,
 	906, 811, 806, -1,
 	811, 807, 806, -1,
 	811, 808, 807, -1,
 	811, 809, 808, -1,
 	811, 810, 809, -1,
 	811, 716, 810, -1,
 	907, 812, 811, -1,
 	907, 908, 812, -1,
 	908, 813, 812, -1,
 	908, 909, 813, -1,
 	909, 814, 813, -1,
 	909, 910, 814, -1,
 	910, 815, 814, -1,
 	910, 911, 815, -1,
 	911, 816, 815, -1,
 	911, 912, 816, -1,
 	912, 817, 816, -1,
 	912, 913, 817, -1,
 	913, 818, 817, -1,
 	913, 914, 818, -1,
 	914, 819, 818, -1,
 	914, 915, 819, -1,
 	915, 820, 819, -1,
 	915, 916, 820, -1,
 	916, 821, 820, -1,
 	916, 917, 821, -1,
 	917, 822, 821, -1,
 	917, 918, 822, -1,
 	918, 823, 822, -1,
 	918, 919, 823, -1,
 	919, 824, 823, -1,
 	919, 920, 824, -1,
 	920, 825, 824, -1,
 	920, 921, 825, -1,
 	921, 826, 825, -1,
 	921, 922, 826, -1,
 	922, 827, 826, -1,
 	922, 923, 827, -1,
 	923, 924, 827, -1,
 	924, 828, 827, -1,
 	924, 925, 828, -1,
 	925, 829, 828, -1,
 	925, 926, 829, -1,
 	926, 830, 829, -1,
 	926, 927, 830, -1,
 	927, 831, 830, -1,
 	927, 928, 831, -1,
 	928, 832, 831, -1,
 	928, 929, 832, -1,
 	929, 930, 832, -1,
 	930, 833, 832, -1,
 	930, 931, 833, -1,
 	931, 834, 833, -1,
 	931, 932, 834, -1,
 	932, 835, 834, -1,
 	932, 933, 835, -1,
 	933, 836, 835, -1,
 	933, 934, 836, -1,
 	934, 837, 836, -1,
 	934, 935, 837, -1,
 	935, 838, 837, -1,
 	935, 936, 838, -1,
 	936, 839, 838, -1,
 	936, 937, 839, -1,
 	937, 938, 839, -1,
 	938, 840, 839, -1,
 	938, 939, 840, -1,
 	939, 841, 840, -1,
 	939, 940, 841, -1,
 	940, 842, 841, -1,
 	940, 941, 842, -1,
 	941, 843, 842, -1,
 	941, 942, 843, -1,
 	942, 844, 843, -1,
 	942, 943, 844, -1,
 	943, 845, 844, -1,
 	943, 944, 845, -1,
 	944, 846, 845, -1,
 	944, 945, 846, -1,
 	945, 847, 846, -1,
 	945, 946, 847, -1,
 	946, 848, 847, -1,
 	946, 947, 848, -1,
 	947, 849, 848, -1,
 	947, 948, 849, -1,
 	948, 949, 849, -1,
 	949, 850, 849, -1,
 	949, 950, 850, -1,
 	950, 851, 850, -1,
 	950, 951, 851, -1,
 	951, 852, 851, -1,
 	951, 952, 852, -1,
 	952, 853, 852, -1,
 	952, 953, 853, -1,
 	953, 854, 853, -1,
 	953, 954, 854, -1,
 	954, 855, 854, -1,
 	954, 955, 855, -1,
 	955, 856, 855, -1,
 	955, 956, 856, -1,
 	956, 857, 856, -1,
 	956, 957, 857, -1,
 	957, 858, 857, -1,
 	957, 958, 858, -1,
 	958, 859, 858, -1,
 	958, 959, 859, -1,
 	959, 860, 859, -1,
 	959, 960, 860, -1,
 	960, 861, 860, -1,
 	960, 961, 861, -1,
 	961, 862, 861, -1,
 	961, 962, 862, -1,
 	962, 863, 862, -1,
 	962, 963, 863, -1,
 	963, 864, 863, -1,
 	963, 964, 864, -1,
 	964, 865, 864, -1,
 	964, 965, 865, -1,
 	965, 866, 865, -1,
 	965, 966, 866, -1,
 	966, 867, 866, -1,
 	966, 967, 867, -1,
 	967, 868, 867, -1,
 	967, 968, 868, -1,
 	968, 869, 868, -1,
 	968, 969, 869, -1,
 	969, 970, 869, -1,
 	970, 870, 869, -1,
 	970, 971, 870, -1,
 	971, 871, 870, -1,
 	971, 972, 871, -1,
 	972, 872, 871, -1,
 	972, 973, 872, -1,
 	973, 873, 872, -1,
 	973, 974, 873, -1,
 	974, 874, 873, -1,
 	974, 975, 874, -1,
 	975, 875, 874, -1,
 	975, 976, 875, -1,
 	976, 876, 875, -1,
 	976, 977, 876, -1,
 	977, 877, 876, -1,
 	977, 978, 877, -1,
 	978, 878, 877, -1,
 	978, 979, 878, -1,
 	979, 879, 878, -1,
 	979, 980, 879, -1,
 	980, 880, 879, -1,
 	980, 981, 880, -1,
 	981, 881, 880, -1,
 	981, 982, 881, -1,
 	982, 882, 881, -1,
 	982, 983, 882, -1,
 	983, 883, 882, -1,
 	983, 984, 883, -1,
 	984, 884, 883, -1,
 	984, 985, 884, -1,
 	985, 885, 884, -1,
 	985, 986, 885, -1,
 	986, 886, 885, -1,
 	986, 987, 886, -1,
 	987, 887, 886, -1,
 	987, 988, 887, -1,
 	988, 888, 887, -1,
 	988, 989, 888, -1,
 	989, 889, 888, -1,
 	989, 990, 889, -1,
 	990, 890, 889, -1,
 	990, 991, 890, -1,
 	991, 891, 890, -1,
 	991, 992, 891, -1,
 	992, 892, 891, -1,
 	992, 993, 892, -1,
 	993, 893, 892, -1,
 	993, 994, 893, -1,
 	994, 894, 893, -1,
 	994, 995, 894, -1,
 	995, 895, 894, -1,
 	995, 996, 895, -1,
 	996, 896, 895, -1,
 	996, 997, 896, -1,
 	997, 897, 896, -1,
 	997, 998, 897, -1,
 	998, 999, 897, -1,
 	999, 898, 897, -1,
 	999, 1000, 898, -1,
 	1000, 899, 898, -1,
 	1000, 1001, 899, -1,
 	1001, 900, 899, -1,
 	1001, 1002, 900, -1,
 	1002, 901, 900, -1,
 	1002, 1003, 901, -1,
 	1003, 902, 901, -1,
 	1003, 907, 902, -1,
 	907, 903, 902, -1,
 	907, 904, 903, -1,
 	907, 905, 904, -1,
 	907, 906, 905, -1,
 	907, 811, 906, -1,
 	1004, 908, 907, -1,
 	1004, 1005, 908, -1,
 	1005, 909, 908, -1,
 	1005, 1006, 909, -1,
 	1006, 910, 909, -1,
 	1006, 1007, 910, -1,
 	1007, 911, 910, -1,
 	1007, 1008, 911, -1,
 	1008, 912, 911, -1,
 	1008, 1009, 912, -1,
 	1009, 913, 912, -1,
 	1009, 1010, 913, -1,
 	1010, 914, 913, -1,
 	1010, 1011, 914, -1,
 	1011, 915, 914, -1,
 	1011, 1012, 915, -1,
 	1012, 916, 915, -1,
 	1012, 1013, 916, -1,
 	1013, 917, 916, -1,
 	1013, 1014, 917, -1,
 	1014, 918, 917, -1,
 	1014, 1015, 918, -1,
 	1015, 919, 918, -1,
 	1015, 1016, 919, -1,
 	1016, 920, 919, -1,
 	1016, 1017, 920, -1,
 	1017, 921, 920, -1,
 	1017, 1018, 921, -1,
 	1018, 922, 921, -1,
 	1018, 1019, 922, -1,
 	1019, 923, 922, -1,
 	1019, 1020, 923, -1,
 	1020, 924, 923, -1,
 	1020, 1021, 924, -1,
 	1021, 925, 924, -1,
 	1021, 1022, 925, -1,
 	1022, 926, 925, -1,
 	1022, 1023, 926, -1,
 	1023, 927, 926, -1,
 	1023, 1024, 927, -1,
 	1024, 928, 927, -1,
 	1024, 1025, 928, -1,
 	1025, 929, 928, -1,
 	1025, 1026, 929, -1,
 	1026, 930, 929, -1,
 	1026, 1027, 930, -1,
 	1027, 931, 930, -1,
 	1027, 1028, 931, -1,
 	1028, 932, 931, -1,
 	1028, 1029, 932, -1,
 	1029, 933, 932, -1,
 	1029, 1030, 933, -1,
 	1030, 934, 933, -1,
 	1030, 1031, 934, -1,
 	1031, 935, 934, -1,
 	1031, 1032, 935, -1,
 	1032, 936, 935, -1,
 	1032, 1033, 936, -1,
 	1033, 937, 936, -1,
 	1033, 1034, 937, -1,
 	1034, 938, 937, -1,
 	1034, 1035, 938, -1,
 	1035, 939, 938, -1,
 	1035, 1036, 939, -1,
 	1036, 940, 939, -1,
 	1036, 1037, 940, -1,
 	1037, 941, 940, -1,
 	1037, 1038, 941, -1,
 	1038, 942, 941, -1,
 	1038, 1039, 942, -1,
 	1039, 943, 942, -1,
 	1039, 1040, 943, -1,
 	1040, 944, 943, -1,
 	1040, 1041, 944, -1,
 	1041, 945, 944, -1,
 	1041, 1042, 945, -1,
 	1042, 946, 945, -1,
 	1042, 1043, 946, -1,
 	1043, 947, 946, -1,
 	1043, 1044, 947, -1,
 	1044, 948, 947, -1,
 	1044, 1045, 948, -1,
 	1045, 949, 948, -1,
 	1045, 1046, 949, -1,
 	1046, 950, 949, -1,
 	1046, 1047, 950, -1,
 	1047, 951, 950, -1,
 	1047, 1048, 951, -1,
 	1048, 952, 951, -1,
 	1048, 1049, 952, -1,
 	1049, 953, 952, -1,
 	1049, 1050, 953, -1,
 	1050, 954, 953, -1,
 	1050, 1051, 954, -1,
 	1051, 955, 954, -1,
 	1051, 1052, 955, -1,
 	1052, 956, 955, -1,
 	1052, 1053, 956, -1,
 	1053, 957, 956, -1,
 	1053, 1054, 957, -1,
 	1054, 958, 957, -1,
 	1054, 1055, 958, -1,
 	1055, 959, 958, -1,
 	1055, 1056, 959, -1,
 	1056, 960, 959, -1,
 	1056, 1057, 960, -1,
 	1057, 961, 960, -1,
 	1057, 1058, 961, -1,
 	1058, 962, 961, -1,
 	1058, 1059, 962, -1,
 	1059, 963, 962, -1,
 	1059, 1060, 963, -1,
 	1060, 964, 963, -1,
 	1060, 1061, 964, -1,
 	1061, 965, 964, -1,
 	1061, 1062, 965, -1,
 	1062, 966, 965, -1,
 	1062, 1063, 966, -1,
 	1063, 967, 966, -1,
 	1063, 1064, 967, -1,
 	1064, 968, 967, -1,
 	1064, 1065, 968, -1,
 	1065, 969, 968, -1,
 	1065, 1066, 969, -1,
 	1066, 970, 969, -1,
 	1066, 1067, 970, -1,
 	1067, 971, 970, -1,
 	1067, 1068, 971, -1,
 	1068, 972, 971, -1,
 	1068, 1069, 972, -1,
 	1069, 973, 972, -1,
 	1069, 1070, 973, -1,
 	1070, 974, 973, -1,
 	1070, 1071, 974, -1,
 	1071, 975, 974, -1,
 	1071, 1072, 975, -1,
 	1072, 976, 975, -1,
 	1072, 1073, 976, -1,
 	1073, 977, 976, -1,
 	1073, 1074, 977, -1,
 	1074, 978, 977, -1,
 	1074, 1075, 978, -1,
 	1075, 979, 978, -1,
 	1075, 980, 979, -1,
 	1075, 1076, 980, -1,
 	1076, 1077, 980, -1,
 	1077, 981, 980, -1,
 	1077, 1078, 981, -1,
 	1078, 982, 981, -1,
 	1078, 1079, 982, -1,
 	1079, 983, 982, -1,
 	1079, 1080, 983, -1,
 	1080, 984, 983, -1,
 	1080, 1081, 984, -1,
 	1081, 985, 984, -1,
 	1081, 1082, 985, -1,
 	1082, 986, 985, -1,
 	1082, 1083, 986, -1,
 	1083, 1084, 986, -1,
 	1084, 987, 986, -1,
 	1084, 1085, 987, -1,
 	1085, 988, 987, -1,
 	1085, 1086, 988, -1,
 	1086, 989, 988, -1,
 	1086, 1087, 989, -1,
 	1087, 990, 989, -1,
 	1087, 1088, 990, -1,
 	1088, 991, 990, -1,
 	1088, 1089, 991, -1,
 	1089, 992, 991, -1,
 	1089, 1090, 992, -1,
 	1090, 993, 992, -1,
 	1090, 1091, 993, -1,
 	1091, 994, 993, -1,
 	1091, 1092, 994, -1,
 	1092, 995, 994, -1,
 	1092, 1093, 995, -1,
 	1093, 996, 995, -1,
 	1093, 1094, 996, -1,
 	1094, 1095, 996, -1,
 	1095, 997, 996, -1,
 	1095, 1096, 997, -1,
 	1096, 998, 997, -1,
 	1096, 1097, 998, -1,
 	1097, 999, 998, -1,
 	1097, 1098, 999, -1,
 	1098, 1000, 999, -1,
 	1098, 1099, 1000, -1,
 	1099, 1001, 1000, -1,
 	1099, 1004, 1001, -1,
 	1004, 1002, 1001, -1,
 	1004, 1003, 1002, -1,
 	1004, 907, 1003, -1,
 	1100, 1101, 1004, -1,
 	1101, 1005, 1004, -1,
 	1101, 1102, 1005, -1,
 	1102, 1006, 1005, -1,
 	1102, 1103, 1006, -1,
 	1103, 1007, 1006, -1,
 	1103, 1104, 1007, -1,
 	1104, 1008, 1007, -1,
 	1104, 1105, 1008, -1,
 	1105, 1009, 1008, -1,
 	1105, 1106, 1009, -1,
 	1106, 1010, 1009, -1,
 	1106, 1107, 1010, -1,
 	1107, 1011, 1010, -1,
 	1107, 1108, 1011, -1,
 	1108, 1012, 1011, -1,
 	1108, 1109, 1012, -1,
 	1109, 1013, 1012, -1,
 	1109, 1110, 1013, -1,
 	1110, 1014, 1013, -1,
 	1110, 1111, 1014, -1,
 	1111, 1015, 1014, -1,
 	1111, 1112, 1015, -1,
 	1112, 1016, 1015, -1,
 	1112, 1113, 1016, -1,
 	1113, 1017, 1016, -1,
 	1113, 1114, 1017, -1,
 	1114, 1018, 1017, -1,
 	1114, 1019, 1018, -1,
 	1114, 1115, 1019, -1,
 	1115, 1116, 1019, -1,
 	1116, 1020, 1019, -1,
 	1116, 1021, 1020, -1,
 	1116, 1117, 1021, -1,
 	1117, 1118, 1021, -1,
 	1118, 1022, 1021, -1,
 	1118, 1119, 1022, -1,
 	1119, 1023, 1022, -1,
 	1119, 1120, 1023, -1,
 	1120, 1024, 1023, -1,
 	1120, 1025, 1024, -1,
 	1120, 1121, 1025, -1,
 	1121, 1122, 1025, -1,
 	1122, 1026, 1025, -1,
 	1122, 1123, 1026, -1,
 	1123, 1027, 1026, -1,
 	1123, 1124, 1027, -1,
 	1124, 1125, 1027, -1,
 	1125, 1028, 1027, -1,
 	1125, 1126, 1028, -1,
 	1126, 1029, 1028, -1,
 	1126, 1127, 1029, -1,
 	1127, 1030, 1029, -1,
 	1127, 1128, 1030, -1,
 	1128, 1031, 1030, -1,
 	1128, 1129, 1031, -1,
 	1129, 1032, 1031, -1,
 	1129, 1130, 1032, -1,
 	1130, 1033, 1032, -1,
 	1130, 1131, 1033, -1,
 	1131, 1034, 1033, -1,
 	1131, 1132, 1034, -1,
 	1132, 1035, 1034, -1,
 	1132, 1133, 1035, -1,
 	1133, 1036, 1035, -1,
 	1133, 1134, 1036, -1,
 	1134, 1135, 1036, -1,
 	1135, 1037, 1036, -1,
 	1135, 1136, 1037, -1,
 	1136, 1038, 1037, -1,
 	1136, 1137, 1038, -1,
 	1137, 1039, 1038, -1,
 	1137, 1138, 1039, -1,
 	1138, 1040, 1039, -1,
 	1138, 1139, 1040, -1,
 	1139, 1041, 1040, -1,
 	1139, 1140, 1041, -1,
 	1140, 1042, 1041, -1,
 	1140, 1141, 1042, -1,
 	1141, 1043, 1042, -1,
 	1141, 1142, 1043, -1,
 	1142, 1044, 1043, -1,
 	1142, 1143, 1044, -1,
 	1143, 1045, 1044, -1,
 	1143, 1144, 1045, -1,
 	1144, 1046, 1045, -1,
 	1144, 1145, 1046, -1,
 	1145, 1047, 1046, -1,
 	1145, 1146, 1047, -1,
 	1146, 1048, 1047, -1,
 	1146, 1147, 1048, -1,
 	1147, 1049, 1048, -1,
 	1147, 1148, 1049, -1,
 	1148, 1050, 1049, -1,
 	1148, 1149, 1050, -1,
 	1149, 1150, 1050, -1,
 	1150, 1051, 1050, -1,
 	1150, 1151, 1051, -1,
 	1151, 1052, 1051, -1,
 	1151, 1152, 1052, -1,
 	1152, 1053, 1052, -1,
 	1152, 1153, 1053, -1,
 	1153, 1054, 1053, -1,
 	1153, 1154, 1054, -1,
 	1154, 1055, 1054, -1,
 	1154, 1155, 1055, -1,
 	1155, 1056, 1055, -1,
 	1155, 1156, 1056, -1,
 	1156, 1057, 1056, -1,
 	1156, 1157, 1057, -1,
 	1157, 1058, 1057, -1,
 	1157, 1158, 1058, -1,
 	1158, 1059, 1058, -1,
 	1158, 1159, 1059, -1,
 	1159, 1060, 1059, -1,
 	1159, 1160, 1060, -1,
 	1160, 1061, 1060, -1,
 	1160, 1161, 1061, -1,
 	1161, 1062, 1061, -1,
 	1161, 1162, 1062, -1,
 	1162, 1063, 1062, -1,
 	1162, 1163, 1063, -1,
 	1163, 1064, 1063, -1,
 	1163, 1164, 1064, -1,
 	1164, 1065, 1064, -1,
 	1164, 1165, 1065, -1,
 	1165, 1066, 1065, -1,
 	1165, 1166, 1066, -1,
 	1166, 1067, 1066, -1,
 	1166, 1167, 1067, -1,
 	1167, 1068, 1067, -1,
 	1167, 1168, 1068, -1,
 	1168, 1069, 1068, -1,
 	1168, 1169, 1069, -1,
 	1169, 1070, 1069, -1,
 	1169, 1170, 1070, -1,
 	1170, 1071, 1070, -1,
 	1170, 1171, 1071, -1,
 	1171, 1072, 1071, -1,
 	1171, 1172, 1072, -1,
 	1172, 1073, 1072, -1,
 	1172, 1173, 1073, -1,
 	1173, 1074, 1073, -1,
 	1173, 1174, 1074, -1,
 	1174, 1075, 1074, -1,
 	1174, 1175, 1075, -1,
 	1175, 1076, 1075, -1,
 	1175, 1176, 1076, -1,
 	1176, 1077, 1076, -1,
 	1176, 1177, 1077, -1,
 	1177, 1078, 1077, -1,
 	1177, 1178, 1078, -1,
 	1178, 1079, 1078, -1,
 	1178, 1179, 1079, -1,
 	1179, 1080, 1079, -1,
 	1179, 1180, 1080, -1,
 	1180, 1081, 1080, -1,
 	1180, 1181, 1081, -1,
 	1181, 1082, 1081, -1,
 	1181, 1182, 1082, -1,
 	1182, 1083, 1082, -1,
 	1182, 1183, 1083, -1,
 	1183, 1184, 1083, -1,
 	1184, 1084, 1083, -1,
 	1184, 1185, 1084, -1,
 	1185, 1085, 1084, -1,
 	1185, 1186, 1085, -1,
 	1186, 1086, 1085, -1,
 	1186, 1187, 1086, -1,
 	1187, 1087, 1086, -1,
 	1187, 1188, 1087, -1,
 	1188, 1088, 1087, -1,
 	1188, 1189, 1088, -1,
 	1189, 1089, 1088, -1,
 	1189, 1190, 1089, -1,
 	1190, 1090, 1089, -1,
 	1190, 1191, 1090, -1,
 	1191, 1091, 1090, -1,
 	1191, 1192, 1091, -1,
 	1192, 1092, 1091, -1,
 	1192, 1193, 1092, -1,
 	1193, 1093, 1092, -1,
 	1193, 1194, 1093, -1,
 	1194, 1094, 1093, -1,
 	1194, 1195, 1094, -1,
 	1195, 1095, 1094, -1,
 	1195, 1100, 1095, -1,
 	1100, 1096, 1095, -1,
 	1100, 1097, 1096, -1,
 	1100, 1098, 1097, -1,
 	1100, 1099, 1098, -1,
 	1100, 1004, 1099, -1,
 	1196, 1101, 1100, -1,
 	1196, 1197, 1101, -1,
 	1197, 1102, 1101, -1,
 	1197, 1198, 1102, -1,
 	1198, 1103, 1102, -1,
 	1198, 1199, 1103, -1,
 	1199, 1104, 1103, -1,
 	1199, 1200, 1104, -1,
 	1200, 1105, 1104, -1,
 	1200, 1201, 1105, -1,
 	1201, 1106, 1105, -1,
 	1201, 1202, 1106, -1,
 	1202, 1107, 1106, -1,
 	1202, 1203, 1107, -1,
 	1203, 1108, 1107, -1,
 	1203, 1204, 1108, -1,
 	1204, 1109, 1108, -1,
 	1204, 1205, 1109, -1,
 	1205, 1110, 1109, -1,
 	1205, 1206, 1110, -1,
 	1206, 1111, 1110, -1,
 	1206, 1207, 1111, -1,
 	1207, 1112, 1111, -1,
 	1207, 1208, 1112, -1,
 	1208, 1113, 1112, -1,
 	1208, 1209, 1113, -1,
 	1209, 1114, 1113, -1,
 	1209, 1210, 1114, -1,
 	1210, 1115, 1114, -1,
 	1210, 1211, 1115, -1,
 	1211, 1116, 1115, -1,
 	1211, 1212, 1116, -1,
 	1212, 1117, 1116, -1,
 	1212, 1213, 1117, -1,
 	1213, 1118, 1117, -1,
 	1213, 1214, 1118, -1,
 	1214, 1119, 1118, -1,
 	1214, 1215, 1119, -1,
 	1215, 1120, 1119, -1,
 	1215, 1216, 1120, -1,
 	1216, 1121, 1120, -1,
 	1216, 1217, 1121, -1,
 	1217, 1122, 1121, -1,
 	1217, 1218, 1122, -1,
 	1218, 1123, 1122, -1,
 	1218, 1219, 1123, -1,
 	1219, 1124, 1123, -1,
 	1219, 1220, 1124, -1,
 	1220, 1125, 1124, -1,
 	1220, 1221, 1125, -1,
 	1221, 1126, 1125, -1,
 	1221, 1222, 1126, -1,
 	1222, 1127, 1126, -1,
 	1222, 1223, 1127, -1,
 	1223, 1128, 1127, -1,
 	1223, 1224, 1128, -1,
 	1224, 1129, 1128, -1,
 	1224, 1225, 1129, -1,
 	1225, 1130, 1129, -1,
 	1225, 1226, 1130, -1,
 	1226, 1131, 1130, -1,
 	1226, 1227, 1131, -1,
 	1227, 1132, 1131, -1,
 	1227, 1228, 1132, -1,
 	1228, 1133, 1132, -1,
 	1228, 1229, 1133, -1,
 	1229, 1134, 1133, -1,
 	1229, 1230, 1134, -1,
 	1230, 1135, 1134, -1,
 	1230, 1231, 1135, -1,
 	1231, 1136, 1135, -1,
 	1231, 1232, 1136, -1,
 	1232, 1137, 1136, -1,
 	1232, 1233, 1137, -1,
 	1233, 1138, 1137, -1,
 	1233, 1234, 1138, -1,
 	1234, 1139, 1138, -1,
 	1234, 1235, 1139, -1,
 	1235, 1140, 1139, -1,
 	1235, 1236, 1140, -1,
 	1236, 1141, 1140, -1,
 	1236, 1237, 1141, -1,
 	1237, 1142, 1141, -1,
 	1237, 1238, 1142, -1,
 	1238, 1143, 1142, -1,
 	1238, 1239, 1143, -1,
 	1239, 1144, 1143, -1,
 	1239, 1240, 1144, -1,
 	1240, 1145, 1144, -1,
 	1240, 1241, 1145, -1,
 	1241, 1146, 1145, -1,
 	1241, 1242, 1146, -1,
 	1242, 1147, 1146, -1,
 	1242, 1243, 1147, -1,
 	1243, 1148, 1147, -1,
 	1243, 1244, 1148, -1,
 	1244, 1149, 1148, -1,
 	1244, 1245, 1149, -1,
 	1245, 1150, 1149, -1,
 	1245, 1246, 1150, -1,
 	1246, 1151, 1150, -1,
 	1246, 1247, 1151, -1,
 	1247, 1152, 1151, -1,
 	1247, 1248, 1152, -1,
 	1248, 1153, 1152, -1,
 	1248, 1249, 1153, -1,
 	1249, 1154, 1153, -1,
 	1249, 1250, 1154, -1,
 	1250, 1155, 1154, -1,
 	1250, 1251, 1155, -1,
 	1251, 1156, 1155, -1,
 	1251, 1252, 1156, -1,
 	1252, 1157, 1156, -1,
 	1252, 1253, 1157, -1,
 	1253, 1158, 1157, -1,
 	1253, 1254, 1158, -1,
 	1254, 1159, 1158, -1,
 	1254, 1255, 1159, -1,
 	1255, 1160, 1159, -1,
 	1255, 1256, 1160, -1,
 	1256, 1161, 1160, -1,
 	1256, 1257, 1161, -1,
 	1257, 1162, 1161, -1,
 	1257, 1258, 1162, -1,
 	1258, 1163, 1162, -1,
 	1258, 1259, 1163, -1,
 	1259, 1164, 1163, -1,
 	1259, 1260, 1164, -1,
 	1260, 1165, 1164, -1,
 	1260, 1261, 1165, -1,
 	1261, 1166, 1165, -1,
 	1261, 1262, 1166, -1,
 	1262, 1167, 1166, -1,
 	1262, 1263, 1167, -1,
 	1263, 1168, 1167, -1,
 	1263, 1264, 1168, -1,
 	1264, 1169, 1168, -1,
 	1264, 1265, 1169, -1,
 	1265, 1170, 1169, -1,
 	1265, 1266, 1170, -1,
 	1266, 1267, 1170, -1,
 	1267, 1171, 1170, -1,
 	1267, 1172, 1171, -1,
 	1267, 1268, 1172, -1,
 	1268, 1173, 1172, -1,
 	1268, 1269, 1173, -1,
 	1269, 1174, 1173, -1,
 	1269, 1270, 1174, -1,
 	1270, 1175, 1174, -1,
 	1270, 1271, 1175, -1,
 	1271, 1176, 1175, -1,
 	1271, 1272, 1176, -1,
 	1272, 1177, 1176, -1,
 	1272, 1273, 1177, -1,
 	1273, 1178, 1177, -1,
 	1273, 1274, 1178, -1,
 	1274, 1179, 1178, -1,
 	1274, 1180, 1179, -1,
 	1274, 1275, 1180, -1,
 	1275, 1181, 1180, -1,
 	1275, 1276, 1181, -1,
 	1276, 1182, 1181, -1,
 	1276, 1277, 1182, -1,
 	1277, 1278, 1182, -1,
 	1278, 1183, 1182, -1,
 	1278, 1279, 1183, -1,
 	1279, 1184, 1183, -1,
 	1279, 1280, 1184, -1,
 	1280, 1185, 1184, -1,
 	1280, 1281, 1185, -1,
 	1281, 1186, 1185, -1,
 	1281, 1282, 1186, -1,
 	1282, 1187, 1186, -1,
 	1282, 1283, 1187, -1,
 	1283, 1284, 1187, -1,
 	1284, 1188, 1187, -1,
 	1284, 1285, 1188, -1,
 	1285, 1189, 1188, -1,
 	1285, 1286, 1189, -1,
 	1286, 1190, 1189, -1,
 	1286, 1287, 1190, -1,
 	1287, 1191, 1190, -1,
 	1287, 1288, 1191, -1,
 	1288, 1192, 1191, -1,
 	1288, 1289, 1192, -1,
 	1289, 1193, 1192, -1,
 	1289, 1290, 1193, -1,
 	1290, 1194, 1193, -1,
 	1290, 1196, 1194, -1,
 	1196, 1195, 1194, -1,
 	1196, 1100, 1195, -1,
 	1291, 1197, 1196, -1,
 	1291, 1292, 1197, -1,
 	1292, 1198, 1197, -1,
 	1292, 1293, 1198, -1,
 	1293, 1199, 1198, -1,
 	1293, 1294, 1199, -1,
 	1294, 1200, 1199, -1,
 	1294, 1295, 1200, -1,
 	1295, 1201, 1200, -1,
 	1295, 1296, 1201, -1,
 	1296, 1202, 1201, -1,
 	1296, 1297, 1202, -1,
 	1297, 1203, 1202, -1,
 	1297, 1298, 1203, -1,
 	1298, 1204, 1203, -1,
 	1298, 1299, 1204, -1,
 	1299, 1205, 1204, -1,
 	1299, 1300, 1205, -1,
 	1300, 1206, 1205, -1,
 	1300, 1301, 1206, -1,
 	1301, 1207, 1206, -1,
 	1301, 1302, 1207, -1,
 	1302, 1208, 1207, -1,
 	1302, 1303, 1208, -1,
 	1303, 1209, 1208, -1,
 	1303, 1304, 1209, -1,
 	1304, 1210, 1209, -1,
 	1304, 1305, 1210, -1,
 	1305, 1211, 1210, -1,
 	1305, 1306, 1211, -1,
 	1306, 1212, 1211, -1,
 	1306, 1307, 1212, -1,
 	1307, 1213, 1212, -1,
 	1307, 1308, 1213, -1,
 	1308, 1214, 1213, -1,
 	1308, 1309, 1214, -1,
 	1309, 1215, 1214, -1,
 	1309, 1310, 1215, -1,
 	1310, 1216, 1215, -1,
 	1310, 1311, 1216, -1,
 	1311, 1217, 1216, -1,
 	1311, 1312, 1217, -1,
 	1312, 1218, 1217, -1,
 	1312, 1313, 1218, -1,
 	1313, 1219, 1218, -1,
 	1313, 1314, 1219, -1,
 	1314, 1220, 1219, -1,
 	1314, 1315, 1220, -1,
 	1315, 1221, 1220, -1,
 	1315, 1316, 1221, -1,
 	1316, 1317, 1221, -1,
 	1317, 1222, 1221, -1,
 	1317, 1223, 1222, -1,
 	1317, 1318, 1223, -1,
 	1318, 1224, 1223, -1,
 	1318, 1319, 1224, -1,
 	1319, 1225, 1224, -1,
 	1319, 1320, 1225, -1,
 	1320, 1321, 1225, -1,
 	1321, 1226, 1225, -1,
 	1321, 1322, 1226, -1,
 	1322, 1227, 1226, -1,
 	1322, 1323, 1227, -1,
 	1323, 1228, 1227, -1,
 	1323, 1229, 1228, -1,
 	1323, 1324, 1229, -1,
 	1324, 1230, 1229, -1,
 	1324, 1325, 1230, -1,
 	1325, 1231, 1230, -1,
 	1325, 1326, 1231, -1,
 	1326, 1232, 1231, -1,
 	1326, 1327, 1232, -1,
 	1327, 1233, 1232, -1,
 	1327, 1328, 1233, -1,
 	1328, 1234, 1233, -1,
 	1328, 1329, 1234, -1,
 	1329, 1235, 1234, -1,
 	1329, 1330, 1235, -1,
 	1330, 1236, 1235, -1,
 	1330, 1331, 1236, -1,
 	1331, 1237, 1236, -1,
 	1331, 1332, 1237, -1,
 	1332, 1238, 1237, -1,
 	1332, 1333, 1238, -1,
 	1333, 1239, 1238, -1,
 	1333, 1334, 1239, -1,
 	1334, 1240, 1239, -1,
 	1334, 1335, 1240, -1,
 	1335, 1241, 1240, -1,
 	1335, 1336, 1241, -1,
 	1336, 1242, 1241, -1,
 	1336, 1337, 1242, -1,
 	1337, 1243, 1242, -1,
 	1337, 1338, 1243, -1,
 	1338, 1244, 1243, -1,
 	1338, 1339, 1244, -1,
 	1339, 1245, 1244, -1,
 	1339, 1340, 1245, -1,
 	1340, 1246, 1245, -1,
 	1340, 1341, 1246, -1,
 	1341, 1247, 1246, -1,
 	1341, 1342, 1247, -1,
 	1342, 1248, 1247, -1,
 	1342, 1343, 1248, -1,
 	1343, 1249, 1248, -1,
 	1343, 1344, 1249, -1,
 	1344, 1250, 1249, -1,
 	1344, 1345, 1250, -1,
 	1345, 1251, 1250, -1,
 	1345, 1346, 1251, -1,
 	1346, 1252, 1251, -1,
 	1346, 1347, 1252, -1,
 	1347, 1253, 1252, -1,
 	1347, 1348, 1253, -1,
 	1348, 1254, 1253, -1,
 	1348, 1349, 1254, -1,
 	1349, 1255, 1254, -1,
 	1349, 1350, 1255, -1,
 	1350, 1256, 1255, -1,
 	1350, 1351, 1256, -1,
 	1351, 1257, 1256, -1,
 	1351, 1352, 1257, -1,
 	1352, 1258, 1257, -1,
 	1352, 1353, 1258, -1,
 	1353, 1259, 1258, -1,
 	1353, 1354, 1259, -1,
 	1354, 1260, 1259, -1,
 	1354, 1355, 1260, -1,
 	1355, 1261, 1260, -1,
 	1355, 1262, 1261, -1,
 	1355, 1356, 1262, -1,
 	1356, 1357, 1262, -1,
 	1357, 1263, 1262, -1,
 	1357, 1358, 1263, -1,
 	1358, 1264, 1263, -1,
 	1358, 1359, 1264, -1,
 	1359, 1265, 1264, -1,
 	1359, 1360, 1265, -1,
 	1360, 1361, 1265, -1,
 	1361, 1266, 1265, -1,
 	1361, 1362, 1266, -1,
 	1362, 1267, 1266, -1,
 	1362, 1363, 1267, -1,
 	1363, 1268, 1267, -1,
 	1363, 1364, 1268, -1,
 	1364, 1269, 1268, -1,
 	1364, 1365, 1269, -1,
 	1365, 1270, 1269, -1,
 	1365, 1366, 1270, -1,
 	1366, 1271, 1270, -1,
 	1366, 1367, 1271, -1,
 	1367, 1272, 1271, -1,
 	1367, 1368, 1272, -1,
 	1368, 1273, 1272, -1,
 	1368, 1369, 1273, -1,
 	1369, 1274, 1273, -1,
 	1369, 1370, 1274, -1,
 	1370, 1275, 1274, -1,
 	1370, 1371, 1275, -1,
 	1371, 1276, 1275, -1,
 	1371, 1372, 1276, -1,
 	1372, 1277, 1276, -1,
 	1372, 1373, 1277, -1,
 	1373, 1278, 1277, -1,
 	1373, 1374, 1278, -1,
 	1374, 1279, 1278, -1,
 	1374, 1375, 1279, -1,
 	1375, 1280, 1279, -1,
 	1375, 1376, 1280, -1,
 	1376, 1377, 1280, -1,
 	1377, 1281, 1280, -1,
 	1377, 1378, 1281, -1,
 	1378, 1282, 1281, -1,
 	1378, 1379, 1282, -1,
 	1379, 1283, 1282, -1,
 	1379, 1380, 1283, -1,
 	1380, 1284, 1283, -1,
 	1380, 1381, 1284, -1,
 	1381, 1285, 1284, -1,
 	1381, 1382, 1285, -1,
 	1382, 1286, 1285, -1,
 	1382, 1383, 1286, -1,
 	1383, 1287, 1286, -1,
 	1383, 1384, 1287, -1,
 	1384, 1288, 1287, -1,
 	1384, 1385, 1288, -1,
 	1385, 1289, 1288, -1,
 	1385, 1291, 1289, -1,
 	1291, 1290, 1289, -1,
 	1291, 1196, 1290, -1,
 	1386, 1292, 1291, -1,
 	1386, 1387, 1292, -1,
 	1387, 1293, 1292, -1,
 	1387, 1388, 1293, -1,
 	1388, 1294, 1293, -1,
 	1388, 1389, 1294, -1,
 	1389, 1295, 1294, -1,
 	1389, 1390, 1295, -1,
 	1390, 1296, 1295, -1,
 	1390, 1391, 1296, -1,
 	1391, 1297, 1296, -1,
 	1391, 1392, 1297, -1,
 	1392, 1298, 1297, -1,
 	1392, 1393, 1298, -1,
 	1393, 1394, 1298, -1,
 	1394, 1299, 1298, -1,
 	1394, 1300, 1299, -1,
 	1394, 1395, 1300, -1,
 	1395, 1301, 1300, -1,
 	1395, 1396, 1301, -1,
 	1396, 1302, 1301, -1,
 	1396, 1397, 1302, -1,
 	1397, 1303, 1302, -1,
 	1397, 1398, 1303, -1,
 	1398, 1304, 1303, -1,
 	1398, 1399, 1304, -1,
 	1399, 1305, 1304, -1,
 	1399, 1400, 1305, -1,
 	1400, 1306, 1305, -1,
 	1400, 1401, 1306, -1,
 	1401, 1307, 1306, -1,
 	1401, 1402, 1307, -1,
 	1402, 1308, 1307, -1,
 	1402, 1403, 1308, -1,
 	1403, 1309, 1308, -1,
 	1403, 1404, 1309, -1,
 	1404, 1310, 1309, -1,
 	1404, 1405, 1310, -1,
 	1405, 1311, 1310, -1,
 	1405, 1406, 1311, -1,
 	1406, 1312, 1311, -1,
 	1406, 1407, 1312, -1,
 	1407, 1313, 1312, -1,
 	1407, 1408, 1313, -1,
 	1408, 1314, 1313, -1,
 	1408, 1409, 1314, -1,
 	1409, 1315, 1314, -1,
 	1409, 1410, 1315, -1,
 	1410, 1316, 1315, -1,
 	1410, 1411, 1316, -1,
 	1411, 1317, 1316, -1,
 	1411, 1412, 1317, -1,
 	1412, 1318, 1317, -1,
 	1412, 1413, 1318, -1,
 	1413, 1319, 1318, -1,
 	1413, 1414, 1319, -1,
 	1414, 1320, 1319, -1,
 	1414, 1321, 1320, -1,
 	1414, 1415, 1321, -1,
 	1415, 1416, 1321, -1,
 	1416, 1322, 1321, -1,
 	1416, 1417, 1322, -1,
 	1417, 1323, 1322, -1,
 	1417, 1418, 1323, -1,
 	1418, 1324, 1323, -1,
 	1418, 1419, 1324, -1,
 	1419, 1325, 1324, -1,
 	1419, 1420, 1325, -1,
 	1420, 1326, 1325, -1,
 	1420, 1421, 1326, -1,
 	1421, 1327, 1326, -1,
 	1421, 1422, 1327, -1,
 	1422, 1328, 1327, -1,
 	1422, 1423, 1328, -1,
 	1423, 1329, 1328, -1,
 	1423, 1424, 1329, -1,
 	1424, 1330, 1329, -1,
 	1424, 1425, 1330, -1,
 	1425, 1331, 1330, -1,
 	1425, 1426, 1331, -1,
 	1426, 1332, 1331, -1,
 	1426, 1427, 1332, -1,
 	1427, 1333, 1332, -1,
 	1427, 1428, 1333, -1,
 	1428, 1334, 1333, -1,
 	1428, 1429, 1334, -1,
 	1429, 1335, 1334, -1,
 	1429, 1430, 1335, -1,
 	1430, 1336, 1335, -1,
 	1430, 1431, 1336, -1,
 	1431, 1337, 1336, -1,
 	1431, 1432, 1337, -1,
 	1432, 1338, 1337, -1,
 	1432, 1433, 1338, -1,
 	1433, 1339, 1338, -1,
 	1433, 1434, 1339, -1,
 	1434, 1340, 1339, -1,
 	1434, 1435, 1340, -1,
 	1435, 1341, 1340, -1,
 	1435, 1436, 1341, -1,
 	1436, 1342, 1341, -1,
 	1436, 1437, 1342, -1,
 	1437, 1343, 1342, -1,
 	1437, 1438, 1343, -1,
 	1438, 1344, 1343, -1,
 	1438, 1439, 1344, -1,
 	1439, 1345, 1344, -1,
 	1439, 1440, 1345, -1,
 	1440, 1346, 1345, -1,
 	1440, 1441, 1346, -1,
 	1441, 1347, 1346, -1,
 	1441, 1442, 1347, -1,
 	1442, 1348, 1347, -1,
 	1442, 1443, 1348, -1,
 	1443, 1349, 1348, -1,
 	1443, 1444, 1349, -1,
 	1444, 1350, 1349, -1,
 	1444, 1445, 1350, -1,
 	1445, 1351, 1350, -1,
 	1445, 1446, 1351, -1,
 	1446, 1352, 1351, -1,
 	1446, 1447, 1352, -1,
 	1447, 1353, 1352, -1,
 	1447, 1448, 1353, -1,
 	1448, 1354, 1353, -1,
 	1448, 1449, 1354, -1,
 	1449, 1355, 1354, -1,
 	1449, 1450, 1355, -1,
 	1450, 1356, 1355, -1,
 	1450, 1451, 1356, -1,
 	1451, 1357, 1356, -1,
 	1451, 1452, 1357, -1,
 	1452, 1358, 1357, -1,
 	1452, 1453, 1358, -1,
 	1453, 1359, 1358, -1,
 	1453, 1454, 1359, -1,
 	1454, 1455, 1359, -1,
 	1455, 1360, 1359, -1,
 	1455, 1456, 1360, -1,
 	1456, 1361, 1360, -1,
 	1456, 1457, 1361, -1,
 	1457, 1362, 1361, -1,
 	1457, 1458, 1362, -1,
 	1458, 1363, 1362, -1,
 	1458, 1459, 1363, -1,
 	1459, 1460, 1363, -1,
 	1460, 1364, 1363, -1,
 	1460, 1461, 1364, -1,
 	1461, 1365, 1364, -1,
 	1461, 1462, 1365, -1,
 	1462, 1366, 1365, -1,
 	1462, 1463, 1366, -1,
 	1463, 1367, 1366, -1,
 	1463, 1464, 1367, -1,
 	1464, 1368, 1367, -1,
 	1464, 1465, 1368, -1,
 	1465, 1369, 1368, -1,
 	1465, 1466, 1369, -1,
 	1466, 1370, 1369, -1,
 	1466, 1467, 1370, -1,
 	1467, 1371, 1370, -1,
 	1467, 1468, 1371, -1,
 	1468, 1372, 1371, -1,
 	1468, 1469, 1372, -1,
 	1469, 1373, 1372, -1,
 	1469, 1470, 1373, -1,
 	1470, 1374, 1373, -1,
 	1470, 1471, 1374, -1,
 	1471, 1375, 1374, -1,
 	1471, 1472, 1375, -1,
 	1472, 1376, 1375, -1,
 	1472, 1473, 1376, -1,
 	1473, 1377, 1376, -1,
 	1473, 1474, 1377, -1,
 	1474, 1475, 1377, -1,
 	1475, 1378, 1377, -1,
 	1475, 1476, 1378, -1,
 	1476, 1379, 1378, -1,
 	1476, 1477, 1379, -1,
 	1477, 1380, 1379, -1,
 	1477, 1478, 1380, -1,
 	1478, 1381, 1380, -1,
 	1478, 1479, 1381, -1,
 	1479, 1382, 1381, -1,
 	1479, 1386, 1382, -1,
 	1386, 1383, 1382, -1,
 	1386, 1384, 1383, -1,
 	1386, 1385, 1384, -1,
 	1386, 1291, 1385, -1,
 	1480, 1481, 1386, -1,
 	1481, 1387, 1386, -1,
 	1481, 1482, 1387, -1,
 	1482, 1388, 1387, -1,
 	1482, 1483, 1388, -1,
 	1483, 1389, 1388, -1,
 	1483, 1484, 1389, -1,
 	1484, 1390, 1389, -1,
 	1484, 1485, 1390, -1,
 	1485, 1391, 1390, -1,
 	1485, 1486, 1391, -1,
 	1486, 1392, 1391, -1,
 	1486, 1487, 1392, -1,
 	1487, 1393, 1392, -1,
 	1487, 1394, 1393, -1,
 	1487, 1488, 1394, -1,
 	1488, 1395, 1394, -1,
 	1488, 1489, 1395, -1,
 	1489, 1396, 1395, -1,
 	1489, 1490, 1396, -1,
 	1490, 1397, 1396, -1,
 	1490, 1491, 1397, -1,
 	1491, 1398, 1397, -1,
 	1491, 1492, 1398, -1,
 	1492, 1399, 1398, -1,
 	1492, 1493, 1399, -1,
 	1493, 1400, 1399, -1,
 	1493, 1494, 1400, -1,
 	1494, 1401, 1400, -1,
 	1494, 1495, 1401, -1,
 	1495, 1402, 1401, -1,
 	1495, 1496, 1402, -1,
 	1496, 1403, 1402, -1,
 	1496, 1497, 1403, -1,
 	1497, 1404, 1403, -1,
 	1497, 1498, 1404, -1,
 	1498, 1405, 1404, -1,
 	1498, 1499, 1405, -1,
 	1499, 1406, 1405, -1,
 	1499, 1500, 1406, -1,
 	1500, 1407, 1406, -1,
 	1500, 1501, 1407, -1,
 	1501, 1408, 1407, -1,
 	1501, 1502, 1408, -1,
 	1502, 1409, 1408, -1,
 	1502, 1503, 1409, -1,
 	1503, 1410, 1409, -1,
 	1503, 1504, 1410, -1,
 	1504, 1411, 1410, -1,
 	1504, 1505, 1411, -1,
 	1505, 1412, 1411, -1,
 	1505, 1506, 1412, -1,
 	1506, 1413, 1412, -1,
 	1506, 1507, 1413, -1,
 	1507, 1414, 1413, -1,
 	1507, 1508, 1414, -1,
 	1508, 1415, 1414, -1,
 	1508, 1509, 1415, -1,
 	1509, 1416, 1415, -1,
 	1509, 1510, 1416, -1,
 	1510, 1417, 1416, -1,
 	1510, 1511, 1417, -1,
 	1511, 1418, 1417, -1,
 	1511, 1512, 1418, -1,
 	1512, 1419, 1418, -1,
 	1512, 1513, 1419, -1,
 	1513, 1420, 1419, -1,
 	1513, 1514, 1420, -1,
 	1514, 1421, 1420, -1,
 	1514, 1515, 1421, -1,
 	1515, 1422, 1421, -1,
 	1515, 1516, 1422, -1,
 	1516, 1423, 1422, -1,
 	1516, 1517, 1423, -1,
 	1517, 1424, 1423, -1,
 	1517, 1518, 1424, -1,
 	1518, 1425, 1424, -1,
 	1518, 1519, 1425, -1,
 	1519, 1426, 1425, -1,
 	1519, 1520, 1426, -1,
 	1520, 1427, 1426, -1,
 	1520, 1521, 1427, -1,
 	1521, 1428, 1427, -1,
 	1521, 1522, 1428, -1,
 	1522, 1429, 1428, -1,
 	1522, 1523, 1429, -1,
 	1523, 1430, 1429, -1,
 	1523, 1524, 1430, -1,
 	1524, 1431, 1430, -1,
 	1524, 1525, 1431, -1,
 	1525, 1432, 1431, -1,
 	1525, 1433, 1432, -1,
 	1525, 1526, 1433, -1,
 	1526, 1434, 1433, -1,
 	1526, 1527, 1434, -1,
 	1527, 1435, 1434, -1,
 	1527, 1528, 1435, -1,
 	1528, 1436, 1435, -1,
 	1528, 1529, 1436, -1,
 	1529, 1437, 1436, -1,
 	1529, 1530, 1437, -1,
 	1530, 1438, 1437, -1,
 	1530, 1531, 1438, -1,
 	1531, 1439, 1438, -1,
 	1531, 1532, 1439, -1,
 	1532, 1440, 1439, -1,
 	1532, 1533, 1440, -1,
 	1533, 1441, 1440, -1,
 	1533, 1534, 1441, -1,
 	1534, 1442, 1441, -1,
 	1534, 1535, 1442, -1,
 	1535, 1443, 1442, -1,
 	1535, 1536, 1443, -1,
 	1536, 1444, 1443, -1,
 	1536, 1537, 1444, -1,
 	1537, 1445, 1444, -1,
 	1537, 1538, 1445, -1,
 	1538, 1539, 1445, -1,
 	1539, 1446, 1445, -1,
 	1539, 1447, 1446, -1,
 	1539, 1540, 1447, -1,
 	1540, 1448, 1447, -1,
 	1540, 1541, 1448, -1,
 	1541, 1449, 1448, -1,
 	1541, 1542, 1449, -1,
 	1542, 1450, 1449, -1,
 	1542, 1543, 1450, -1,
 	1543, 1451, 1450, -1,
 	1543, 1544, 1451, -1,
 	1544, 1452, 1451, -1,
 	1544, 1545, 1452, -1,
 	1545, 1453, 1452, -1,
 	1545, 1546, 1453, -1,
 	1546, 1454, 1453, -1,
 	1546, 1547, 1454, -1,
 	1547, 1455, 1454, -1,
 	1547, 1548, 1455, -1,
 	1548, 1456, 1455, -1,
 	1548, 1549, 1456, -1,
 	1549, 1457, 1456, -1,
 	1549, 1550, 1457, -1,
 	1550, 1458, 1457, -1,
 	1550, 1551, 1458, -1,
 	1551, 1459, 1458, -1,
 	1551, 1552, 1459, -1,
 	1552, 1460, 1459, -1,
 	1552, 1553, 1460, -1,
 	1553, 1461, 1460, -1,
 	1553, 1554, 1461, -1,
 	1554, 1462, 1461, -1,
 	1554, 1555, 1462, -1,
 	1555, 1463, 1462, -1,
 	1555, 1556, 1463, -1,
 	1556, 1464, 1463, -1,
 	1556, 1557, 1464, -1,
 	1557, 1465, 1464, -1,
 	1557, 1558, 1465, -1,
 	1558, 1466, 1465, -1,
 	1558, 1559, 1466, -1,
 	1559, 1467, 1466, -1,
 	1559, 1560, 1467, -1,
 	1560, 1468, 1467, -1,
 	1560, 1561, 1468, -1,
 	1561, 1469, 1468, -1,
 	1561, 1562, 1469, -1,
 	1562, 1470, 1469, -1,
 	1562, 1563, 1470, -1,
 	1563, 1471, 1470, -1,
 	1563, 1564, 1471, -1,
 	1564, 1472, 1471, -1,
 	1564, 1565, 1472, -1,
 	1565, 1473, 1472, -1,
 	1565, 1566, 1473, -1,
 	1566, 1474, 1473, -1,
 	1566, 1567, 1474, -1,
 	1567, 1475, 1474, -1,
 	1567, 1568, 1475, -1,
 	1568, 1476, 1475, -1,
 	1568, 1569, 1476, -1,
 	1569, 1477, 1476, -1,
 	1569, 1570, 1477, -1,
 	1570, 1478, 1477, -1,
 	1570, 1571, 1478, -1,
 	1571, 1479, 1478, -1,
 	1571, 1480, 1479, -1,
 	1480, 1386, 1479, -1,
 	1572, 1481, 1480, -1,
 	1572, 1573, 1481, -1,
 	1573, 1482, 1481, -1,
 	1573, 1574, 1482, -1,
 	1574, 1483, 1482, -1,
 	1574, 1575, 1483, -1,
 	1575, 1484, 1483, -1,
 	1575, 1576, 1484, -1,
 	1576, 1485, 1484, -1,
 	1576, 1577, 1485, -1,
 	1577, 1486, 1485, -1,
 	1577, 1578, 1486, -1,
 	1578, 1487, 1486, -1,
 	1578, 1579, 1487, -1,
 	1579, 1488, 1487, -1,
 	1579, 1580, 1488, -1,
 	1580, 1489, 1488, -1,
 	1580, 1581, 1489, -1,
 	1581, 1490, 1489, -1,
 	1581, 1582, 1490, -1,
 	1582, 1491, 1490, -1,
 	1582, 1583, 1491, -1,
 	1583, 1492, 1491, -1,
 	1583, 1584, 1492, -1,
 	1584, 1493, 1492, -1,
 	1584, 1585, 1493, -1,
 	1585, 1494, 1493, -1,
 	1585, 1586, 1494, -1,
 	1586, 1495, 1494, -1,
 	1586, 1587, 1495, -1,
 	1587, 1496, 1495, -1,
 	1587, 1588, 1496, -1,
 	1588, 1497, 1496, -1,
 	1588, 1589, 1497, -1,
 	1589, 1498, 1497, -1,
 	1589, 1590, 1498, -1,
 	1590, 1499, 1498, -1,
 	1590, 1591, 1499, -1,
 	1591, 1500, 1499, -1,
 	1591, 1592, 1500, -1,
 	1592, 1501, 1500, -1,
 	1592, 1593, 1501, -1,
 	1593, 1502, 1501, -1,
 	1593, 1594, 1502, -1,
 	1594, 1503, 1502, -1,
 	1594, 1595, 1503, -1,
 	1595, 1504, 1503, -1,
 	1595, 1596, 1504, -1,
 	1596, 1505, 1504, -1,
 	1596, 1597, 1505, -1,
 	1597, 1506, 1505, -1,
 	1597, 1598, 1506, -1,
 	1598, 1507, 1506, -1,
 	1598, 1599, 1507, -1,
 	1599, 1508, 1507, -1,
 	1599, 1600, 1508, -1,
 	1600, 1509, 1508, -1,
 	1600, 1601, 1509, -1,
 	1601, 1510, 1509, -1,
 	1601, 1602, 1510, -1,
 	1602, 1511, 1510, -1,
 	1602, 1603, 1511, -1,
 	1603, 1512, 1511, -1,
 	1603, 1604, 1512, -1,
 	1604, 1513, 1512, -1,
 	1604, 1605, 1513, -1,
 	1605, 1514, 1513, -1,
 	1605, 1606, 1514, -1,
 	1606, 1515, 1514, -1,
 	1606, 1607, 1515, -1,
 	1607, 1516, 1515, -1,
 	1607, 1608, 1516, -1,
 	1608, 1609, 1516, -1,
 	1609, 1517, 1516, -1,
 	1609, 1518, 1517, -1,
 	1609, 1610, 1518, -1,
 	1610, 1519, 1518, -1,
 	1610, 1611, 1519, -1,
 	1611, 1520, 1519, -1,
 	1611, 1612, 1520, -1,
 	1612, 1521, 1520, -1,
 	1612, 1613, 1521, -1,
 	1613, 1522, 1521, -1,
 	1613, 1614, 1522, -1,
 	1614, 1523, 1522, -1,
 	1614, 1524, 1523, -1,
 	1614, 1615, 1524, -1,
 	1615, 1525, 1524, -1,
 	1615, 1616, 1525, -1,
 	1616, 1526, 1525, -1,
 	1616, 1617, 1526, -1,
 	1617, 1527, 1526, -1,
 	1617, 1618, 1527, -1,
 	1618, 1528, 1527, -1,
 	1618, 1619, 1528, -1,
 	1619, 1529, 1528, -1,
 	1619, 1620, 1529, -1,
 	1620, 1530, 1529, -1,
 	1620, 1621, 1530, -1,
 	1621, 1531, 1530, -1,
 	1621, 1622, 1531, -1,
 	1622, 1532, 1531, -1,
 	1622, 1623, 1532, -1,
 	1623, 1533, 1532, -1,
 	1623, 1624, 1533, -1,
 	1624, 1534, 1533, -1,
 	1624, 1625, 1534, -1,
 	1625, 1535, 1534, -1,
 	1625, 1626, 1535, -1,
 	1626, 1536, 1535, -1,
 	1626, 1627, 1536, -1,
 	1627, 1537, 1536, -1,
 	1627, 1628, 1537, -1,
 	1628, 1538, 1537, -1,
 	1628, 1629, 1538, -1,
 	1629, 1539, 1538, -1,
 	1629, 1630, 1539, -1,
 	1630, 1540, 1539, -1,
 	1630, 1541, 1540, -1,
 	1630, 1631, 1541, -1,
 	1631, 1632, 1541, -1,
 	1632, 1542, 1541, -1,
 	1632, 1633, 1542, -1,
 	1633, 1634, 1542, -1,
 	1634, 1543, 1542, -1,
 	1634, 1635, 1543, -1,
 	1635, 1544, 1543, -1,
 	1635, 1636, 1544, -1,
 	1636, 1545, 1544, -1,
 	1636, 1637, 1545, -1,
 	1637, 1546, 1545, -1,
 	1637, 1638, 1546, -1,
 	1638, 1547, 1546, -1,
 	1638, 1639, 1547, -1,
 	1639, 1640, 1547, -1,
 	1640, 1548, 1547, -1,
 	1640, 1641, 1548, -1,
 	1641, 1549, 1548, -1,
 	1641, 1642, 1549, -1,
 	1642, 1550, 1549, -1,
 	1642, 1643, 1550, -1,
 	1643, 1551, 1550, -1,
 	1643, 1644, 1551, -1,
 	1644, 1552, 1551, -1,
 	1644, 1645, 1552, -1,
 	1645, 1553, 1552, -1,
 	1645, 1646, 1553, -1,
 	1646, 1554, 1553, -1,
 	1646, 1647, 1554, -1,
 	1647, 1555, 1554, -1,
 	1647, 1648, 1555, -1,
 	1648, 1556, 1555, -1,
 	1648, 1649, 1556, -1,
 	1649, 1557, 1556, -1,
 	1649, 1650, 1557, -1,
 	1650, 1558, 1557, -1,
 	1650, 1651, 1558, -1,
 	1651, 1559, 1558, -1,
 	1651, 1652, 1559, -1,
 	1652, 1560, 1559, -1,
 	1652, 1653, 1560, -1,
 	1653, 1561, 1560, -1,
 	1653, 1654, 1561, -1,
 	1654, 1562, 1561, -1,
 	1654, 1655, 1562, -1,
 	1655, 1656, 1562, -1,
 	1656, 1563, 1562, -1,
 	1656, 1657, 1563, -1,
 	1657, 1564, 1563, -1,
 	1657, 1658, 1564, -1,
 	1658, 1565, 1564, -1,
 	1658, 1659, 1565, -1,
 	1659, 1566, 1565, -1,
 	1659, 1660, 1566, -1,
 	1660, 1567, 1566, -1,
 	1660, 1661, 1567, -1,
 	1661, 1568, 1567, -1,
 	1661, 1572, 1568, -1,
 	1572, 1569, 1568, -1,
 	1572, 1570, 1569, -1,
 	1572, 1571, 1570, -1,
 	1572, 1480, 1571, -1,
 	1662, 1573, 1572, -1,
 	1662, 1663, 1573, -1,
 	1663, 1574, 1573, -1,
 	1663, 1664, 1574, -1,
 	1664, 1575, 1574, -1,
 	1664, 1665, 1575, -1,
 	1665, 1576, 1575, -1,
 	1665, 1666, 1576, -1,
 	1666, 1577, 1576, -1,
 	1666, 1667, 1577, -1,
 	1667, 1578, 1577, -1,
 	1667, 1668, 1578, -1,
 	1668, 1579, 1578, -1,
 	1668, 1669, 1579, -1,
 	1669, 1580, 1579, -1,
 	1669, 1670, 1580, -1,
 	1670, 1581, 1580, -1,
 	1670, 1671, 1581, -1,
 	1671, 1582, 1581, -1,
 	1671, 1672, 1582, -1,
 	1672, 1583, 1582, -1,
 	1672, 1673, 1583, -1,
 	1673, 1584, 1583, -1,
 	1673, 1674, 1584, -1,
 	1674, 1585, 1584, -1,
 	1674, 1675, 1585, -1,
 	1675, 1586, 1585, -1,
 	1675, 1676, 1586, -1,
 	1676, 1587, 1586, -1,
 	1676, 1677, 1587, -1,
 	1677, 1678, 1587, -1,
 	1678, 1588, 1587, -1,
 	1678, 1589, 1588, -1,
 	1678, 1679, 1589, -1,
 	1679, 1590, 1589, -1,
 	1679, 1680, 1590, -1,
 	1680, 1591, 1590, -1,
 	1680, 1681, 1591, -1,
 	1681, 1592, 1591, -1,
 	1681, 1682, 1592, -1,
 	1682, 1593, 1592, -1,
 	1682, 1683, 1593, -1,
 	1683, 1594, 1593, -1,
 	1683, 1684, 1594, -1,
 	1684, 1595, 1594, -1,
 	1684, 1685, 1595, -1,
 	1685, 1596, 1595, -1,
 	1685, 1686, 1596, -1,
 	1686, 1597, 1596, -1,
 	1686, 1687, 1597, -1,
 	1687, 1598, 1597, -1,
 	1687, 1688, 1598, -1,
 	1688, 1599, 1598, -1,
 	1688, 1689, 1599, -1,
 	1689, 1600, 1599, -1,
 	1689, 1690, 1600, -1,
 	1690, 1601, 1600, -1,
 	1690, 1691, 1601, -1,
 	1691, 1602, 1601, -1,
 	1691, 1692, 1602, -1,
 	1692, 1603, 1602, -1,
 	1692, 1693, 1603, -1,
 	1693, 1604, 1603, -1,
 	1693, 1694, 1604, -1,
 	1694, 1695, 1604, -1,
 	1695, 1605, 1604, -1,
 	1695, 1696, 1605, -1,
 	1696, 1606, 1605, -1,
 	1696, 1697, 1606, -1,
 	1697, 1607, 1606, -1,
 	1697, 1698, 1607, -1,
 	1698, 1608, 1607, -1,
 	1698, 1609, 1608, -1,
 	1698, 1699, 1609, -1,
 	1699, 1610, 1609, -1,
 	1699, 1700, 1610, -1,
 	1700, 1611, 1610, -1,
 	1700, 1701, 1611, -1,
 	1701, 1612, 1611, -1,
 	1701, 1702, 1612, -1,
 	1702, 1613, 1612, -1,
 	1702, 1703, 1613, -1,
 	1703, 1614, 1613, -1,
 	1703, 1704, 1614, -1,
 	1704, 1615, 1614, -1,
 	1704, 1705, 1615, -1,
 	1705, 1616, 1615, -1,
 	1705, 1706, 1616, -1,
 	1706, 1617, 1616, -1,
 	1706, 1707, 1617, -1,
 	1707, 1618, 1617, -1,
 	1707, 1708, 1618, -1,
 	1708, 1619, 1618, -1,
 	1708, 1709, 1619, -1,
 	1709, 1620, 1619, -1,
 	1709, 1710, 1620, -1,
 	1710, 1621, 1620, -1,
 	1710, 1711, 1621, -1,
 	1711, 1622, 1621, -1,
 	1711, 1712, 1622, -1,
 	1712, 1623, 1622, -1,
 	1712, 1713, 1623, -1,
 	1713, 1624, 1623, -1,
 	1713, 1714, 1624, -1,
 	1714, 1625, 1624, -1,
 	1714, 1715, 1625, -1,
 	1715, 1626, 1625, -1,
 	1715, 1716, 1626, -1,
 	1716, 1627, 1626, -1,
 	1716, 1717, 1627, -1,
 	1717, 1628, 1627, -1,
 	1717, 1718, 1628, -1,
 	1718, 1629, 1628, -1,
 	1718, 1719, 1629, -1,
 	1719, 1630, 1629, -1,
 	1719, 1720, 1630, -1,
 	1720, 1631, 1630, -1,
 	1720, 1721, 1631, -1,
 	1721, 1632, 1631, -1,
 	1721, 1722, 1632, -1,
 	1722, 1633, 1632, -1,
 	1722, 1723, 1633, -1,
 	1723, 1634, 1633, -1,
 	1723, 1724, 1634, -1,
 	1724, 1635, 1634, -1,
 	1724, 1725, 1635, -1,
 	1725, 1636, 1635, -1,
 	1725, 1726, 1636, -1,
 	1726, 1637, 1636, -1,
 	1726, 1727, 1637, -1,
 	1727, 1638, 1637, -1,
 	1727, 1728, 1638, -1,
 	1728, 1639, 1638, -1,
 	1728, 1729, 1639, -1,
 	1729, 1640, 1639, -1,
 	1729, 1730, 1640, -1,
 	1730, 1641, 1640, -1,
 	1730, 1731, 1641, -1,
 	1731, 1642, 1641, -1,
 	1731, 1732, 1642, -1,
 	1732, 1643, 1642, -1,
 	1732, 1733, 1643, -1,
 	1733, 1644, 1643, -1,
 	1733, 1734, 1644, -1,
 	1734, 1645, 1644, -1,
 	1734, 1735, 1645, -1,
 	1735, 1646, 1645, -1,
 	1735, 1647, 1646, -1,
 	1735, 1736, 1647, -1,
 	1736, 1737, 1647, -1,
 	1737, 1648, 1647, -1,
 	1737, 1738, 1648, -1,
 	1738, 1649, 1648, -1,
 	1738, 1739, 1649, -1,
 	1739, 1740, 1649, -1,
 	1740, 1650, 1649, -1,
 	1740, 1741, 1650, -1,
 	1741, 1651, 1650, -1,
 	1741, 1742, 1651, -1,
 	1742, 1652, 1651, -1,
 	1742, 1743, 1652, -1,
 	1743, 1653, 1652, -1,
 	1743, 1744, 1653, -1,
 	1744, 1745, 1653, -1,
 	1745, 1654, 1653, -1,
 	1745, 1746, 1654, -1,
 	1746, 1655, 1654, -1,
 	1746, 1747, 1655, -1,
 	1747, 1656, 1655, -1,
 	1747, 1748, 1656, -1,
 	1748, 1657, 1656, -1,
 	1748, 1749, 1657, -1,
 	1749, 1658, 1657, -1,
 	1749, 1750, 1658, -1,
 	1750, 1659, 1658, -1,
 	1750, 1662, 1659, -1,
 	1662, 1660, 1659, -1,
 	1662, 1661, 1660, -1,
 	1662, 1572, 1661, -1,
 	1751, 1752, 1662, -1,
 	1752, 1663, 1662, -1,
 	1752, 1753, 1663, -1,
 	1753, 1664, 1663, -1,
 	1753, 1754, 1664, -1,
 	1754, 1665, 1664, -1,
 	1754, 1755, 1665, -1,
 	1755, 1666, 1665, -1,
 	1755, 1756, 1666, -1,
 	1756, 1667, 1666, -1,
 	1756, 1757, 1667, -1,
 	1757, 1668, 1667, -1,
 	1757, 1758, 1668, -1,
 	1758, 1669, 1668, -1,
 	1758, 1759, 1669, -1,
 	1759, 1670, 1669, -1,
 	1759, 1760, 1670, -1,
 	1760, 1671, 1670, -1,
 	1760, 1761, 1671, -1,
 	1761, 1672, 1671, -1,
 	1761, 1762, 1672, -1,
 	1762, 1673, 1672, -1,
 	1762, 1763, 1673, -1,
 	1763, 1674, 1673, -1,
 	1763, 1764, 1674, -1,
 	1764, 1675, 1674, -1,
 	1764, 1765, 1675, -1,
 	1765, 1676, 1675, -1,
 	1765, 1766, 1676, -1,
 	1766, 1677, 1676, -1,
 	1766, 1767, 1677, -1,
 	1767, 1678, 1677, -1,
 	1767, 1768, 1678, -1,
 	1768, 1679, 1678, -1,
 	1768, 1769, 1679, -1,
 	1769, 1680, 1679, -1,
 	1769, 1770, 1680, -1,
 	1770, 1681, 1680, -1,
 	1770, 1771, 1681, -1,
 	1771, 1682, 1681, -1,
 	1771, 1772, 1682, -1,
 	1772, 1683, 1682, -1,
 	1772, 1773, 1683, -1,
 	1773, 1684, 1683, -1,
 	1773, 1774, 1684, -1,
 	1774, 1685, 1684, -1,
 	1774, 1775, 1685, -1,
 	1775, 1686, 1685, -1,
 	1775, 1776, 1686, -1,
 	1776, 1687, 1686, -1,
 	1776, 1777, 1687, -1,
 	1777, 1688, 1687, -1,
 	1777, 1778, 1688, -1,
 	1778, 1689, 1688, -1,
 	1778, 1779, 1689, -1,
 	1779, 1690, 1689, -1,
 	1779, 1780, 1690, -1,
 	1780, 1691, 1690, -1,
 	1780, 1781, 1691, -1,
 	1781, 1692, 1691, -1,
 	1781, 1782, 1692, -1,
 	1782, 1693, 1692, -1,
 	1782, 1783, 1693, -1,
 	1783, 1694, 1693, -1,
 	1783, 1784, 1694, -1,
 	1784, 1695, 1694, -1,
 	1784, 1785, 1695, -1,
 	1785, 1696, 1695, -1,
 	1785, 1697, 1696, -1,
 	1785, 1786, 1697, -1,
 	1786, 1698, 1697, -1,
 	1786, 1787, 1698, -1,
 	1787, 1699, 1698, -1,
 	1787, 1788, 1699, -1,
 	1788, 1700, 1699, -1,
 	1788, 1789, 1700, -1,
 	1789, 1701, 1700, -1,
 	1789, 1790, 1701, -1,
 	1790, 1702, 1701, -1,
 	1790, 1791, 1702, -1,
 	1791, 1703, 1702, -1,
 	1791, 1792, 1703, -1,
 	1792, 1704, 1703, -1,
 	1792, 1793, 1704, -1,
 	1793, 1705, 1704, -1,
 	1793, 1794, 1705, -1,
 	1794, 1706, 1705, -1,
 	1794, 1707, 1706, -1,
 	1794, 1795, 1707, -1,
 	1795, 1796, 1707, -1,
 	1796, 1708, 1707, -1,
 	1796, 1797, 1708, -1,
 	1797, 1709, 1708, -1,
 	1797, 1798, 1709, -1,
 	1798, 1710, 1709, -1,
 	1798, 1799, 1710, -1,
 	1799, 1711, 1710, -1,
 	1799, 1800, 1711, -1,
 	1800, 1712, 1711, -1,
 	1800, 1801, 1712, -1,
 	1801, 1713, 1712, -1,
 	1801, 1802, 1713, -1,
 	1802, 1714, 1713, -1,
 	1802, 1803, 1714, -1,
 	1803, 1715, 1714, -1,
 	1803, 1804, 1715, -1,
 	1804, 1716, 1715, -1,
 	1804, 1805, 1716, -1,
 	1805, 1806, 1716, -1,
 	1806, 1717, 1716, -1,
 	1806, 1807, 1717, -1,
 	1807, 1718, 1717, -1,
 	1807, 1808, 1718, -1,
 	1808, 1719, 1718, -1,
 	1808, 1809, 1719, -1,
 	1809, 1720, 1719, -1,
 	1809, 1810, 1720, -1,
 	1810, 1721, 1720, -1,
 	1810, 1811, 1721, -1,
 	1811, 1722, 1721, -1,
 	1811, 1812, 1722, -1,
 	1812, 1723, 1722, -1,
 	1812, 1813, 1723, -1,
 	1813, 1724, 1723, -1,
 	1813, 1814, 1724, -1,
 	1814, 1725, 1724, -1,
 	1814, 1815, 1725, -1,
 	1815, 1726, 1725, -1,
 	1815, 1816, 1726, -1,
 	1816, 1727, 1726, -1,
 	1816, 1817, 1727, -1,
 	1817, 1728, 1727, -1,
 	1817, 1818, 1728, -1,
 	1818, 1729, 1728, -1,
 	1818, 1819, 1729, -1,
 	1819, 1730, 1729, -1,
 	1819, 1820, 1730, -1,
 	1820, 1731, 1730, -1,
 	1820, 1821, 1731, -1,
 	1821, 1732, 1731, -1,
 	1821, 1822, 1732, -1,
 	1822, 1733, 1732, -1,
 	1822, 1823, 1733, -1,
 	1823, 1734, 1733, -1,
 	1823, 1824, 1734, -1,
 	1824, 1735, 1734, -1,
 	1824, 1825, 1735, -1,
 	1825, 1736, 1735, -1,
 	1825, 1826, 1736, -1,
 	1826, 1737, 1736, -1,
 	1826, 1827, 1737, -1,
 	1827, 1738, 1737, -1,
 	1827, 1828, 1738, -1,
 	1828, 1739, 1738, -1,
 	1828, 1829, 1739, -1,
 	1829, 1740, 1739, -1,
 	1829, 1830, 1740, -1,
 	1830, 1741, 1740, -1,
 	1830, 1831, 1741, -1,
 	1831, 1742, 1741, -1,
 	1831, 1832, 1742, -1,
 	1832, 1743, 1742, -1,
 	1832, 1833, 1743, -1,
 	1833, 1834, 1743, -1,
 	1834, 1744, 1743, -1,
 	1834, 1835, 1744, -1,
 	1835, 1745, 1744, -1,
 	1835, 1836, 1745, -1,
 	1836, 1746, 1745, -1,
 	1836, 1837, 1746, -1,
 	1837, 1747, 1746, -1,
 	1837, 1838, 1747, -1,
 	1838, 1748, 1747, -1,
 	1838, 1751, 1748, -1,
 	1751, 1749, 1748, -1,
 	1751, 1750, 1749, -1,
 	1751, 1662, 1750, -1,
 	1839, 1752, 1751, -1,
 	1839, 1840, 1752, -1,
 	1840, 1753, 1752, -1,
 	1840, 1841, 1753, -1,
 	1841, 1754, 1753, -1,
 	1841, 1842, 1754, -1,
 	1842, 1755, 1754, -1,
 	1842, 1843, 1755, -1,
 	1843, 1756, 1755, -1,
 	1843, 1844, 1756, -1,
 	1844, 1757, 1756, -1,
 	1844, 1845, 1757, -1,
 	1845, 1758, 1757, -1,
 	1845, 1846, 1758, -1,
 	1846, 1759, 1758, -1,
 	1846, 1847, 1759, -1,
 	1847, 1760, 1759, -1,
 	1847, 1848, 1760, -1,
 	1848, 1761, 1760, -1,
 	1848, 1849, 1761, -1,
 	1849, 1762, 1761, -1,
 	1849, 1850, 1762, -1,
 	1850, 1763, 1762, -1,
 	1850, 1851, 1763, -1,
 	1851, 1764, 1763, -1,
 	1851, 1852, 1764, -1,
 	1852, 1765, 1764, -1,
 	1852, 1853, 1765, -1,
 	1853, 1766, 1765, -1,
 	1853, 1854, 1766, -1,
 	1854, 1767, 1766, -1,
 	1854, 1855, 1767, -1,
 	1855, 1768, 1767, -1,
 	1855, 1856, 1768, -1,
 	1856, 1769, 1768, -1,
 	1856, 1857, 1769, -1,
 	1857, 1770, 1769, -1,
 	1857, 1858, 1770, -1,
 	1858, 1859, 1770, -1,
 	1859, 1771, 1770, -1,
 	1859, 1772, 1771, -1,
 	1859, 1860, 1772, -1,
 	1860, 1773, 1772, -1,
 	1860, 1861, 1773, -1,
 	1861, 1774, 1773, -1,
 	1861, 1862, 1774, -1,
 	1862, 1775, 1774, -1,
 	1862, 1863, 1775, -1,
 	1863, 1776, 1775, -1,
 	1863, 1864, 1776, -1,
 	1864, 1777, 1776, -1,
 	1864, 1865, 1777, -1,
 	1865, 1778, 1777, -1,
 	1865, 1866, 1778, -1,
 	1866, 1779, 1778, -1,
 	1866, 1867, 1779, -1,
 	1867, 1780, 1779, -1,
 	1867, 1868, 1780, -1,
 	1868, 1781, 1780, -1,
 	1868, 1869, 1781, -1,
 	1869, 1782, 1781, -1,
 	1869, 1870, 1782, -1,
 	1870, 1871, 1782, -1,
 	1871, 1783, 1782, -1,
 	1871, 1784, 1783, -1,
 	1871, 1872, 1784, -1,
 	1872, 1873, 1784, -1,
 	1873, 1785, 1784, -1,
 	1873, 1786, 1785, -1,
 	1873, 1874, 1786, -1,
 	1874, 1787, 1786, -1,
 	1874, 1875, 1787, -1,
 	1875, 1788, 1787, -1,
 	1875, 1876, 1788, -1,
 	1876, 1877, 1788, -1,
 	1877, 1789, 1788, -1,
 	1877, 1878, 1789, -1,
 	1878, 1790, 1789, -1,
 	1878, 1879, 1790, -1,
 	1879, 1791, 1790, -1,
 	1879, 1880, 1791, -1,
 	1880, 1792, 1791, -1,
 	1880, 1881, 1792, -1,
 	1881, 1882, 1792, -1,
 	1882, 1793, 1792, -1,
 	1882, 1883, 1793, -1,
 	1883, 1794, 1793, -1,
 	1883, 1884, 1794, -1,
 	1884, 1795, 1794, -1,
 	1884, 1885, 1795, -1,
 	1885, 1796, 1795, -1,
 	1885, 1886, 1796, -1,
 	1886, 1797, 1796, -1,
 	1886, 1887, 1797, -1,
 	1887, 1798, 1797, -1,
 	1887, 1888, 1798, -1,
 	1888, 1799, 1798, -1,
 	1888, 1889, 1799, -1,
 	1889, 1890, 1799, -1,
 	1890, 1800, 1799, -1,
 	1890, 1891, 1800, -1,
 	1891, 1801, 1800, -1,
 	1891, 1892, 1801, -1,
 	1892, 1802, 1801, -1,
 	1892, 1893, 1802, -1,
 	1893, 1803, 1802, -1,
 	1893, 1894, 1803, -1,
 	1894, 1804, 1803, -1,
 	1894, 1895, 1804, -1,
 	1895, 1805, 1804, -1,
 	1895, 1896, 1805, -1,
 	1896, 1806, 1805, -1,
 	1896, 1897, 1806, -1,
 	1897, 1807, 1806, -1,
 	1897, 1898, 1807, -1,
 	1898, 1899, 1807, -1,
 	1899, 1808, 1807, -1,
 	1899, 1900, 1808, -1,
 	1900, 1809, 1808, -1,
 	1900, 1901, 1809, -1,
 	1901, 1810, 1809, -1,
 	1901, 1902, 1810, -1,
 	1902, 1811, 1810, -1,
 	1902, 1903, 1811, -1,
 	1903, 1812, 1811, -1,
 	1903, 1904, 1812, -1,
 	1904, 1813, 1812, -1,
 	1904, 1905, 1813, -1,
 	1905, 1814, 1813, -1,
 	1905, 1906, 1814, -1,
 	1906, 1815, 1814, -1,
 	1906, 1907, 1815, -1,
 	1907, 1816, 1815, -1,
 	1907, 1908, 1816, -1,
 	1908, 1817, 1816, -1,
 	1908, 1909, 1817, -1,
 	1909, 1818, 1817, -1,
 	1909, 1910, 1818, -1,
 	1910, 1819, 1818, -1,
 	1910, 1911, 1819, -1,
 	1911, 1820, 1819, -1,
 	1911, 1912, 1820, -1,
 	1912, 1821, 1820, -1,
 	1912, 1913, 1821, -1,
 	1913, 1822, 1821, -1,
 	1913, 1914, 1822, -1,
 	1914, 1823, 1822, -1,
 	1914, 1915, 1823, -1,
 	1915, 1824, 1823, -1,
 	1915, 1916, 1824, -1,
 	1916, 1825, 1824, -1,
 	1916, 1917, 1825, -1,
 	1917, 1918, 1825, -1,
 	1918, 1826, 1825, -1,
 	1918, 1919, 1826, -1,
 	1919, 1827, 1826, -1,
 	1919, 1920, 1827, -1,
 	1920, 1828, 1827, -1,
 	1920, 1921, 1828, -1,
 	1921, 1829, 1828, -1,
 	1921, 1922, 1829, -1,
 	1922, 1830, 1829, -1,
 	1922, 1923, 1830, -1,
 	1923, 1831, 1830, -1,
 	1923, 1924, 1831, -1,
 	1924, 1832, 1831, -1,
 	1924, 1925, 1832, -1,
 	1925, 1833, 1832, -1,
 	1925, 1839, 1833, -1,
 	1839, 1834, 1833, -1,
 	1839, 1835, 1834, -1,
 	1839, 1836, 1835, -1,
 	1839, 1837, 1836, -1,
 	1839, 1838, 1837, -1,
 	1839, 1751, 1838, -1,
 	1926, 1840, 1839, -1,
 	1926, 1927, 1840, -1,
 	1927, 1841, 1840, -1,
 	1927, 1928, 1841, -1,
 	1928, 1842, 1841, -1,
 	1928, 1929, 1842, -1,
 	1929, 1843, 1842, -1,
 	1929, 1930, 1843, -1,
 	1930, 1844, 1843, -1,
 	1930, 1931, 1844, -1,
 	1931, 1845, 1844, -1,
 	1931, 1932, 1845, -1,
 	1932, 1846, 1845, -1,
 	1932, 1933, 1846, -1,
 	1933, 1847, 1846, -1,
 	1933, 1934, 1847, -1,
 	1934, 1848, 1847, -1,
 	1934, 1935, 1848, -1,
 	1935, 1849, 1848, -1,
 	1935, 1936, 1849, -1,
 	1936, 1850, 1849, -1,
 	1936, 1937, 1850, -1,
 	1937, 1851, 1850, -1,
 	1937, 1938, 1851, -1,
 	1938, 1852, 1851, -1,
 	1938, 1939, 1852, -1,
 	1939, 1853, 1852, -1,
 	1939, 1940, 1853, -1,
 	1940, 1854, 1853, -1,
 	1940, 1941, 1854, -1,
 	1941, 1855, 1854, -1,
 	1941, 1942, 1855, -1,
 	1942, 1856, 1855, -1,
 	1942, 1943, 1856, -1,
 	1943, 1857, 1856, -1,
 	1943, 1944, 1857, -1,
 	1944, 1858, 1857, -1,
 	1944, 1945, 1858, -1,
 	1945, 1859, 1858, -1,
 	1945, 1946, 1859, -1,
 	1946, 1860, 1859, -1,
 	1946, 1947, 1860, -1,
 	1947, 1861, 1860, -1,
 	1947, 1948, 1861, -1,
 	1948, 1862, 1861, -1,
 	1948, 1949, 1862, -1,
 	1949, 1863, 1862, -1,
 	1949, 1950, 1863, -1,
 	1950, 1864, 1863, -1,
 	1950, 1951, 1864, -1,
 	1951, 1865, 1864, -1,
 	1951, 1952, 1865, -1,
 	1952, 1866, 1865, -1,
 	1952, 1953, 1866, -1,
 	1953, 1867, 1866, -1,
 	1953, 1954, 1867, -1,
 	1954, 1868, 1867, -1,
 	1954, 1955, 1868, -1,
 	1955, 1869, 1868, -1,
 	1955, 1956, 1869, -1,
 	1956, 1870, 1869, -1,
 	1956, 1957, 1870, -1,
 	1957, 1871, 1870, -1,
 	1957, 1958, 1871, -1,
 	1958, 1872, 1871, -1,
 	1958, 1959, 1872, -1,
 	1959, 1873, 1872, -1,
 	1959, 1960, 1873, -1,
 	1960, 1874, 1873, -1,
 	1960, 1961, 1874, -1,
 	1961, 1875, 1874, -1,
 	1961, 1962, 1875, -1,
 	1962, 1876, 1875, -1,
 	1962, 1963, 1876, -1,
 	1963, 1877, 1876, -1,
 	1963, 1964, 1877, -1,
 	1964, 1878, 1877, -1,
 	1964, 1965, 1878, -1,
 	1965, 1879, 1878, -1,
 	1965, 1966, 1879, -1,
 	1966, 1880, 1879, -1,
 	1966, 1967, 1880, -1,
 	1967, 1881, 1880, -1,
 	1967, 1968, 1881, -1,
 	1968, 1882, 1881, -1,
 	1968, 1883, 1882, -1,
 	1968, 1969, 1883, -1,
 	1969, 1884, 1883, -1,
 	1969, 1970, 1884, -1,
 	1970, 1885, 1884, -1,
 	1970, 1971, 1885, -1,
 	1971, 1886, 1885, -1,
 	1971, 1972, 1886, -1,
 	1972, 1887, 1886, -1,
 	1972, 1973, 1887, -1,
 	1973, 1888, 1887, -1,
 	1973, 1974, 1888, -1,
 	1974, 1889, 1888, -1,
 	1974, 1975, 1889, -1,
 	1975, 1890, 1889, -1,
 	1975, 1976, 1890, -1,
 	1976, 1891, 1890, -1,
 	1976, 1977, 1891, -1,
 	1977, 1892, 1891, -1,
 	1977, 1978, 1892, -1,
 	1978, 1893, 1892, -1,
 	1978, 1979, 1893, -1,
 	1979, 1894, 1893, -1,
 	1979, 1980, 1894, -1,
 	1980, 1895, 1894, -1,
 	1980, 1981, 1895, -1,
 	1981, 1896, 1895, -1,
 	1981, 1982, 1896, -1,
 	1982, 1897, 1896, -1,
 	1982, 1983, 1897, -1,
 	1983, 1898, 1897, -1,
 	1983, 1984, 1898, -1,
 	1984, 1899, 1898, -1,
 	1984, 1985, 1899, -1,
 	1985, 1900, 1899, -1,
 	1985, 1986, 1900, -1,
 	1986, 1901, 1900, -1,
 	1986, 1987, 1901, -1,
 	1987, 1902, 1901, -1,
 	1987, 1988, 1902, -1,
 	1988, 1903, 1902, -1,
 	1988, 1989, 1903, -1,
 	1989, 1904, 1903, -1,
 	1989, 1990, 1904, -1,
 	1990, 1905, 1904, -1,
 	1990, 1991, 1905, -1,
 	1991, 1906, 1905, -1,
 	1991, 1992, 1906, -1,
 	1992, 1993, 1906, -1,
 	1993, 1907, 1906, -1,
 	1993, 1908, 1907, -1,
 	1993, 1994, 1908, -1,
 	1994, 1909, 1908, -1,
 	1994, 1995, 1909, -1,
 	1995, 1910, 1909, -1,
 	1995, 1996, 1910, -1,
 	1996, 1911, 1910, -1,
 	1996, 1997, 1911, -1,
 	1997, 1912, 1911, -1,
 	1997, 1913, 1912, -1,
 	1997, 1998, 1913, -1,
 	1998, 1999, 1913, -1,
 	1999, 1914, 1913, -1,
 	1999, 2000, 1914, -1,
 	2000, 2001, 1914, -1,
 	2001, 1915, 1914, -1,
 	2001, 2002, 1915, -1,
 	2002, 1916, 1915, -1,
 	2002, 2003, 1916, -1,
 	2003, 1917, 1916, -1,
 	2003, 2004, 1917, -1,
 	2004, 1918, 1917, -1,
 	2004, 2005, 1918, -1,
 	2005, 2006, 1918, -1,
 	2006, 1919, 1918, -1,
 	2006, 2007, 1919, -1,
 	2007, 1920, 1919, -1,
 	2007, 2008, 1920, -1,
 	2008, 1921, 1920, -1,
 	2008, 2009, 1921, -1,
 	2009, 1922, 1921, -1,
 	2009, 2010, 1922, -1,
 	2010, 1923, 1922, -1,
 	2010, 1926, 1923, -1,
 	1926, 1924, 1923, -1,
 	1926, 1925, 1924, -1,
 	1926, 1839, 1925, -1,
 	2011, 1927, 1926, -1,
 	2011, 2012, 1927, -1,
 	2012, 1928, 1927, -1,
 	2012, 2013, 1928, -1,
 	2013, 1929, 1928, -1,
 	2013, 2014, 1929, -1,
 	2014, 1930, 1929, -1,
 	2014, 2015, 1930, -1,
 	2015, 1931, 1930, -1,
 	2015, 2016, 1931, -1,
 	2016, 1932, 1931, -1,
 	2016, 2017, 1932, -1,
 	2017, 1933, 1932, -1,
 	2017, 2018, 1933, -1,
 	2018, 1934, 1933, -1,
 	2018, 2019, 1934, -1,
 	2019, 1935, 1934, -1,
 	2019, 2020, 1935, -1,
 	2020, 1936, 1935, -1,
 	2020, 2021, 1936, -1,
 	2021, 1937, 1936, -1,
 	2021, 2022, 1937, -1,
 	2022, 1938, 1937, -1,
 	2022, 2023, 1938, -1,
 	2023, 1939, 1938, -1,
 	2023, 2024, 1939, -1,
 	2024, 1940, 1939, -1,
 	2024, 2025, 1940, -1,
 	2025, 1941, 1940, -1,
 	2025, 2026, 1941, -1,
 	2026, 1942, 1941, -1,
 	2026, 2027, 1942, -1,
 	2027, 1943, 1942, -1,
 	2027, 2028, 1943, -1,
 	2028, 1944, 1943, -1,
 	2028, 2029, 1944, -1,
 	2029, 1945, 1944, -1,
 	2029, 2030, 1945, -1,
 	2030, 1946, 1945, -1,
 	2030, 2031, 1946, -1,
 	2031, 1947, 1946, -1,
 	2031, 2032, 1947, -1,
 	2032, 1948, 1947, -1,
 	2032, 2033, 1948, -1,
 	2033, 1949, 1948, -1,
 	2033, 2034, 1949, -1,
 	2034, 1950, 1949, -1,
 	2034, 2035, 1950, -1,
 	2035, 1951, 1950, -1,
 	2035, 2036, 1951, -1,
 	2036, 2037, 1951, -1,
 	2037, 1952, 1951, -1,
 	2037, 1953, 1952, -1,
 	2037, 2038, 1953, -1,
 	2038, 1954, 1953, -1,
 	2038, 2039, 1954, -1,
 	2039, 1955, 1954, -1,
 	2039, 2040, 1955, -1,
 	2040, 1956, 1955, -1,
 	2040, 2041, 1956, -1,
 	2041, 1957, 1956, -1,
 	2041, 2042, 1957, -1,
 	2042, 1958, 1957, -1,
 	2042, 2043, 1958, -1,
 	2043, 1959, 1958, -1,
 	2043, 2044, 1959, -1,
 	2044, 1960, 1959, -1,
 	2044, 2045, 1960, -1,
 	2045, 1961, 1960, -1,
 	2045, 2046, 1961, -1,
 	2046, 1962, 1961, -1,
 	2046, 2047, 1962, -1,
 	2047, 1963, 1962, -1,
 	2047, 2048, 1963, -1,
 	2048, 1964, 1963, -1,
 	2048, 2049, 1964, -1,
 	2049, 1965, 1964, -1,
 	2049, 2050, 1965, -1,
 	2050, 1966, 1965, -1,
 	2050, 2051, 1966, -1,
 	2051, 1967, 1966, -1,
 	2051, 2052, 1967, -1,
 	2052, 1968, 1967, -1,
 	2052, 2053, 1968, -1,
 	2053, 1969, 1968, -1,
 	2053, 2054, 1969, -1,
 	2054, 1970, 1969, -1,
 	2054, 2055, 1970, -1,
 	2055, 1971, 1970, -1,
 	2055, 2056, 1971, -1,
 	2056, 1972, 1971, -1,
 	2056, 2057, 1972, -1,
 	2057, 1973, 1972, -1,
 	2057, 2058, 1973, -1,
 	2058, 1974, 1973, -1,
 	2058, 2059, 1974, -1,
 	2059, 1975, 1974, -1,
 	2059, 2060, 1975, -1,
 	2060, 2061, 1975, -1,
 	2061, 1976, 1975, -1,
 	2061, 1977, 1976, -1,
 	2061, 1978, 1977, -1,
 	2061, 2062, 1978, -1,
 	2062, 1979, 1978, -1,
 	2062, 2063, 1979, -1,
 	2063, 1980, 1979, -1,
 	2063, 2064, 1980, -1,
 	2064, 2065, 1980, -1,
 	2065, 1981, 1980, -1,
 	2065, 2066, 1981, -1,
 	2066, 1982, 1981, -1,
 	2066, 2067, 1982, -1,
 	2067, 1983, 1982, -1,
 	2067, 2068, 1983, -1,
 	2068, 1984, 1983, -1,
 	2068, 2069, 1984, -1,
 	2069, 1985, 1984, -1,
 	2069, 2070, 1985, -1,
 	2070, 1986, 1985, -1,
 	2070, 2071, 1986, -1,
 	2071, 1987, 1986, -1,
 	2071, 2072, 1987, -1,
 	2072, 1988, 1987, -1,
 	2072, 2073, 1988, -1,
 	2073, 1989, 1988, -1,
 	2073, 2074, 1989, -1,
 	2074, 1990, 1989, -1,
 	2074, 2075, 1990, -1,
 	2075, 1991, 1990, -1,
 	2075, 2076, 1991, -1,
 	2076, 1992, 1991, -1,
 	2076, 2077, 1992, -1,
 	2077, 1993, 1992, -1,
 	2077, 2078, 1993, -1,
 	2078, 1994, 1993, -1,
 	2078, 2079, 1994, -1,
 	2079, 1995, 1994, -1,
 	2079, 2080, 1995, -1,
 	2080, 1996, 1995, -1,
 	2080, 2081, 1996, -1,
 	2081, 1997, 1996, -1,
 	2081, 2082, 1997, -1,
 	2082, 1998, 1997, -1,
 	2082, 2083, 1998, -1,
 	2083, 1999, 1998, -1,
 	2083, 2084, 1999, -1,
 	2084, 2000, 1999, -1,
 	2084, 2085, 2000, -1,
 	2085, 2001, 2000, -1,
 	2085, 2086, 2001, -1,
 	2086, 2002, 2001, -1,
 	2086, 2087, 2002, -1,
 	2087, 2003, 2002, -1,
 	2087, 2088, 2003, -1,
 	2088, 2004, 2003, -1,
 	2088, 2005, 2004, -1,
 	2088, 2089, 2005, -1,
 	2089, 2006, 2005, -1,
 	2089, 2090, 2006, -1,
 	2090, 2007, 2006, -1,
 	2090, 2091, 2007, -1,
 	2091, 2008, 2007, -1,
 	2091, 2092, 2008, -1,
 	2092, 2009, 2008, -1,
 	2092, 2093, 2009, -1,
 	2093, 2010, 2009, -1,
 	2093, 2094, 2010, -1,
 	2094, 1926, 2010, -1,
 	2094, 2011, 1926, -1,
 	2095, 2012, 2011, -1,
 	2095, 2096, 2012, -1,
 	2096, 2013, 2012, -1,
 	2096, 2097, 2013, -1,
 	2097, 2014, 2013, -1,
 	2097, 2098, 2014, -1,
 	2098, 2015, 2014, -1,
 	2098, 2099, 2015, -1,
 	2099, 2016, 2015, -1,
 	2099, 2100, 2016, -1,
 	2100, 2017, 2016, -1,
 	2100, 2101, 2017, -1,
 	2101, 2018, 2017, -1,
 	2101, 2102, 2018, -1,
 	2102, 2019, 2018, -1,
 	2102, 2103, 2019, -1,
 	2103, 2020, 2019, -1,
 	2103, 2104, 2020, -1,
 	2104, 2021, 2020, -1,
 	2104, 2105, 2021, -1,
 	2105, 2022, 2021, -1,
 	2105, 2106, 2022, -1,
 	2106, 2023, 2022, -1,
 	2106, 2107, 2023, -1,
 	2107, 2024, 2023, -1,
 	2107, 2108, 2024, -1,
 	2108, 2025, 2024, -1,
 	2108, 2109, 2025, -1,
 	2109, 2026, 2025, -1,
 	2109, 2110, 2026, -1,
 	2110, 2027, 2026, -1,
 	2110, 2111, 2027, -1,
 	2111, 2028, 2027, -1,
 	2111, 2112, 2028, -1,
 	2112, 2029, 2028, -1,
 	2112, 2113, 2029, -1,
 	2113, 2030, 2029, -1,
 	2113, 2114, 2030, -1,
 	2114, 2031, 2030, -1,
 	2114, 2115, 2031, -1,
 	2115, 2032, 2031, -1,
 	2115, 2116, 2032, -1,
 	2116, 2117, 2032, -1,
 	2117, 2118, 2032, -1,
 	2118, 2033, 2032, -1,
 	2118, 2119, 2033, -1,
 	2119, 2034, 2033, -1,
 	2119, 2120, 2034, -1,
 	2120, 2035, 2034, -1,
 	2120, 2036, 2035, -1,
 	2120, 2121, 2036, -1,
 	2121, 2037, 2036, -1,
 	2121, 2122, 2037, -1,
 	2122, 2038, 2037, -1,
 	2122, 2123, 2038, -1,
 	2123, 2039, 2038, -1,
 	2123, 2124, 2039, -1,
 	2124, 2040, 2039, -1,
 	2124, 2125, 2040, -1,
 	2125, 2041, 2040, -1,
 	2125, 2126, 2041, -1,
 	2126, 2042, 2041, -1,
 	2126, 2127, 2042, -1,
 	2127, 2043, 2042, -1,
 	2127, 2128, 2043, -1,
 	2128, 2044, 2043, -1,
 	2128, 2129, 2044, -1,
 	2129, 2045, 2044, -1,
 	2129, 2130, 2045, -1,
 	2130, 2046, 2045, -1,
 	2130, 2131, 2046, -1,
 	2131, 2047, 2046, -1,
 	2131, 2132, 2047, -1,
 	2132, 2048, 2047, -1,
 	2132, 2133, 2048, -1,
 	2133, 2049, 2048, -1,
 	2133, 2134, 2049, -1,
 	2134, 2050, 2049, -1,
 	2134, 2135, 2050, -1,
 	2135, 2051, 2050, -1,
 	2135, 2136, 2051, -1,
 	2136, 2052, 2051, -1,
 	2136, 2137, 2052, -1,
 	2137, 2053, 2052, -1,
 	2137, 2138, 2053, -1,
 	2138, 2054, 2053, -1,
 	2138, 2055, 2054, -1,
 	2138, 2139, 2055, -1,
 	2139, 2056, 2055, -1,
 	2139, 2140, 2056, -1,
 	2140, 2057, 2056, -1,
 	2140, 2141, 2057, -1,
 	2141, 2058, 2057, -1,
 	2141, 2142, 2058, -1,
 	2142, 2059, 2058, -1,
 	2142, 2143, 2059, -1,
 	2143, 2060, 2059, -1,
 	2143, 2144, 2060, -1,
 	2144, 2061, 2060, -1,
 	2144, 2145, 2061, -1,
 	2145, 2062, 2061, -1,
 	2145, 2146, 2062, -1,
 	2146, 2063, 2062, -1,
 	2146, 2147, 2063, -1,
 	2147, 2064, 2063, -1,
 	2147, 2148, 2064, -1,
 	2148, 2065, 2064, -1,
 	2148, 2149, 2065, -1,
 	2149, 2066, 2065, -1,
 	2149, 2150, 2066, -1,
 	2150, 2067, 2066, -1,
 	2150, 2151, 2067, -1,
 	2151, 2068, 2067, -1,
 	2151, 2152, 2068, -1,
 	2152, 2069, 2068, -1,
 	2152, 2153, 2069, -1,
 	2153, 2070, 2069, -1,
 	2153, 2154, 2070, -1,
 	2154, 2071, 2070, -1,
 	2154, 2155, 2071, -1,
 	2155, 2072, 2071, -1,
 	2155, 2156, 2072, -1,
 	2156, 2073, 2072, -1,
 	2156, 2157, 2073, -1,
 	2157, 2074, 2073, -1,
 	2157, 2158, 2074, -1,
 	2158, 2075, 2074, -1,
 	2158, 2159, 2075, -1,
 	2159, 2076, 2075, -1,
 	2159, 2160, 2076, -1,
 	2160, 2077, 2076, -1,
 	2160, 2161, 2077, -1,
 	2161, 2078, 2077, -1,
 	2161, 2162, 2078, -1,
 	2162, 2079, 2078, -1,
 	2162, 2163, 2079, -1,
 	2163, 2080, 2079, -1,
 	2163, 2164, 2080, -1,
 	2164, 2081, 2080, -1,
 	2164, 2165, 2081, -1,
 	2165, 2082, 2081, -1,
 	2165, 2166, 2082, -1,
 	2166, 2083, 2082, -1,
 	2166, 2167, 2083, -1,
 	2167, 2084, 2083, -1,
 	2167, 2168, 2084, -1,
 	2168, 2085, 2084, -1,
 	2168, 2169, 2085, -1,
 	2169, 2086, 2085, -1,
 	2169, 2170, 2086, -1,
 	2170, 2087, 2086, -1,
 	2170, 2171, 2087, -1,
 	2171, 2088, 2087, -1,
 	2171, 2172, 2088, -1,
 	2172, 2089, 2088, -1,
 	2172, 2173, 2089, -1,
 	2173, 2090, 2089, -1,
 	2173, 2174, 2090, -1,
 	2174, 2091, 2090, -1,
 	2174, 2092, 2091, -1,
 	2174, 2175, 2092, -1,
 	2175, 2093, 2092, -1,
 	2175, 2176, 2093, -1,
 	2176, 2177, 2093, -1,
 	2177, 2094, 2093, -1,
 	2177, 2011, 2094, -1,
 	2177, 2095, 2011, -1,
 	2178, 2179, 2095, -1,
 	2179, 2096, 2095, -1,
 	2179, 2180, 2096, -1,
 	2180, 2097, 2096, -1,
 	2180, 2181, 2097, -1,
 	2181, 2098, 2097, -1,
 	2181, 2182, 2098, -1,
 	2182, 2099, 2098, -1,
 	2182, 2183, 2099, -1,
 	2183, 2100, 2099, -1,
 	2183, 2184, 2100, -1,
 	2184, 2101, 2100, -1,
 	2184, 2185, 2101, -1,
 	2185, 2102, 2101, -1,
 	2185, 2186, 2102, -1,
 	2186, 2103, 2102, -1,
 	2186, 2187, 2103, -1,
 	2187, 2104, 2103, -1,
 	2187, 2105, 2104, -1,
 	2187, 2188, 2105, -1,
 	2188, 2106, 2105, -1,
 	2188, 2189, 2106, -1,
 	2189, 2107, 2106, -1,
 	2189, 2190, 2107, -1,
 	2190, 2191, 2107, -1,
 	2191, 2108, 2107, -1,
 	2191, 2109, 2108, -1,
 	2191, 2192, 2109, -1,
 	2192, 2110, 2109, -1,
 	2192, 2193, 2110, -1,
 	2193, 2111, 2110, -1,
 	2193, 2194, 2111, -1,
 	2194, 2112, 2111, -1,
 	2194, 2195, 2112, -1,
 	2195, 2113, 2112, -1,
 	2195, 2196, 2113, -1,
 	2196, 2114, 2113, -1,
 	2196, 2197, 2114, -1,
 	2197, 2115, 2114, -1,
 	2197, 2198, 2115, -1,
 	2198, 2116, 2115, -1,
 	2198, 2199, 2116, -1,
 	2199, 2117, 2116, -1,
 	2199, 2200, 2117, -1,
 	2200, 2118, 2117, -1,
 	2200, 2201, 2118, -1,
 	2201, 2119, 2118, -1,
 	2201, 2202, 2119, -1,
 	2202, 2120, 2119, -1,
 	2202, 2203, 2120, -1,
 	2203, 2121, 2120, -1,
 	2203, 2204, 2121, -1,
 	2204, 2122, 2121, -1,
 	2204, 2205, 2122, -1,
 	2205, 2123, 2122, -1,
 	2205, 2206, 2123, -1,
 	2206, 2124, 2123, -1,
 	2206, 2207, 2124, -1,
 	2207, 2125, 2124, -1,
 	2207, 2208, 2125, -1,
 	2208, 2126, 2125, -1,
 	2208, 2209, 2126, -1,
 	2209, 2127, 2126, -1,
 	2209, 2210, 2127, -1,
 	2210, 2128, 2127, -1,
 	2210, 2211, 2128, -1,
 	2211, 2129, 2128, -1,
 	2211, 2212, 2129, -1,
 	2212, 2130, 2129, -1,
 	2212, 2213, 2130, -1,
 	2213, 2131, 2130, -1,
 	2213, 2214, 2131, -1,
 	2214, 2132, 2131, -1,
 	2214, 2215, 2132, -1,
 	2215, 2133, 2132, -1,
 	2215, 2216, 2133, -1,
 	2216, 2134, 2133, -1,
 	2216, 2217, 2134, -1,
 	2217, 2135, 2134, -1,
 	2217, 2218, 2135, -1,
 	2218, 2136, 2135, -1,
 	2218, 2219, 2136, -1,
 	2219, 2137, 2136, -1,
 	2219, 2220, 2137, -1,
 	2220, 2138, 2137, -1,
 	2220, 2139, 2138, -1,
 	2220, 2221, 2139, -1,
 	2221, 2140, 2139, -1,
 	2221, 2222, 2140, -1,
 	2222, 2141, 2140, -1,
 	2222, 2223, 2141, -1,
 	2223, 2142, 2141, -1,
 	2223, 2224, 2142, -1,
 	2224, 2143, 2142, -1,
 	2224, 2225, 2143, -1,
 	2225, 2144, 2143, -1,
 	2225, 2226, 2144, -1,
 	2226, 2145, 2144, -1,
 	2226, 2227, 2145, -1,
 	2227, 2146, 2145, -1,
 	2227, 2228, 2146, -1,
 	2228, 2147, 2146, -1,
 	2228, 2229, 2147, -1,
 	2229, 2148, 2147, -1,
 	2229, 2230, 2148, -1,
 	2230, 2149, 2148, -1,
 	2230, 2231, 2149, -1,
 	2231, 2150, 2149, -1,
 	2231, 2232, 2150, -1,
 	2232, 2151, 2150, -1,
 	2232, 2233, 2151, -1,
 	2233, 2152, 2151, -1,
 	2233, 2234, 2152, -1,
 	2234, 2153, 2152, -1,
 	2234, 2235, 2153, -1,
 	2235, 2154, 2153, -1,
 	2235, 2236, 2154, -1,
 	2236, 2155, 2154, -1,
 	2236, 2237, 2155, -1,
 	2237, 2156, 2155, -1,
 	2237, 2238, 2156, -1,
 	2238, 2157, 2156, -1,
 	2238, 2239, 2157, -1,
 	2239, 2158, 2157, -1,
 	2239, 2240, 2158, -1,
 	2240, 2159, 2158, -1,
 	2240, 2241, 2159, -1,
 	2241, 2160, 2159, -1,
 	2241, 2242, 2160, -1,
 	2242, 2161, 2160, -1,
 	2242, 2243, 2161, -1,
 	2243, 2162, 2161, -1,
 	2243, 2244, 2162, -1,
 	2244, 2163, 2162, -1,
 	2244, 2245, 2163, -1,
 	2245, 2164, 2163, -1,
 	2245, 2246, 2164, -1,
 	2246, 2165, 2164, -1,
 	2246, 2247, 2165, -1,
 	2247, 2166, 2165, -1,
 	2247, 2248, 2166, -1,
 	2248, 2167, 2166, -1,
 	2248, 2249, 2167, -1,
 	2249, 2168, 2167, -1,
 	2249, 2250, 2168, -1,
 	2250, 2169, 2168, -1,
 	2250, 2251, 2169, -1,
 	2251, 2170, 2169, -1,
 	2251, 2252, 2170, -1,
 	2252, 2171, 2170, -1,
 	2252, 2253, 2171, -1,
 	2253, 2172, 2171, -1,
 	2253, 2254, 2172, -1,
 	2254, 2173, 2172, -1,
 	2254, 2255, 2173, -1,
 	2255, 2174, 2173, -1,
 	2255, 2256, 2174, -1,
 	2256, 2175, 2174, -1,
 	2256, 2257, 2175, -1,
 	2257, 2176, 2175, -1,
 	2257, 2258, 2176, -1,
 	2258, 2177, 2176, -1,
 	2258, 2178, 2177, -1,
 	2178, 2095, 2177, -1,
 	2259, 2260, 2178, -1,
 	2260, 2179, 2178, -1,
 	2260, 2261, 2179, -1,
 	2261, 2180, 2179, -1,
 	2261, 2262, 2180, -1,
 	2262, 2181, 2180, -1,
 	2262, 2263, 2181, -1,
 	2263, 2182, 2181, -1,
 	2263, 2264, 2182, -1,
 	2264, 2183, 2182, -1,
 	2264, 2265, 2183, -1,
 	2265, 2184, 2183, -1,
 	2265, 2185, 2184, -1,
 	2265, 2266, 2185, -1,
 	2266, 2186, 2185, -1,
 	2266, 2267, 2186, -1,
 	2267, 2187, 2186, -1,
 	2267, 2268, 2187, -1,
 	2268, 2188, 2187, -1,
 	2268, 2269, 2188, -1,
 	2269, 2189, 2188, -1,
 	2269, 2270, 2189, -1,
 	2270, 2190, 2189, -1,
 	2270, 2271, 2190, -1,
 	2271, 2191, 2190, -1,
 	2271, 2272, 2191, -1,
 	2272, 2192, 2191, -1,
 	2272, 2273, 2192, -1,
 	2273, 2193, 2192, -1,
 	2273, 2274, 2193, -1,
 	2274, 2194, 2193, -1,
 	2274, 2275, 2194, -1,
 	2275, 2195, 2194, -1,
 	2275, 2276, 2195, -1,
 	2276, 2196, 2195, -1,
 	2276, 2277, 2196, -1,
 	2277, 2197, 2196, -1,
 	2277, 2278, 2197, -1,
 	2278, 2198, 2197, -1,
 	2278, 2279, 2198, -1,
 	2279, 2199, 2198, -1,
 	2279, 2280, 2199, -1,
 	2280, 2200, 2199, -1,
 	2280, 2281, 2200, -1,
 	2281, 2282, 2200, -1,
 	2282, 2201, 2200, -1,
 	2282, 2283, 2201, -1,
 	2283, 2202, 2201, -1,
 	2283, 2284, 2202, -1,
 	2284, 2203, 2202, -1,
 	2284, 2204, 2203, -1,
 	2284, 2205, 2204, -1,
 	2284, 2285, 2205, -1,
 	2285, 2206, 2205, -1,
 	2285, 2286, 2206, -1,
 	2286, 2207, 2206, -1,
 	2286, 2208, 2207, -1,
 	2286, 2287, 2208, -1,
 	2287, 2209, 2208, -1,
 	2287, 2288, 2209, -1,
 	2288, 2210, 2209, -1,
 	2288, 2289, 2210, -1,
 	2289, 2211, 2210, -1,
 	2289, 2290, 2211, -1,
 	2290, 2291, 2211, -1,
 	2291, 2212, 2211, -1,
 	2291, 2292, 2212, -1,
 	2292, 2213, 2212, -1,
 	2292, 2293, 2213, -1,
 	2293, 2214, 2213, -1,
 	2293, 2215, 2214, -1,
 	2293, 2294, 2215, -1,
 	2294, 2216, 2215, -1,
 	2294, 2295, 2216, -1,
 	2295, 2217, 2216, -1,
 	2295, 2296, 2217, -1,
 	2296, 2218, 2217, -1,
 	2296, 2297, 2218, -1,
 	2297, 2219, 2218, -1,
 	2297, 2298, 2219, -1,
 	2298, 2220, 2219, -1,
 	2298, 2299, 2220, -1,
 	2299, 2221, 2220, -1,
 	2299, 2300, 2221, -1,
 	2300, 2222, 2221, -1,
 	2300, 2301, 2222, -1,
 	2301, 2223, 2222, -1,
 	2301, 2302, 2223, -1,
 	2302, 2224, 2223, -1,
 	2302, 2303, 2224, -1,
 	2303, 2225, 2224, -1,
 	2303, 2304, 2225, -1,
 	2304, 2226, 2225, -1,
 	2304, 2305, 2226, -1,
 	2305, 2227, 2226, -1,
 	2305, 2306, 2227, -1,
 	2306, 2228, 2227, -1,
 	2306, 2307, 2228, -1,
 	2307, 2229, 2228, -1,
 	2307, 2308, 2229, -1,
 	2308, 2230, 2229, -1,
 	2308, 2309, 2230, -1,
 	2309, 2231, 2230, -1,
 	2309, 2310, 2231, -1,
 	2310, 2232, 2231, -1,
 	2310, 2311, 2232, -1,
 	2311, 2233, 2232, -1,
 	2311, 2312, 2233, -1,
 	2312, 2234, 2233, -1,
 	2312, 2313, 2234, -1,
 	2313, 2235, 2234, -1,
 	2313, 2314, 2235, -1,
 	2314, 2236, 2235, -1,
 	2314, 2315, 2236, -1,
 	2315, 2237, 2236, -1,
 	2315, 2316, 2237, -1,
 	2316, 2238, 2237, -1,
 	2316, 2317, 2238, -1,
 	2317, 2239, 2238, -1,
 	2317, 2318, 2239, -1,
 	2318, 2240, 2239, -1,
 	2318, 2319, 2240, -1,
 	2319, 2241, 2240, -1,
 	2319, 2320, 2241, -1,
 	2320, 2242, 2241, -1,
 	2320, 2321, 2242, -1,
 	2321, 2243, 2242, -1,
 	2321, 2322, 2243, -1,
 	2322, 2244, 2243, -1,
 	2322, 2323, 2244, -1,
 	2323, 2245, 2244, -1,
 	2323, 2324, 2245, -1,
 	2324, 2246, 2245, -1,
 	2324, 2325, 2246, -1,
 	2325, 2247, 2246, -1,
 	2325, 2326, 2247, -1,
 	2326, 2327, 2247, -1,
 	2327, 2248, 2247, -1,
 	2327, 2328, 2248, -1,
 	2328, 2249, 2248, -1,
 	2328, 2329, 2249, -1,
 	2329, 2250, 2249, -1,
 	2329, 2330, 2250, -1,
 	2330, 2251, 2250, -1,
 	2330, 2252, 2251, -1,
 	2330, 2331, 2252, -1,
 	2331, 2332, 2252, -1,
 	2332, 2253, 2252, -1,
 	2332, 2333, 2253, -1,
 	2333, 2334, 2253, -1,
 	2334, 2254, 2253, -1,
 	2334, 2335, 2254, -1,
 	2335, 2255, 2254, -1,
 	2335, 2336, 2255, -1,
 	2336, 2256, 2255, -1,
 	2336, 2337, 2256, -1,
 	2337, 2257, 2256, -1,
 	2337, 2259, 2257, -1,
 	2259, 2258, 2257, -1,
 	2259, 2178, 2258, -1,
 	2338, 2260, 2259, -1,
 	2338, 2339, 2260, -1,
 	2339, 2261, 2260, -1,
 	2339, 2340, 2261, -1,
 	2340, 2262, 2261, -1,
 	2340, 2341, 2262, -1,
 	2341, 2263, 2262, -1,
 	2341, 2342, 2263, -1,
 	2342, 2264, 2263, -1,
 	2342, 2343, 2264, -1,
 	2343, 2265, 2264, -1,
 	2343, 2344, 2265, -1,
 	2344, 2266, 2265, -1,
 	2344, 2345, 2266, -1,
 	2345, 2267, 2266, -1,
 	2345, 2346, 2267, -1,
 	2346, 2268, 2267, -1,
 	2346, 2347, 2268, -1,
 	2347, 2269, 2268, -1,
 	2347, 2348, 2269, -1,
 	2348, 2270, 2269, -1,
 	2348, 2349, 2270, -1,
 	2349, 2271, 2270, -1,
 	2349, 2350, 2271, -1,
 	2350, 2272, 2271, -1,
 	2350, 2351, 2272, -1,
 	2351, 2273, 2272, -1,
 	2351, 2352, 2273, -1,
 	2352, 2274, 2273, -1,
 	2352, 2353, 2274, -1,
 	2353, 2275, 2274, -1,
 	2353, 2354, 2275, -1,
 	2354, 2276, 2275, -1,
 	2354, 2355, 2276, -1,
 	2355, 2277, 2276, -1,
 	2355, 2356, 2277, -1,
 	2356, 2278, 2277, -1,
 	2356, 2357, 2278, -1,
 	2357, 2279, 2278, -1,
 	2357, 2358, 2279, -1,
 	2358, 2280, 2279, -1,
 	2358, 2359, 2280, -1,
 	2359, 2281, 2280, -1,
 	2359, 2360, 2281, -1,
 	2360, 2282, 2281, -1,
 	2360, 2361, 2282, -1,
 	2361, 2283, 2282, -1,
 	2361, 2362, 2283, -1,
 	2362, 2284, 2283, -1,
 	2362, 2363, 2284, -1,
 	2363, 2285, 2284, -1,
 	2363, 2364, 2285, -1,
 	2364, 2286, 2285, -1,
 	2364, 2287, 2286, -1,
 	2364, 2365, 2287, -1,
 	2365, 2288, 2287, -1,
 	2365, 2366, 2288, -1,
 	2366, 2289, 2288, -1,
 	2366, 2367, 2289, -1,
 	2367, 2290, 2289, -1,
 	2367, 2368, 2290, -1,
 	2368, 2291, 2290, -1,
 	2368, 2369, 2291, -1,
 	2369, 2292, 2291, -1,
 	2369, 2370, 2292, -1,
 	2370, 2293, 2292, -1,
 	2370, 2371, 2293, -1,
 	2371, 2294, 2293, -1,
 	2371, 2372, 2294, -1,
 	2372, 2295, 2294, -1,
 	2372, 2373, 2295, -1,
 	2373, 2296, 2295, -1,
 	2373, 2374, 2296, -1,
 	2374, 2297, 2296, -1,
 	2374, 2375, 2297, -1,
 	2375, 2298, 2297, -1,
 	2375, 2376, 2298, -1,
 	2376, 2299, 2298, -1,
 	2376, 2377, 2299, -1,
 	2377, 2300, 2299, -1,
 	2377, 2378, 2300, -1,
 	2378, 2301, 2300, -1,
 	2378, 2379, 2301, -1,
 	2379, 2302, 2301, -1,
 	2379, 2380, 2302, -1,
 	2380, 2303, 2302, -1,
 	2380, 2381, 2303, -1,
 	2381, 2304, 2303, -1,
 	2381, 2382, 2304, -1,
 	2382, 2305, 2304, -1,
 	2382, 2383, 2305, -1,
 	2383, 2306, 2305, -1,
 	2383, 2384, 2306, -1,
 	2384, 2307, 2306, -1,
 	2384, 2385, 2307, -1,
 	2385, 2308, 2307, -1,
 	2385, 2386, 2308, -1,
 	2386, 2309, 2308, -1,
 	2386, 2387, 2309, -1,
 	2387, 2310, 2309, -1,
 	2387, 2388, 2310, -1,
 	2388, 2311, 2310, -1,
 	2388, 2312, 2311, -1,
 	2388, 2389, 2312, -1,
 	2389, 2313, 2312, -1,
 	2389, 2390, 2313, -1,
 	2390, 2314, 2313, -1,
 	2390, 2391, 2314, -1,
 	2391, 2315, 2314, -1,
 	2391, 2316, 2315, -1,
 	2391, 2392, 2316, -1,
 	2392, 2393, 2316, -1,
 	2393, 2317, 2316, -1,
 	2393, 2394, 2317, -1,
 	2394, 2318, 2317, -1,
 	2394, 2395, 2318, -1,
 	2395, 2319, 2318, -1,
 	2395, 2396, 2319, -1,
 	2396, 2320, 2319, -1,
 	2396, 2397, 2320, -1,
 	2397, 2321, 2320, -1,
 	2397, 2398, 2321, -1,
 	2398, 2322, 2321, -1,
 	2398, 2399, 2322, -1,
 	2399, 2323, 2322, -1,
 	2399, 2400, 2323, -1,
 	2400, 2324, 2323, -1,
 	2400, 2401, 2324, -1,
 	2401, 2325, 2324, -1,
 	2401, 2402, 2325, -1,
 	2402, 2326, 2325, -1,
 	2402, 2403, 2326, -1,
 	2403, 2327, 2326, -1,
 	2403, 2404, 2327, -1,
 	2404, 2328, 2327, -1,
 	2404, 2405, 2328, -1,
 	2405, 2329, 2328, -1,
 	2405, 2406, 2329, -1,
 	2406, 2330, 2329, -1,
 	2406, 2407, 2330, -1,
 	2407, 2331, 2330, -1,
 	2407, 2408, 2331, -1,
 	2408, 2332, 2331, -1,
 	2408, 2409, 2332, -1,
 	2409, 2333, 2332, -1,
 	2409, 2410, 2333, -1,
 	2410, 2334, 2333, -1,
 	2410, 2411, 2334, -1,
 	2411, 2335, 2334, -1,
 	2411, 2412, 2335, -1,
 	2412, 2336, 2335, -1,
 	2412, 2413, 2336, -1,
 	2413, 2337, 2336, -1,
 	2413, 2338, 2337, -1,
 	2338, 2259, 2337, -1,
 	2414, 2415, 2338, -1,
 	2415, 2339, 2338, -1,
 	2415, 2416, 2339, -1,
 	2416, 2340, 2339, -1,
 	2416, 2417, 2340, -1,
 	2417, 2341, 2340, -1,
 	2417, 2418, 2341, -1,
 	2418, 2342, 2341, -1,
 	2418, 2419, 2342, -1,
 	2419, 2343, 2342, -1,
 	2419, 2420, 2343, -1,
 	2420, 2344, 2343, -1,
 	2420, 2421, 2344, -1,
 	2421, 2345, 2344, -1,
 	2421, 2422, 2345, -1,
 	2422, 2346, 2345, -1,
 	2422, 2423, 2346, -1,
 	2423, 2347, 2346, -1,
 	2423, 2424, 2347, -1,
 	2424, 2348, 2347, -1,
 	2424, 2425, 2348, -1,
 	2425, 2349, 2348, -1,
 	2425, 2426, 2349, -1,
 	2426, 2350, 2349, -1,
 	2426, 2427, 2350, -1,
 	2427, 2351, 2350, -1,
 	2427, 2428, 2351, -1,
 	2428, 2352, 2351, -1,
 	2428, 2429, 2352, -1,
 	2429, 2353, 2352, -1,
 	2429, 2430, 2353, -1,
 	2430, 2354, 2353, -1,
 	2430, 2355, 2354, -1,
 	2430, 2431, 2355, -1,
 	2431, 2356, 2355, -1,
 	2431, 2432, 2356, -1,
 	2432, 2357, 2356, -1,
 	2432, 2433, 2357, -1,
 	2433, 2358, 2357, -1,
 	2433, 2434, 2358, -1,
 	2434, 2359, 2358, -1,
 	2434, 2435, 2359, -1,
 	2435, 2360, 2359, -1,
 	2435, 2436, 2360, -1,
 	2436, 2361, 2360, -1,
 	2436, 2437, 2361, -1,
 	2437, 2438, 2361, -1,
 	2438, 2362, 2361, -1,
 	2438, 2439, 2362, -1,
 	2439, 2363, 2362, -1,
 	2439, 2440, 2363, -1,
 	2440, 2364, 2363, -1,
 	2440, 2441, 2364, -1,
 	2441, 2365, 2364, -1,
 	2441, 2442, 2365, -1,
 	2442, 2366, 2365, -1,
 	2442, 2443, 2366, -1,
 	2443, 2367, 2366, -1,
 	2443, 2444, 2367, -1,
 	2444, 2368, 2367, -1,
 	2444, 2445, 2368, -1,
 	2445, 2369, 2368, -1,
 	2445, 2446, 2369, -1,
 	2446, 2370, 2369, -1,
 	2446, 2447, 2370, -1,
 	2447, 2371, 2370, -1,
 	2447, 2448, 2371, -1,
 	2448, 2372, 2371, -1,
 	2448, 2449, 2372, -1,
 	2449, 2373, 2372, -1,
 	2449, 2450, 2373, -1,
 	2450, 2374, 2373, -1,
 	2450, 2451, 2374, -1,
 	2451, 2375, 2374, -1,
 	2451, 2452, 2375, -1,
 	2452, 2376, 2375, -1,
 	2452, 2453, 2376, -1,
 	2453, 2377, 2376, -1,
 	2453, 2378, 2377, -1,
 	2453, 2454, 2378, -1,
 	2454, 2379, 2378, -1,
 	2454, 2455, 2379, -1,
 	2455, 2380, 2379, -1,
 	2455, 2456, 2380, -1,
 	2456, 2381, 2380, -1,
 	2456, 2457, 2381, -1,
 	2457, 2382, 2381, -1,
 	2457, 2458, 2382, -1,
 	2458, 2383, 2382, -1,
 	2458, 2459, 2383, -1,
 	2459, 2384, 2383, -1,
 	2459, 2460, 2384, -1,
 	2460, 2385, 2384, -1,
 	2460, 2461, 2385, -1,
 	2461, 2386, 2385, -1,
 	2461, 2462, 2386, -1,
 	2462, 2387, 2386, -1,
 	2462, 2463, 2387, -1,
 	2463, 2388, 2387, -1,
 	2463, 2464, 2388, -1,
 	2464, 2389, 2388, -1,
 	2464, 2465, 2389, -1,
 	2465, 2390, 2389, -1,
 	2465, 2466, 2390, -1,
 	2466, 2391, 2390, -1,
 	2466, 2467, 2391, -1,
 	2467, 2392, 2391, -1,
 	2467, 2468, 2392, -1,
 	2468, 2393, 2392, -1,
 	2468, 2469, 2393, -1,
 	2469, 2394, 2393, -1,
 	2469, 2470, 2394, -1,
 	2470, 2395, 2394, -1,
 	2470, 2396, 2395, -1,
 	2470, 2471, 2396, -1,
 	2471, 2397, 2396, -1,
 	2471, 2472, 2397, -1,
 	2472, 2398, 2397, -1,
 	2472, 2473, 2398, -1,
 	2473, 2399, 2398, -1,
 	2473, 2474, 2399, -1,
 	2474, 2400, 2399, -1,
 	2474, 2475, 2400, -1,
 	2475, 2401, 2400, -1,
 	2475, 2476, 2401, -1,
 	2476, 2402, 2401, -1,
 	2476, 2477, 2402, -1,
 	2477, 2403, 2402, -1,
 	2477, 2478, 2403, -1,
 	2478, 2404, 2403, -1,
 	2478, 2479, 2404, -1,
 	2479, 2405, 2404, -1,
 	2479, 2480, 2405, -1,
 	2480, 2406, 2405, -1,
 	2480, 2481, 2406, -1,
 	2481, 2407, 2406, -1,
 	2481, 2482, 2407, -1,
 	2482, 2408, 2407, -1,
 	2482, 2409, 2408, -1,
 	2482, 2483, 2409, -1,
 	2483, 2410, 2409, -1,
 	2483, 2411, 2410, -1,
 	2483, 2484, 2411, -1,
 	2484, 2485, 2411, -1,
 	2485, 2412, 2411, -1,
 	2485, 2486, 2412, -1,
 	2486, 2413, 2412, -1,
 	2486, 2338, 2413, -1,
 	2486, 2414, 2338, -1,
 	2487, 2488, 2414, -1,
 	2488, 2415, 2414, -1,
 	2488, 2489, 2415, -1,
 	2489, 2416, 2415, -1,
 	2489, 2490, 2416, -1,
 	2490, 2417, 2416, -1,
 	2490, 2491, 2417, -1,
 	2491, 2418, 2417, -1,
 	2491, 2492, 2418, -1,
 	2492, 2419, 2418, -1,
 	2492, 2493, 2419, -1,
 	2493, 2420, 2419, -1,
 	2493, 2494, 2420, -1,
 	2494, 2421, 2420, -1,
 	2494, 2495, 2421, -1,
 	2495, 2422, 2421, -1,
 	2495, 2423, 2422, -1,
 	2495, 2496, 2423, -1,
 	2496, 2424, 2423, -1,
 	2496, 2497, 2424, -1,
 	2497, 2498, 2424, -1,
 	2498, 2425, 2424, -1,
 	2498, 2426, 2425, -1,
 	2498, 2499, 2426, -1,
 	2499, 2427, 2426, -1,
 	2499, 2500, 2427, -1,
 	2500, 2428, 2427, -1,
 	2500, 2501, 2428, -1,
 	2501, 2429, 2428, -1,
 	2501, 2502, 2429, -1,
 	2502, 2430, 2429, -1,
 	2502, 2503, 2430, -1,
 	2503, 2431, 2430, -1,
 	2503, 2432, 2431, -1,
 	2503, 2504, 2432, -1,
 	2504, 2433, 2432, -1,
 	2504, 2505, 2433, -1,
 	2505, 2506, 2433, -1,
 	2506, 2434, 2433, -1,
 	2506, 2507, 2434, -1,
 	2507, 2435, 2434, -1,
 	2507, 2508, 2435, -1,
 	2508, 2436, 2435, -1,
 	2508, 2509, 2436, -1,
 	2509, 2437, 2436, -1,
 	2509, 2510, 2437, -1,
 	2510, 2438, 2437, -1,
 	2510, 2511, 2438, -1,
 	2511, 2439, 2438, -1,
 	2511, 2440, 2439, -1,
 	2511, 2441, 2440, -1,
 	2511, 2442, 2441, -1,
 	2511, 2512, 2442, -1,
 	2512, 2443, 2442, -1,
 	2512, 2513, 2443, -1,
 	2513, 2444, 2443, -1,
 	2513, 2514, 2444, -1,
 	2514, 2445, 2444, -1,
 	2514, 2515, 2445, -1,
 	2515, 2446, 2445, -1,
 	2515, 2516, 2446, -1,
 	2516, 2447, 2446, -1,
 	2516, 2517, 2447, -1,
 	2517, 2448, 2447, -1,
 	2517, 2518, 2448, -1,
 	2518, 2449, 2448, -1,
 	2518, 2519, 2449, -1,
 	2519, 2450, 2449, -1,
 	2519, 2451, 2450, -1,
 	2519, 2520, 2451, -1,
 	2520, 2452, 2451, -1,
 	2520, 2453, 2452, -1,
 	2520, 2521, 2453, -1,
 	2521, 2454, 2453, -1,
 	2521, 2522, 2454, -1,
 	2522, 2455, 2454, -1,
 	2522, 2523, 2455, -1,
 	2523, 2456, 2455, -1,
 	2523, 2524, 2456, -1,
 	2524, 2457, 2456, -1,
 	2524, 2525, 2457, -1,
 	2525, 2458, 2457, -1,
 	2525, 2526, 2458, -1,
 	2526, 2459, 2458, -1,
 	2526, 2527, 2459, -1,
 	2527, 2460, 2459, -1,
 	2527, 2528, 2460, -1,
 	2528, 2461, 2460, -1,
 	2528, 2529, 2461, -1,
 	2529, 2462, 2461, -1,
 	2529, 2530, 2462, -1,
 	2530, 2463, 2462, -1,
 	2530, 2531, 2463, -1,
 	2531, 2464, 2463, -1,
 	2531, 2532, 2464, -1,
 	2532, 2465, 2464, -1,
 	2532, 2533, 2465, -1,
 	2533, 2466, 2465, -1,
 	2533, 2534, 2466, -1,
 	2534, 2467, 2466, -1,
 	2534, 2535, 2467, -1,
 	2535, 2468, 2467, -1,
 	2535, 2536, 2468, -1,
 	2536, 2469, 2468, -1,
 	2536, 2537, 2469, -1,
 	2537, 2470, 2469, -1,
 	2537, 2538, 2470, -1,
 	2538, 2471, 2470, -1,
 	2538, 2539, 2471, -1,
 	2539, 2472, 2471, -1,
 	2539, 2473, 2472, -1,
 	2539, 2540, 2473, -1,
 	2540, 2541, 2473, -1,
 	2541, 2474, 2473, -1,
 	2541, 2542, 2474, -1,
 	2542, 2475, 2474, -1,
 	2542, 2543, 2475, -1,
 	2543, 2476, 2475, -1,
 	2543, 2544, 2476, -1,
 	2544, 2545, 2476, -1,
 	2545, 2477, 2476, -1,
 	2545, 2546, 2477, -1,
 	2546, 2478, 2477, -1,
 	2546, 2547, 2478, -1,
 	2547, 2479, 2478, -1,
 	2547, 2548, 2479, -1,
 	2548, 2480, 2479, -1,
 	2548, 2549, 2480, -1,
 	2549, 2481, 2480, -1,
 	2549, 2550, 2481, -1,
 	2550, 2482, 2481, -1,
 	2550, 2551, 2482, -1,
 	2551, 2483, 2482, -1,
 	2551, 2552, 2483, -1,
 	2552, 2484, 2483, -1,
 	2552, 2485, 2484, -1,
 	2552, 2487, 2485, -1,
 	2487, 2486, 2485, -1,
 	2487, 2414, 2486, -1,
 	2553, 2554, 2487, -1,
 	2554, 2488, 2487, -1,
 	2554, 2555, 2488, -1,
 	2555, 2489, 2488, -1,
 	2555, 2556, 2489, -1,
 	2556, 2490, 2489, -1,
 	2556, 2491, 2490, -1,
 	2556, 2557, 2491, -1,
 	2557, 2492, 2491, -1,
 	2557, 2558, 2492, -1,
 	2558, 2559, 2492, -1,
 	2559, 2493, 2492, -1,
 	2559, 2494, 2493, -1,
 	2559, 2495, 2494, -1,
 	2559, 2560, 2495, -1,
 	2560, 2496, 2495, -1,
 	2560, 2561, 2496, -1,
 	2561, 2497, 2496, -1,
 	2561, 2562, 2497, -1,
 	2562, 2498, 2497, -1,
 	2562, 2563, 2498, -1,
 	2563, 2499, 2498, -1,
 	2563, 2564, 2499, -1,
 	2564, 2500, 2499, -1,
 	2564, 2501, 2500, -1,
 	2564, 2565, 2501, -1,
 	2565, 2502, 2501, -1,
 	2565, 2566, 2502, -1,
 	2566, 2503, 2502, -1,
 	2566, 2567, 2503, -1,
 	2567, 2504, 2503, -1,
 	2567, 2568, 2504, -1,
 	2568, 2505, 2504, -1,
 	2568, 2569, 2505, -1,
 	2569, 2506, 2505, -1,
 	2569, 2570, 2506, -1,
 	2570, 2507, 2506, -1,
 	2570, 2571, 2507, -1,
 	2571, 2508, 2507, -1,
 	2571, 2572, 2508, -1,
 	2572, 2509, 2508, -1,
 	2572, 2573, 2509, -1,
 	2573, 2510, 2509, -1,
 	2573, 2574, 2510, -1,
 	2574, 2511, 2510, -1,
 	2574, 2575, 2511, -1,
 	2575, 2512, 2511, -1,
 	2575, 2576, 2512, -1,
 	2576, 2513, 2512, -1,
 	2576, 2577, 2513, -1,
 	2577, 2514, 2513, -1,
 	2577, 2578, 2514, -1,
 	2578, 2515, 2514, -1,
 	2578, 2579, 2515, -1,
 	2579, 2516, 2515, -1,
 	2579, 2580, 2516, -1,
 	2580, 2517, 2516, -1,
 	2580, 2518, 2517, -1,
 	2580, 2581, 2518, -1,
 	2581, 2519, 2518, -1,
 	2581, 2582, 2519, -1,
 	2582, 2520, 2519, -1,
 	2582, 2583, 2520, -1,
 	2583, 2521, 2520, -1,
 	2583, 2584, 2521, -1,
 	2584, 2585, 2521, -1,
 	2585, 2522, 2521, -1,
 	2585, 2523, 2522, -1,
 	2585, 2586, 2523, -1,
 	2586, 2524, 2523, -1,
 	2586, 2587, 2524, -1,
 	2587, 2525, 2524, -1,
 	2587, 2588, 2525, -1,
 	2588, 2526, 2525, -1,
 	2588, 2589, 2526, -1,
 	2589, 2527, 2526, -1,
 	2589, 2590, 2527, -1,
 	2590, 2528, 2527, -1,
 	2590, 2591, 2528, -1,
 	2591, 2529, 2528, -1,
 	2591, 2592, 2529, -1,
 	2592, 2530, 2529, -1,
 	2592, 2593, 2530, -1,
 	2593, 2531, 2530, -1,
 	2593, 2594, 2531, -1,
 	2594, 2532, 2531, -1,
 	2594, 2533, 2532, -1,
 	2594, 2595, 2533, -1,
 	2595, 2596, 2533, -1,
 	2596, 2534, 2533, -1,
 	2596, 2597, 2534, -1,
 	2597, 2535, 2534, -1,
 	2597, 2598, 2535, -1,
 	2598, 2536, 2535, -1,
 	2598, 2599, 2536, -1,
 	2599, 2537, 2536, -1,
 	2599, 2600, 2537, -1,
 	2600, 2538, 2537, -1,
 	2600, 2601, 2538, -1,
 	2601, 2539, 2538, -1,
 	2601, 2602, 2539, -1,
 	2602, 2540, 2539, -1,
 	2602, 2603, 2540, -1,
 	2603, 2541, 2540, -1,
 	2603, 2604, 2541, -1,
 	2604, 2605, 2541, -1,
 	2605, 2542, 2541, -1,
 	2605, 2606, 2542, -1,
 	2606, 2543, 2542, -1,
 	2606, 2607, 2543, -1,
 	2607, 2608, 2543, -1,
 	2608, 2544, 2543, -1,
 	2608, 2609, 2544, -1,
 	2609, 2545, 2544, -1,
 	2609, 2610, 2545, -1,
 	2610, 2546, 2545, -1,
 	2610, 2611, 2546, -1,
 	2611, 2547, 2546, -1,
 	2611, 2612, 2547, -1,
 	2612, 2548, 2547, -1,
 	2612, 2549, 2548, -1,
 	2612, 2613, 2549, -1,
 	2613, 2550, 2549, -1,
 	2613, 2551, 2550, -1,
 	2613, 2552, 2551, -1,
 	2613, 2614, 2552, -1,
 	2614, 2487, 2552, -1,
 	2614, 2553, 2487, -1,
 	2615, 2554, 2553, -1,
 	2615, 2555, 2554, -1,
 	2615, 2556, 2555, -1,
 	2615, 2616, 2556, -1,
 	2616, 2557, 2556, -1,
 	2616, 2617, 2557, -1,
 	2617, 2558, 2557, -1,
 	2617, 2618, 2558, -1,
 	2618, 2559, 2558, -1,
 	2618, 2619, 2559, -1,
 	2619, 2560, 2559, -1,
 	2619, 2620, 2560, -1,
 	2620, 2561, 2560, -1,
 	2620, 2621, 2561, -1,
 	2621, 2562, 2561, -1,
 	2621, 2563, 2562, -1,
 	2621, 2622, 2563, -1,
 	2622, 2564, 2563, -1,
 	2622, 2623, 2564, -1,
 	2623, 2565, 2564, -1,
 	2623, 2624, 2565, -1,
 	2624, 2566, 2565, -1,
 	2624, 2625, 2566, -1,
 	2625, 2567, 2566, -1,
 	2625, 2626, 2567, -1,
 	2626, 2568, 2567, -1,
 	2626, 2627, 2568, -1,
 	2627, 2569, 2568, -1,
 	2627, 2628, 2569, -1,
 	2628, 2570, 2569, -1,
 	2628, 2629, 2570, -1,
 	2629, 2571, 2570, -1,
 	2629, 2630, 2571, -1,
 	2630, 2572, 2571, -1,
 	2630, 2631, 2572, -1,
 	2631, 2573, 2572, -1,
 	2631, 2632, 2573, -1,
 	2632, 2574, 2573, -1,
 	2632, 2633, 2574, -1,
 	2633, 2575, 2574, -1,
 	2633, 2634, 2575, -1,
 	2634, 2576, 2575, -1,
 	2634, 2635, 2576, -1,
 	2635, 2577, 2576, -1,
 	2635, 2636, 2577, -1,
 	2636, 2578, 2577, -1,
 	2636, 2637, 2578, -1,
 	2637, 2579, 2578, -1,
 	2637, 2638, 2579, -1,
 	2638, 2580, 2579, -1,
 	2638, 2639, 2580, -1,
 	2639, 2581, 2580, -1,
 	2639, 2640, 2581, -1,
 	2640, 2582, 2581, -1,
 	2640, 2641, 2582, -1,
 	2641, 2583, 2582, -1,
 	2641, 2642, 2583, -1,
 	2642, 2584, 2583, -1,
 	2642, 2643, 2584, -1,
 	2643, 2585, 2584, -1,
 	2643, 2644, 2585, -1,
 	2644, 2586, 2585, -1,
 	2644, 2645, 2586, -1,
 	2645, 2587, 2586, -1,
 	2645, 2646, 2587, -1,
 	2646, 2588, 2587, -1,
 	2646, 2647, 2588, -1,
 	2647, 2589, 2588, -1,
 	2647, 2648, 2589, -1,
 	2648, 2590, 2589, -1,
 	2648, 2649, 2590, -1,
 	2649, 2591, 2590, -1,
 	2649, 2650, 2591, -1,
 	2650, 2592, 2591, -1,
 	2650, 2651, 2592, -1,
 	2651, 2593, 2592, -1,
 	2651, 2652, 2593, -1,
 	2652, 2594, 2593, -1,
 	2652, 2653, 2594, -1,
 	2653, 2595, 2594, -1,
 	2653, 2654, 2595, -1,
 	2654, 2596, 2595, -1,
 	2654, 2655, 2596, -1,
 	2655, 2597, 2596, -1,
 	2655, 2656, 2597, -1,
 	2656, 2598, 2597, -1,
 	2656, 2599, 2598, -1,
 	2656, 2657, 2599, -1,
 	2657, 2600, 2599, -1,
 	2657, 2658, 2600, -1,
 	2658, 2601, 2600, -1,
 	2658, 2659, 2601, -1,
 	2659, 2602, 2601, -1,
 	2659, 2660, 2602, -1,
 	2660, 2603, 2602, -1,
 	2660, 2661, 2603, -1,
 	2661, 2604, 2603, -1,
 	2661, 2662, 2604, -1,
 	2662, 2605, 2604, -1,
 	2662, 2663, 2605, -1,
 	2663, 2664, 2605, -1,
 	2664, 2606, 2605, -1,
 	2664, 2665, 2606, -1,
 	2665, 2607, 2606, -1,
 	2665, 2666, 2607, -1,
 	2666, 2608, 2607, -1,
 	2666, 2609, 2608, -1,
 	2666, 2667, 2609, -1,
 	2667, 2610, 2609, -1,
 	2667, 2668, 2610, -1,
 	2668, 2611, 2610, -1,
 	2668, 2669, 2611, -1,
 	2669, 2612, 2611, -1,
 	2669, 2670, 2612, -1,
 	2670, 2613, 2612, -1,
 	2670, 2614, 2613, -1,
 	2670, 2671, 2614, -1,
 	2671, 2553, 2614, -1,
 	2671, 2672, 2553, -1,
 	2672, 2673, 2553, -1,
 	2673, 2615, 2553, -1,
 	2674, 2616, 2615, -1,
 	2674, 2675, 2616, -1,
 	2675, 2617, 2616, -1,
 	2675, 2676, 2617, -1,
 	2676, 2618, 2617, -1,
 	2676, 2677, 2618, -1,
 	2677, 2619, 2618, -1,
 	2677, 2678, 2619, -1,
 	2678, 2620, 2619, -1,
 	2678, 2679, 2620, -1,
 	2679, 2621, 2620, -1,
 	2679, 2680, 2621, -1,
 	2680, 2622, 2621, -1,
 	2680, 2681, 2622, -1,
 	2681, 2623, 2622, -1,
 	2681, 2682, 2623, -1,
 	2682, 2624, 2623, -1,
 	2682, 2683, 2624, -1,
 	2683, 2625, 2624, -1,
 	2683, 2684, 2625, -1,
 	2684, 2626, 2625, -1,
 	2684, 2685, 2626, -1,
 	2685, 2627, 2626, -1,
 	2685, 2686, 2627, -1,
 	2686, 2628, 2627, -1,
 	2686, 2687, 2628, -1,
 	2687, 2629, 2628, -1,
 	2687, 2688, 2629, -1,
 	2688, 2630, 2629, -1,
 	2688, 2689, 2630, -1,
 	2689, 2631, 2630, -1,
 	2689, 2690, 2631, -1,
 	2690, 2632, 2631, -1,
 	2690, 2691, 2632, -1,
 	2691, 2633, 2632, -1,
 	2691, 2692, 2633, -1,
 	2692, 2634, 2633, -1,
 	2692, 2693, 2634, -1,
 	2693, 2635, 2634, -1,
 	2693, 2694, 2635, -1,
 	2694, 2636, 2635, -1,
 	2694, 2695, 2636, -1,
 	2695, 2637, 2636, -1,
 	2695, 2696, 2637, -1,
 	2696, 2638, 2637, -1,
 	2696, 2697, 2638, -1,
 	2697, 2639, 2638, -1,
 	2697, 2640, 2639, -1,
 	2697, 2698, 2640, -1,
 	2698, 2641, 2640, -1,
 	2698, 2699, 2641, -1,
 	2699, 2642, 2641, -1,
 	2699, 2700, 2642, -1,
 	2700, 2643, 2642, -1,
 	2700, 2701, 2643, -1,
 	2701, 2644, 2643, -1,
 	2701, 2702, 2644, -1,
 	2702, 2645, 2644, -1,
 	2702, 2703, 2645, -1,
 	2703, 2646, 2645, -1,
 	2703, 2704, 2646, -1,
 	2704, 2647, 2646, -1,
 	2704, 2705, 2647, -1,
 	2705, 2648, 2647, -1,
 	2705, 2706, 2648, -1,
 	2706, 2649, 2648, -1,
 	2706, 2707, 2649, -1,
 	2707, 2650, 2649, -1,
 	2707, 2708, 2650, -1,
 	2708, 2651, 2650, -1,
 	2708, 2709, 2651, -1,
 	2709, 2652, 2651, -1,
 	2709, 2710, 2652, -1,
 	2710, 2653, 2652, -1,
 	2710, 2711, 2653, -1,
 	2711, 2654, 2653, -1,
 	2711, 2712, 2654, -1,
 	2712, 2655, 2654, -1,
 	2712, 2713, 2655, -1,
 	2713, 2656, 2655, -1,
 	2713, 2714, 2656, -1,
 	2714, 2657, 2656, -1,
 	2714, 2658, 2657, -1,
 	2714, 2715, 2658, -1,
 	2715, 2659, 2658, -1,
 	2715, 2716, 2659, -1,
 	2716, 2660, 2659, -1,
 	2716, 2717, 2660, -1,
 	2717, 2661, 2660, -1,
 	2717, 2718, 2661, -1,
 	2718, 2662, 2661, -1,
 	2718, 2719, 2662, -1,
 	2719, 2720, 2662, -1,
 	2720, 2663, 2662, -1,
 	2720, 2721, 2663, -1,
 	2721, 2664, 2663, -1,
 	2721, 2722, 2664, -1,
 	2722, 2665, 2664, -1,
 	2722, 2666, 2665, -1,
 	2722, 2723, 2666, -1,
 	2723, 2667, 2666, -1,
 	2723, 2724, 2667, -1,
 	2724, 2668, 2667, -1,
 	2724, 2725, 2668, -1,
 	2725, 2726, 2668, -1,
 	2726, 2669, 2668, -1,
 	2726, 2670, 2669, -1,
 	2726, 2727, 2670, -1,
 	2727, 2671, 2670, -1,
 	2727, 2728, 2671, -1,
 	2728, 2672, 2671, -1,
 	2728, 2729, 2672, -1,
 	2729, 2673, 2672, -1,
 	2729, 2730, 2673, -1,
 	2730, 2615, 2673, -1,
 	2730, 2674, 2615, -1,
 	2731, 2675, 2674, -1,
 	2731, 2732, 2675, -1,
 	2732, 2676, 2675, -1,
 	2732, 2733, 2676, -1,
 	2733, 2677, 2676, -1,
 	2733, 2734, 2677, -1,
 	2734, 2678, 2677, -1,
 	2734, 2735, 2678, -1,
 	2735, 2679, 2678, -1,
 	2735, 2736, 2679, -1,
 	2736, 2680, 2679, -1,
 	2736, 2737, 2680, -1,
 	2737, 2681, 2680, -1,
 	2737, 2738, 2681, -1,
 	2738, 2682, 2681, -1,
 	2738, 2739, 2682, -1,
 	2739, 2683, 2682, -1,
 	2739, 2740, 2683, -1,
 	2740, 2684, 2683, -1,
 	2740, 2741, 2684, -1,
 	2741, 2685, 2684, -1,
 	2741, 2742, 2685, -1,
 	2742, 2686, 2685, -1,
 	2742, 2743, 2686, -1,
 	2743, 2687, 2686, -1,
 	2743, 2744, 2687, -1,
 	2744, 2688, 2687, -1,
 	2744, 2745, 2688, -1,
 	2745, 2689, 2688, -1,
 	2745, 2746, 2689, -1,
 	2746, 2690, 2689, -1,
 	2746, 2747, 2690, -1,
 	2747, 2691, 2690, -1,
 	2747, 2692, 2691, -1,
 	2747, 2748, 2692, -1,
 	2748, 2693, 2692, -1,
 	2748, 2749, 2693, -1,
 	2749, 2750, 2693, -1,
 	2750, 2694, 2693, -1,
 	2750, 2751, 2694, -1,
 	2751, 2695, 2694, -1,
 	2751, 2752, 2695, -1,
 	2752, 2696, 2695, -1,
 	2752, 2753, 2696, -1,
 	2753, 2697, 2696, -1,
 	2753, 2698, 2697, -1,
 	2753, 2754, 2698, -1,
 	2754, 2699, 2698, -1,
 	2754, 2755, 2699, -1,
 	2755, 2700, 2699, -1,
 	2755, 2756, 2700, -1,
 	2756, 2701, 2700, -1,
 	2756, 2757, 2701, -1,
 	2757, 2702, 2701, -1,
 	2757, 2758, 2702, -1,
 	2758, 2703, 2702, -1,
 	2758, 2759, 2703, -1,
 	2759, 2704, 2703, -1,
 	2759, 2760, 2704, -1,
 	2760, 2705, 2704, -1,
 	2760, 2761, 2705, -1,
 	2761, 2706, 2705, -1,
 	2761, 2762, 2706, -1,
 	2762, 2707, 2706, -1,
 	2762, 2763, 2707, -1,
 	2763, 2708, 2707, -1,
 	2763, 2764, 2708, -1,
 	2764, 2709, 2708, -1,
 	2764, 2765, 2709, -1,
 	2765, 2710, 2709, -1,
 	2765, 2766, 2710, -1,
 	2766, 2767, 2710, -1,
 	2767, 2711, 2710, -1,
 	2767, 2768, 2711, -1,
 	2768, 2712, 2711, -1,
 	2768, 2769, 2712, -1,
 	2769, 2713, 2712, -1,
 	2769, 2770, 2713, -1,
 	2770, 2714, 2713, -1,
 	2770, 2771, 2714, -1,
 	2771, 2715, 2714, -1,
 	2771, 2772, 2715, -1,
 	2772, 2716, 2715, -1,
 	2772, 2773, 2716, -1,
 	2773, 2717, 2716, -1,
 	2773, 2774, 2717, -1,
 	2774, 2718, 2717, -1,
 	2774, 2775, 2718, -1,
 	2775, 2719, 2718, -1,
 	2775, 2776, 2719, -1,
 	2776, 2720, 2719, -1,
 	2776, 2777, 2720, -1,
 	2777, 2721, 2720, -1,
 	2777, 2778, 2721, -1,
 	2778, 2722, 2721, -1,
 	2778, 2779, 2722, -1,
 	2779, 2723, 2722, -1,
 	2779, 2780, 2723, -1,
 	2780, 2724, 2723, -1,
 	2780, 2781, 2724, -1,
 	2781, 2725, 2724, -1,
 	2781, 2782, 2725, -1,
 	2782, 2726, 2725, -1,
 	2782, 2783, 2726, -1,
 	2783, 2727, 2726, -1,
 	2783, 2784, 2727, -1,
 	2784, 2728, 2727, -1,
 	2784, 2785, 2728, -1,
 	2785, 2729, 2728, -1,
 	2785, 2786, 2729, -1,
 	2786, 2730, 2729, -1,
 	2786, 2787, 2730, -1,
 	2787, 2674, 2730, -1,
 	2787, 2731, 2674, -1,
 	2788, 2789, 2731, -1,
 	2789, 2732, 2731, -1,
 	2789, 2790, 2732, -1,
 	2790, 2733, 2732, -1,
 	2790, 2791, 2733, -1,
 	2791, 2734, 2733, -1,
 	2791, 2792, 2734, -1,
 	2792, 2735, 2734, -1,
 	2792, 2793, 2735, -1,
 	2793, 2736, 2735, -1,
 	2793, 2794, 2736, -1,
 	2794, 2737, 2736, -1,
 	2794, 2795, 2737, -1,
 	2795, 2738, 2737, -1,
 	2795, 2796, 2738, -1,
 	2796, 2739, 2738, -1,
 	2796, 2797, 2739, -1,
 	2797, 2740, 2739, -1,
 	2797, 2798, 2740, -1,
 	2798, 2741, 2740, -1,
 	2798, 2799, 2741, -1,
 	2799, 2742, 2741, -1,
 	2799, 2800, 2742, -1,
 	2800, 2743, 2742, -1,
 	2800, 2801, 2743, -1,
 	2801, 2744, 2743, -1,
 	2801, 2802, 2744, -1,
 	2802, 2745, 2744, -1,
 	2802, 2803, 2745, -1,
 	2803, 2746, 2745, -1,
 	2803, 2804, 2746, -1,
 	2804, 2747, 2746, -1,
 	2804, 2805, 2747, -1,
 	2805, 2748, 2747, -1,
 	2805, 2806, 2748, -1,
 	2806, 2749, 2748, -1,
 	2806, 2807, 2749, -1,
 	2807, 2750, 2749, -1,
 	2807, 2808, 2750, -1,
 	2808, 2751, 2750, -1,
 	2808, 2809, 2751, -1,
 	2809, 2810, 2751, -1,
 	2810, 2811, 2751, -1,
 	2811, 2752, 2751, -1,
 	2811, 2753, 2752, -1,
 	2811, 2754, 2753, -1,
 	2811, 2755, 2754, -1,
 	2811, 2812, 2755, -1,
 	2812, 2813, 2755, -1,
 	2813, 2756, 2755, -1,
 	2813, 2814, 2756, -1,
 	2814, 2757, 2756, -1,
 	2814, 2758, 2757, -1,
 	2814, 2815, 2758, -1,
 	2815, 2759, 2758, -1,
 	2815, 2816, 2759, -1,
 	2816, 2817, 2759, -1,
 	2817, 2760, 2759, -1,
 	2817, 2818, 2760, -1,
 	2818, 2761, 2760, -1,
 	2818, 2819, 2761, -1,
 	2819, 2762, 2761, -1,
 	2819, 2763, 2762, -1,
 	2819, 2820, 2763, -1,
 	2820, 2764, 2763, -1,
 	2820, 2821, 2764, -1,
 	2821, 2765, 2764, -1,
 	2821, 2822, 2765, -1,
 	2822, 2823, 2765, -1,
 	2823, 2766, 2765, -1,
 	2823, 2824, 2766, -1,
 	2824, 2767, 2766, -1,
 	2824, 2825, 2767, -1,
 	2825, 2768, 2767, -1,
 	2825, 2826, 2768, -1,
 	2826, 2769, 2768, -1,
 	2826, 2827, 2769, -1,
 	2827, 2770, 2769, -1,
 	2827, 2828, 2770, -1,
 	2828, 2771, 2770, -1,
 	2828, 2829, 2771, -1,
 	2829, 2772, 2771, -1,
 	2829, 2830, 2772, -1,
 	2830, 2773, 2772, -1,
 	2830, 2831, 2773, -1,
 	2831, 2774, 2773, -1,
 	2831, 2832, 2774, -1,
 	2832, 2775, 2774, -1,
 	2832, 2833, 2775, -1,
 	2833, 2776, 2775, -1,
 	2833, 2834, 2776, -1,
 	2834, 2835, 2776, -1,
 	2835, 2777, 2776, -1,
 	2835, 2836, 2777, -1,
 	2836, 2778, 2777, -1,
 	2836, 2837, 2778, -1,
 	2837, 2779, 2778, -1,
 	2837, 2780, 2779, -1,
 	2837, 2838, 2780, -1,
 	2838, 2839, 2780, -1,
 	2839, 2781, 2780, -1,
 	2839, 2840, 2781, -1,
 	2840, 2782, 2781, -1,
 	2840, 2841, 2782, -1,
 	2841, 2783, 2782, -1,
 	2841, 2842, 2783, -1,
 	2842, 2784, 2783, -1,
 	2842, 2843, 2784, -1,
 	2843, 2785, 2784, -1,
 	2843, 2844, 2785, -1,
 	2844, 2786, 2785, -1,
 	2844, 2845, 2786, -1,
 	2845, 2846, 2786, -1,
 	2846, 2787, 2786, -1,
 	2846, 2788, 2787, -1,
 	2788, 2731, 2787, -1,
 	2847, 2789, 2788, -1,
 	2847, 2848, 2789, -1,
 	2848, 2790, 2789, -1,
 	2848, 2849, 2790, -1,
 	2849, 2791, 2790, -1,
 	2849, 2850, 2791, -1,
 	2850, 2792, 2791, -1,
 	2850, 2851, 2792, -1,
 	2851, 2793, 2792, -1,
 	2851, 2852, 2793, -1,
 	2852, 2794, 2793, -1,
 	2852, 2795, 2794, -1,
 	2852, 2853, 2795, -1,
 	2853, 2796, 2795, -1,
 	2853, 2854, 2796, -1,
 	2854, 2797, 2796, -1,
 	2854, 2855, 2797, -1,
 	2855, 2798, 2797, -1,
 	2855, 2856, 2798, -1,
 	2856, 2799, 2798, -1,
 	2856, 2857, 2799, -1,
 	2857, 2800, 2799, -1,
 	2857, 2858, 2800, -1,
 	2858, 2801, 2800, -1,
 	2858, 2859, 2801, -1,
 	2859, 2802, 2801, -1,
 	2859, 2860, 2802, -1,
 	2860, 2803, 2802, -1,
 	2860, 2861, 2803, -1,
 	2861, 2804, 2803, -1,
 	2861, 2862, 2804, -1,
 	2862, 2805, 2804, -1,
 	2862, 2863, 2805, -1,
 	2863, 2806, 2805, -1,
 	2863, 2864, 2806, -1,
 	2864, 2807, 2806, -1,
 	2864, 2865, 2807, -1,
 	2865, 2808, 2807, -1,
 	2865, 2866, 2808, -1,
 	2866, 2809, 2808, -1,
 	2866, 2867, 2809, -1,
 	2867, 2810, 2809, -1,
 	2867, 2868, 2810, -1,
 	2868, 2811, 2810, -1,
 	2868, 2869, 2811, -1,
 	2869, 2870, 2811, -1,
 	2870, 2812, 2811, -1,
 	2870, 2813, 2812, -1,
 	2870, 2871, 2813, -1,
 	2871, 2872, 2813, -1,
 	2872, 2814, 2813, -1,
 	2872, 2873, 2814, -1,
 	2873, 2815, 2814, -1,
 	2873, 2816, 2815, -1,
 	2873, 2874, 2816, -1,
 	2874, 2817, 2816, -1,
 	2874, 2875, 2817, -1,
 	2875, 2876, 2817, -1,
 	2876, 2818, 2817, -1,
 	2876, 2877, 2818, -1,
 	2877, 2819, 2818, -1,
 	2877, 2878, 2819, -1,
 	2878, 2820, 2819, -1,
 	2878, 2879, 2820, -1,
 	2879, 2821, 2820, -1,
 	2879, 2880, 2821, -1,
 	2880, 2881, 2821, -1,
 	2881, 2822, 2821, -1,
 	2881, 2882, 2822, -1,
 	2882, 2823, 2822, -1,
 	2882, 2883, 2823, -1,
 	2883, 2824, 2823, -1,
 	2883, 2884, 2824, -1,
 	2884, 2825, 2824, -1,
 	2884, 2885, 2825, -1,
 	2885, 2826, 2825, -1,
 	2885, 2886, 2826, -1,
 	2886, 2827, 2826, -1,
 	2886, 2887, 2827, -1,
 	2887, 2828, 2827, -1,
 	2887, 2888, 2828, -1,
 	2888, 2829, 2828, -1,
 	2888, 2889, 2829, -1,
 	2889, 2890, 2829, -1,
 	2890, 2830, 2829, -1,
 	2890, 2891, 2830, -1,
 	2891, 2831, 2830, -1,
 	2891, 2892, 2831, -1,
 	2892, 2832, 2831, -1,
 	2892, 2893, 2832, -1,
 	2893, 2833, 2832, -1,
 	2893, 2894, 2833, -1,
 	2894, 2834, 2833, -1,
 	2894, 2895, 2834, -1,
 	2895, 2835, 2834, -1,
 	2895, 2896, 2835, -1,
 	2896, 2836, 2835, -1,
 	2896, 2897, 2836, -1,
 	2897, 2837, 2836, -1,
 	2897, 2838, 2837, -1,
 	2897, 2898, 2838, -1,
 	2898, 2839, 2838, -1,
 	2898, 2899, 2839, -1,
 	2899, 2840, 2839, -1,
 	2899, 2847, 2840, -1,
 	2847, 2841, 2840, -1,
 	2847, 2842, 2841, -1,
 	2847, 2843, 2842, -1,
 	2847, 2844, 2843, -1,
 	2847, 2845, 2844, -1,
 	2847, 2846, 2845, -1,
 	2847, 2788, 2846, -1,
 	2900, 2901, 2847, -1,
 	2901, 2848, 2847, -1,
 	2901, 2902, 2848, -1,
 	2902, 2849, 2848, -1,
 	2902, 2903, 2849, -1,
 	2903, 2850, 2849, -1,
 	2903, 2904, 2850, -1,
 	2904, 2851, 2850, -1,
 	2904, 2905, 2851, -1,
 	2905, 2852, 2851, -1,
 	2905, 2906, 2852, -1,
 	2906, 2853, 2852, -1,
 	2906, 2907, 2853, -1,
 	2907, 2854, 2853, -1,
 	2907, 2908, 2854, -1,
 	2908, 2855, 2854, -1,
 	2908, 2909, 2855, -1,
 	2909, 2856, 2855, -1,
 	2909, 2910, 2856, -1,
 	2910, 2857, 2856, -1,
 	2910, 2911, 2857, -1,
 	2911, 2858, 2857, -1,
 	2911, 2912, 2858, -1,
 	2912, 2859, 2858, -1,
 	2912, 2913, 2859, -1,
 	2913, 2860, 2859, -1,
 	2913, 2861, 2860, -1,
 	2913, 2914, 2861, -1,
 	2914, 2862, 2861, -1,
 	2914, 2915, 2862, -1,
 	2915, 2863, 2862, -1,
 	2915, 2916, 2863, -1,
 	2916, 2864, 2863, -1,
 	2916, 2917, 2864, -1,
 	2917, 2865, 2864, -1,
 	2917, 2918, 2865, -1,
 	2918, 2919, 2865, -1,
 	2919, 2866, 2865, -1,
 	2919, 2920, 2866, -1,
 	2920, 2867, 2866, -1,
 	2920, 2921, 2867, -1,
 	2921, 2868, 2867, -1,
 	2921, 2922, 2868, -1,
 	2922, 2869, 2868, -1,
 	2922, 2870, 2869, -1,
 	2922, 2871, 2870, -1,
 	2922, 2872, 2871, -1,
 	2922, 2873, 2872, -1,
 	2922, 2874, 2873, -1,
 	2922, 2875, 2874, -1,
 	2922, 2923, 2875, -1,
 	2923, 2876, 2875, -1,
 	2923, 2877, 2876, -1,
 	2923, 2878, 2877, -1,
 	2923, 2879, 2878, -1,
 	2923, 2924, 2879, -1,
 	2924, 2925, 2879, -1,
 	2925, 2880, 2879, -1,
 	2925, 2926, 2880, -1,
 	2926, 2881, 2880, -1,
 	2926, 2927, 2881, -1,
 	2927, 2882, 2881, -1,
 	2927, 2928, 2882, -1,
 	2928, 2883, 2882, -1,
 	2928, 2929, 2883, -1,
 	2929, 2884, 2883, -1,
 	2929, 2885, 2884, -1,
 	2929, 2886, 2885, -1,
 	2929, 2887, 2886, -1,
 	2929, 2888, 2887, -1,
 	2929, 2889, 2888, -1,
 	2929, 2930, 2889, -1,
 	2930, 2890, 2889, -1,
 	2930, 2931, 2890, -1,
 	2931, 2891, 2890, -1,
 	2931, 2932, 2891, -1,
 	2932, 2892, 2891, -1,
 	2932, 2933, 2892, -1,
 	2933, 2893, 2892, -1,
 	2933, 2934, 2893, -1,
 	2934, 2894, 2893, -1,
 	2934, 2935, 2894, -1,
 	2935, 2895, 2894, -1,
 	2935, 2936, 2895, -1,
 	2936, 2896, 2895, -1,
 	2936, 2937, 2896, -1,
 	2937, 2897, 2896, -1,
 	2937, 2938, 2897, -1,
 	2938, 2898, 2897, -1,
 	2938, 2939, 2898, -1,
 	2939, 2899, 2898, -1,
 	2939, 2900, 2899, -1,
 	2900, 2847, 2899, -1,
 	3639, 9, 10, -1,
 	3656, 6, 3651, -1,
 	3656, 5, 6, -1,
 	3663, 3666, 3665, -1,
 	3663, 3664, 3666, -1,
 	3664, 3667, 3666, -1,
 	3665, 3675, 3674, -1,
 	3665, 3666, 3675, -1,
 	3666, 3676, 3675, -1,
 	3666, 3667, 3676, -1,
 	3667, 3677, 3676, -1,
 	3667, 3668, 3677, -1,
 	3668, 3678, 3677, -1,
 	3668, 3669, 3678, -1,
 	3669, 3679, 3678, -1,
 	3669, 3670, 3679, -1,
 	3670, 3680, 3679, -1,
 	3670, 3671, 3680, -1,
 	3671, 3681, 3680, -1,
 	3671, 3672, 3681, -1,
 	3672, 3682, 3681, -1,
 	3673, 3684, 3683, -1,
 	3673, 3674, 3684, -1,
 	3674, 3685, 3684, -1,
 	3674, 3675, 3685, -1,
 	3675, 3686, 3685, -1,
 	3675, 3676, 3686, -1,
 	3676, 3687, 3686, -1,
 	3676, 3677, 3687, -1,
 	3677, 3688, 3687, -1,
 	3677, 3678, 3688, -1,
 	3678, 3689, 3688, -1,
 	3678, 3679, 3689, -1,
 	3679, 3690, 3689, -1,
 	3679, 3680, 3690, -1,
 	3680, 3691, 3690, -1,
 	3680, 3681, 3691, -1,
 	3681, 3692, 3691, -1,
 	3681, 3682, 3692, -1,
 	3682, 3693, 3692, -1,
 	3683, 3695, 3694, -1,
 	3683, 3684, 3695, -1,
 	3684, 3696, 3695, -1,
 	3684, 3685, 3696, -1,
 	3685, 3697, 3696, -1,
 	3685, 3686, 3697, -1,
 	3686, 3698, 3697, -1,
 	3686, 3687, 3698, -1,
 	3687, 3699, 3698, -1,
 	3687, 3688, 3699, -1,
 	3688, 3700, 3699, -1,
 	3688, 3689, 3700, -1,
 	3689, 3701, 3700, -1,
 	3689, 3690, 3701, -1,
 	3690, 3702, 3701, -1,
 	3690, 3691, 3702, -1,
 	3691, 3703, 3702, -1,
 	3691, 3692, 3703, -1,
 	3692, 3704, 3703, -1,
 	3692, 3693, 3704, -1,
 	3694, 3706, 3705, -1,
 	3694, 3695, 3706, -1,
 	3695, 3707, 3706, -1,
 	3695, 3696, 3707, -1,
 	3696, 3708, 3707, -1,
 	3696, 3697, 3708, -1,
 	3697, 3709, 3708, -1,
 	3697, 3698, 3709, -1,
 	3698, 3710, 3709, -1,
 	3698, 3699, 3710, -1,
 	3699, 3711, 3710, -1,
 	3699, 3700, 3711, -1,
 	3700, 3712, 3711, -1,
 	3700, 3701, 3712, -1,
 	3701, 3713, 3712, -1,
 	3701, 3702, 3713, -1,
 	3702, 3714, 3713, -1,
 	3702, 3703, 3714, -1,
 	3703, 3715, 3714, -1,
 	3703, 3704, 3715, -1,
 	3704, 3716, 3715, -1,
 	3705, 3706, 3717, -1,
 	3706, 3718, 3717, -1,
 	3706, 3707, 3718, -1,
 	3707, 3719, 3718, -1,
 	3707, 3708, 3719, -1,
 	3708, 3720, 3719, -1,
 	3708, 3709, 3720, -1,
 	3709, 3721, 3720, -1,
 	3709, 3710, 3721, -1,
 	3710, 3722, 3721, -1,
 	3710, 3711, 3722, -1,
 	3711, 3723, 3722, -1,
 	3711, 3712, 3723, -1,
 	3712, 3724, 3723, -1,
 	3712, 3713, 3724, -1,
 	3713, 3725, 3724, -1,
 	3713, 3714, 3725, -1,
 	3714, 3726, 3725, -1,
 	3714, 3715, 3726, -1,
 	3715, 3727, 3726, -1,
 	3715, 3716, 3727, -1,
 	3717, 3729, 3728, -1,
 	3717, 3718, 3729, -1,
 	3718, 3730, 3729, -1,
 	3718, 3719, 3730, -1,
 	3719, 3731, 3730, -1,
 	3719, 3720, 3731, -1,
 	3720, 3732, 3731, -1,
 	3720, 3721, 3732, -1,
 	3721, 3733, 3732, -1,
 	3721, 3722, 3733, -1,
 	3722, 3734, 3733, -1,
 	3722, 3723, 3734, -1,
 	3723, 3735, 3734, -1,
 	3723, 3724, 3735, -1,
 	3724, 3736, 3735, -1,
 	3724, 3725, 3736, -1,
 	3725, 3737, 3736, -1,
 	3725, 3726, 3737, -1,
 	3726, 3738, 3737, -1,
 	3726, 3727, 3738, -1,
 	3727, 3739, 3738, -1,
 	3728, 3729, 3740, -1,
 	3729, 3741, 3740, -1,
 	3729, 3730, 3741, -1,
 	3730, 3742, 3741, -1,
 	3730, 3731, 3742, -1,
 	3731, 3743, 3742, -1,
 	3731, 3732, 3743, -1,
 	3732, 3744, 3743, -1,
 	3732, 3733, 3744, -1,
 	3733, 3745, 3744, -1,
 	3733, 3734, 3745, -1,
 	3734, 3746, 3745, -1,
 	3734, 3735, 3746, -1,
 	3735, 3747, 3746, -1,
 	3735, 3736, 3747, -1,
 	3736, 3748, 3747, -1,
 	3736, 3737, 3748, -1,
 	3737, 3749, 3748, -1,
 	3737, 3738, 3749, -1,
 	3738, 3750, 3749, -1,
 	3738, 3739, 3750, -1,
 	3740, 3741, 3751, -1,
 	3741, 3752, 3751, -1,
 	3741, 3742, 3752, -1,
 	3742, 3753, 3752, -1,
 	3742, 3743, 3753, -1,
 	3743, 3754, 3753, -1,
 	3743, 3744, 3754, -1,
 	3744, 3755, 3754, -1,
 	3744, 3745, 3755, -1,
 	3745, 3756, 3755, -1,
 	3745, 3746, 3756, -1,
 	3746, 3757, 3756, -1,
 	3746, 3747, 3757, -1,
 	3747, 3758, 3757, -1,
 	3747, 3748, 3758, -1,
 	3748, 3759, 3758, -1,
 	3748, 3749, 3759, -1,
 	3751, 3752, 3760, -1,
 	3752, 3761, 3760, -1,
 	3752, 3753, 3761, -1,
 	3753, 3762, 3761, -1,
 	3753, 3754, 3762, -1,
 	3754, 3763, 3762, -1,
 	3754, 3755, 3763, -1,
 	3755, 3764, 3763, -1,
 	3755, 3756, 3764, -1,
 	3756, 3765, 3764, -1,
 	3756, 3757, 3765, -1,
 	3757, 3766, 3765, -1,
 	3757, 3758, 3766, -1,
 	3758, 3767, 3766, -1,
 	3758, 3759, 3767, -1,
 	3761, 3762, 3768, -1,
 	3762, 3769, 3768, -1,
 	3762, 3763, 3769, -1,
 	3763, 3770, 3769, -1,
 	3763, 3764, 3770, -1,
 	3764, 3771, 3770, -1,
 	3764, 3765, 3771, -1,
 	3765, 3772, 3771, -1,
 	3765, 3766, 3772, -1,
 	3766, 3773, 3772, -1,
 	3766, 3767, 3773, -1,
 	3770, 3771, 3774, -1,
 	3771, 3775, 3774, -1,
 	3771, 3772, 3775, -1,
 	3772, 3776, 3775, -1,
 	3772, 3773, 3776, -1,
 	3663, 2922, 2921, -1,
 	3663, 2921, 3664, -1,
 	3664, 2921, 2920, -1,
 	3664, 2920, 2919, -1,
 	3664, 2919, 3667, -1,
 	3667, 2919, 3668, -1,
 	3668, 2919, 2918, -1,
 	3668, 2918, 3669, -1,
 	3669, 2918, 2917, -1,
 	3669, 2917, 3670, -1,
 	3670, 2917, 2916, -1,
 	3670, 2916, 3671, -1,
 	3671, 2916, 2915, -1,
 	3671, 2915, 3672, -1,
 	3672, 2915, 2914, -1,
 	3672, 2914, 2913, -1,
 	3672, 2913, 3682, -1,
 	3682, 2913, 2912, -1,
 	3682, 2912, 3693, -1,
 	3693, 2912, 2911, -1,
 	3693, 2911, 3704, -1,
 	3704, 2911, 2910, -1,
 	3704, 2910, 3716, -1,
 	3716, 2910, 2909, -1,
 	3716, 2909, 3727, -1,
 	3727, 2909, 3739, -1,
 	3739, 2909, 2908, -1,
 	3739, 2908, 2907, -1,
 	3739, 2907, 3750, -1,
 	3750, 2907, 2906, -1,
 	3750, 2906, 2905, -1,
 	3750, 2905, 3749, -1,
 	3749, 2905, 3759, -1,
 	3759, 2905, 2904, -1,
 	3759, 2904, 3767, -1,
 	3767, 2904, 2903, -1,
 	3767, 2903, 3773, -1,
 	3773, 2903, 2902, -1,
 	3773, 2902, 3776, -1,
 	3776, 2902, 2901, -1,
 	3776, 2901, 3775, -1,
 	3775, 2901, 2900, -1,
 	3775, 2900, 2939, -1,
 	3775, 2939, 3774, -1,
 	3774, 2939, 2938, -1,
 	3774, 2938, 3770, -1,
 	3770, 2938, 2937, -1,
 	3770, 2937, 3769, -1,
 	3769, 2937, 2936, -1,
 	3769, 2936, 3768, -1,
 	3768, 2936, 2935, -1,
 	3768, 2935, 3761, -1,
 	3761, 2935, 3760, -1,
 	3760, 2935, 2934, -1,
 	3760, 2934, 2933, -1,
 	3760, 2933, 3751, -1,
 	3751, 2933, 2932, -1,
 	3751, 2932, 3740, -1,
 	3740, 2932, 2931, -1,
 	3740, 2931, 3728, -1,
 	3728, 2931, 2930, -1,
 	3717, 2929, 3705, -1,
 	3705, 2929, 2928, -1,
 	3705, 2928, 3694, -1,
 	3694, 2928, 2927, -1,
 	3683, 2926, 2925, -1,
 	3683, 2925, 3673, -1,
 	3673, 2925, 2924, -1,
 	3673, 2924, 3674, -1,
 	3674, 2924, 3665, -1,
 	3665, 2924, 2923, -1,
 	2929, 3717, 2930, -1,
 	2930, 3717, 3728, -1,
 	2927, 2926, 3694, -1,
 	2926, 3683, 3694, -1,
 	3665, 2923, 3663, -1,
 	2923, 2922, 3663, -1,
 	3638, 3632, 3631, -1,
 	3638, 3639, 3632, -1,
 	3640, 3634, 3633, -1,
 	3640, 3641, 3634, -1,
 	3641, 3635, 3634, -1,
 	3641, 3642, 3635, -1,
 	3642, 3636, 3635, -1,
 	3642, 3643, 3636, -1,
 	3643, 3637, 3636, -1,
 	3643, 3644, 3637, -1,
 	3644, 3638, 3637, -1,
 	3644, 3645, 3638, -1,
 	3645, 3639, 3638, -1,
 	3646, 3647, 3640, -1,
 	3647, 3641, 3640, -1,
 	3647, 3648, 3641, -1,
 	3648, 3642, 3641, -1,
 	3648, 3649, 3642, -1,
 	3649, 3643, 3642, -1,
 	3649, 3650, 3643, -1,
 	3650, 3644, 3643, -1,
 	3650, 3651, 3644, -1,
 	3651, 3645, 3644, -1,
 	3652, 3647, 3646, -1,
 	3652, 3653, 3647, -1,
 	3653, 3648, 3647, -1,
 	3653, 3654, 3648, -1,
 	3654, 3649, 3648, -1,
 	3654, 3655, 3649, -1,
 	3655, 3650, 3649, -1,
 	3655, 3656, 3650, -1,
 	3656, 3651, 3650, -1,
 	3657, 3653, 3652, -1,
 	3657, 3658, 3653, -1,
 	3658, 3654, 3653, -1,
 	3658, 3659, 3654, -1,
 	3659, 3655, 3654, -1,
 	3659, 3660, 3655, -1,
 	3660, 3656, 3655, -1,
 	3661, 3659, 3658, -1,
 	3661, 3662, 3659, -1,
 	3662, 3660, 3659, -1,
 	16, 17, 3614, -1,
 	3615, 16, 3614, -1,
 	15, 16, 3615, -1,
 	14, 15, 3615, -1,
 	3618, 14, 3615, -1,
 	3619, 14, 3618, -1,
 	13, 14, 3619, -1,
 	3620, 13, 3619, -1,
 	12, 13, 3620, -1,
 	11, 12, 3620, -1,
 	3626, 11, 3620, -1,
 	10, 11, 3626, -1,
 	8, 9, 3639, -1,
 	3645, 8, 3639, -1,
 	7, 8, 3645, -1,
 	3651, 7, 3645, -1,
 	6, 7, 3651, -1,
 	3660, 5, 3656, -1,
 	4, 5, 3660, -1,
 	3662, 4, 3660, -1,
 	3, 4, 3662, -1,
 	2, 3, 3662, -1,
 	3661, 2, 3662, -1,
 	1, 2, 3661, -1,
 	0, 1, 3661, -1,
 	3658, 0, 3661, -1,
 	3657, 0, 3658, -1,
 	26, 0, 3657, -1,
 	25, 26, 3657, -1,
 	3652, 25, 3657, -1,
 	24, 25, 3652, -1,
 	3646, 24, 3652, -1,
 	23, 24, 3646, -1,
 	3640, 23, 3646, -1,
 	22, 23, 3640, -1,
 	3633, 22, 3640, -1,
 	21, 22, 3633, -1,
 	3627, 21, 3633, -1,
 	20, 21, 3627, -1,
 	3621, 20, 3627, -1,
 	19, 20, 3621, -1,
 	3616, 19, 3621, -1,
 	18, 19, 3616, -1,
 	17, 18, 3616, -1,
 	3616, 3614, 17, -1,
 	3632, 10, 3626, -1,
 	3616, 3617, 3614, -1,
 	3617, 3615, 3614, -1,
 	3617, 3618, 3615, -1,
 	3621, 3622, 3616, -1,
 	3622, 3617, 3616, -1,
 	3622, 3623, 3617, -1,
 	3623, 3618, 3617, -1,
 	3623, 3624, 3618, -1,
 	3624, 3619, 3618, -1,
 	3624, 3625, 3619, -1,
 	3625, 3620, 3619, -1,
 	3625, 3626, 3620, -1,
 	3627, 3628, 3621, -1,
 	3628, 3622, 3621, -1,
 	3628, 3629, 3622, -1,
 	3629, 3623, 3622, -1,
 	3629, 3630, 3623, -1,
 	3630, 3624, 3623, -1,
 	3630, 3631, 3624, -1,
 	3631, 3625, 3624, -1,
 	3631, 3632, 3625, -1,
 	3632, 3626, 3625, -1,
 	3633, 3634, 3627, -1,
 	3634, 3628, 3627, -1,
 	3634, 3635, 3628, -1,
 	3635, 3629, 3628, -1,
 	3635, 3636, 3629, -1,
 	3636, 3630, 3629, -1,
 	3636, 3637, 3630, -1,
 	3637, 3631, 3630, -1,
 	3637, 3638, 3631, -1,
 	3639, 10, 3632, -1,
      ]
    }
}
]
}
Anchor {
  description "Nucleus 2"
  children [
    TouchSensor { enabled TRUE }
Shape {  #    4(  1)
  appearance
    Appearance {
      material
        Material {
          diffuseColor 0.000 0.000 1.000
        }
    }
  geometry
    IndexedFaceSet {
      solid FALSE
      creaseAngle 3.
      coord USE all_coords
      coordIndex [
 	3096, 3097, 3064, -1,
 	3097, 3065, 3064, -1,
 	3097, 3098, 3065, -1,
 	3098, 3066, 3065, -1,
 	3098, 3099, 3066, -1,
 	3099, 3067, 3066, -1,
 	3099, 3100, 3067, -1,
 	3100, 3068, 3067, -1,
 	3100, 3101, 3068, -1,
 	3101, 3069, 3068, -1,
 	3101, 3102, 3069, -1,
 	3102, 3070, 3069, -1,
 	3102, 3103, 3070, -1,
 	3103, 3071, 3070, -1,
 	3103, 3104, 3071, -1,
 	3104, 3072, 3071, -1,
 	3104, 3105, 3072, -1,
 	3105, 3073, 3072, -1,
 	3105, 3106, 3073, -1,
 	3106, 3074, 3073, -1,
 	3106, 3107, 3074, -1,
 	3107, 3075, 3074, -1,
 	3107, 3108, 3075, -1,
 	3108, 3076, 3075, -1,
 	3108, 3109, 3076, -1,
 	3109, 3077, 3076, -1,
 	3109, 3110, 3077, -1,
 	3110, 3078, 3077, -1,
 	3096, 3064, 3063, -1,
 	3111, 3079, 3078, -1,
 	3111, 3112, 3079, -1,
 	3112, 3080, 3079, -1,
 	3112, 3113, 3080, -1,
 	3113, 3081, 3080, -1,
 	3113, 3114, 3081, -1,
 	3114, 3082, 3081, -1,
 	3114, 3115, 3082, -1,
 	3115, 3083, 3082, -1,
 	3115, 3116, 3083, -1,
 	3116, 3084, 3083, -1,
 	3116, 3117, 3084, -1,
 	3117, 3085, 3084, -1,
 	3117, 3118, 3085, -1,
 	3118, 3086, 3085, -1,
 	3118, 3119, 3086, -1,
 	3119, 3087, 3086, -1,
 	3119, 3120, 3087, -1,
 	3120, 3088, 3087, -1,
 	3120, 3121, 3088, -1,
 	3121, 3089, 3088, -1,
 	3121, 3122, 3089, -1,
 	3122, 3123, 3089, -1,
 	3123, 3090, 3089, -1,
 	3123, 3124, 3090, -1,
 	3124, 3091, 3090, -1,
 	3124, 3092, 3091, -1,
 	3092, 3060, 3091, -1,
 	3125, 3093, 3092, -1,
 	3125, 3126, 3093, -1,
 	3126, 3094, 3093, -1,
 	3126, 3127, 3094, -1,
 	3127, 3095, 3094, -1,
 	3127, 3128, 3095, -1,
 	3128, 3096, 3095, -1,
 	3128, 3129, 3096, -1,
 	3129, 3097, 3096, -1,
 	3129, 3130, 3097, -1,
 	3130, 3098, 3097, -1,
 	3130, 3131, 3098, -1,
 	3131, 3099, 3098, -1,
 	3131, 3132, 3099, -1,
 	3132, 3100, 3099, -1,
 	3132, 3133, 3100, -1,
 	3133, 3101, 3100, -1,
 	3133, 3134, 3101, -1,
 	3134, 3102, 3101, -1,
 	3134, 3135, 3102, -1,
 	3135, 3136, 3102, -1,
 	3136, 3103, 3102, -1,
 	3136, 3137, 3103, -1,
 	3137, 3104, 3103, -1,
 	3137, 3138, 3104, -1,
 	3138, 3105, 3104, -1,
 	3138, 3139, 3105, -1,
 	3139, 3106, 3105, -1,
 	3139, 3140, 3106, -1,
 	3140, 3107, 3106, -1,
 	3110, 3111, 3078, -1,
 	2950, 2941, 2940, -1,
 	2950, 2951, 2941, -1,
 	2951, 2942, 2941, -1,
 	2951, 2952, 2942, -1,
 	2952, 2943, 2942, -1,
 	2952, 2953, 2943, -1,
 	2953, 2954, 2943, -1,
 	2954, 2944, 2943, -1,
 	2954, 2955, 2944, -1,
 	2955, 2956, 2944, -1,
 	2956, 2957, 2944, -1,
 	2957, 2945, 2944, -1,
 	2957, 2958, 2945, -1,
 	2958, 2959, 2945, -1,
 	2959, 2946, 2945, -1,
 	2959, 2960, 2946, -1,
 	2960, 2947, 2946, -1,
 	2960, 2961, 2947, -1,
 	2961, 2948, 2947, -1,
 	2961, 2962, 2948, -1,
 	2962, 2949, 2948, -1,
 	2962, 2963, 2949, -1,
 	2963, 2964, 2949, -1,
 	2964, 2965, 2949, -1,
 	2965, 2966, 2949, -1,
 	2966, 2967, 2949, -1,
 	2967, 2968, 2949, -1,
 	2968, 2969, 2949, -1,
 	2969, 2940, 2949, -1,
 	2969, 2950, 2940, -1,
 	2970, 2971, 2950, -1,
 	2971, 2951, 2950, -1,
 	2971, 2972, 2951, -1,
 	2972, 2952, 2951, -1,
 	2972, 2973, 2952, -1,
 	2973, 2953, 2952, -1,
 	2973, 2974, 2953, -1,
 	2974, 2975, 2953, -1,
 	2975, 2954, 2953, -1,
 	2975, 2976, 2954, -1,
 	2976, 2977, 2954, -1,
 	2977, 2955, 2954, -1,
 	2977, 2978, 2955, -1,
 	2978, 2956, 2955, -1,
 	2978, 2979, 2956, -1,
 	2979, 2957, 2956, -1,
 	2979, 2980, 2957, -1,
 	2980, 2981, 2957, -1,
 	2981, 2958, 2957, -1,
 	2981, 2982, 2958, -1,
 	2982, 2959, 2958, -1,
 	2982, 2983, 2959, -1,
 	2983, 2960, 2959, -1,
 	2983, 2984, 2960, -1,
 	2984, 2961, 2960, -1,
 	2984, 2985, 2961, -1,
 	2985, 2962, 2961, -1,
 	2985, 2986, 2962, -1,
 	2986, 2963, 2962, -1,
 	2986, 2987, 2963, -1,
 	2987, 2964, 2963, -1,
 	2987, 2988, 2964, -1,
 	2988, 2965, 2964, -1,
 	2988, 2989, 2965, -1,
 	2989, 2966, 2965, -1,
 	2989, 2990, 2966, -1,
 	2990, 2991, 2966, -1,
 	2991, 2992, 2966, -1,
 	2992, 2993, 2966, -1,
 	2993, 2994, 2966, -1,
 	2994, 2967, 2966, -1,
 	2994, 2995, 2967, -1,
 	2995, 2996, 2967, -1,
 	2996, 2997, 2967, -1,
 	2997, 2968, 2967, -1,
 	2997, 2998, 2968, -1,
 	2998, 2969, 2968, -1,
 	2998, 2950, 2969, -1,
 	2998, 2970, 2950, -1,
 	2999, 2971, 2970, -1,
 	2999, 3000, 2971, -1,
 	3000, 2972, 2971, -1,
 	3000, 3001, 2972, -1,
 	3001, 2973, 2972, -1,
 	3001, 3002, 2973, -1,
 	3002, 2974, 2973, -1,
 	3002, 3003, 2974, -1,
 	3003, 2975, 2974, -1,
 	3003, 3004, 2975, -1,
 	3004, 3005, 2975, -1,
 	3005, 2976, 2975, -1,
 	3005, 3006, 2976, -1,
 	3006, 2977, 2976, -1,
 	3006, 3007, 2977, -1,
 	3007, 2978, 2977, -1,
 	3007, 3008, 2978, -1,
 	3008, 2979, 2978, -1,
 	3008, 3009, 2979, -1,
 	3009, 2980, 2979, -1,
 	3009, 3010, 2980, -1,
 	3010, 2981, 2980, -1,
 	3010, 3011, 2981, -1,
 	3011, 2982, 2981, -1,
 	3011, 3012, 2982, -1,
 	3012, 2983, 2982, -1,
 	3012, 3013, 2983, -1,
 	3013, 2984, 2983, -1,
 	3013, 3014, 2984, -1,
 	3014, 2985, 2984, -1,
 	3014, 3015, 2985, -1,
 	3015, 2986, 2985, -1,
 	3015, 3016, 2986, -1,
 	3016, 2987, 2986, -1,
 	3016, 3017, 2987, -1,
 	3017, 2988, 2987, -1,
 	3017, 3018, 2988, -1,
 	3018, 2989, 2988, -1,
 	3018, 3019, 2989, -1,
 	3019, 2990, 2989, -1,
 	3019, 3020, 2990, -1,
 	3020, 2991, 2990, -1,
 	3020, 3021, 2991, -1,
 	3021, 2992, 2991, -1,
 	3021, 3022, 2992, -1,
 	3022, 2993, 2992, -1,
 	3022, 3023, 2993, -1,
 	3023, 3024, 2993, -1,
 	3024, 2994, 2993, -1,
 	3024, 3025, 2994, -1,
 	3025, 2995, 2994, -1,
 	3025, 3026, 2995, -1,
 	3026, 3027, 2995, -1,
 	3027, 2996, 2995, -1,
 	3027, 2997, 2996, -1,
 	3027, 2998, 2997, -1,
 	3027, 3028, 2998, -1,
 	3028, 2999, 2998, -1,
 	2999, 2970, 2998, -1,
 	3029, 3000, 2999, -1,
 	3029, 3030, 3000, -1,
 	3030, 3001, 3000, -1,
 	3030, 3031, 3001, -1,
 	3031, 3032, 3001, -1,
 	3032, 3002, 3001, -1,
 	3032, 3033, 3002, -1,
 	3033, 3003, 3002, -1,
 	3033, 3034, 3003, -1,
 	3034, 3004, 3003, -1,
 	3034, 3035, 3004, -1,
 	3035, 3005, 3004, -1,
 	3035, 3036, 3005, -1,
 	3036, 3006, 3005, -1,
 	3036, 3037, 3006, -1,
 	3037, 3007, 3006, -1,
 	3037, 3038, 3007, -1,
 	3038, 3008, 3007, -1,
 	3038, 3039, 3008, -1,
 	3039, 3009, 3008, -1,
 	3039, 3040, 3009, -1,
 	3040, 3010, 3009, -1,
 	3040, 3041, 3010, -1,
 	3041, 3011, 3010, -1,
 	3041, 3042, 3011, -1,
 	3042, 3012, 3011, -1,
 	3042, 3043, 3012, -1,
 	3043, 3013, 3012, -1,
 	3043, 3044, 3013, -1,
 	3044, 3014, 3013, -1,
 	3044, 3045, 3014, -1,
 	3045, 3015, 3014, -1,
 	3045, 3046, 3015, -1,
 	3046, 3016, 3015, -1,
 	3046, 3047, 3016, -1,
 	3047, 3017, 3016, -1,
 	3047, 3048, 3017, -1,
 	3048, 3049, 3017, -1,
 	3049, 3018, 3017, -1,
 	3049, 3050, 3018, -1,
 	3050, 3019, 3018, -1,
 	3050, 3051, 3019, -1,
 	3051, 3020, 3019, -1,
 	3051, 3052, 3020, -1,
 	3052, 3021, 3020, -1,
 	3052, 3053, 3021, -1,
 	3053, 3022, 3021, -1,
 	3053, 3023, 3022, -1,
 	3053, 3054, 3023, -1,
 	3054, 3024, 3023, -1,
 	3054, 3055, 3024, -1,
 	3055, 3025, 3024, -1,
 	3055, 3056, 3025, -1,
 	3056, 3026, 3025, -1,
 	3056, 3057, 3026, -1,
 	3057, 3027, 3026, -1,
 	3057, 3058, 3027, -1,
 	3058, 3028, 3027, -1,
 	3058, 3059, 3028, -1,
 	3059, 2999, 3028, -1,
 	3059, 3029, 2999, -1,
 	3060, 3030, 3029, -1,
 	3060, 3061, 3030, -1,
 	3061, 3031, 3030, -1,
 	3061, 3062, 3031, -1,
 	3062, 3032, 3031, -1,
 	3062, 3063, 3032, -1,
 	3063, 3033, 3032, -1,
 	3063, 3064, 3033, -1,
 	3064, 3034, 3033, -1,
 	3064, 3065, 3034, -1,
 	3065, 3035, 3034, -1,
 	3065, 3066, 3035, -1,
 	3066, 3036, 3035, -1,
 	3066, 3067, 3036, -1,
 	3067, 3037, 3036, -1,
 	3067, 3068, 3037, -1,
 	3068, 3038, 3037, -1,
 	3068, 3069, 3038, -1,
 	3069, 3039, 3038, -1,
 	3069, 3070, 3039, -1,
 	3070, 3071, 3039, -1,
 	3071, 3040, 3039, -1,
 	3071, 3072, 3040, -1,
 	3072, 3041, 3040, -1,
 	3072, 3073, 3041, -1,
 	3073, 3042, 3041, -1,
 	3073, 3074, 3042, -1,
 	3074, 3043, 3042, -1,
 	3074, 3075, 3043, -1,
 	3075, 3044, 3043, -1,
 	3075, 3076, 3044, -1,
 	3076, 3045, 3044, -1,
 	3076, 3077, 3045, -1,
 	3077, 3046, 3045, -1,
 	3077, 3078, 3046, -1,
 	3078, 3047, 3046, -1,
 	3078, 3079, 3047, -1,
 	3079, 3048, 3047, -1,
 	3079, 3080, 3048, -1,
 	3080, 3049, 3048, -1,
 	3080, 3081, 3049, -1,
 	3081, 3050, 3049, -1,
 	3081, 3082, 3050, -1,
 	3082, 3051, 3050, -1,
 	3082, 3083, 3051, -1,
 	3083, 3052, 3051, -1,
 	3083, 3084, 3052, -1,
 	3084, 3053, 3052, -1,
 	3084, 3085, 3053, -1,
 	3085, 3086, 3053, -1,
 	3086, 3054, 3053, -1,
 	3086, 3087, 3054, -1,
 	3087, 3055, 3054, -1,
 	3087, 3088, 3055, -1,
 	3088, 3056, 3055, -1,
 	3088, 3089, 3056, -1,
 	3089, 3057, 3056, -1,
 	3089, 3090, 3057, -1,
 	3090, 3058, 3057, -1,
 	3090, 3091, 3058, -1,
 	3091, 3059, 3058, -1,
 	3091, 3060, 3059, -1,
 	3060, 3029, 3059, -1,
 	3092, 3093, 3060, -1,
 	3093, 3061, 3060, -1,
 	3093, 3094, 3061, -1,
 	3094, 3062, 3061, -1,
 	3094, 3095, 3062, -1,
 	3095, 3063, 3062, -1,
 	3095, 3096, 3063, -1,
 	3336, 3337, 3300, -1,
 	3337, 3301, 3300, -1,
 	3337, 3338, 3301, -1,
 	3338, 3302, 3301, -1,
 	3338, 3339, 3302, -1,
 	3339, 3303, 3302, -1,
 	3339, 3340, 3303, -1,
 	3340, 3304, 3303, -1,
 	3340, 3341, 3304, -1,
 	3341, 3305, 3304, -1,
 	3341, 3342, 3305, -1,
 	3342, 3269, 3305, -1,
 	3342, 3306, 3269, -1,
 	3343, 3344, 3306, -1,
 	3344, 3307, 3306, -1,
 	3344, 3345, 3307, -1,
 	3345, 3308, 3307, -1,
 	3345, 3346, 3308, -1,
 	3346, 3309, 3308, -1,
 	3346, 3347, 3309, -1,
 	3347, 3310, 3309, -1,
 	3347, 3348, 3310, -1,
 	3348, 3311, 3310, -1,
 	3348, 3349, 3311, -1,
 	3349, 3312, 3311, -1,
 	3349, 3350, 3312, -1,
 	3350, 3313, 3312, -1,
 	3350, 3351, 3313, -1,
 	3351, 3314, 3313, -1,
 	3351, 3315, 3314, -1,
 	3351, 3352, 3315, -1,
 	3352, 3316, 3315, -1,
 	3352, 3353, 3316, -1,
 	3353, 3317, 3316, -1,
 	3353, 3354, 3317, -1,
 	3354, 3355, 3317, -1,
 	3355, 3318, 3317, -1,
 	3355, 3356, 3318, -1,
 	3356, 3319, 3318, -1,
 	3356, 3357, 3319, -1,
 	3357, 3320, 3319, -1,
 	3357, 3358, 3320, -1,
 	3358, 3321, 3320, -1,
 	3358, 3359, 3321, -1,
 	3359, 3322, 3321, -1,
 	3359, 3360, 3322, -1,
 	3360, 3323, 3322, -1,
 	3360, 3361, 3323, -1,
 	3361, 3324, 3323, -1,
 	3361, 3362, 3324, -1,
 	3362, 3325, 3324, -1,
 	3362, 3363, 3325, -1,
 	3363, 3326, 3325, -1,
 	3363, 3327, 3326, -1,
 	3363, 3364, 3327, -1,
 	3364, 3328, 3327, -1,
 	3364, 3329, 3328, -1,
 	3364, 3365, 3329, -1,
 	3365, 3366, 3329, -1,
 	3366, 3330, 3329, -1,
 	3366, 3367, 3330, -1,
 	3367, 3368, 3330, -1,
 	3368, 3331, 3330, -1,
 	3368, 3369, 3331, -1,
 	3369, 3332, 3331, -1,
 	3369, 3370, 3332, -1,
 	3370, 3333, 3332, -1,
 	3370, 3371, 3333, -1,
 	3371, 3334, 3333, -1,
 	3371, 3335, 3334, -1,
 	3371, 3336, 3335, -1,
 	3371, 3372, 3336, -1,
 	3372, 3373, 3336, -1,
 	3373, 3337, 3336, -1,
 	3373, 3374, 3337, -1,
 	3374, 3338, 3337, -1,
 	3374, 3375, 3338, -1,
 	3375, 3339, 3338, -1,
 	3375, 3376, 3339, -1,
 	3376, 3340, 3339, -1,
 	3376, 3377, 3340, -1,
 	3377, 3341, 3340, -1,
 	3377, 3343, 3341, -1,
 	3343, 3342, 3341, -1,
 	3343, 3306, 3342, -1,
 	3378, 3379, 3343, -1,
 	3379, 3344, 3343, -1,
 	3379, 3345, 3344, -1,
 	3379, 3380, 3345, -1,
 	3380, 3346, 3345, -1,
 	3380, 3381, 3346, -1,
 	3381, 3347, 3346, -1,
 	3381, 3382, 3347, -1,
 	3382, 3348, 3347, -1,
 	3382, 3383, 3348, -1,
 	3383, 3349, 3348, -1,
 	3383, 3384, 3349, -1,
 	3384, 3350, 3349, -1,
 	3384, 3385, 3350, -1,
 	3385, 3351, 3350, -1,
 	3385, 3386, 3351, -1,
 	3386, 3352, 3351, -1,
 	3386, 3387, 3352, -1,
 	3387, 3353, 3352, -1,
 	3387, 3388, 3353, -1,
 	3388, 3354, 3353, -1,
 	3388, 3389, 3354, -1,
 	3389, 3355, 3354, -1,
 	3389, 3390, 3355, -1,
 	3390, 3356, 3355, -1,
 	3390, 3391, 3356, -1,
 	3391, 3357, 3356, -1,
 	3391, 3392, 3357, -1,
 	3392, 3358, 3357, -1,
 	3392, 3393, 3358, -1,
 	3393, 3359, 3358, -1,
 	3393, 3394, 3359, -1,
 	3394, 3360, 3359, -1,
 	3394, 3395, 3360, -1,
 	3395, 3361, 3360, -1,
 	3395, 3396, 3361, -1,
 	3396, 3362, 3361, -1,
 	3396, 3397, 3362, -1,
 	3397, 3363, 3362, -1,
 	3397, 3398, 3363, -1,
 	3398, 3364, 3363, -1,
 	3398, 3399, 3364, -1,
 	3399, 3365, 3364, -1,
 	3399, 3400, 3365, -1,
 	3400, 3366, 3365, -1,
 	3400, 3401, 3366, -1,
 	3401, 3367, 3366, -1,
 	3401, 3402, 3367, -1,
 	3402, 3368, 3367, -1,
 	3402, 3403, 3368, -1,
 	3403, 3369, 3368, -1,
 	3403, 3404, 3369, -1,
 	3404, 3370, 3369, -1,
 	3404, 3405, 3370, -1,
 	3405, 3371, 3370, -1,
 	3405, 3406, 3371, -1,
 	3406, 3372, 3371, -1,
 	3406, 3407, 3372, -1,
 	3407, 3373, 3372, -1,
 	3407, 3408, 3373, -1,
 	3408, 3374, 3373, -1,
 	3408, 3409, 3374, -1,
 	3409, 3375, 3374, -1,
 	3409, 3410, 3375, -1,
 	3410, 3376, 3375, -1,
 	3410, 3411, 3376, -1,
 	3411, 3377, 3376, -1,
 	3411, 3378, 3377, -1,
 	3378, 3343, 3377, -1,
 	3412, 3379, 3378, -1,
 	3412, 3413, 3379, -1,
 	3413, 3380, 3379, -1,
 	3413, 3414, 3380, -1,
 	3414, 3381, 3380, -1,
 	3414, 3415, 3381, -1,
 	3415, 3382, 3381, -1,
 	3415, 3416, 3382, -1,
 	3416, 3383, 3382, -1,
 	3416, 3417, 3383, -1,
 	3417, 3384, 3383, -1,
 	3417, 3418, 3384, -1,
 	3418, 3385, 3384, -1,
 	3418, 3419, 3385, -1,
 	3419, 3386, 3385, -1,
 	3419, 3420, 3386, -1,
 	3420, 3387, 3386, -1,
 	3420, 3421, 3387, -1,
 	3421, 3388, 3387, -1,
 	3421, 3422, 3388, -1,
 	3422, 3389, 3388, -1,
 	3422, 3423, 3389, -1,
 	3423, 3390, 3389, -1,
 	3423, 3424, 3390, -1,
 	3424, 3391, 3390, -1,
 	3424, 3425, 3391, -1,
 	3425, 3392, 3391, -1,
 	3425, 3426, 3392, -1,
 	3426, 3393, 3392, -1,
 	3426, 3427, 3393, -1,
 	3427, 3394, 3393, -1,
 	3427, 3428, 3394, -1,
 	3428, 3395, 3394, -1,
 	3428, 3429, 3395, -1,
 	3429, 3396, 3395, -1,
 	3429, 3430, 3396, -1,
 	3430, 3397, 3396, -1,
 	3430, 3431, 3397, -1,
 	3431, 3432, 3397, -1,
 	3432, 3398, 3397, -1,
 	3432, 3433, 3398, -1,
 	3433, 3399, 3398, -1,
 	3433, 3434, 3399, -1,
 	3434, 3400, 3399, -1,
 	3434, 3435, 3400, -1,
 	3435, 3401, 3400, -1,
 	3435, 3436, 3401, -1,
 	3436, 3402, 3401, -1,
 	3436, 3437, 3402, -1,
 	3437, 3403, 3402, -1,
 	3437, 3404, 3403, -1,
 	3437, 3438, 3404, -1,
 	3438, 3405, 3404, -1,
 	3438, 3439, 3405, -1,
 	3439, 3406, 3405, -1,
 	3439, 3440, 3406, -1,
 	3440, 3407, 3406, -1,
 	3440, 3408, 3407, -1,
 	3440, 3441, 3408, -1,
 	3441, 3409, 3408, -1,
 	3441, 3442, 3409, -1,
 	3442, 3410, 3409, -1,
 	3442, 3443, 3410, -1,
 	3443, 3411, 3410, -1,
 	3443, 3444, 3411, -1,
 	3444, 3378, 3411, -1,
 	3444, 3412, 3378, -1,
 	3445, 3413, 3412, -1,
 	3445, 3446, 3413, -1,
 	3446, 3414, 3413, -1,
 	3446, 3447, 3414, -1,
 	3447, 3415, 3414, -1,
 	3447, 3448, 3415, -1,
 	3448, 3416, 3415, -1,
 	3448, 3449, 3416, -1,
 	3449, 3417, 3416, -1,
 	3449, 3450, 3417, -1,
 	3450, 3418, 3417, -1,
 	3450, 3451, 3418, -1,
 	3451, 3419, 3418, -1,
 	3451, 3452, 3419, -1,
 	3452, 3420, 3419, -1,
 	3452, 3453, 3420, -1,
 	3453, 3421, 3420, -1,
 	3453, 3454, 3421, -1,
 	3454, 3422, 3421, -1,
 	3454, 3455, 3422, -1,
 	3455, 3423, 3422, -1,
 	3455, 3456, 3423, -1,
 	3456, 3424, 3423, -1,
 	3456, 3457, 3424, -1,
 	3457, 3425, 3424, -1,
 	3457, 3458, 3425, -1,
 	3458, 3426, 3425, -1,
 	3458, 3459, 3426, -1,
 	3459, 3427, 3426, -1,
 	3459, 3460, 3427, -1,
 	3460, 3428, 3427, -1,
 	3460, 3461, 3428, -1,
 	3461, 3429, 3428, -1,
 	3461, 3462, 3429, -1,
 	3462, 3430, 3429, -1,
 	3462, 3463, 3430, -1,
 	3463, 3431, 3430, -1,
 	3463, 3464, 3431, -1,
 	3464, 3432, 3431, -1,
 	3464, 3465, 3432, -1,
 	3465, 3433, 3432, -1,
 	3465, 3466, 3433, -1,
 	3466, 3434, 3433, -1,
 	3466, 3467, 3434, -1,
 	3467, 3435, 3434, -1,
 	3467, 3468, 3435, -1,
 	3468, 3436, 3435, -1,
 	3468, 3469, 3436, -1,
 	3469, 3437, 3436, -1,
 	3469, 3470, 3437, -1,
 	3470, 3438, 3437, -1,
 	3470, 3439, 3438, -1,
 	3470, 3471, 3439, -1,
 	3471, 3440, 3439, -1,
 	3471, 3472, 3440, -1,
 	3472, 3441, 3440, -1,
 	3472, 3473, 3441, -1,
 	3473, 3442, 3441, -1,
 	3473, 3474, 3442, -1,
 	3474, 3443, 3442, -1,
 	3474, 3475, 3443, -1,
 	3475, 3444, 3443, -1,
 	3475, 3445, 3444, -1,
 	3445, 3412, 3444, -1,
 	3476, 3477, 3445, -1,
 	3477, 3446, 3445, -1,
 	3477, 3478, 3446, -1,
 	3478, 3447, 3446, -1,
 	3478, 3479, 3447, -1,
 	3479, 3448, 3447, -1,
 	3479, 3449, 3448, -1,
 	3479, 3480, 3449, -1,
 	3480, 3450, 3449, -1,
 	3480, 3481, 3450, -1,
 	3481, 3451, 3450, -1,
 	3481, 3482, 3451, -1,
 	3482, 3452, 3451, -1,
 	3482, 3483, 3452, -1,
 	3483, 3453, 3452, -1,
 	3483, 3484, 3453, -1,
 	3484, 3454, 3453, -1,
 	3484, 3485, 3454, -1,
 	3485, 3455, 3454, -1,
 	3485, 3486, 3455, -1,
 	3486, 3456, 3455, -1,
 	3486, 3487, 3456, -1,
 	3487, 3457, 3456, -1,
 	3487, 3488, 3457, -1,
 	3488, 3458, 3457, -1,
 	3488, 3489, 3458, -1,
 	3489, 3459, 3458, -1,
 	3489, 3490, 3459, -1,
 	3490, 3460, 3459, -1,
 	3490, 3491, 3460, -1,
 	3491, 3461, 3460, -1,
 	3491, 3492, 3461, -1,
 	3492, 3462, 3461, -1,
 	3492, 3493, 3462, -1,
 	3493, 3463, 3462, -1,
 	3493, 3494, 3463, -1,
 	3494, 3464, 3463, -1,
 	3494, 3495, 3464, -1,
 	3495, 3465, 3464, -1,
 	3495, 3496, 3465, -1,
 	3496, 3466, 3465, -1,
 	3496, 3497, 3466, -1,
 	3497, 3467, 3466, -1,
 	3497, 3498, 3467, -1,
 	3498, 3468, 3467, -1,
 	3498, 3499, 3468, -1,
 	3499, 3469, 3468, -1,
 	3499, 3500, 3469, -1,
 	3500, 3470, 3469, -1,
 	3500, 3471, 3470, -1,
 	3500, 3501, 3471, -1,
 	3501, 3472, 3471, -1,
 	3501, 3502, 3472, -1,
 	3502, 3473, 3472, -1,
 	3502, 3503, 3473, -1,
 	3503, 3474, 3473, -1,
 	3503, 3504, 3474, -1,
 	3504, 3475, 3474, -1,
 	3504, 3476, 3475, -1,
 	3476, 3445, 3475, -1,
 	3505, 3506, 3476, -1,
 	3506, 3477, 3476, -1,
 	3506, 3507, 3477, -1,
 	3507, 3478, 3477, -1,
 	3507, 3508, 3478, -1,
 	3508, 3479, 3478, -1,
 	3508, 3509, 3479, -1,
 	3509, 3480, 3479, -1,
 	3509, 3510, 3480, -1,
 	3510, 3481, 3480, -1,
 	3510, 3511, 3481, -1,
 	3511, 3482, 3481, -1,
 	3511, 3512, 3482, -1,
 	3512, 3483, 3482, -1,
 	3512, 3513, 3483, -1,
 	3513, 3484, 3483, -1,
 	3513, 3514, 3484, -1,
 	3514, 3485, 3484, -1,
 	3514, 3486, 3485, -1,
 	3514, 3515, 3486, -1,
 	3515, 3487, 3486, -1,
 	3515, 3516, 3487, -1,
 	3516, 3488, 3487, -1,
 	3516, 3517, 3488, -1,
 	3517, 3518, 3488, -1,
 	3518, 3489, 3488, -1,
 	3518, 3519, 3489, -1,
 	3519, 3490, 3489, -1,
 	3519, 3520, 3490, -1,
 	3520, 3491, 3490, -1,
 	3520, 3521, 3491, -1,
 	3521, 3492, 3491, -1,
 	3521, 3522, 3492, -1,
 	3522, 3493, 3492, -1,
 	3522, 3523, 3493, -1,
 	3523, 3494, 3493, -1,
 	3523, 3524, 3494, -1,
 	3524, 3495, 3494, -1,
 	3524, 3525, 3495, -1,
 	3525, 3496, 3495, -1,
 	3525, 3526, 3496, -1,
 	3526, 3497, 3496, -1,
 	3526, 3527, 3497, -1,
 	3527, 3498, 3497, -1,
 	3527, 3528, 3498, -1,
 	3528, 3499, 3498, -1,
 	3528, 3500, 3499, -1,
 	3528, 3529, 3500, -1,
 	3529, 3501, 3500, -1,
 	3529, 3530, 3501, -1,
 	3530, 3502, 3501, -1,
 	3530, 3531, 3502, -1,
 	3531, 3503, 3502, -1,
 	3531, 3532, 3503, -1,
 	3532, 3504, 3503, -1,
 	3532, 3505, 3504, -1,
 	3505, 3476, 3504, -1,
 	3533, 3534, 3505, -1,
 	3534, 3506, 3505, -1,
 	3534, 3535, 3506, -1,
 	3535, 3507, 3506, -1,
 	3535, 3508, 3507, -1,
 	3535, 3536, 3508, -1,
 	3536, 3509, 3508, -1,
 	3536, 3537, 3509, -1,
 	3537, 3510, 3509, -1,
 	3537, 3538, 3510, -1,
 	3538, 3511, 3510, -1,
 	3538, 3539, 3511, -1,
 	3539, 3512, 3511, -1,
 	3539, 3540, 3512, -1,
 	3540, 3513, 3512, -1,
 	3540, 3541, 3513, -1,
 	3541, 3514, 3513, -1,
 	3541, 3542, 3514, -1,
 	3542, 3515, 3514, -1,
 	3542, 3543, 3515, -1,
 	3543, 3516, 3515, -1,
 	3543, 3544, 3516, -1,
 	3544, 3545, 3516, -1,
 	3545, 3517, 3516, -1,
 	3545, 3546, 3517, -1,
 	3546, 3518, 3517, -1,
 	3546, 3547, 3518, -1,
 	3547, 3519, 3518, -1,
 	3547, 3548, 3519, -1,
 	3548, 3520, 3519, -1,
 	3548, 3549, 3520, -1,
 	3549, 3521, 3520, -1,
 	3549, 3550, 3521, -1,
 	3550, 3522, 3521, -1,
 	3550, 3551, 3522, -1,
 	3551, 3523, 3522, -1,
 	3551, 3552, 3523, -1,
 	3552, 3524, 3523, -1,
 	3552, 3553, 3524, -1,
 	3553, 3525, 3524, -1,
 	3553, 3554, 3525, -1,
 	3554, 3526, 3525, -1,
 	3554, 3555, 3526, -1,
 	3555, 3527, 3526, -1,
 	3555, 3556, 3527, -1,
 	3556, 3528, 3527, -1,
 	3556, 3557, 3528, -1,
 	3557, 3529, 3528, -1,
 	3557, 3558, 3529, -1,
 	3558, 3530, 3529, -1,
 	3558, 3559, 3530, -1,
 	3559, 3531, 3530, -1,
 	3559, 3560, 3531, -1,
 	3560, 3532, 3531, -1,
 	3560, 3533, 3532, -1,
 	3533, 3505, 3532, -1,
 	3561, 3534, 3533, -1,
 	3561, 3562, 3534, -1,
 	3562, 3535, 3534, -1,
 	3562, 3563, 3535, -1,
 	3563, 3536, 3535, -1,
 	3563, 3564, 3536, -1,
 	3564, 3537, 3536, -1,
 	3564, 3565, 3537, -1,
 	3565, 3538, 3537, -1,
 	3565, 3566, 3538, -1,
 	3566, 3539, 3538, -1,
 	3566, 3567, 3539, -1,
 	3567, 3540, 3539, -1,
 	3567, 3568, 3540, -1,
 	3568, 3541, 3540, -1,
 	3568, 3569, 3541, -1,
 	3569, 3542, 3541, -1,
 	3569, 3570, 3542, -1,
 	3570, 3543, 3542, -1,
 	3570, 3571, 3543, -1,
 	3571, 3544, 3543, -1,
 	3571, 3572, 3544, -1,
 	3572, 3545, 3544, -1,
 	3572, 3573, 3545, -1,
 	3573, 3546, 3545, -1,
 	3573, 3574, 3546, -1,
 	3574, 3547, 3546, -1,
 	3574, 3575, 3547, -1,
 	3575, 3548, 3547, -1,
 	3575, 3576, 3548, -1,
 	3576, 3549, 3548, -1,
 	3576, 3577, 3549, -1,
 	3577, 3550, 3549, -1,
 	3577, 3578, 3550, -1,
 	3578, 3551, 3550, -1,
 	3578, 3579, 3551, -1,
 	3579, 3552, 3551, -1,
 	3579, 3580, 3552, -1,
 	3580, 3553, 3552, -1,
 	3580, 3581, 3553, -1,
 	3581, 3554, 3553, -1,
 	3581, 3582, 3554, -1,
 	3582, 3555, 3554, -1,
 	3582, 3583, 3555, -1,
 	3583, 3556, 3555, -1,
 	3583, 3584, 3556, -1,
 	3584, 3557, 3556, -1,
 	3584, 3585, 3557, -1,
 	3585, 3558, 3557, -1,
 	3585, 3586, 3558, -1,
 	3586, 3559, 3558, -1,
 	3586, 3587, 3559, -1,
 	3587, 3560, 3559, -1,
 	3587, 3561, 3560, -1,
 	3561, 3533, 3560, -1,
 	3588, 3562, 3561, -1,
 	3588, 3589, 3562, -1,
 	3589, 3563, 3562, -1,
 	3589, 3590, 3563, -1,
 	3590, 3564, 3563, -1,
 	3590, 3591, 3564, -1,
 	3591, 3565, 3564, -1,
 	3591, 3592, 3565, -1,
 	3592, 3566, 3565, -1,
 	3592, 3593, 3566, -1,
 	3593, 3567, 3566, -1,
 	3593, 3594, 3567, -1,
 	3594, 3568, 3567, -1,
 	3594, 3595, 3568, -1,
 	3595, 3569, 3568, -1,
 	3595, 3596, 3569, -1,
 	3596, 3570, 3569, -1,
 	3596, 3597, 3570, -1,
 	3597, 3571, 3570, -1,
 	3597, 3598, 3571, -1,
 	3598, 3572, 3571, -1,
 	3598, 3599, 3572, -1,
 	3599, 3573, 3572, -1,
 	3599, 3600, 3573, -1,
 	3600, 3574, 3573, -1,
 	3600, 3601, 3574, -1,
 	3601, 3575, 3574, -1,
 	3601, 3602, 3575, -1,
 	3602, 3576, 3575, -1,
 	3602, 3603, 3576, -1,
 	3603, 3577, 3576, -1,
 	3603, 3604, 3577, -1,
 	3604, 3578, 3577, -1,
 	3604, 3605, 3578, -1,
 	3605, 3579, 3578, -1,
 	3605, 3606, 3579, -1,
 	3606, 3580, 3579, -1,
 	3606, 3607, 3580, -1,
 	3607, 3581, 3580, -1,
 	3607, 3608, 3581, -1,
 	3608, 3582, 3581, -1,
 	3608, 3609, 3582, -1,
 	3609, 3583, 3582, -1,
 	3609, 3610, 3583, -1,
 	3610, 3584, 3583, -1,
 	3610, 3611, 3584, -1,
 	3611, 3585, 3584, -1,
 	3611, 3612, 3585, -1,
 	3612, 3586, 3585, -1,
 	3612, 3613, 3586, -1,
 	3613, 3587, 3586, -1,
 	3613, 3561, 3587, -1,
 	3613, 3588, 3561, -1,
 	3140, 3141, 3107, -1,
 	3141, 3108, 3107, -1,
 	3141, 3142, 3108, -1,
 	3142, 3109, 3108, -1,
 	3142, 3143, 3109, -1,
 	3143, 3110, 3109, -1,
 	3143, 3144, 3110, -1,
 	3144, 3111, 3110, -1,
 	3144, 3145, 3111, -1,
 	3145, 3112, 3111, -1,
 	3145, 3146, 3112, -1,
 	3146, 3113, 3112, -1,
 	3146, 3147, 3113, -1,
 	3147, 3148, 3113, -1,
 	3148, 3114, 3113, -1,
 	3148, 3149, 3114, -1,
 	3149, 3115, 3114, -1,
 	3149, 3150, 3115, -1,
 	3150, 3116, 3115, -1,
 	3150, 3151, 3116, -1,
 	3151, 3117, 3116, -1,
 	3151, 3152, 3117, -1,
 	3152, 3118, 3117, -1,
 	3152, 3153, 3118, -1,
 	3153, 3119, 3118, -1,
 	3153, 3154, 3119, -1,
 	3154, 3120, 3119, -1,
 	3154, 3155, 3120, -1,
 	3155, 3121, 3120, -1,
 	3155, 3156, 3121, -1,
 	3156, 3122, 3121, -1,
 	3156, 3157, 3122, -1,
 	3157, 3123, 3122, -1,
 	3157, 3124, 3123, -1,
 	3157, 3158, 3124, -1,
 	3158, 3092, 3124, -1,
 	3158, 3125, 3092, -1,
 	3159, 3160, 3125, -1,
 	3160, 3126, 3125, -1,
 	3160, 3127, 3126, -1,
 	3160, 3161, 3127, -1,
 	3161, 3128, 3127, -1,
 	3161, 3162, 3128, -1,
 	3162, 3129, 3128, -1,
 	3162, 3163, 3129, -1,
 	3163, 3130, 3129, -1,
 	3163, 3164, 3130, -1,
 	3164, 3165, 3130, -1,
 	3165, 3131, 3130, -1,
 	3165, 3166, 3131, -1,
 	3166, 3167, 3131, -1,
 	3167, 3132, 3131, -1,
 	3167, 3133, 3132, -1,
 	3167, 3168, 3133, -1,
 	3168, 3134, 3133, -1,
 	3168, 3169, 3134, -1,
 	3169, 3135, 3134, -1,
 	3169, 3136, 3135, -1,
 	3169, 3170, 3136, -1,
 	3170, 3137, 3136, -1,
 	3170, 3171, 3137, -1,
 	3171, 3172, 3137, -1,
 	3172, 3173, 3137, -1,
 	3173, 3138, 3137, -1,
 	3173, 3174, 3138, -1,
 	3174, 3175, 3138, -1,
 	3175, 3176, 3138, -1,
 	3176, 3177, 3138, -1,
 	3177, 3178, 3138, -1,
 	3178, 3179, 3138, -1,
 	3179, 3180, 3138, -1,
 	3180, 3139, 3138, -1,
 	3180, 3140, 3139, -1,
 	3180, 3141, 3140, -1,
 	3180, 3142, 3141, -1,
 	3180, 3143, 3142, -1,
 	3180, 3144, 3143, -1,
 	3180, 3145, 3144, -1,
 	3180, 3181, 3145, -1,
 	3181, 3146, 3145, -1,
 	3181, 3147, 3146, -1,
 	3181, 3182, 3147, -1,
 	3182, 3148, 3147, -1,
 	3182, 3149, 3148, -1,
 	3182, 3150, 3149, -1,
 	3182, 3151, 3150, -1,
 	3182, 3183, 3151, -1,
 	3183, 3184, 3151, -1,
 	3184, 3185, 3151, -1,
 	3185, 3186, 3151, -1,
 	3186, 3187, 3151, -1,
 	3187, 3152, 3151, -1,
 	3187, 3188, 3152, -1,
 	3188, 3189, 3152, -1,
 	3189, 3153, 3152, -1,
 	3189, 3190, 3153, -1,
 	3190, 3154, 3153, -1,
 	3190, 3191, 3154, -1,
 	3191, 3155, 3154, -1,
 	3191, 3192, 3155, -1,
 	3192, 3156, 3155, -1,
 	3192, 3157, 3156, -1,
 	3192, 3193, 3157, -1,
 	3193, 3194, 3157, -1,
 	3194, 3159, 3157, -1,
 	3159, 3158, 3157, -1,
 	3159, 3125, 3158, -1,
 	3195, 3196, 3159, -1,
 	3196, 3160, 3159, -1,
 	3196, 3161, 3160, -1,
 	3196, 3197, 3161, -1,
 	3197, 3162, 3161, -1,
 	3197, 3198, 3162, -1,
 	3198, 3199, 3162, -1,
 	3199, 3163, 3162, -1,
 	3199, 3200, 3163, -1,
 	3200, 3164, 3163, -1,
 	3200, 3201, 3164, -1,
 	3201, 3165, 3164, -1,
 	3201, 3202, 3165, -1,
 	3202, 3166, 3165, -1,
 	3202, 3203, 3166, -1,
 	3203, 3167, 3166, -1,
 	3203, 3204, 3167, -1,
 	3204, 3168, 3167, -1,
 	3204, 3205, 3168, -1,
 	3205, 3169, 3168, -1,
 	3205, 3206, 3169, -1,
 	3206, 3170, 3169, -1,
 	3206, 3207, 3170, -1,
 	3207, 3171, 3170, -1,
 	3207, 3208, 3171, -1,
 	3208, 3172, 3171, -1,
 	3208, 3209, 3172, -1,
 	3209, 3173, 3172, -1,
 	3209, 3210, 3173, -1,
 	3210, 3174, 3173, -1,
 	3210, 3211, 3174, -1,
 	3211, 3175, 3174, -1,
 	3211, 3212, 3175, -1,
 	3212, 3176, 3175, -1,
 	3212, 3213, 3176, -1,
 	3213, 3177, 3176, -1,
 	3213, 3214, 3177, -1,
 	3214, 3178, 3177, -1,
 	3214, 3215, 3178, -1,
 	3215, 3179, 3178, -1,
 	3215, 3216, 3179, -1,
 	3216, 3180, 3179, -1,
 	3216, 3217, 3180, -1,
 	3217, 3181, 3180, -1,
 	3217, 3218, 3181, -1,
 	3218, 3182, 3181, -1,
 	3218, 3219, 3182, -1,
 	3219, 3183, 3182, -1,
 	3219, 3220, 3183, -1,
 	3220, 3184, 3183, -1,
 	3220, 3221, 3184, -1,
 	3221, 3185, 3184, -1,
 	3221, 3222, 3185, -1,
 	3222, 3186, 3185, -1,
 	3222, 3223, 3186, -1,
 	3223, 3187, 3186, -1,
 	3223, 3224, 3187, -1,
 	3224, 3225, 3187, -1,
 	3225, 3188, 3187, -1,
 	3225, 3226, 3188, -1,
 	3226, 3189, 3188, -1,
 	3226, 3190, 3189, -1,
 	3226, 3227, 3190, -1,
 	3227, 3191, 3190, -1,
 	3227, 3228, 3191, -1,
 	3228, 3192, 3191, -1,
 	3228, 3229, 3192, -1,
 	3229, 3193, 3192, -1,
 	3229, 3230, 3193, -1,
 	3230, 3194, 3193, -1,
 	3230, 3231, 3194, -1,
 	3231, 3159, 3194, -1,
 	3231, 3195, 3159, -1,
 	3232, 3233, 3195, -1,
 	3233, 3196, 3195, -1,
 	3233, 3234, 3196, -1,
 	3234, 3197, 3196, -1,
 	3234, 3235, 3197, -1,
 	3235, 3198, 3197, -1,
 	3235, 3236, 3198, -1,
 	3236, 3199, 3198, -1,
 	3236, 3237, 3199, -1,
 	3237, 3200, 3199, -1,
 	3237, 3201, 3200, -1,
 	3237, 3238, 3201, -1,
 	3238, 3202, 3201, -1,
 	3238, 3239, 3202, -1,
 	3239, 3203, 3202, -1,
 	3239, 3240, 3203, -1,
 	3240, 3204, 3203, -1,
 	3240, 3241, 3204, -1,
 	3241, 3205, 3204, -1,
 	3241, 3242, 3205, -1,
 	3242, 3206, 3205, -1,
 	3242, 3243, 3206, -1,
 	3243, 3244, 3206, -1,
 	3244, 3207, 3206, -1,
 	3244, 3245, 3207, -1,
 	3245, 3208, 3207, -1,
 	3245, 3246, 3208, -1,
 	3246, 3209, 3208, -1,
 	3246, 3247, 3209, -1,
 	3247, 3210, 3209, -1,
 	3247, 3248, 3210, -1,
 	3248, 3211, 3210, -1,
 	3248, 3249, 3211, -1,
 	3249, 3212, 3211, -1,
 	3249, 3250, 3212, -1,
 	3250, 3213, 3212, -1,
 	3250, 3214, 3213, -1,
 	3250, 3251, 3214, -1,
 	3251, 3215, 3214, -1,
 	3251, 3252, 3215, -1,
 	3252, 3216, 3215, -1,
 	3252, 3253, 3216, -1,
 	3253, 3254, 3216, -1,
 	3254, 3217, 3216, -1,
 	3254, 3255, 3217, -1,
 	3255, 3256, 3217, -1,
 	3256, 3218, 3217, -1,
 	3256, 3257, 3218, -1,
 	3257, 3219, 3218, -1,
 	3257, 3258, 3219, -1,
 	3258, 3220, 3219, -1,
 	3258, 3259, 3220, -1,
 	3259, 3221, 3220, -1,
 	3259, 3260, 3221, -1,
 	3260, 3222, 3221, -1,
 	3260, 3261, 3222, -1,
 	3261, 3223, 3222, -1,
 	3261, 3262, 3223, -1,
 	3262, 3224, 3223, -1,
 	3262, 3225, 3224, -1,
 	3262, 3263, 3225, -1,
 	3263, 3264, 3225, -1,
 	3264, 3226, 3225, -1,
 	3264, 3265, 3226, -1,
 	3265, 3227, 3226, -1,
 	3265, 3266, 3227, -1,
 	3266, 3228, 3227, -1,
 	3266, 3267, 3228, -1,
 	3267, 3229, 3228, -1,
 	3267, 3268, 3229, -1,
 	3268, 3230, 3229, -1,
 	3268, 3232, 3230, -1,
 	3232, 3231, 3230, -1,
 	3232, 3195, 3231, -1,
 	3269, 3233, 3232, -1,
 	3269, 3270, 3233, -1,
 	3270, 3234, 3233, -1,
 	3270, 3271, 3234, -1,
 	3271, 3235, 3234, -1,
 	3271, 3272, 3235, -1,
 	3272, 3236, 3235, -1,
 	3272, 3273, 3236, -1,
 	3273, 3237, 3236, -1,
 	3273, 3274, 3237, -1,
 	3274, 3238, 3237, -1,
 	3274, 3275, 3238, -1,
 	3275, 3239, 3238, -1,
 	3275, 3276, 3239, -1,
 	3276, 3240, 3239, -1,
 	3276, 3277, 3240, -1,
 	3277, 3241, 3240, -1,
 	3277, 3278, 3241, -1,
 	3278, 3242, 3241, -1,
 	3278, 3279, 3242, -1,
 	3279, 3243, 3242, -1,
 	3279, 3280, 3243, -1,
 	3280, 3244, 3243, -1,
 	3280, 3281, 3244, -1,
 	3281, 3245, 3244, -1,
 	3281, 3282, 3245, -1,
 	3282, 3283, 3245, -1,
 	3283, 3246, 3245, -1,
 	3283, 3284, 3246, -1,
 	3284, 3247, 3246, -1,
 	3284, 3285, 3247, -1,
 	3285, 3248, 3247, -1,
 	3285, 3286, 3248, -1,
 	3286, 3249, 3248, -1,
 	3286, 3287, 3249, -1,
 	3287, 3250, 3249, -1,
 	3287, 3288, 3250, -1,
 	3288, 3251, 3250, -1,
 	3288, 3289, 3251, -1,
 	3289, 3252, 3251, -1,
 	3289, 3290, 3252, -1,
 	3290, 3253, 3252, -1,
 	3290, 3291, 3253, -1,
 	3291, 3254, 3253, -1,
 	3291, 3292, 3254, -1,
 	3292, 3255, 3254, -1,
 	3292, 3293, 3255, -1,
 	3293, 3256, 3255, -1,
 	3293, 3294, 3256, -1,
 	3294, 3257, 3256, -1,
 	3294, 3295, 3257, -1,
 	3295, 3258, 3257, -1,
 	3295, 3296, 3258, -1,
 	3296, 3259, 3258, -1,
 	3296, 3297, 3259, -1,
 	3297, 3260, 3259, -1,
 	3297, 3298, 3260, -1,
 	3298, 3261, 3260, -1,
 	3298, 3299, 3261, -1,
 	3299, 3262, 3261, -1,
 	3299, 3300, 3262, -1,
 	3300, 3263, 3262, -1,
 	3300, 3301, 3263, -1,
 	3301, 3264, 3263, -1,
 	3301, 3265, 3264, -1,
 	3301, 3302, 3265, -1,
 	3302, 3303, 3265, -1,
 	3303, 3266, 3265, -1,
 	3303, 3304, 3266, -1,
 	3304, 3267, 3266, -1,
 	3304, 3305, 3267, -1,
 	3305, 3268, 3267, -1,
 	3305, 3269, 3268, -1,
 	3269, 3232, 3268, -1,
 	3306, 3270, 3269, -1,
 	3306, 3307, 3270, -1,
 	3307, 3271, 3270, -1,
 	3307, 3308, 3271, -1,
 	3308, 3272, 3271, -1,
 	3308, 3309, 3272, -1,
 	3309, 3273, 3272, -1,
 	3309, 3310, 3273, -1,
 	3310, 3274, 3273, -1,
 	3310, 3311, 3274, -1,
 	3311, 3275, 3274, -1,
 	3311, 3312, 3275, -1,
 	3312, 3276, 3275, -1,
 	3312, 3313, 3276, -1,
 	3313, 3277, 3276, -1,
 	3313, 3314, 3277, -1,
 	3314, 3278, 3277, -1,
 	3314, 3315, 3278, -1,
 	3315, 3279, 3278, -1,
 	3315, 3316, 3279, -1,
 	3316, 3280, 3279, -1,
 	3316, 3317, 3280, -1,
 	3317, 3281, 3280, -1,
 	3317, 3318, 3281, -1,
 	3318, 3282, 3281, -1,
 	3318, 3319, 3282, -1,
 	3319, 3283, 3282, -1,
 	3319, 3320, 3283, -1,
 	3320, 3284, 3283, -1,
 	3320, 3321, 3284, -1,
 	3321, 3285, 3284, -1,
 	3321, 3322, 3285, -1,
 	3322, 3286, 3285, -1,
 	3322, 3323, 3286, -1,
 	3323, 3287, 3286, -1,
 	3323, 3324, 3287, -1,
 	3324, 3288, 3287, -1,
 	3324, 3325, 3288, -1,
 	3325, 3289, 3288, -1,
 	3325, 3326, 3289, -1,
 	3326, 3290, 3289, -1,
 	3326, 3327, 3290, -1,
 	3327, 3328, 3290, -1,
 	3328, 3291, 3290, -1,
 	3328, 3329, 3291, -1,
 	3329, 3292, 3291, -1,
 	3329, 3330, 3292, -1,
 	3330, 3293, 3292, -1,
 	3330, 3331, 3293, -1,
 	3331, 3294, 3293, -1,
 	3331, 3332, 3294, -1,
 	3332, 3295, 3294, -1,
 	3332, 3333, 3295, -1,
 	3333, 3296, 3295, -1,
 	3333, 3334, 3296, -1,
 	3334, 3297, 3296, -1,
 	3334, 3335, 3297, -1,
 	3335, 3298, 3297, -1,
 	3335, 3336, 3298, -1,
 	3336, 3299, 3298, -1,
 	3336, 3300, 3299, -1,
 	3779, 3780, 3777, -1,
 	3780, 3778, 3777, -1,
 	2946, 2947, 3777, -1,
 	3778, 2946, 3777, -1,
 	2945, 2946, 3778, -1,
 	2944, 2945, 3778, -1,
 	3780, 2944, 3778, -1,
 	2943, 2944, 3780, -1,
 	2942, 2943, 3780, -1,
 	2941, 2942, 3780, -1,
 	3779, 2941, 3780, -1,
 	2940, 2941, 3779, -1,
 	2949, 2940, 3779, -1,
 	2948, 2949, 3779, -1,
 	3777, 2948, 3779, -1,
 	3777, 2947, 2948, -1,
 	3781, 3786, 3785, -1,
 	3781, 3782, 3786, -1,
 	3782, 3787, 3786, -1,
 	3782, 3783, 3787, -1,
 	3783, 3788, 3787, -1,
 	3784, 3790, 3789, -1,
 	3784, 3785, 3790, -1,
 	3785, 3791, 3790, -1,
 	3785, 3786, 3791, -1,
 	3786, 3792, 3791, -1,
 	3786, 3787, 3792, -1,
 	3787, 3793, 3792, -1,
 	3787, 3788, 3793, -1,
 	3788, 3794, 3793, -1,
 	3789, 3797, 3796, -1,
 	3789, 3790, 3797, -1,
 	3790, 3798, 3797, -1,
 	3790, 3791, 3798, -1,
 	3791, 3799, 3798, -1,
 	3791, 3792, 3799, -1,
 	3792, 3800, 3799, -1,
 	3792, 3793, 3800, -1,
 	3793, 3801, 3800, -1,
 	3793, 3794, 3801, -1,
 	3794, 3802, 3801, -1,
 	3795, 3804, 3803, -1,
 	3795, 3796, 3804, -1,
 	3796, 3805, 3804, -1,
 	3796, 3797, 3805, -1,
 	3797, 3806, 3805, -1,
 	3797, 3798, 3806, -1,
 	3798, 3807, 3806, -1,
 	3798, 3799, 3807, -1,
 	3799, 3808, 3807, -1,
 	3799, 3800, 3808, -1,
 	3800, 3809, 3808, -1,
 	3800, 3801, 3809, -1,
 	3801, 3810, 3809, -1,
 	3801, 3802, 3810, -1,
 	3803, 3804, 3811, -1,
 	3804, 3812, 3811, -1,
 	3804, 3805, 3812, -1,
 	3805, 3813, 3812, -1,
 	3805, 3806, 3813, -1,
 	3806, 3814, 3813, -1,
 	3806, 3807, 3814, -1,
 	3807, 3815, 3814, -1,
 	3807, 3808, 3815, -1,
 	3808, 3816, 3815, -1,
 	3808, 3809, 3816, -1,
 	3809, 3817, 3816, -1,
 	3809, 3810, 3817, -1,
 	3812, 3813, 3818, -1,
 	3813, 3819, 3818, -1,
 	3813, 3814, 3819, -1,
 	3814, 3820, 3819, -1,
 	3814, 3815, 3820, -1,
 	3815, 3821, 3820, -1,
 	3815, 3816, 3821, -1,
 	3816, 3822, 3821, -1,
 	3816, 3817, 3822, -1,
 	3819, 3820, 3823, -1,
 	3820, 3824, 3823, -1,
 	3820, 3821, 3824, -1,
 	3781, 3603, 3602, -1,
 	3781, 3602, 3782, -1,
 	3782, 3602, 3601, -1,
 	3782, 3601, 3783, -1,
 	3783, 3601, 3600, -1,
 	3783, 3600, 3599, -1,
 	3783, 3599, 3788, -1,
 	3788, 3599, 3598, -1,
 	3788, 3598, 3794, -1,
 	3794, 3598, 3597, -1,
 	3794, 3597, 3802, -1,
 	3802, 3597, 3596, -1,
 	3802, 3596, 3595, -1,
 	3802, 3595, 3810, -1,
 	3810, 3595, 3594, -1,
 	3810, 3594, 3817, -1,
 	3817, 3594, 3593, -1,
 	3817, 3593, 3822, -1,
 	3822, 3593, 3592, -1,
 	3822, 3592, 3591, -1,
 	3822, 3591, 3821, -1,
 	3821, 3591, 3824, -1,
 	3824, 3591, 3590, -1,
 	3824, 3590, 3589, -1,
 	3824, 3589, 3823, -1,
 	3823, 3589, 3588, -1,
 	3823, 3588, 3819, -1,
 	3819, 3588, 3818, -1,
 	3818, 3588, 3613, -1,
 	3818, 3613, 3612, -1,
 	3818, 3612, 3812, -1,
 	3812, 3612, 3811, -1,
 	3811, 3612, 3611, -1,
 	3811, 3611, 3610, -1,
 	3811, 3610, 3803, -1,
 	3803, 3610, 3609, -1,
 	3803, 3609, 3608, -1,
 	3803, 3608, 3795, -1,
 	3795, 3608, 3607, -1,
 	3789, 3606, 3605, -1,
 	3789, 3605, 3784, -1,
 	3784, 3605, 3604, -1,
 	3784, 3604, 3785, -1,
 	3785, 3604, 3603, -1,
 	3789, 3796, 3606, -1,
 	3796, 3795, 3606, -1,
 	3607, 3606, 3795, -1,
 	3603, 3781, 3785, -1,
      ]
    }
}
]
}
  Transform {
    translation 0.0537 0.05157 0.001924
    children Shape {
      appearance Appearance {
        material Material
          { diffuseColor 0. 1. 0. }
      }
      geometry Box {
        size 0.0001417 0.0001417 0.0002405
      }
    }
  }
  Transform {
    translation 0.05299 0.05115 0.002165
    children Shape {
      appearance Appearance {
        material Material
          { diffuseColor 0. 1. 0. }
      }
      geometry Box {
        size 0.0001417 0.0001417 0.0002405
      }
    }
  }
  Transform {
    translation 0.05413 0.05143 0.002165
    children Shape {
      appearance Appearance {
        material Material
          { diffuseColor 0. 1. 0. }
      }
      geometry Box {
        size 0.0001417 0.0001417 0.0002405
      }
    }
  }
  Transform {
    translation 0.05583 0.05214 0.002165
    children Shape {
      appearance Appearance {
        material Material
          { diffuseColor 0. 1. 0. }
      }
      geometry Box {
        size 0.0001417 0.0001417 0.0002405
      }
    }
  }
  Transform {
    translation 0.05441 0.04888 0.002405
    children Shape {
      appearance Appearance {
        material Material
          { diffuseColor 0. 1. 0. }
      }
      geometry Box {
        size 0.0001417 0.0001417 0.0002405
      }
    }
  }
  Transform {
    translation 0.05328 0.04931 0.002405
    children Shape {
      appearance Appearance {
        material Material
          { diffuseColor 0. 1. 0. }
      }
      geometry Box {
        size 0.0001417 0.0001417 0.0002405
      }
    }
  }
  Transform {
    translation 0.05611 0.04945 0.002405
    children Shape {
      appearance Appearance {
        material Material
          { diffuseColor 0. 1. 0. }
      }
      geometry Box {
        size 0.0001417 0.0001417 0.0002405
      }
    }
  }
  Transform {
    translation 0.05554 0.04973 0.002405
    children Shape {
      appearance Appearance {
        material Material
          { diffuseColor 0. 1. 0. }
      }
      geometry Box {
        size 0.0001417 0.0001417 0.0002405
      }
    }
  }
  Transform {
    translation 0.05583 0.04987 0.002405
    children Shape {
      appearance Appearance {
        material Material
          { diffuseColor 0. 1. 0. }
      }
      geometry Box {
        size 0.0001417 0.0001417 0.0002405
      }
    }
  }
  Transform {
    translation 0.05242 0.05087 0.002405
    children Shape {
      appearance Appearance {
        material Material
          { diffuseColor 0. 1. 0. }
      }
      geometry Box {
        size 0.0001417 0.0001417 0.0002405
      }
    }
  }
  Transform {
    translation 0.05285 0.05087 0.002405
    children Shape {
      appearance Appearance {
        material Material
          { diffuseColor 0. 1. 0. }
      }
      geometry Box {
        size 0.0001417 0.0001417 0.0002405
      }
    }
  }
  Transform {
    translation 0.0554 0.05087 0.002405
    children Shape {
      appearance Appearance {
        material Material
          { diffuseColor 0. 1. 0. }
      }
      geometry Box {
        size 0.0001417 0.0001417 0.0002405
      }
    }
  }
  Transform {
    translation 0.05328 0.05157 0.002405
    children Shape {
      appearance Appearance {
        material Material
          { diffuseColor 0. 1. 0. }
      }
      geometry Box {
        size 0.0001417 0.0001417 0.0002405
      }
    }
  }
  Transform {
    translation 0.05356 0.05172 0.002405
    children Shape {
      appearance Appearance {
        material Material
          { diffuseColor 0. 1. 0. }
      }
      geometry Box {
        size 0.0001417 0.0001417 0.0002405
      }
    }
  }
  Transform {
    translation 0.05554 0.05172 0.002405
    children Shape {
      appearance Appearance {
        material Material
          { diffuseColor 0. 1. 0. }
      }
      geometry Box {
        size 0.0001417 0.0001417 0.0002405
      }
    }
  }
  Transform {
    translation 0.05342 0.05186 0.002405
    children Shape {
      appearance Appearance {
        material Material
          { diffuseColor 0. 1. 0. }
      }
      geometry Box {
        size 0.0001417 0.0001417 0.0002405
      }
    }
  }
  Transform {
    translation 0.05129 0.052 0.002405
    children Shape {
      appearance Appearance {
        material Material
          { diffuseColor 0. 1. 0. }
      }
      geometry Box {
        size 0.0001417 0.0001417 0.0002405
      }
    }
  }
  Transform {
    translation 0.05313 0.05228 0.002405
    children Shape {
      appearance Appearance {
        material Material
          { diffuseColor 0. 1. 0. }
      }
      geometry Box {
        size 0.0001417 0.0001417 0.0002405
      }
    }
  }
  Transform {
    translation 0.05427 0.05228 0.002405
    children Shape {
      appearance Appearance {
        material Material
          { diffuseColor 0. 1. 0. }
      }
      geometry Box {
        size 0.0001417 0.0001417 0.0002405
      }
    }
  }
  Transform {
    translation 0.05342 0.05242 0.002405
    children Shape {
      appearance Appearance {
        material Material
          { diffuseColor 0. 1. 0. }
      }
      geometry Box {
        size 0.0001417 0.0001417 0.0002405
      }
    }
  }
  Transform {
    translation 0.05356 0.05271 0.002405
    children Shape {
      appearance Appearance {
        material Material
          { diffuseColor 0. 1. 0. }
      }
      geometry Box {
        size 0.0001417 0.0001417 0.0002405
      }
    }
  }
  Transform {
    translation 0.04761 0.05413 0.002405
    children Shape {
      appearance Appearance {
        material Material
          { diffuseColor 0. 1. 0. }
      }
      geometry Box {
        size 0.0001417 0.0001417 0.0002405
      }
    }
  }
  Transform {
    translation 0.04747 0.05427 0.002405
    children Shape {
      appearance Appearance {
        material Material
          { diffuseColor 0. 1. 0. }
      }
      geometry Box {
        size 0.0001417 0.0001417 0.0002405
      }
    }
  }
  Transform {
    translation 0.05214 0.04506 0.002646
    children Shape {
      appearance Appearance {
        material Material
          { diffuseColor 0. 1. 0. }
      }
      geometry Box {
        size 0.0001417 0.0001417 0.0002405
      }
    }
  }
  Transform {
    translation 0.05257 0.04577 0.002646
    children Shape {
      appearance Appearance {
        material Material
          { diffuseColor 0. 1. 0. }
      }
      geometry Box {
        size 0.0001417 0.0001417 0.0002405
      }
    }
  }
  Transform {
    translation 0.05044 0.04775 0.002646
    children Shape {
      appearance Appearance {
        material Material
          { diffuseColor 0. 1. 0. }
      }
      geometry Box {
        size 0.0001417 0.0001417 0.0002405
      }
    }
  }
  Transform {
    translation 0.05427 0.04846 0.002646
    children Shape {
      appearance Appearance {
        material Material
          { diffuseColor 0. 1. 0. }
      }
      geometry Box {
        size 0.0001417 0.0001417 0.0002405
      }
    }
  }
  Transform {
    translation 0.05398 0.0486 0.002646
    children Shape {
      appearance Appearance {
        material Material
          { diffuseColor 0. 1. 0. }
      }
      geometry Box {
        size 0.0001417 0.0001417 0.0002405
      }
    }
  }
  Transform {
    translation 0.04888 0.04888 0.002646
    children Shape {
      appearance Appearance {
        material Material
          { diffuseColor 0. 1. 0. }
      }
      geometry Box {
        size 0.0001417 0.0001417 0.0002405
      }
    }
  }
  Transform {
    translation 0.05625 0.04931 0.002646
    children Shape {
      appearance Appearance {
        material Material
          { diffuseColor 0. 1. 0. }
      }
      geometry Box {
        size 0.0001417 0.0001417 0.0002405
      }
    }
  }
  Transform {
    translation 0.05328 0.04945 0.002646
    children Shape {
      appearance Appearance {
        material Material
          { diffuseColor 0. 1. 0. }
      }
      geometry Box {
        size 0.0001417 0.0001417 0.0002405
      }
    }
  }
  Transform {
    translation 0.05554 0.04959 0.002646
    children Shape {
      appearance Appearance {
        material Material
          { diffuseColor 0. 1. 0. }
      }
      geometry Box {
        size 0.0001417 0.0001417 0.0002405
      }
    }
  }
  Transform {
    translation 0.05611 0.04987 0.002646
    children Shape {
      appearance Appearance {
        material Material
          { diffuseColor 0. 1. 0. }
      }
      geometry Box {
        size 0.0001417 0.0001417 0.0002405
      }
    }
  }
  Transform {
    translation 0.05257 0.05002 0.002646
    children Shape {
      appearance Appearance {
        material Material
          { diffuseColor 0. 1. 0. }
      }
      geometry Box {
        size 0.0001417 0.0001417 0.0002405
      }
    }
  }
  Transform {
    translation 0.05299 0.05002 0.002646
    children Shape {
      appearance Appearance {
        material Material
          { diffuseColor 0. 1. 0. }
      }
      geometry Box {
        size 0.0001417 0.0001417 0.0002405
      }
    }
  }
  Transform {
    translation 0.05398 0.05002 0.002646
    children Shape {
      appearance Appearance {
        material Material
          { diffuseColor 0. 1. 0. }
      }
      geometry Box {
        size 0.0001417 0.0001417 0.0002405
      }
    }
  }
  Transform {
    translation 0.05568 0.05002 0.002646
    children Shape {
      appearance Appearance {
        material Material
          { diffuseColor 0. 1. 0. }
      }
      geometry Box {
        size 0.0001417 0.0001417 0.0002405
      }
    }
  }
  Transform {
    translation 0.05498 0.05016 0.002646
    children Shape {
      appearance Appearance {
        material Material
          { diffuseColor 0. 1. 0. }
      }
      geometry Box {
        size 0.0001417 0.0001417 0.0002405
      }
    }
  }
  Transform {
    translation 0.05483 0.05044 0.002646
    children Shape {
      appearance Appearance {
        material Material
          { diffuseColor 0. 1. 0. }
      }
      geometry Box {
        size 0.0001417 0.0001417 0.0002405
      }
    }
  }
  Transform {
    translation 0.05129 0.05072 0.002646
    children Shape {
      appearance Appearance {
        material Material
          { diffuseColor 0. 1. 0. }
      }
      geometry Box {
        size 0.0001417 0.0001417 0.0002405
      }
    }
  }
  Transform {
    translation 0.05242 0.05072 0.002646
    children Shape {
      appearance Appearance {
        material Material
          { diffuseColor 0. 1. 0. }
      }
      geometry Box {
        size 0.0001417 0.0001417 0.0002405
      }
    }
  }
  Transform {
    translation 0.05413 0.05072 0.002646
    children Shape {
      appearance Appearance {
        material Material
          { diffuseColor 0. 1. 0. }
      }
      geometry Box {
        size 0.0001417 0.0001417 0.0002405
      }
    }
  }
  Transform {
    translation 0.05653 0.05087 0.002646
    children Shape {
      appearance Appearance {
        material Material
          { diffuseColor 0. 1. 0. }
      }
      geometry Box {
        size 0.0001417 0.0001417 0.0002405
      }
    }
  }
  Transform {
    translation 0.05413 0.05101 0.002646
    children Shape {
      appearance Appearance {
        material Material
          { diffuseColor 0. 1. 0. }
      }
      geometry Box {
        size 0.0001417 0.0001417 0.0002405
      }
    }
  }
  Transform {
    translation 0.05526 0.05101 0.002646
    children Shape {
      appearance Appearance {
        material Material
          { diffuseColor 0. 1. 0. }
      }
      geometry Box {
        size 0.0001417 0.0001417 0.0002405
      }
    }
  }
  Transform {
    translation 0.05313 0.05115 0.002646
    children Shape {
      appearance Appearance {
        material Material
          { diffuseColor 0. 1. 0. }
      }
      geometry Box {
        size 0.0001417 0.0001417 0.0002405
      }
    }
  }
  Transform {
    translation 0.05398 0.05115 0.002646
    children Shape {
      appearance Appearance {
        material Material
          { diffuseColor 0. 1. 0. }
      }
      geometry Box {
        size 0.0001417 0.0001417 0.0002405
      }
    }
  }
  Transform {
    translation 0.05512 0.05115 0.002646
    children Shape {
      appearance Appearance {
        material Material
          { diffuseColor 0. 1. 0. }
      }
      geometry Box {
        size 0.0001417 0.0001417 0.0002405
      }
    }
  }
  Transform {
    translation 0.0537 0.05129 0.002646
    children Shape {
      appearance Appearance {
        material Material
          { diffuseColor 0. 1. 0. }
      }
      geometry Box {
        size 0.0001417 0.0001417 0.0002405
      }
    }
  }
  Transform {
    translation 0.05455 0.05129 0.002646
    children Shape {
      appearance Appearance {
        material Material
          { diffuseColor 0. 1. 0. }
      }
      geometry Box {
        size 0.0001417 0.0001417 0.0002405
      }
    }
  }
  Transform {
    translation 0.04917 0.05157 0.002646
    children Shape {
      appearance Appearance {
        material Material
          { diffuseColor 0. 1. 0. }
      }
      geometry Box {
        size 0.0001417 0.0001417 0.0002405
      }
    }
  }
  Transform {
    translation 0.05342 0.05157 0.002646
    children Shape {
      appearance Appearance {
        material Material
          { diffuseColor 0. 1. 0. }
      }
      geometry Box {
        size 0.0001417 0.0001417 0.0002405
      }
    }
  }
  Transform {
    translation 0.05413 0.05157 0.002646
    children Shape {
      appearance Appearance {
        material Material
          { diffuseColor 0. 1. 0. }
      }
      geometry Box {
        size 0.0001417 0.0001417 0.0002405
      }
    }
  }
  Transform {
    translation 0.05356 0.05172 0.002646
    children Shape {
      appearance Appearance {
        material Material
          { diffuseColor 0. 1. 0. }
      }
      geometry Box {
        size 0.0001417 0.0001417 0.0002405
      }
    }
  }
  Transform {
    translation 0.05384 0.05172 0.002646
    children Shape {
      appearance Appearance {
        material Material
          { diffuseColor 0. 1. 0. }
      }
      geometry Box {
        size 0.0001417 0.0001417 0.0002405
      }
    }
  }
  Transform {
    translation 0.05554 0.05172 0.002646
    children Shape {
      appearance Appearance {
        material Material
          { diffuseColor 0. 1. 0. }
      }
      geometry Box {
        size 0.0001417 0.0001417 0.0002405
      }
    }
  }
  Transform {
    translation 0.05583 0.05172 0.002646
    children Shape {
      appearance Appearance {
        material Material
          { diffuseColor 0. 1. 0. }
      }
      geometry Box {
        size 0.0001417 0.0001417 0.0002405
      }
    }
  }
  Transform {
    translation 0.0537 0.05186 0.002646
    children Shape {
      appearance Appearance {
        material Material
          { diffuseColor 0. 1. 0. }
      }
      geometry Box {
        size 0.0001417 0.0001417 0.0002405
      }
    }
  }
  Transform {
    translation 0.05526 0.052 0.002646
    children Shape {
      appearance Appearance {
        material Material
          { diffuseColor 0. 1. 0. }
      }
      geometry Box {
        size 0.0001417 0.0001417 0.0002405
      }
    }
  }
  Transform {
    translation 0.05398 0.05228 0.002646
    children Shape {
      appearance Appearance {
        material Material
          { diffuseColor 0. 1. 0. }
      }
      geometry Box {
        size 0.0001417 0.0001417 0.0002405
      }
    }
  }
  Transform {
    translation 0.05526 0.05228 0.002646
    children Shape {
      appearance Appearance {
        material Material
          { diffuseColor 0. 1. 0. }
      }
      geometry Box {
        size 0.0001417 0.0001417 0.0002405
      }
    }
  }
  Transform {
    translation 0.05242 0.05242 0.002646
    children Shape {
      appearance Appearance {
        material Material
          { diffuseColor 0. 1. 0. }
      }
      geometry Box {
        size 0.0001417 0.0001417 0.0002405
      }
    }
  }
  Transform {
    translation 0.05398 0.05242 0.002646
    children Shape {
      appearance Appearance {
        material Material
          { diffuseColor 0. 1. 0. }
      }
      geometry Box {
        size 0.0001417 0.0001417 0.0002405
      }
    }
  }
  Transform {
    translation 0.05512 0.05299 0.002646
    children Shape {
      appearance Appearance {
        material Material
          { diffuseColor 0. 1. 0. }
      }
      geometry Box {
        size 0.0001417 0.0001417 0.0002405
      }
    }
  }
  Transform {
    translation 0.05427 0.05313 0.002646
    children Shape {
      appearance Appearance {
        material Material
          { diffuseColor 0. 1. 0. }
      }
      geometry Box {
        size 0.0001417 0.0001417 0.0002405
      }
    }
  }
  Transform {
    translation 0.05483 0.05313 0.002646
    children Shape {
      appearance Appearance {
        material Material
          { diffuseColor 0. 1. 0. }
      }
      geometry Box {
        size 0.0001417 0.0001417 0.0002405
      }
    }
  }
  Transform {
    translation 0.05526 0.05313 0.002646
    children Shape {
      appearance Appearance {
        material Material
          { diffuseColor 0. 1. 0. }
      }
      geometry Box {
        size 0.0001417 0.0001417 0.0002405
      }
    }
  }
  Transform {
    translation 0.05469 0.05328 0.002646
    children Shape {
      appearance Appearance {
        material Material
          { diffuseColor 0. 1. 0. }
      }
      geometry Box {
        size 0.0001417 0.0001417 0.0002405
      }
    }
  }
  Transform {
    translation 0.04973 0.05356 0.002646
    children Shape {
      appearance Appearance {
        material Material
          { diffuseColor 0. 1. 0. }
      }
      geometry Box {
        size 0.0001417 0.0001417 0.0002405
      }
    }
  }
  Transform {
    translation 0.04917 0.0537 0.002646
    children Shape {
      appearance Appearance {
        material Material
          { diffuseColor 0. 1. 0. }
      }
      geometry Box {
        size 0.0001417 0.0001417 0.0002405
      }
    }
  }
  Transform {
    translation 0.05044 0.05398 0.002646
    children Shape {
      appearance Appearance {
        material Material
          { diffuseColor 0. 1. 0. }
      }
      geometry Box {
        size 0.0001417 0.0001417 0.0002405
      }
    }
  }
  Transform {
    translation 0.04917 0.05483 0.002646
    children Shape {
      appearance Appearance {
        material Material
          { diffuseColor 0. 1. 0. }
      }
      geometry Box {
        size 0.0001417 0.0001417 0.0002405
      }
    }
  }
  Transform {
    translation 0.0537 0.04378 0.002886
    children Shape {
      appearance Appearance {
        material Material
          { diffuseColor 0. 1. 0. }
      }
      geometry Box {
        size 0.0001417 0.0001417 0.0002405
      }
    }
  }
  Transform {
    translation 0.05299 0.04392 0.002886
    children Shape {
      appearance Appearance {
        material Material
          { diffuseColor 0. 1. 0. }
      }
      geometry Box {
        size 0.0001417 0.0001417 0.0002405
      }
    }
  }
  Transform {
    translation 0.05285 0.04421 0.002886
    children Shape {
      appearance Appearance {
        material Material
          { diffuseColor 0. 1. 0. }
      }
      geometry Box {
        size 0.0001417 0.0001417 0.0002405
      }
    }
  }
  Transform {
    translation 0.05257 0.0452 0.002886
    children Shape {
      appearance Appearance {
        material Material
          { diffuseColor 0. 1. 0. }
      }
      geometry Box {
        size 0.0001417 0.0001417 0.0002405
      }
    }
  }
  Transform {
    translation 0.05214 0.04548 0.002886
    children Shape {
      appearance Appearance {
        material Material
          { diffuseColor 0. 1. 0. }
      }
      geometry Box {
        size 0.0001417 0.0001417 0.0002405
      }
    }
  }
  Transform {
    translation 0.05257 0.04548 0.002886
    children Shape {
      appearance Appearance {
        material Material
          { diffuseColor 0. 1. 0. }
      }
      geometry Box {
        size 0.0001417 0.0001417 0.0002405
      }
    }
  }
  Transform {
    translation 0.05271 0.04548 0.002886
    children Shape {
      appearance Appearance {
        material Material
          { diffuseColor 0. 1. 0. }
      }
      geometry Box {
        size 0.0001417 0.0001417 0.0002405
      }
    }
  }
  Transform {
    translation 0.05625 0.04548 0.002886
    children Shape {
      appearance Appearance {
        material Material
          { diffuseColor 0. 1. 0. }
      }
      geometry Box {
        size 0.0001417 0.0001417 0.0002405
      }
    }
  }
  Transform {
    translation 0.05257 0.04562 0.002886
    children Shape {
      appearance Appearance {
        material Material
          { diffuseColor 0. 1. 0. }
      }
      geometry Box {
        size 0.0001417 0.0001417 0.0002405
      }
    }
  }
  Transform {
    translation 0.05512 0.04562 0.002886
    children Shape {
      appearance Appearance {
        material Material
          { diffuseColor 0. 1. 0. }
      }
      geometry Box {
        size 0.0001417 0.0001417 0.0002405
      }
    }
  }
  Transform {
    translation 0.05469 0.04605 0.002886
    children Shape {
      appearance Appearance {
        material Material
          { diffuseColor 0. 1. 0. }
      }
      geometry Box {
        size 0.0001417 0.0001417 0.0002405
      }
    }
  }
  Transform {
    translation 0.05498 0.04605 0.002886
    children Shape {
      appearance Appearance {
        material Material
          { diffuseColor 0. 1. 0. }
      }
      geometry Box {
        size 0.0001417 0.0001417 0.0002405
      }
    }
  }
  Transform {
    translation 0.0571 0.04647 0.002886
    children Shape {
      appearance Appearance {
        material Material
          { diffuseColor 0. 1. 0. }
      }
      geometry Box {
        size 0.0001417 0.0001417 0.0002405
      }
    }
  }
  Transform {
    translation 0.05512 0.04662 0.002886
    children Shape {
      appearance Appearance {
        material Material
          { diffuseColor 0. 1. 0. }
      }
      geometry Box {
        size 0.0001417 0.0001417 0.0002405
      }
    }
  }
  Transform {
    translation 0.05498 0.04676 0.002886
    children Shape {
      appearance Appearance {
        material Material
          { diffuseColor 0. 1. 0. }
      }
      geometry Box {
        size 0.0001417 0.0001417 0.0002405
      }
    }
  }
  Transform {
    translation 0.05781 0.0469 0.002886
    children Shape {
      appearance Appearance {
        material Material
          { diffuseColor 0. 1. 0. }
      }
      geometry Box {
        size 0.0001417 0.0001417 0.0002405
      }
    }
  }
  Transform {
    translation 0.0537 0.04732 0.002886
    children Shape {
      appearance Appearance {
        material Material
          { diffuseColor 0. 1. 0. }
      }
      geometry Box {
        size 0.0001417 0.0001417 0.0002405
      }
    }
  }
  Transform {
    translation 0.05512 0.04732 0.002886
    children Shape {
      appearance Appearance {
        material Material
          { diffuseColor 0. 1. 0. }
      }
      geometry Box {
        size 0.0001417 0.0001417 0.0002405
      }
    }
  }
  Transform {
    translation 0.05682 0.04732 0.002886
    children Shape {
      appearance Appearance {
        material Material
          { diffuseColor 0. 1. 0. }
      }
      geometry Box {
        size 0.0001417 0.0001417 0.0002405
      }
    }
  }
  Transform {
    translation 0.05526 0.04789 0.002886
    children Shape {
      appearance Appearance {
        material Material
          { diffuseColor 0. 1. 0. }
      }
      geometry Box {
        size 0.0001417 0.0001417 0.0002405
      }
    }
  }
  Transform {
    translation 0.05441 0.04803 0.002886
    children Shape {
      appearance Appearance {
        material Material
          { diffuseColor 0. 1. 0. }
      }
      geometry Box {
        size 0.0001417 0.0001417 0.0002405
      }
    }
  }
  Transform {
    translation 0.05427 0.04817 0.002886
    children Shape {
      appearance Appearance {
        material Material
          { diffuseColor 0. 1. 0. }
      }
      geometry Box {
        size 0.0001417 0.0001417 0.0002405
      }
    }
  }
  Transform {
    translation 0.05413 0.04832 0.002886
    children Shape {
      appearance Appearance {
        material Material
          { diffuseColor 0. 1. 0. }
      }
      geometry Box {
        size 0.0001417 0.0001417 0.0002405
      }
    }
  }
  Transform {
    translation 0.04874 0.04846 0.002886
    children Shape {
      appearance Appearance {
        material Material
          { diffuseColor 0. 1. 0. }
      }
      geometry Box {
        size 0.0001417 0.0001417 0.0002405
      }
    }
  }
  Transform {
    translation 0.05441 0.0486 0.002886
    children Shape {
      appearance Appearance {
        material Material
          { diffuseColor 0. 1. 0. }
      }
      geometry Box {
        size 0.0001417 0.0001417 0.0002405
      }
    }
  }
  Transform {
    translation 0.05257 0.04874 0.002886
    children Shape {
      appearance Appearance {
        material Material
          { diffuseColor 0. 1. 0. }
      }
      geometry Box {
        size 0.0001417 0.0001417 0.0002405
      }
    }
  }
  Transform {
    translation 0.05639 0.04874 0.002886
    children Shape {
      appearance Appearance {
        material Material
          { diffuseColor 0. 1. 0. }
      }
      geometry Box {
        size 0.0001417 0.0001417 0.0002405
      }
    }
  }
  Transform {
    translation 0.04874 0.04888 0.002886
    children Shape {
      appearance Appearance {
        material Material
          { diffuseColor 0. 1. 0. }
      }
      geometry Box {
        size 0.0001417 0.0001417 0.0002405
      }
    }
  }
  Transform {
    translation 0.04888 0.04888 0.002886
    children Shape {
      appearance Appearance {
        material Material
          { diffuseColor 0. 1. 0. }
      }
      geometry Box {
        size 0.0001417 0.0001417 0.0002405
      }
    }
  }
  Transform {
    translation 0.05328 0.04888 0.002886
    children Shape {
      appearance Appearance {
        material Material
          { diffuseColor 0. 1. 0. }
      }
      geometry Box {
        size 0.0001417 0.0001417 0.0002405
      }
    }
  }
  Transform {
    translation 0.05398 0.04888 0.002886
    children Shape {
      appearance Appearance {
        material Material
          { diffuseColor 0. 1. 0. }
      }
      geometry Box {
        size 0.0001417 0.0001417 0.0002405
      }
    }
  }
  Transform {
    translation 0.05342 0.04931 0.002886
    children Shape {
      appearance Appearance {
        material Material
          { diffuseColor 0. 1. 0. }
      }
      geometry Box {
        size 0.0001417 0.0001417 0.0002405
      }
    }
  }
  Transform {
    translation 0.05639 0.04931 0.002886
    children Shape {
      appearance Appearance {
        material Material
          { diffuseColor 0. 1. 0. }
      }
      geometry Box {
        size 0.0001417 0.0001417 0.0002405
      }
    }
  }
  Transform {
    translation 0.05512 0.04945 0.002886
    children Shape {
      appearance Appearance {
        material Material
          { diffuseColor 0. 1. 0. }
      }
      geometry Box {
        size 0.0001417 0.0001417 0.0002405
      }
    }
  }
  Transform {
    translation 0.0554 0.04945 0.002886
    children Shape {
      appearance Appearance {
        material Material
          { diffuseColor 0. 1. 0. }
      }
      geometry Box {
        size 0.0001417 0.0001417 0.0002405
      }
    }
  }
  Transform {
    translation 0.05653 0.04959 0.002886
    children Shape {
      appearance Appearance {
        material Material
          { diffuseColor 0. 1. 0. }
      }
      geometry Box {
        size 0.0001417 0.0001417 0.0002405
      }
    }
  }
  Transform {
    translation 0.052 0.04973 0.002886
    children Shape {
      appearance Appearance {
        material Material
          { diffuseColor 0. 1. 0. }
      }
      geometry Box {
        size 0.0001417 0.0001417 0.0002405
      }
    }
  }
  Transform {
    translation 0.05299 0.04973 0.002886
    children Shape {
      appearance Appearance {
        material Material
          { diffuseColor 0. 1. 0. }
      }
      geometry Box {
        size 0.0001417 0.0001417 0.0002405
      }
    }
  }
  Transform {
    translation 0.05568 0.04973 0.002886
    children Shape {
      appearance Appearance {
        material Material
          { diffuseColor 0. 1. 0. }
      }
      geometry Box {
        size 0.0001417 0.0001417 0.0002405
      }
    }
  }
  Transform {
    translation 0.05597 0.04973 0.002886
    children Shape {
      appearance Appearance {
        material Material
          { diffuseColor 0. 1. 0. }
      }
      geometry Box {
        size 0.0001417 0.0001417 0.0002405
      }
    }
  }
  Transform {
    translation 0.05172 0.04987 0.002886
    children Shape {
      appearance Appearance {
        material Material
          { diffuseColor 0. 1. 0. }
      }
      geometry Box {
        size 0.0001417 0.0001417 0.0002405
      }
    }
  }
  Transform {
    translation 0.05583 0.04987 0.002886
    children Shape {
      appearance Appearance {
        material Material
          { diffuseColor 0. 1. 0. }
      }
      geometry Box {
        size 0.0001417 0.0001417 0.0002405
      }
    }
  }
  Transform {
    translation 0.05625 0.04987 0.002886
    children Shape {
      appearance Appearance {
        material Material
          { diffuseColor 0. 1. 0. }
      }
      geometry Box {
        size 0.0001417 0.0001417 0.0002405
      }
    }
  }
  Transform {
    translation 0.05668 0.04987 0.002886
    children Shape {
      appearance Appearance {
        material Material
          { diffuseColor 0. 1. 0. }
      }
      geometry Box {
        size 0.0001417 0.0001417 0.0002405
      }
    }
  }
  Transform {
    translation 0.05568 0.05002 0.002886
    children Shape {
      appearance Appearance {
        material Material
          { diffuseColor 0. 1. 0. }
      }
      geometry Box {
        size 0.0001417 0.0001417 0.0002405
      }
    }
  }
  Transform {
    translation 0.0469 0.05016 0.002886
    children Shape {
      appearance Appearance {
        material Material
          { diffuseColor 0. 1. 0. }
      }
      geometry Box {
        size 0.0001417 0.0001417 0.0002405
      }
    }
  }
  Transform {
    translation 0.05441 0.05016 0.002886
    children Shape {
      appearance Appearance {
        material Material
          { diffuseColor 0. 1. 0. }
      }
      geometry Box {
        size 0.0001417 0.0001417 0.0002405
      }
    }
  }
  Transform {
    translation 0.05781 0.05016 0.002886
    children Shape {
      appearance Appearance {
        material Material
          { diffuseColor 0. 1. 0. }
      }
      geometry Box {
        size 0.0001417 0.0001417 0.0002405
      }
    }
  }
  Transform {
    translation 0.04662 0.0503 0.002886
    children Shape {
      appearance Appearance {
        material Material
          { diffuseColor 0. 1. 0. }
      }
      geometry Box {
        size 0.0001417 0.0001417 0.0002405
      }
    }
  }
  Transform {
    translation 0.04676 0.05044 0.002886
    children Shape {
      appearance Appearance {
        material Material
          { diffuseColor 0. 1. 0. }
      }
      geometry Box {
        size 0.0001417 0.0001417 0.0002405
      }
    }
  }
  Transform {
    translation 0.05157 0.05044 0.002886
    children Shape {
      appearance Appearance {
        material Material
          { diffuseColor 0. 1. 0. }
      }
      geometry Box {
        size 0.0001417 0.0001417 0.0002405
      }
    }
  }
  Transform {
    translation 0.05342 0.05044 0.002886
    children Shape {
      appearance Appearance {
        material Material
          { diffuseColor 0. 1. 0. }
      }
      geometry Box {
        size 0.0001417 0.0001417 0.0002405
      }
    }
  }
  Transform {
    translation 0.05498 0.05044 0.002886
    children Shape {
      appearance Appearance {
        material Material
          { diffuseColor 0. 1. 0. }
      }
      geometry Box {
        size 0.0001417 0.0001417 0.0002405
      }
    }
  }
  Transform {
    translation 0.05568 0.05044 0.002886
    children Shape {
      appearance Appearance {
        material Material
          { diffuseColor 0. 1. 0. }
      }
      geometry Box {
        size 0.0001417 0.0001417 0.0002405
      }
    }
  }
  Transform {
    translation 0.05597 0.05044 0.002886
    children Shape {
      appearance Appearance {
        material Material
          { diffuseColor 0. 1. 0. }
      }
      geometry Box {
        size 0.0001417 0.0001417 0.0002405
      }
    }
  }
  Transform {
    translation 0.05398 0.05058 0.002886
    children Shape {
      appearance Appearance {
        material Material
          { diffuseColor 0. 1. 0. }
      }
      geometry Box {
        size 0.0001417 0.0001417 0.0002405
      }
    }
  }
  Transform {
    translation 0.05285 0.05087 0.002886
    children Shape {
      appearance Appearance {
        material Material
          { diffuseColor 0. 1. 0. }
      }
      geometry Box {
        size 0.0001417 0.0001417 0.0002405
      }
    }
  }
  Transform {
    translation 0.05597 0.05087 0.002886
    children Shape {
      appearance Appearance {
        material Material
          { diffuseColor 0. 1. 0. }
      }
      geometry Box {
        size 0.0001417 0.0001417 0.0002405
      }
    }
  }
  Transform {
    translation 0.05611 0.05087 0.002886
    children Shape {
      appearance Appearance {
        material Material
          { diffuseColor 0. 1. 0. }
      }
      geometry Box {
        size 0.0001417 0.0001417 0.0002405
      }
    }
  }
  Transform {
    translation 0.05455 0.05101 0.002886
    children Shape {
      appearance Appearance {
        material Material
          { diffuseColor 0. 1. 0. }
      }
      geometry Box {
        size 0.0001417 0.0001417 0.0002405
      }
    }
  }
  Transform {
    translation 0.05328 0.05115 0.002886
    children Shape {
      appearance Appearance {
        material Material
          { diffuseColor 0. 1. 0. }
      }
      geometry Box {
        size 0.0001417 0.0001417 0.0002405
      }
    }
  }
  Transform {
    translation 0.05356 0.05115 0.002886
    children Shape {
      appearance Appearance {
        material Material
          { diffuseColor 0. 1. 0. }
      }
      geometry Box {
        size 0.0001417 0.0001417 0.0002405
      }
    }
  }
  Transform {
    translation 0.05384 0.05115 0.002886
    children Shape {
      appearance Appearance {
        material Material
          { diffuseColor 0. 1. 0. }
      }
      geometry Box {
        size 0.0001417 0.0001417 0.0002405
      }
    }
  }
  Transform {
    translation 0.05398 0.05115 0.002886
    children Shape {
      appearance Appearance {
        material Material
          { diffuseColor 0. 1. 0. }
      }
      geometry Box {
        size 0.0001417 0.0001417 0.0002405
      }
    }
  }
  Transform {
    translation 0.05427 0.05115 0.002886
    children Shape {
      appearance Appearance {
        material Material
          { diffuseColor 0. 1. 0. }
      }
      geometry Box {
        size 0.0001417 0.0001417 0.0002405
      }
    }
  }
  Transform {
    translation 0.05441 0.05115 0.002886
    children Shape {
      appearance Appearance {
        material Material
          { diffuseColor 0. 1. 0. }
      }
      geometry Box {
        size 0.0001417 0.0001417 0.0002405
      }
    }
  }
  Transform {
    translation 0.05512 0.05115 0.002886
    children Shape {
      appearance Appearance {
        material Material
          { diffuseColor 0. 1. 0. }
      }
      geometry Box {
        size 0.0001417 0.0001417 0.0002405
      }
    }
  }
  Transform {
    translation 0.05328 0.05129 0.002886
    children Shape {
      appearance Appearance {
        material Material
          { diffuseColor 0. 1. 0. }
      }
      geometry Box {
        size 0.0001417 0.0001417 0.0002405
      }
    }
  }
  Transform {
    translation 0.05384 0.05129 0.002886
    children Shape {
      appearance Appearance {
        material Material
          { diffuseColor 0. 1. 0. }
      }
      geometry Box {
        size 0.0001417 0.0001417 0.0002405
      }
    }
  }
  Transform {
    translation 0.05483 0.05129 0.002886
    children Shape {
      appearance Appearance {
        material Material
          { diffuseColor 0. 1. 0. }
      }
      geometry Box {
        size 0.0001417 0.0001417 0.0002405
      }
    }
  }
  Transform {
    translation 0.05313 0.05143 0.002886
    children Shape {
      appearance Appearance {
        material Material
          { diffuseColor 0. 1. 0. }
      }
      geometry Box {
        size 0.0001417 0.0001417 0.0002405
      }
    }
  }
  Transform {
    translation 0.05384 0.05143 0.002886
    children Shape {
      appearance Appearance {
        material Material
          { diffuseColor 0. 1. 0. }
      }
      geometry Box {
        size 0.0001417 0.0001417 0.0002405
      }
    }
  }
  Transform {
    translation 0.05413 0.05143 0.002886
    children Shape {
      appearance Appearance {
        material Material
          { diffuseColor 0. 1. 0. }
      }
      geometry Box {
        size 0.0001417 0.0001417 0.0002405
      }
    }
  }
  Transform {
    translation 0.05554 0.05143 0.002886
    children Shape {
      appearance Appearance {
        material Material
          { diffuseColor 0. 1. 0. }
      }
      geometry Box {
        size 0.0001417 0.0001417 0.0002405
      }
    }
  }
  Transform {
    translation 0.05611 0.05143 0.002886
    children Shape {
      appearance Appearance {
        material Material
          { diffuseColor 0. 1. 0. }
      }
      geometry Box {
        size 0.0001417 0.0001417 0.0002405
      }
    }
  }
  Transform {
    translation 0.05682 0.05143 0.002886
    children Shape {
      appearance Appearance {
        material Material
          { diffuseColor 0. 1. 0. }
      }
      geometry Box {
        size 0.0001417 0.0001417 0.0002405
      }
    }
  }
  Transform {
    translation 0.05313 0.05157 0.002886
    children Shape {
      appearance Appearance {
        material Material
          { diffuseColor 0. 1. 0. }
      }
      geometry Box {
        size 0.0001417 0.0001417 0.0002405
      }
    }
  }
  Transform {
    translation 0.0537 0.05157 0.002886
    children Shape {
      appearance Appearance {
        material Material
          { diffuseColor 0. 1. 0. }
      }
      geometry Box {
        size 0.0001417 0.0001417 0.0002405
      }
    }
  }
  Transform {
    translation 0.05583 0.05157 0.002886
    children Shape {
      appearance Appearance {
        material Material
          { diffuseColor 0. 1. 0. }
      }
      geometry Box {
        size 0.0001417 0.0001417 0.0002405
      }
    }
  }
  Transform {
    translation 0.05356 0.05172 0.002886
    children Shape {
      appearance Appearance {
        material Material
          { diffuseColor 0. 1. 0. }
      }
      geometry Box {
        size 0.0001417 0.0001417 0.0002405
      }
    }
  }
  Transform {
    translation 0.0537 0.05172 0.002886
    children Shape {
      appearance Appearance {
        material Material
          { diffuseColor 0. 1. 0. }
      }
      geometry Box {
        size 0.0001417 0.0001417 0.0002405
      }
    }
  }
  Transform {
    translation 0.05398 0.05172 0.002886
    children Shape {
      appearance Appearance {
        material Material
          { diffuseColor 0. 1. 0. }
      }
      geometry Box {
        size 0.0001417 0.0001417 0.0002405
      }
    }
  }
  Transform {
    translation 0.05413 0.05172 0.002886
    children Shape {
      appearance Appearance {
        material Material
          { diffuseColor 0. 1. 0. }
      }
      geometry Box {
        size 0.0001417 0.0001417 0.0002405
      }
    }
  }
  Transform {
    translation 0.05328 0.05186 0.002886
    children Shape {
      appearance Appearance {
        material Material
          { diffuseColor 0. 1. 0. }
      }
      geometry Box {
        size 0.0001417 0.0001417 0.0002405
      }
    }
  }
  Transform {
    translation 0.0537 0.05186 0.002886
    children Shape {
      appearance Appearance {
        material Material
          { diffuseColor 0. 1. 0. }
      }
      geometry Box {
        size 0.0001417 0.0001417 0.0002405
      }
    }
  }
  Transform {
    translation 0.05413 0.05186 0.002886
    children Shape {
      appearance Appearance {
        material Material
          { diffuseColor 0. 1. 0. }
      }
      geometry Box {
        size 0.0001417 0.0001417 0.0002405
      }
    }
  }
  Transform {
    translation 0.05696 0.05186 0.002886
    children Shape {
      appearance Appearance {
        material Material
          { diffuseColor 0. 1. 0. }
      }
      geometry Box {
        size 0.0001417 0.0001417 0.0002405
      }
    }
  }
  Transform {
    translation 0.052 0.052 0.002886
    children Shape {
      appearance Appearance {
        material Material
          { diffuseColor 0. 1. 0. }
      }
      geometry Box {
        size 0.0001417 0.0001417 0.0002405
      }
    }
  }
  Transform {
    translation 0.05242 0.052 0.002886
    children Shape {
      appearance Appearance {
        material Material
          { diffuseColor 0. 1. 0. }
      }
      geometry Box {
        size 0.0001417 0.0001417 0.0002405
      }
    }
  }
  Transform {
    translation 0.0537 0.052 0.002886
    children Shape {
      appearance Appearance {
        material Material
          { diffuseColor 0. 1. 0. }
      }
      geometry Box {
        size 0.0001417 0.0001417 0.0002405
      }
    }
  }
  Transform {
    translation 0.04888 0.05214 0.002886
    children Shape {
      appearance Appearance {
        material Material
          { diffuseColor 0. 1. 0. }
      }
      geometry Box {
        size 0.0001417 0.0001417 0.0002405
      }
    }
  }
  Transform {
    translation 0.05356 0.05214 0.002886
    children Shape {
      appearance Appearance {
        material Material
          { diffuseColor 0. 1. 0. }
      }
      geometry Box {
        size 0.0001417 0.0001417 0.0002405
      }
    }
  }
  Transform {
    translation 0.05384 0.05214 0.002886
    children Shape {
      appearance Appearance {
        material Material
          { diffuseColor 0. 1. 0. }
      }
      geometry Box {
        size 0.0001417 0.0001417 0.0002405
      }
    }
  }
  Transform {
    translation 0.05413 0.05214 0.002886
    children Shape {
      appearance Appearance {
        material Material
          { diffuseColor 0. 1. 0. }
      }
      geometry Box {
        size 0.0001417 0.0001417 0.0002405
      }
    }
  }
  Transform {
    translation 0.05285 0.05228 0.002886
    children Shape {
      appearance Appearance {
        material Material
          { diffuseColor 0. 1. 0. }
      }
      geometry Box {
        size 0.0001417 0.0001417 0.0002405
      }
    }
  }
  Transform {
    translation 0.05413 0.05228 0.002886
    children Shape {
      appearance Appearance {
        material Material
          { diffuseColor 0. 1. 0. }
      }
      geometry Box {
        size 0.0001417 0.0001417 0.0002405
      }
    }
  }
  Transform {
    translation 0.05441 0.05228 0.002886
    children Shape {
      appearance Appearance {
        material Material
          { diffuseColor 0. 1. 0. }
      }
      geometry Box {
        size 0.0001417 0.0001417 0.0002405
      }
    }
  }
  Transform {
    translation 0.05384 0.05242 0.002886
    children Shape {
      appearance Appearance {
        material Material
          { diffuseColor 0. 1. 0. }
      }
      geometry Box {
        size 0.0001417 0.0001417 0.0002405
      }
    }
  }
  Transform {
    translation 0.05441 0.05242 0.002886
    children Shape {
      appearance Appearance {
        material Material
          { diffuseColor 0. 1. 0. }
      }
      geometry Box {
        size 0.0001417 0.0001417 0.0002405
      }
    }
  }
  Transform {
    translation 0.05597 0.05257 0.002886
    children Shape {
      appearance Appearance {
        material Material
          { diffuseColor 0. 1. 0. }
      }
      geometry Box {
        size 0.0001417 0.0001417 0.0002405
      }
    }
  }
  Transform {
    translation 0.05002 0.05271 0.002886
    children Shape {
      appearance Appearance {
        material Material
          { diffuseColor 0. 1. 0. }
      }
      geometry Box {
        size 0.0001417 0.0001417 0.0002405
      }
    }
  }
  Transform {
    translation 0.05257 0.05271 0.002886
    children Shape {
      appearance Appearance {
        material Material
          { diffuseColor 0. 1. 0. }
      }
      geometry Box {
        size 0.0001417 0.0001417 0.0002405
      }
    }
  }
  Transform {
    translation 0.05328 0.05285 0.002886
    children Shape {
      appearance Appearance {
        material Material
          { diffuseColor 0. 1. 0. }
      }
      geometry Box {
        size 0.0001417 0.0001417 0.0002405
      }
    }
  }
  Transform {
    translation 0.05611 0.05328 0.002886
    children Shape {
      appearance Appearance {
        material Material
          { diffuseColor 0. 1. 0. }
      }
      geometry Box {
        size 0.0001417 0.0001417 0.0002405
      }
    }
  }
  Transform {
    translation 0.04959 0.05356 0.002886
    children Shape {
      appearance Appearance {
        material Material
          { diffuseColor 0. 1. 0. }
      }
      geometry Box {
        size 0.0001417 0.0001417 0.0002405
      }
    }
  }
  Transform {
    translation 0.04775 0.0537 0.002886
    children Shape {
      appearance Appearance {
        material Material
          { diffuseColor 0. 1. 0. }
      }
      geometry Box {
        size 0.0001417 0.0001417 0.0002405
      }
    }
  }
  Transform {
    translation 0.04973 0.0537 0.002886
    children Shape {
      appearance Appearance {
        material Material
          { diffuseColor 0. 1. 0. }
      }
      geometry Box {
        size 0.0001417 0.0001417 0.0002405
      }
    }
  }
  Transform {
    translation 0.04789 0.05384 0.002886
    children Shape {
      appearance Appearance {
        material Material
          { diffuseColor 0. 1. 0. }
      }
      geometry Box {
        size 0.0001417 0.0001417 0.0002405
      }
    }
  }
  Transform {
    translation 0.04747 0.05398 0.002886
    children Shape {
      appearance Appearance {
        material Material
          { diffuseColor 0. 1. 0. }
      }
      geometry Box {
        size 0.0001417 0.0001417 0.0002405
      }
    }
  }
  Transform {
    translation 0.04917 0.05441 0.002886
    children Shape {
      appearance Appearance {
        material Material
          { diffuseColor 0. 1. 0. }
      }
      geometry Box {
        size 0.0001417 0.0001417 0.0002405
      }
    }
  }
  Transform {
    translation 0.04945 0.05441 0.002886
    children Shape {
      appearance Appearance {
        material Material
          { diffuseColor 0. 1. 0. }
      }
      geometry Box {
        size 0.0001417 0.0001417 0.0002405
      }
    }
  }
  Transform {
    translation 0.04987 0.05498 0.002886
    children Shape {
      appearance Appearance {
        material Material
          { diffuseColor 0. 1. 0. }
      }
      geometry Box {
        size 0.0001417 0.0001417 0.0002405
      }
    }
  }
  Transform {
    translation 0.05257 0.04194 0.003127
    children Shape {
      appearance Appearance {
        material Material
          { diffuseColor 0. 1. 0. }
      }
      geometry Box {
        size 0.0001417 0.0001417 0.0002405
      }
    }
  }
  Transform {
    translation 0.0537 0.04364 0.003127
    children Shape {
      appearance Appearance {
        material Material
          { diffuseColor 0. 1. 0. }
      }
      geometry Box {
        size 0.0001417 0.0001417 0.0002405
      }
    }
  }
  Transform {
    translation 0.05342 0.04378 0.003127
    children Shape {
      appearance Appearance {
        material Material
          { diffuseColor 0. 1. 0. }
      }
      geometry Box {
        size 0.0001417 0.0001417 0.0002405
      }
    }
  }
  Transform {
    translation 0.05313 0.04392 0.003127
    children Shape {
      appearance Appearance {
        material Material
          { diffuseColor 0. 1. 0. }
      }
      geometry Box {
        size 0.0001417 0.0001417 0.0002405
      }
    }
  }
  Transform {
    translation 0.05299 0.04407 0.003127
    children Shape {
      appearance Appearance {
        material Material
          { diffuseColor 0. 1. 0. }
      }
      geometry Box {
        size 0.0001417 0.0001417 0.0002405
      }
    }
  }
  Transform {
    translation 0.05257 0.04421 0.003127
    children Shape {
      appearance Appearance {
        material Material
          { diffuseColor 0. 1. 0. }
      }
      geometry Box {
        size 0.0001417 0.0001417 0.0002405
      }
    }
  }
  Transform {
    translation 0.05271 0.04435 0.003127
    children Shape {
      appearance Appearance {
        material Material
          { diffuseColor 0. 1. 0. }
      }
      geometry Box {
        size 0.0001417 0.0001417 0.0002405
      }
    }
  }
  Transform {
    translation 0.052 0.0452 0.003127
    children Shape {
      appearance Appearance {
        material Material
          { diffuseColor 0. 1. 0. }
      }
      geometry Box {
        size 0.0001417 0.0001417 0.0002405
      }
    }
  }
  Transform {
    translation 0.05214 0.0452 0.003127
    children Shape {
      appearance Appearance {
        material Material
          { diffuseColor 0. 1. 0. }
      }
      geometry Box {
        size 0.0001417 0.0001417 0.0002405
      }
    }
  }
  Transform {
    translation 0.052 0.04534 0.003127
    children Shape {
      appearance Appearance {
        material Material
          { diffuseColor 0. 1. 0. }
      }
      geometry Box {
        size 0.0001417 0.0001417 0.0002405
      }
    }
  }
  Transform {
    translation 0.05242 0.04534 0.003127
    children Shape {
      appearance Appearance {
        material Material
          { diffuseColor 0. 1. 0. }
      }
      geometry Box {
        size 0.0001417 0.0001417 0.0002405
      }
    }
  }
  Transform {
    translation 0.052 0.04562 0.003127
    children Shape {
      appearance Appearance {
        material Material
          { diffuseColor 0. 1. 0. }
      }
      geometry Box {
        size 0.0001417 0.0001417 0.0002405
      }
    }
  }
  Transform {
    translation 0.05228 0.04562 0.003127
    children Shape {
      appearance Appearance {
        material Material
          { diffuseColor 0. 1. 0. }
      }
      geometry Box {
        size 0.0001417 0.0001417 0.0002405
      }
    }
  }
  Transform {
    translation 0.05597 0.04562 0.003127
    children Shape {
      appearance Appearance {
        material Material
          { diffuseColor 0. 1. 0. }
      }
      geometry Box {
        size 0.0001417 0.0001417 0.0002405
      }
    }
  }
  Transform {
    translation 0.05087 0.04577 0.003127
    children Shape {
      appearance Appearance {
        material Material
          { diffuseColor 0. 1. 0. }
      }
      geometry Box {
        size 0.0001417 0.0001417 0.0002405
      }
    }
  }
  Transform {
    translation 0.05441 0.04591 0.003127
    children Shape {
      appearance Appearance {
        material Material
          { diffuseColor 0. 1. 0. }
      }
      geometry Box {
        size 0.0001417 0.0001417 0.0002405
      }
    }
  }
  Transform {
    translation 0.05455 0.04591 0.003127
    children Shape {
      appearance Appearance {
        material Material
          { diffuseColor 0. 1. 0. }
      }
      geometry Box {
        size 0.0001417 0.0001417 0.0002405
      }
    }
  }
  Transform {
    translation 0.05214 0.04605 0.003127
    children Shape {
      appearance Appearance {
        material Material
          { diffuseColor 0. 1. 0. }
      }
      geometry Box {
        size 0.0001417 0.0001417 0.0002405
      }
    }
  }
  Transform {
    translation 0.05512 0.04605 0.003127
    children Shape {
      appearance Appearance {
        material Material
          { diffuseColor 0. 1. 0. }
      }
      geometry Box {
        size 0.0001417 0.0001417 0.0002405
      }
    }
  }
  Transform {
    translation 0.0554 0.04605 0.003127
    children Shape {
      appearance Appearance {
        material Material
          { diffuseColor 0. 1. 0. }
      }
      geometry Box {
        size 0.0001417 0.0001417 0.0002405
      }
    }
  }
  Transform {
    translation 0.05498 0.04619 0.003127
    children Shape {
      appearance Appearance {
        material Material
          { diffuseColor 0. 1. 0. }
      }
      geometry Box {
        size 0.0001417 0.0001417 0.0002405
      }
    }
  }
  Transform {
    translation 0.05526 0.04619 0.003127
    children Shape {
      appearance Appearance {
        material Material
          { diffuseColor 0. 1. 0. }
      }
      geometry Box {
        size 0.0001417 0.0001417 0.0002405
      }
    }
  }
  Transform {
    translation 0.05483 0.04633 0.003127
    children Shape {
      appearance Appearance {
        material Material
          { diffuseColor 0. 1. 0. }
      }
      geometry Box {
        size 0.0001417 0.0001417 0.0002405
      }
    }
  }
  Transform {
    translation 0.05512 0.04633 0.003127
    children Shape {
      appearance Appearance {
        material Material
          { diffuseColor 0. 1. 0. }
      }
      geometry Box {
        size 0.0001417 0.0001417 0.0002405
      }
    }
  }
  Transform {
    translation 0.05568 0.04633 0.003127
    children Shape {
      appearance Appearance {
        material Material
          { diffuseColor 0. 1. 0. }
      }
      geometry Box {
        size 0.0001417 0.0001417 0.0002405
      }
    }
  }
  Transform {
    translation 0.05157 0.04647 0.003127
    children Shape {
      appearance Appearance {
        material Material
          { diffuseColor 0. 1. 0. }
      }
      geometry Box {
        size 0.0001417 0.0001417 0.0002405
      }
    }
  }
  Transform {
    translation 0.052 0.04662 0.003127
    children Shape {
      appearance Appearance {
        material Material
          { diffuseColor 0. 1. 0. }
      }
      geometry Box {
        size 0.0001417 0.0001417 0.0002405
      }
    }
  }
  Transform {
    translation 0.05738 0.04662 0.003127
    children Shape {
      appearance Appearance {
        material Material
          { diffuseColor 0. 1. 0. }
      }
      geometry Box {
        size 0.0001417 0.0001417 0.0002405
      }
    }
  }
  Transform {
    translation 0.05838 0.04662 0.003127
    children Shape {
      appearance Appearance {
        material Material
          { diffuseColor 0. 1. 0. }
      }
      geometry Box {
        size 0.0001417 0.0001417 0.0002405
      }
    }
  }
  Transform {
    translation 0.05072 0.04676 0.003127
    children Shape {
      appearance Appearance {
        material Material
          { diffuseColor 0. 1. 0. }
      }
      geometry Box {
        size 0.0001417 0.0001417 0.0002405
      }
    }
  }
  Transform {
    translation 0.05781 0.04676 0.003127
    children Shape {
      appearance Appearance {
        material Material
          { diffuseColor 0. 1. 0. }
      }
      geometry Box {
        size 0.0001417 0.0001417 0.0002405
      }
    }
  }
  Transform {
    translation 0.05809 0.04676 0.003127
    children Shape {
      appearance Appearance {
        material Material
          { diffuseColor 0. 1. 0. }
      }
      geometry Box {
        size 0.0001417 0.0001417 0.0002405
      }
    }
  }
  Transform {
    translation 0.05526 0.04704 0.003127
    children Shape {
      appearance Appearance {
        material Material
          { diffuseColor 0. 1. 0. }
      }
      geometry Box {
        size 0.0001417 0.0001417 0.0002405
      }
    }
  }
  Transform {
    translation 0.05483 0.04718 0.003127
    children Shape {
      appearance Appearance {
        material Material
          { diffuseColor 0. 1. 0. }
      }
      geometry Box {
        size 0.0001417 0.0001417 0.0002405
      }
    }
  }
  Transform {
    translation 0.05583 0.04732 0.003127
    children Shape {
      appearance Appearance {
        material Material
          { diffuseColor 0. 1. 0. }
      }
      geometry Box {
        size 0.0001417 0.0001417 0.0002405
      }
    }
  }
  Transform {
    translation 0.05611 0.04747 0.003127
    children Shape {
      appearance Appearance {
        material Material
          { diffuseColor 0. 1. 0. }
      }
      geometry Box {
        size 0.0001417 0.0001417 0.0002405
      }
    }
  }
  Transform {
    translation 0.05427 0.04789 0.003127
    children Shape {
      appearance Appearance {
        material Material
          { diffuseColor 0. 1. 0. }
      }
      geometry Box {
        size 0.0001417 0.0001417 0.0002405
      }
    }
  }
  Transform {
    translation 0.05554 0.04789 0.003127
    children Shape {
      appearance Appearance {
        material Material
          { diffuseColor 0. 1. 0. }
      }
      geometry Box {
        size 0.0001417 0.0001417 0.0002405
      }
    }
  }
  Transform {
    translation 0.05724 0.04789 0.003127
    children Shape {
      appearance Appearance {
        material Material
          { diffuseColor 0. 1. 0. }
      }
      geometry Box {
        size 0.0001417 0.0001417 0.0002405
      }
    }
  }
  Transform {
    translation 0.05611 0.04817 0.003127
    children Shape {
      appearance Appearance {
        material Material
          { diffuseColor 0. 1. 0. }
      }
      geometry Box {
        size 0.0001417 0.0001417 0.0002405
      }
    }
  }
  Transform {
    translation 0.0571 0.04817 0.003127
    children Shape {
      appearance Appearance {
        material Material
          { diffuseColor 0. 1. 0. }
      }
      geometry Box {
        size 0.0001417 0.0001417 0.0002405
      }
    }
  }
  Transform {
    translation 0.04817 0.04832 0.003127
    children Shape {
      appearance Appearance {
        material Material
          { diffuseColor 0. 1. 0. }
      }
      geometry Box {
        size 0.0001417 0.0001417 0.0002405
      }
    }
  }
  Transform {
    translation 0.04846 0.04832 0.003127
    children Shape {
      appearance Appearance {
        material Material
          { diffuseColor 0. 1. 0. }
      }
      geometry Box {
        size 0.0001417 0.0001417 0.0002405
      }
    }
  }
  Transform {
    translation 0.04874 0.04832 0.003127
    children Shape {
      appearance Appearance {
        material Material
          { diffuseColor 0. 1. 0. }
      }
      geometry Box {
        size 0.0001417 0.0001417 0.0002405
      }
    }
  }
  Transform {
    translation 0.05682 0.04832 0.003127
    children Shape {
      appearance Appearance {
        material Material
          { diffuseColor 0. 1. 0. }
      }
      geometry Box {
        size 0.0001417 0.0001417 0.0002405
      }
    }
  }
  Transform {
    translation 0.05441 0.04846 0.003127
    children Shape {
      appearance Appearance {
        material Material
          { diffuseColor 0. 1. 0. }
      }
      geometry Box {
        size 0.0001417 0.0001417 0.0002405
      }
    }
  }
  Transform {
    translation 0.0571 0.04846 0.003127
    children Shape {
      appearance Appearance {
        material Material
          { diffuseColor 0. 1. 0. }
      }
      geometry Box {
        size 0.0001417 0.0001417 0.0002405
      }
    }
  }
  Transform {
    translation 0.04832 0.0486 0.003127
    children Shape {
      appearance Appearance {
        material Material
          { diffuseColor 0. 1. 0. }
      }
      geometry Box {
        size 0.0001417 0.0001417 0.0002405
      }
    }
  }
  Transform {
    translation 0.04902 0.0486 0.003127
    children Shape {
      appearance Appearance {
        material Material
          { diffuseColor 0. 1. 0. }
      }
      geometry Box {
        size 0.0001417 0.0001417 0.0002405
      }
    }
  }
  Transform {
    translation 0.05285 0.0486 0.003127
    children Shape {
      appearance Appearance {
        material Material
          { diffuseColor 0. 1. 0. }
      }
      geometry Box {
        size 0.0001417 0.0001417 0.0002405
      }
    }
  }
  Transform {
    translation 0.04817 0.04874 0.003127
    children Shape {
      appearance Appearance {
        material Material
          { diffuseColor 0. 1. 0. }
      }
      geometry Box {
        size 0.0001417 0.0001417 0.0002405
      }
    }
  }
  Transform {
    translation 0.04888 0.04874 0.003127
    children Shape {
      appearance Appearance {
        material Material
          { diffuseColor 0. 1. 0. }
      }
      geometry Box {
        size 0.0001417 0.0001417 0.0002405
      }
    }
  }
  Transform {
    translation 0.04902 0.04874 0.003127
    children Shape {
      appearance Appearance {
        material Material
          { diffuseColor 0. 1. 0. }
      }
      geometry Box {
        size 0.0001417 0.0001417 0.0002405
      }
    }
  }
  Transform {
    translation 0.04917 0.04874 0.003127
    children Shape {
      appearance Appearance {
        material Material
          { diffuseColor 0. 1. 0. }
      }
      geometry Box {
        size 0.0001417 0.0001417 0.0002405
      }
    }
  }
  Transform {
    translation 0.05299 0.04874 0.003127
    children Shape {
      appearance Appearance {
        material Material
          { diffuseColor 0. 1. 0. }
      }
      geometry Box {
        size 0.0001417 0.0001417 0.0002405
      }
    }
  }
  Transform {
    translation 0.04832 0.04888 0.003127
    children Shape {
      appearance Appearance {
        material Material
          { diffuseColor 0. 1. 0. }
      }
      geometry Box {
        size 0.0001417 0.0001417 0.0002405
      }
    }
  }
  Transform {
    translation 0.04846 0.04888 0.003127
    children Shape {
      appearance Appearance {
        material Material
          { diffuseColor 0. 1. 0. }
      }
      geometry Box {
        size 0.0001417 0.0001417 0.0002405
      }
    }
  }
  Transform {
    translation 0.04874 0.04888 0.003127
    children Shape {
      appearance Appearance {
        material Material
          { diffuseColor 0. 1. 0. }
      }
      geometry Box {
        size 0.0001417 0.0001417 0.0002405
      }
    }
  }
  Transform {
    translation 0.04888 0.04888 0.003127
    children Shape {
      appearance Appearance {
        material Material
          { diffuseColor 0. 1. 0. }
      }
      geometry Box {
        size 0.0001417 0.0001417 0.0002405
      }
    }
  }
  Transform {
    translation 0.0537 0.04888 0.003127
    children Shape {
      appearance Appearance {
        material Material
          { diffuseColor 0. 1. 0. }
      }
      geometry Box {
        size 0.0001417 0.0001417 0.0002405
      }
    }
  }
  Transform {
    translation 0.05413 0.04888 0.003127
    children Shape {
      appearance Appearance {
        material Material
          { diffuseColor 0. 1. 0. }
      }
      geometry Box {
        size 0.0001417 0.0001417 0.0002405
      }
    }
  }
  Transform {
    translation 0.05512 0.04888 0.003127
    children Shape {
      appearance Appearance {
        material Material
          { diffuseColor 0. 1. 0. }
      }
      geometry Box {
        size 0.0001417 0.0001417 0.0002405
      }
    }
  }
  Transform {
    translation 0.04846 0.04902 0.003127
    children Shape {
      appearance Appearance {
        material Material
          { diffuseColor 0. 1. 0. }
      }
      geometry Box {
        size 0.0001417 0.0001417 0.0002405
      }
    }
  }
  Transform {
    translation 0.04888 0.04902 0.003127
    children Shape {
      appearance Appearance {
        material Material
          { diffuseColor 0. 1. 0. }
      }
      geometry Box {
        size 0.0001417 0.0001417 0.0002405
      }
    }
  }
  Transform {
    translation 0.05413 0.04902 0.003127
    children Shape {
      appearance Appearance {
        material Material
          { diffuseColor 0. 1. 0. }
      }
      geometry Box {
        size 0.0001417 0.0001417 0.0002405
      }
    }
  }
  Transform {
    translation 0.05696 0.04902 0.003127
    children Shape {
      appearance Appearance {
        material Material
          { diffuseColor 0. 1. 0. }
      }
      geometry Box {
        size 0.0001417 0.0001417 0.0002405
      }
    }
  }
  Transform {
    translation 0.05753 0.04902 0.003127
    children Shape {
      appearance Appearance {
        material Material
          { diffuseColor 0. 1. 0. }
      }
      geometry Box {
        size 0.0001417 0.0001417 0.0002405
      }
    }
  }
  Transform {
    translation 0.04761 0.04917 0.003127
    children Shape {
      appearance Appearance {
        material Material
          { diffuseColor 0. 1. 0. }
      }
      geometry Box {
        size 0.0001417 0.0001417 0.0002405
      }
    }
  }
  Transform {
    translation 0.05101 0.04917 0.003127
    children Shape {
      appearance Appearance {
        material Material
          { diffuseColor 0. 1. 0. }
      }
      geometry Box {
        size 0.0001417 0.0001417 0.0002405
      }
    }
  }
  Transform {
    translation 0.05526 0.04931 0.003127
    children Shape {
      appearance Appearance {
        material Material
          { diffuseColor 0. 1. 0. }
      }
      geometry Box {
        size 0.0001417 0.0001417 0.0002405
      }
    }
  }
  Transform {
    translation 0.05611 0.04931 0.003127
    children Shape {
      appearance Appearance {
        material Material
          { diffuseColor 0. 1. 0. }
      }
      geometry Box {
        size 0.0001417 0.0001417 0.0002405
      }
    }
  }
  Transform {
    translation 0.05115 0.04945 0.003127
    children Shape {
      appearance Appearance {
        material Material
          { diffuseColor 0. 1. 0. }
      }
      geometry Box {
        size 0.0001417 0.0001417 0.0002405
      }
    }
  }
  Transform {
    translation 0.0537 0.04945 0.003127
    children Shape {
      appearance Appearance {
        material Material
          { diffuseColor 0. 1. 0. }
      }
      geometry Box {
        size 0.0001417 0.0001417 0.0002405
      }
    }
  }
  Transform {
    translation 0.05498 0.04945 0.003127
    children Shape {
      appearance Appearance {
        material Material
          { diffuseColor 0. 1. 0. }
      }
      geometry Box {
        size 0.0001417 0.0001417 0.0002405
      }
    }
  }
  Transform {
    translation 0.04888 0.04973 0.003127
    children Shape {
      appearance Appearance {
        material Material
          { diffuseColor 0. 1. 0. }
      }
      geometry Box {
        size 0.0001417 0.0001417 0.0002405
      }
    }
  }
  Transform {
    translation 0.05058 0.04973 0.003127
    children Shape {
      appearance Appearance {
        material Material
          { diffuseColor 0. 1. 0. }
      }
      geometry Box {
        size 0.0001417 0.0001417 0.0002405
      }
    }
  }
  Transform {
    translation 0.05441 0.04973 0.003127
    children Shape {
      appearance Appearance {
        material Material
          { diffuseColor 0. 1. 0. }
      }
      geometry Box {
        size 0.0001417 0.0001417 0.0002405
      }
    }
  }
  Transform {
    translation 0.05554 0.04973 0.003127
    children Shape {
      appearance Appearance {
        material Material
          { diffuseColor 0. 1. 0. }
      }
      geometry Box {
        size 0.0001417 0.0001417 0.0002405
      }
    }
  }
  Transform {
    translation 0.05583 0.04973 0.003127
    children Shape {
      appearance Appearance {
        material Material
          { diffuseColor 0. 1. 0. }
      }
      geometry Box {
        size 0.0001417 0.0001417 0.0002405
      }
    }
  }
  Transform {
    translation 0.05653 0.04973 0.003127
    children Shape {
      appearance Appearance {
        material Material
          { diffuseColor 0. 1. 0. }
      }
      geometry Box {
        size 0.0001417 0.0001417 0.0002405
      }
    }
  }
  Transform {
    translation 0.05583 0.04987 0.003127
    children Shape {
      appearance Appearance {
        material Material
          { diffuseColor 0. 1. 0. }
      }
      geometry Box {
        size 0.0001417 0.0001417 0.0002405
      }
    }
  }
  Transform {
    translation 0.05781 0.04987 0.003127
    children Shape {
      appearance Appearance {
        material Material
          { diffuseColor 0. 1. 0. }
      }
      geometry Box {
        size 0.0001417 0.0001417 0.0002405
      }
    }
  }
  Transform {
    translation 0.05186 0.05002 0.003127
    children Shape {
      appearance Appearance {
        material Material
          { diffuseColor 0. 1. 0. }
      }
      geometry Box {
        size 0.0001417 0.0001417 0.0002405
      }
    }
  }
  Transform {
    translation 0.05498 0.05002 0.003127
    children Shape {
      appearance Appearance {
        material Material
          { diffuseColor 0. 1. 0. }
      }
      geometry Box {
        size 0.0001417 0.0001417 0.0002405
      }
    }
  }
  Transform {
    translation 0.05526 0.05002 0.003127
    children Shape {
      appearance Appearance {
        material Material
          { diffuseColor 0. 1. 0. }
      }
      geometry Box {
        size 0.0001417 0.0001417 0.0002405
      }
    }
  }
  Transform {
    translation 0.05554 0.05002 0.003127
    children Shape {
      appearance Appearance {
        material Material
          { diffuseColor 0. 1. 0. }
      }
      geometry Box {
        size 0.0001417 0.0001417 0.0002405
      }
    }
  }
  Transform {
    translation 0.05568 0.05002 0.003127
    children Shape {
      appearance Appearance {
        material Material
          { diffuseColor 0. 1. 0. }
      }
      geometry Box {
        size 0.0001417 0.0001417 0.0002405
      }
    }
  }
  Transform {
    translation 0.05597 0.05002 0.003127
    children Shape {
      appearance Appearance {
        material Material
          { diffuseColor 0. 1. 0. }
      }
      geometry Box {
        size 0.0001417 0.0001417 0.0002405
      }
    }
  }
  Transform {
    translation 0.05157 0.05016 0.003127
    children Shape {
      appearance Appearance {
        material Material
          { diffuseColor 0. 1. 0. }
      }
      geometry Box {
        size 0.0001417 0.0001417 0.0002405
      }
    }
  }
  Transform {
    translation 0.05271 0.05016 0.003127
    children Shape {
      appearance Appearance {
        material Material
          { diffuseColor 0. 1. 0. }
      }
      geometry Box {
        size 0.0001417 0.0001417 0.0002405
      }
    }
  }
  Transform {
    translation 0.05356 0.05016 0.003127
    children Shape {
      appearance Appearance {
        material Material
          { diffuseColor 0. 1. 0. }
      }
      geometry Box {
        size 0.0001417 0.0001417 0.0002405
      }
    }
  }
  Transform {
    translation 0.0537 0.05016 0.003127
    children Shape {
      appearance Appearance {
        material Material
          { diffuseColor 0. 1. 0. }
      }
      geometry Box {
        size 0.0001417 0.0001417 0.0002405
      }
    }
  }
  Transform {
    translation 0.05583 0.05016 0.003127
    children Shape {
      appearance Appearance {
        material Material
          { diffuseColor 0. 1. 0. }
      }
      geometry Box {
        size 0.0001417 0.0001417 0.0002405
      }
    }
  }
  Transform {
    translation 0.0537 0.0503 0.003127
    children Shape {
      appearance Appearance {
        material Material
          { diffuseColor 0. 1. 0. }
      }
      geometry Box {
        size 0.0001417 0.0001417 0.0002405
      }
    }
  }
  Transform {
    translation 0.05441 0.0503 0.003127
    children Shape {
      appearance Appearance {
        material Material
          { diffuseColor 0. 1. 0. }
      }
      geometry Box {
        size 0.0001417 0.0001417 0.0002405
      }
    }
  }
  Transform {
    translation 0.05469 0.0503 0.003127
    children Shape {
      appearance Appearance {
        material Material
          { diffuseColor 0. 1. 0. }
      }
      geometry Box {
        size 0.0001417 0.0001417 0.0002405
      }
    }
  }
  Transform {
    translation 0.0554 0.0503 0.003127
    children Shape {
      appearance Appearance {
        material Material
          { diffuseColor 0. 1. 0. }
      }
      geometry Box {
        size 0.0001417 0.0001417 0.0002405
      }
    }
  }
  Transform {
    translation 0.05554 0.0503 0.003127
    children Shape {
      appearance Appearance {
        material Material
          { diffuseColor 0. 1. 0. }
      }
      geometry Box {
        size 0.0001417 0.0001417 0.0002405
      }
    }
  }
  Transform {
    translation 0.05583 0.0503 0.003127
    children Shape {
      appearance Appearance {
        material Material
          { diffuseColor 0. 1. 0. }
      }
      geometry Box {
        size 0.0001417 0.0001417 0.0002405
      }
    }
  }
  Transform {
    translation 0.05625 0.0503 0.003127
    children Shape {
      appearance Appearance {
        material Material
          { diffuseColor 0. 1. 0. }
      }
      geometry Box {
        size 0.0001417 0.0001417 0.0002405
      }
    }
  }
  Transform {
    translation 0.05639 0.0503 0.003127
    children Shape {
      appearance Appearance {
        material Material
          { diffuseColor 0. 1. 0. }
      }
      geometry Box {
        size 0.0001417 0.0001417 0.0002405
      }
    }
  }
  Transform {
    translation 0.0469 0.05044 0.003127
    children Shape {
      appearance Appearance {
        material Material
          { diffuseColor 0. 1. 0. }
      }
      geometry Box {
        size 0.0001417 0.0001417 0.0002405
      }
    }
  }
  Transform {
    translation 0.05115 0.05044 0.003127
    children Shape {
      appearance Appearance {
        material Material
          { diffuseColor 0. 1. 0. }
      }
      geometry Box {
        size 0.0001417 0.0001417 0.0002405
      }
    }
  }
  Transform {
    translation 0.0537 0.05044 0.003127
    children Shape {
      appearance Appearance {
        material Material
          { diffuseColor 0. 1. 0. }
      }
      geometry Box {
        size 0.0001417 0.0001417 0.0002405
      }
    }
  }
  Transform {
    translation 0.05568 0.05044 0.003127
    children Shape {
      appearance Appearance {
        material Material
          { diffuseColor 0. 1. 0. }
      }
      geometry Box {
        size 0.0001417 0.0001417 0.0002405
      }
    }
  }
  Transform {
    translation 0.05625 0.05044 0.003127
    children Shape {
      appearance Appearance {
        material Material
          { diffuseColor 0. 1. 0. }
      }
      geometry Box {
        size 0.0001417 0.0001417 0.0002405
      }
    }
  }
  Transform {
    translation 0.05682 0.05058 0.003127
    children Shape {
      appearance Appearance {
        material Material
          { diffuseColor 0. 1. 0. }
      }
      geometry Box {
        size 0.0001417 0.0001417 0.0002405
      }
    }
  }
  Transform {
    translation 0.05767 0.05058 0.003127
    children Shape {
      appearance Appearance {
        material Material
          { diffuseColor 0. 1. 0. }
      }
      geometry Box {
        size 0.0001417 0.0001417 0.0002405
      }
    }
  }
  Transform {
    translation 0.0486 0.05072 0.003127
    children Shape {
      appearance Appearance {
        material Material
          { diffuseColor 0. 1. 0. }
      }
      geometry Box {
        size 0.0001417 0.0001417 0.0002405
      }
    }
  }
  Transform {
    translation 0.05398 0.05072 0.003127
    children Shape {
      appearance Appearance {
        material Material
          { diffuseColor 0. 1. 0. }
      }
      geometry Box {
        size 0.0001417 0.0001417 0.0002405
      }
    }
  }
  Transform {
    translation 0.05512 0.05072 0.003127
    children Shape {
      appearance Appearance {
        material Material
          { diffuseColor 0. 1. 0. }
      }
      geometry Box {
        size 0.0001417 0.0001417 0.0002405
      }
    }
  }
  Transform {
    translation 0.05299 0.05087 0.003127
    children Shape {
      appearance Appearance {
        material Material
          { diffuseColor 0. 1. 0. }
      }
      geometry Box {
        size 0.0001417 0.0001417 0.0002405
      }
    }
  }
  Transform {
    translation 0.05313 0.05087 0.003127
    children Shape {
      appearance Appearance {
        material Material
          { diffuseColor 0. 1. 0. }
      }
      geometry Box {
        size 0.0001417 0.0001417 0.0002405
      }
    }
  }
  Transform {
    translation 0.05483 0.05087 0.003127
    children Shape {
      appearance Appearance {
        material Material
          { diffuseColor 0. 1. 0. }
      }
      geometry Box {
        size 0.0001417 0.0001417 0.0002405
      }
    }
  }
  Transform {
    translation 0.05512 0.05087 0.003127
    children Shape {
      appearance Appearance {
        material Material
          { diffuseColor 0. 1. 0. }
      }
      geometry Box {
        size 0.0001417 0.0001417 0.0002405
      }
    }
  }
  Transform {
    translation 0.05597 0.05087 0.003127
    children Shape {
      appearance Appearance {
        material Material
          { diffuseColor 0. 1. 0. }
      }
      geometry Box {
        size 0.0001417 0.0001417 0.0002405
      }
    }
  }
  Transform {
    translation 0.04732 0.05101 0.003127
    children Shape {
      appearance Appearance {
        material Material
          { diffuseColor 0. 1. 0. }
      }
      geometry Box {
        size 0.0001417 0.0001417 0.0002405
      }
    }
  }
  Transform {
    translation 0.04832 0.05101 0.003127
    children Shape {
      appearance Appearance {
        material Material
          { diffuseColor 0. 1. 0. }
      }
      geometry Box {
        size 0.0001417 0.0001417 0.0002405
      }
    }
  }
  Transform {
    translation 0.04902 0.05101 0.003127
    children Shape {
      appearance Appearance {
        material Material
          { diffuseColor 0. 1. 0. }
      }
      geometry Box {
        size 0.0001417 0.0001417 0.0002405
      }
    }
  }
  Transform {
    translation 0.05427 0.05101 0.003127
    children Shape {
      appearance Appearance {
        material Material
          { diffuseColor 0. 1. 0. }
      }
      geometry Box {
        size 0.0001417 0.0001417 0.0002405
      }
    }
  }
  Transform {
    translation 0.05455 0.05101 0.003127
    children Shape {
      appearance Appearance {
        material Material
          { diffuseColor 0. 1. 0. }
      }
      geometry Box {
        size 0.0001417 0.0001417 0.0002405
      }
    }
  }
  Transform {
    translation 0.05483 0.05101 0.003127
    children Shape {
      appearance Appearance {
        material Material
          { diffuseColor 0. 1. 0. }
      }
      geometry Box {
        size 0.0001417 0.0001417 0.0002405
      }
    }
  }
  Transform {
    translation 0.05498 0.05101 0.003127
    children Shape {
      appearance Appearance {
        material Material
          { diffuseColor 0. 1. 0. }
      }
      geometry Box {
        size 0.0001417 0.0001417 0.0002405
      }
    }
  }
  Transform {
    translation 0.05583 0.05101 0.003127
    children Shape {
      appearance Appearance {
        material Material
          { diffuseColor 0. 1. 0. }
      }
      geometry Box {
        size 0.0001417 0.0001417 0.0002405
      }
    }
  }
  Transform {
    translation 0.05285 0.05115 0.003127
    children Shape {
      appearance Appearance {
        material Material
          { diffuseColor 0. 1. 0. }
      }
      geometry Box {
        size 0.0001417 0.0001417 0.0002405
      }
    }
  }
  Transform {
    translation 0.05313 0.05115 0.003127
    children Shape {
      appearance Appearance {
        material Material
          { diffuseColor 0. 1. 0. }
      }
      geometry Box {
        size 0.0001417 0.0001417 0.0002405
      }
    }
  }
  Transform {
    translation 0.05342 0.05115 0.003127
    children Shape {
      appearance Appearance {
        material Material
          { diffuseColor 0. 1. 0. }
      }
      geometry Box {
        size 0.0001417 0.0001417 0.0002405
      }
    }
  }
  Transform {
    translation 0.0537 0.05115 0.003127
    children Shape {
      appearance Appearance {
        material Material
          { diffuseColor 0. 1. 0. }
      }
      geometry Box {
        size 0.0001417 0.0001417 0.0002405
      }
    }
  }
  Transform {
    translation 0.05384 0.05115 0.003127
    children Shape {
      appearance Appearance {
        material Material
          { diffuseColor 0. 1. 0. }
      }
      geometry Box {
        size 0.0001417 0.0001417 0.0002405
      }
    }
  }
  Transform {
    translation 0.05455 0.05115 0.003127
    children Shape {
      appearance Appearance {
        material Material
          { diffuseColor 0. 1. 0. }
      }
      geometry Box {
        size 0.0001417 0.0001417 0.0002405
      }
    }
  }
  Transform {
    translation 0.0554 0.05115 0.003127
    children Shape {
      appearance Appearance {
        material Material
          { diffuseColor 0. 1. 0. }
      }
      geometry Box {
        size 0.0001417 0.0001417 0.0002405
      }
    }
  }
  Transform {
    translation 0.05328 0.05129 0.003127
    children Shape {
      appearance Appearance {
        material Material
          { diffuseColor 0. 1. 0. }
      }
      geometry Box {
        size 0.0001417 0.0001417 0.0002405
      }
    }
  }
  Transform {
    translation 0.05413 0.05129 0.003127
    children Shape {
      appearance Appearance {
        material Material
          { diffuseColor 0. 1. 0. }
      }
      geometry Box {
        size 0.0001417 0.0001417 0.0002405
      }
    }
  }
  Transform {
    translation 0.05455 0.05129 0.003127
    children Shape {
      appearance Appearance {
        material Material
          { diffuseColor 0. 1. 0. }
      }
      geometry Box {
        size 0.0001417 0.0001417 0.0002405
      }
    }
  }
  Transform {
    translation 0.05625 0.05129 0.003127
    children Shape {
      appearance Appearance {
        material Material
          { diffuseColor 0. 1. 0. }
      }
      geometry Box {
        size 0.0001417 0.0001417 0.0002405
      }
    }
  }
  Transform {
    translation 0.04747 0.05143 0.003127
    children Shape {
      appearance Appearance {
        material Material
          { diffuseColor 0. 1. 0. }
      }
      geometry Box {
        size 0.0001417 0.0001417 0.0002405
      }
    }
  }
  Transform {
    translation 0.05299 0.05143 0.003127
    children Shape {
      appearance Appearance {
        material Material
          { diffuseColor 0. 1. 0. }
      }
      geometry Box {
        size 0.0001417 0.0001417 0.0002405
      }
    }
  }
  Transform {
    translation 0.05328 0.05143 0.003127
    children Shape {
      appearance Appearance {
        material Material
          { diffuseColor 0. 1. 0. }
      }
      geometry Box {
        size 0.0001417 0.0001417 0.0002405
      }
    }
  }
  Transform {
    translation 0.05342 0.05143 0.003127
    children Shape {
      appearance Appearance {
        material Material
          { diffuseColor 0. 1. 0. }
      }
      geometry Box {
        size 0.0001417 0.0001417 0.0002405
      }
    }
  }
  Transform {
    translation 0.0537 0.05143 0.003127
    children Shape {
      appearance Appearance {
        material Material
          { diffuseColor 0. 1. 0. }
      }
      geometry Box {
        size 0.0001417 0.0001417 0.0002405
      }
    }
  }
  Transform {
    translation 0.05398 0.05143 0.003127
    children Shape {
      appearance Appearance {
        material Material
          { diffuseColor 0. 1. 0. }
      }
      geometry Box {
        size 0.0001417 0.0001417 0.0002405
      }
    }
  }
  Transform {
    translation 0.05427 0.05143 0.003127
    children Shape {
      appearance Appearance {
        material Material
          { diffuseColor 0. 1. 0. }
      }
      geometry Box {
        size 0.0001417 0.0001417 0.0002405
      }
    }
  }
  Transform {
    translation 0.05498 0.05143 0.003127
    children Shape {
      appearance Appearance {
        material Material
          { diffuseColor 0. 1. 0. }
      }
      geometry Box {
        size 0.0001417 0.0001417 0.0002405
      }
    }
  }
  Transform {
    translation 0.05554 0.05143 0.003127
    children Shape {
      appearance Appearance {
        material Material
          { diffuseColor 0. 1. 0. }
      }
      geometry Box {
        size 0.0001417 0.0001417 0.0002405
      }
    }
  }
  Transform {
    translation 0.05597 0.05143 0.003127
    children Shape {
      appearance Appearance {
        material Material
          { diffuseColor 0. 1. 0. }
      }
      geometry Box {
        size 0.0001417 0.0001417 0.0002405
      }
    }
  }
  Transform {
    translation 0.05342 0.05157 0.003127
    children Shape {
      appearance Appearance {
        material Material
          { diffuseColor 0. 1. 0. }
      }
      geometry Box {
        size 0.0001417 0.0001417 0.0002405
      }
    }
  }
  Transform {
    translation 0.05356 0.05157 0.003127
    children Shape {
      appearance Appearance {
        material Material
          { diffuseColor 0. 1. 0. }
      }
      geometry Box {
        size 0.0001417 0.0001417 0.0002405
      }
    }
  }
  Transform {
    translation 0.05384 0.05157 0.003127
    children Shape {
      appearance Appearance {
        material Material
          { diffuseColor 0. 1. 0. }
      }
      geometry Box {
        size 0.0001417 0.0001417 0.0002405
      }
    }
  }
  Transform {
    translation 0.05413 0.05157 0.003127
    children Shape {
      appearance Appearance {
        material Material
          { diffuseColor 0. 1. 0. }
      }
      geometry Box {
        size 0.0001417 0.0001417 0.0002405
      }
    }
  }
  Transform {
    translation 0.05526 0.05157 0.003127
    children Shape {
      appearance Appearance {
        material Material
          { diffuseColor 0. 1. 0. }
      }
      geometry Box {
        size 0.0001417 0.0001417 0.0002405
      }
    }
  }
  Transform {
    translation 0.0554 0.05157 0.003127
    children Shape {
      appearance Appearance {
        material Material
          { diffuseColor 0. 1. 0. }
      }
      geometry Box {
        size 0.0001417 0.0001417 0.0002405
      }
    }
  }
  Transform {
    translation 0.05568 0.05157 0.003127
    children Shape {
      appearance Appearance {
        material Material
          { diffuseColor 0. 1. 0. }
      }
      geometry Box {
        size 0.0001417 0.0001417 0.0002405
      }
    }
  }
  Transform {
    translation 0.05583 0.05157 0.003127
    children Shape {
      appearance Appearance {
        material Material
          { diffuseColor 0. 1. 0. }
      }
      geometry Box {
        size 0.0001417 0.0001417 0.0002405
      }
    }
  }
  Transform {
    translation 0.05597 0.05157 0.003127
    children Shape {
      appearance Appearance {
        material Material
          { diffuseColor 0. 1. 0. }
      }
      geometry Box {
        size 0.0001417 0.0001417 0.0002405
      }
    }
  }
  Transform {
    translation 0.05328 0.05172 0.003127
    children Shape {
      appearance Appearance {
        material Material
          { diffuseColor 0. 1. 0. }
      }
      geometry Box {
        size 0.0001417 0.0001417 0.0002405
      }
    }
  }
  Transform {
    translation 0.05384 0.05172 0.003127
    children Shape {
      appearance Appearance {
        material Material
          { diffuseColor 0. 1. 0. }
      }
      geometry Box {
        size 0.0001417 0.0001417 0.0002405
      }
    }
  }
  Transform {
    translation 0.05398 0.05172 0.003127
    children Shape {
      appearance Appearance {
        material Material
          { diffuseColor 0. 1. 0. }
      }
      geometry Box {
        size 0.0001417 0.0001417 0.0002405
      }
    }
  }
  Transform {
    translation 0.05427 0.05172 0.003127
    children Shape {
      appearance Appearance {
        material Material
          { diffuseColor 0. 1. 0. }
      }
      geometry Box {
        size 0.0001417 0.0001417 0.0002405
      }
    }
  }
  Transform {
    translation 0.05455 0.05172 0.003127
    children Shape {
      appearance Appearance {
        material Material
          { diffuseColor 0. 1. 0. }
      }
      geometry Box {
        size 0.0001417 0.0001417 0.0002405
      }
    }
  }
  Transform {
    translation 0.05554 0.05172 0.003127
    children Shape {
      appearance Appearance {
        material Material
          { diffuseColor 0. 1. 0. }
      }
      geometry Box {
        size 0.0001417 0.0001417 0.0002405
      }
    }
  }
  Transform {
    translation 0.05568 0.05172 0.003127
    children Shape {
      appearance Appearance {
        material Material
          { diffuseColor 0. 1. 0. }
      }
      geometry Box {
        size 0.0001417 0.0001417 0.0002405
      }
    }
  }
  Transform {
    translation 0.05583 0.05172 0.003127
    children Shape {
      appearance Appearance {
        material Material
          { diffuseColor 0. 1. 0. }
      }
      geometry Box {
        size 0.0001417 0.0001417 0.0002405
      }
    }
  }
  Transform {
    translation 0.04732 0.05186 0.003127
    children Shape {
      appearance Appearance {
        material Material
          { diffuseColor 0. 1. 0. }
      }
      geometry Box {
        size 0.0001417 0.0001417 0.0002405
      }
    }
  }
  Transform {
    translation 0.05313 0.05186 0.003127
    children Shape {
      appearance Appearance {
        material Material
          { diffuseColor 0. 1. 0. }
      }
      geometry Box {
        size 0.0001417 0.0001417 0.0002405
      }
    }
  }
  Transform {
    translation 0.0537 0.05186 0.003127
    children Shape {
      appearance Appearance {
        material Material
          { diffuseColor 0. 1. 0. }
      }
      geometry Box {
        size 0.0001417 0.0001417 0.0002405
      }
    }
  }
  Transform {
    translation 0.05384 0.05186 0.003127
    children Shape {
      appearance Appearance {
        material Material
          { diffuseColor 0. 1. 0. }
      }
      geometry Box {
        size 0.0001417 0.0001417 0.0002405
      }
    }
  }
  Transform {
    translation 0.05611 0.05186 0.003127
    children Shape {
      appearance Appearance {
        material Material
          { diffuseColor 0. 1. 0. }
      }
      geometry Box {
        size 0.0001417 0.0001417 0.0002405
      }
    }
  }
  Transform {
    translation 0.05257 0.052 0.003127
    children Shape {
      appearance Appearance {
        material Material
          { diffuseColor 0. 1. 0. }
      }
      geometry Box {
        size 0.0001417 0.0001417 0.0002405
      }
    }
  }
  Transform {
    translation 0.05313 0.052 0.003127
    children Shape {
      appearance Appearance {
        material Material
          { diffuseColor 0. 1. 0. }
      }
      geometry Box {
        size 0.0001417 0.0001417 0.0002405
      }
    }
  }
  Transform {
    translation 0.0537 0.052 0.003127
    children Shape {
      appearance Appearance {
        material Material
          { diffuseColor 0. 1. 0. }
      }
      geometry Box {
        size 0.0001417 0.0001417 0.0002405
      }
    }
  }
  Transform {
    translation 0.05072 0.05214 0.003127
    children Shape {
      appearance Appearance {
        material Material
          { diffuseColor 0. 1. 0. }
      }
      geometry Box {
        size 0.0001417 0.0001417 0.0002405
      }
    }
  }
  Transform {
    translation 0.05257 0.05214 0.003127
    children Shape {
      appearance Appearance {
        material Material
          { diffuseColor 0. 1. 0. }
      }
      geometry Box {
        size 0.0001417 0.0001417 0.0002405
      }
    }
  }
  Transform {
    translation 0.05469 0.05214 0.003127
    children Shape {
      appearance Appearance {
        material Material
          { diffuseColor 0. 1. 0. }
      }
      geometry Box {
        size 0.0001417 0.0001417 0.0002405
      }
    }
  }
  Transform {
    translation 0.05568 0.05214 0.003127
    children Shape {
      appearance Appearance {
        material Material
          { diffuseColor 0. 1. 0. }
      }
      geometry Box {
        size 0.0001417 0.0001417 0.0002405
      }
    }
  }
  Transform {
    translation 0.05413 0.05228 0.003127
    children Shape {
      appearance Appearance {
        material Material
          { diffuseColor 0. 1. 0. }
      }
      geometry Box {
        size 0.0001417 0.0001417 0.0002405
      }
    }
  }
  Transform {
    translation 0.05469 0.05228 0.003127
    children Shape {
      appearance Appearance {
        material Material
          { diffuseColor 0. 1. 0. }
      }
      geometry Box {
        size 0.0001417 0.0001417 0.0002405
      }
    }
  }
  Transform {
    translation 0.05483 0.05228 0.003127
    children Shape {
      appearance Appearance {
        material Material
          { diffuseColor 0. 1. 0. }
      }
      geometry Box {
        size 0.0001417 0.0001417 0.0002405
      }
    }
  }
  Transform {
    translation 0.04888 0.05242 0.003127
    children Shape {
      appearance Appearance {
        material Material
          { diffuseColor 0. 1. 0. }
      }
      geometry Box {
        size 0.0001417 0.0001417 0.0002405
      }
    }
  }
  Transform {
    translation 0.05016 0.05242 0.003127
    children Shape {
      appearance Appearance {
        material Material
          { diffuseColor 0. 1. 0. }
      }
      geometry Box {
        size 0.0001417 0.0001417 0.0002405
      }
    }
  }
  Transform {
    translation 0.0537 0.05242 0.003127
    children Shape {
      appearance Appearance {
        material Material
          { diffuseColor 0. 1. 0. }
      }
      geometry Box {
        size 0.0001417 0.0001417 0.0002405
      }
    }
  }
  Transform {
    translation 0.05441 0.05242 0.003127
    children Shape {
      appearance Appearance {
        material Material
          { diffuseColor 0. 1. 0. }
      }
      geometry Box {
        size 0.0001417 0.0001417 0.0002405
      }
    }
  }
  Transform {
    translation 0.05483 0.05242 0.003127
    children Shape {
      appearance Appearance {
        material Material
          { diffuseColor 0. 1. 0. }
      }
      geometry Box {
        size 0.0001417 0.0001417 0.0002405
      }
    }
  }
  Transform {
    translation 0.04945 0.05257 0.003127
    children Shape {
      appearance Appearance {
        material Material
          { diffuseColor 0. 1. 0. }
      }
      geometry Box {
        size 0.0001417 0.0001417 0.0002405
      }
    }
  }
  Transform {
    translation 0.05129 0.05257 0.003127
    children Shape {
      appearance Appearance {
        material Material
          { diffuseColor 0. 1. 0. }
      }
      geometry Box {
        size 0.0001417 0.0001417 0.0002405
      }
    }
  }
  Transform {
    translation 0.0537 0.05257 0.003127
    children Shape {
      appearance Appearance {
        material Material
          { diffuseColor 0. 1. 0. }
      }
      geometry Box {
        size 0.0001417 0.0001417 0.0002405
      }
    }
  }
  Transform {
    translation 0.05384 0.05271 0.003127
    children Shape {
      appearance Appearance {
        material Material
          { diffuseColor 0. 1. 0. }
      }
      geometry Box {
        size 0.0001417 0.0001417 0.0002405
      }
    }
  }
  Transform {
    translation 0.04789 0.05285 0.003127
    children Shape {
      appearance Appearance {
        material Material
          { diffuseColor 0. 1. 0. }
      }
      geometry Box {
        size 0.0001417 0.0001417 0.0002405
      }
    }
  }
  Transform {
    translation 0.05058 0.05285 0.003127
    children Shape {
      appearance Appearance {
        material Material
          { diffuseColor 0. 1. 0. }
      }
      geometry Box {
        size 0.0001417 0.0001417 0.0002405
      }
    }
  }
  Transform {
    translation 0.05427 0.05285 0.003127
    children Shape {
      appearance Appearance {
        material Material
          { diffuseColor 0. 1. 0. }
      }
      geometry Box {
        size 0.0001417 0.0001417 0.0002405
      }
    }
  }
  Transform {
    translation 0.05044 0.05299 0.003127
    children Shape {
      appearance Appearance {
        material Material
          { diffuseColor 0. 1. 0. }
      }
      geometry Box {
        size 0.0001417 0.0001417 0.0002405
      }
    }
  }
  Transform {
    translation 0.05342 0.05299 0.003127
    children Shape {
      appearance Appearance {
        material Material
          { diffuseColor 0. 1. 0. }
      }
      geometry Box {
        size 0.0001417 0.0001417 0.0002405
      }
    }
  }
  Transform {
    translation 0.05427 0.05299 0.003127
    children Shape {
      appearance Appearance {
        material Material
          { diffuseColor 0. 1. 0. }
      }
      geometry Box {
        size 0.0001417 0.0001417 0.0002405
      }
    }
  }
  Transform {
    translation 0.05597 0.05299 0.003127
    children Shape {
      appearance Appearance {
        material Material
          { diffuseColor 0. 1. 0. }
      }
      geometry Box {
        size 0.0001417 0.0001417 0.0002405
      }
    }
  }
  Transform {
    translation 0.04747 0.05313 0.003127
    children Shape {
      appearance Appearance {
        material Material
          { diffuseColor 0. 1. 0. }
      }
      geometry Box {
        size 0.0001417 0.0001417 0.0002405
      }
    }
  }
  Transform {
    translation 0.05384 0.05313 0.003127
    children Shape {
      appearance Appearance {
        material Material
          { diffuseColor 0. 1. 0. }
      }
      geometry Box {
        size 0.0001417 0.0001417 0.0002405
      }
    }
  }
  Transform {
    translation 0.05441 0.05328 0.003127
    children Shape {
      appearance Appearance {
        material Material
          { diffuseColor 0. 1. 0. }
      }
      geometry Box {
        size 0.0001417 0.0001417 0.0002405
      }
    }
  }
  Transform {
    translation 0.04888 0.05342 0.003127
    children Shape {
      appearance Appearance {
        material Material
          { diffuseColor 0. 1. 0. }
      }
      geometry Box {
        size 0.0001417 0.0001417 0.0002405
      }
    }
  }
  Transform {
    translation 0.04917 0.05342 0.003127
    children Shape {
      appearance Appearance {
        material Material
          { diffuseColor 0. 1. 0. }
      }
      geometry Box {
        size 0.0001417 0.0001417 0.0002405
      }
    }
  }
  Transform {
    translation 0.05384 0.05356 0.003127
    children Shape {
      appearance Appearance {
        material Material
          { diffuseColor 0. 1. 0. }
      }
      geometry Box {
        size 0.0001417 0.0001417 0.0002405
      }
    }
  }
  Transform {
    translation 0.05597 0.05356 0.003127
    children Shape {
      appearance Appearance {
        material Material
          { diffuseColor 0. 1. 0. }
      }
      geometry Box {
        size 0.0001417 0.0001417 0.0002405
      }
    }
  }
  Transform {
    translation 0.0503 0.05384 0.003127
    children Shape {
      appearance Appearance {
        material Material
          { diffuseColor 0. 1. 0. }
      }
      geometry Box {
        size 0.0001417 0.0001417 0.0002405
      }
    }
  }
  Transform {
    translation 0.05313 0.05384 0.003127
    children Shape {
      appearance Appearance {
        material Material
          { diffuseColor 0. 1. 0. }
      }
      geometry Box {
        size 0.0001417 0.0001417 0.0002405
      }
    }
  }
  Transform {
    translation 0.04761 0.05398 0.003127
    children Shape {
      appearance Appearance {
        material Material
          { diffuseColor 0. 1. 0. }
      }
      geometry Box {
        size 0.0001417 0.0001417 0.0002405
      }
    }
  }
  Transform {
    translation 0.05724 0.05427 0.003127
    children Shape {
      appearance Appearance {
        material Material
          { diffuseColor 0. 1. 0. }
      }
      geometry Box {
        size 0.0001417 0.0001417 0.0002405
      }
    }
  }
  Transform {
    translation 0.04973 0.05455 0.003127
    children Shape {
      appearance Appearance {
        material Material
          { diffuseColor 0. 1. 0. }
      }
      geometry Box {
        size 0.0001417 0.0001417 0.0002405
      }
    }
  }
  Transform {
    translation 0.04959 0.05483 0.003127
    children Shape {
      appearance Appearance {
        material Material
          { diffuseColor 0. 1. 0. }
      }
      geometry Box {
        size 0.0001417 0.0001417 0.0002405
      }
    }
  }
  Transform {
    translation 0.05242 0.04194 0.003368
    children Shape {
      appearance Appearance {
        material Material
          { diffuseColor 0. 1. 0. }
      }
      geometry Box {
        size 0.0001417 0.0001417 0.0002405
      }
    }
  }
  Transform {
    translation 0.05328 0.04251 0.003368
    children Shape {
      appearance Appearance {
        material Material
          { diffuseColor 0. 1. 0. }
      }
      geometry Box {
        size 0.0001417 0.0001417 0.0002405
      }
    }
  }
  Transform {
    translation 0.05328 0.04364 0.003368
    children Shape {
      appearance Appearance {
        material Material
          { diffuseColor 0. 1. 0. }
      }
      geometry Box {
        size 0.0001417 0.0001417 0.0002405
      }
    }
  }
  Transform {
    translation 0.05186 0.04392 0.003368
    children Shape {
      appearance Appearance {
        material Material
          { diffuseColor 0. 1. 0. }
      }
      geometry Box {
        size 0.0001417 0.0001417 0.0002405
      }
    }
  }
  Transform {
    translation 0.05342 0.04392 0.003368
    children Shape {
      appearance Appearance {
        material Material
          { diffuseColor 0. 1. 0. }
      }
      geometry Box {
        size 0.0001417 0.0001417 0.0002405
      }
    }
  }
  Transform {
    translation 0.05356 0.04392 0.003368
    children Shape {
      appearance Appearance {
        material Material
          { diffuseColor 0. 1. 0. }
      }
      geometry Box {
        size 0.0001417 0.0001417 0.0002405
      }
    }
  }
  Transform {
    translation 0.05398 0.04392 0.003368
    children Shape {
      appearance Appearance {
        material Material
          { diffuseColor 0. 1. 0. }
      }
      geometry Box {
        size 0.0001417 0.0001417 0.0002405
      }
    }
  }
  Transform {
    translation 0.05115 0.04407 0.003368
    children Shape {
      appearance Appearance {
        material Material
          { diffuseColor 0. 1. 0. }
      }
      geometry Box {
        size 0.0001417 0.0001417 0.0002405
      }
    }
  }
  Transform {
    translation 0.05172 0.04407 0.003368
    children Shape {
      appearance Appearance {
        material Material
          { diffuseColor 0. 1. 0. }
      }
      geometry Box {
        size 0.0001417 0.0001417 0.0002405
      }
    }
  }
  Transform {
    translation 0.05186 0.04407 0.003368
    children Shape {
      appearance Appearance {
        material Material
          { diffuseColor 0. 1. 0. }
      }
      geometry Box {
        size 0.0001417 0.0001417 0.0002405
      }
    }
  }
  Transform {
    translation 0.05384 0.04407 0.003368
    children Shape {
      appearance Appearance {
        material Material
          { diffuseColor 0. 1. 0. }
      }
      geometry Box {
        size 0.0001417 0.0001417 0.0002405
      }
    }
  }
  Transform {
    translation 0.05101 0.04421 0.003368
    children Shape {
      appearance Appearance {
        material Material
          { diffuseColor 0. 1. 0. }
      }
      geometry Box {
        size 0.0001417 0.0001417 0.0002405
      }
    }
  }
  Transform {
    translation 0.05299 0.04421 0.003368
    children Shape {
      appearance Appearance {
        material Material
          { diffuseColor 0. 1. 0. }
      }
      geometry Box {
        size 0.0001417 0.0001417 0.0002405
      }
    }
  }
  Transform {
    translation 0.0537 0.04421 0.003368
    children Shape {
      appearance Appearance {
        material Material
          { diffuseColor 0. 1. 0. }
      }
      geometry Box {
        size 0.0001417 0.0001417 0.0002405
      }
    }
  }
  Transform {
    translation 0.05186 0.04435 0.003368
    children Shape {
      appearance Appearance {
        material Material
          { diffuseColor 0. 1. 0. }
      }
      geometry Box {
        size 0.0001417 0.0001417 0.0002405
      }
    }
  }
  Transform {
    translation 0.05087 0.04449 0.003368
    children Shape {
      appearance Appearance {
        material Material
          { diffuseColor 0. 1. 0. }
      }
      geometry Box {
        size 0.0001417 0.0001417 0.0002405
      }
    }
  }
  Transform {
    translation 0.05356 0.04449 0.003368
    children Shape {
      appearance Appearance {
        material Material
          { diffuseColor 0. 1. 0. }
      }
      geometry Box {
        size 0.0001417 0.0001417 0.0002405
      }
    }
  }
  Transform {
    translation 0.05356 0.04463 0.003368
    children Shape {
      appearance Appearance {
        material Material
          { diffuseColor 0. 1. 0. }
      }
      geometry Box {
        size 0.0001417 0.0001417 0.0002405
      }
    }
  }
  Transform {
    translation 0.05115 0.04477 0.003368
    children Shape {
      appearance Appearance {
        material Material
          { diffuseColor 0. 1. 0. }
      }
      geometry Box {
        size 0.0001417 0.0001417 0.0002405
      }
    }
  }
  Transform {
    translation 0.05044 0.04492 0.003368
    children Shape {
      appearance Appearance {
        material Material
          { diffuseColor 0. 1. 0. }
      }
      geometry Box {
        size 0.0001417 0.0001417 0.0002405
      }
    }
  }
  Transform {
    translation 0.0537 0.04492 0.003368
    children Shape {
      appearance Appearance {
        material Material
          { diffuseColor 0. 1. 0. }
      }
      geometry Box {
        size 0.0001417 0.0001417 0.0002405
      }
    }
  }
  Transform {
    translation 0.05455 0.04492 0.003368
    children Shape {
      appearance Appearance {
        material Material
          { diffuseColor 0. 1. 0. }
      }
      geometry Box {
        size 0.0001417 0.0001417 0.0002405
      }
    }
  }
  Transform {
    translation 0.05568 0.04492 0.003368
    children Shape {
      appearance Appearance {
        material Material
          { diffuseColor 0. 1. 0. }
      }
      geometry Box {
        size 0.0001417 0.0001417 0.0002405
      }
    }
  }
  Transform {
    translation 0.05625 0.04492 0.003368
    children Shape {
      appearance Appearance {
        material Material
          { diffuseColor 0. 1. 0. }
      }
      geometry Box {
        size 0.0001417 0.0001417 0.0002405
      }
    }
  }
  Transform {
    translation 0.05242 0.04506 0.003368
    children Shape {
      appearance Appearance {
        material Material
          { diffuseColor 0. 1. 0. }
      }
      geometry Box {
        size 0.0001417 0.0001417 0.0002405
      }
    }
  }
  Transform {
    translation 0.05554 0.04506 0.003368
    children Shape {
      appearance Appearance {
        material Material
          { diffuseColor 0. 1. 0. }
      }
      geometry Box {
        size 0.0001417 0.0001417 0.0002405
      }
    }
  }
  Transform {
    translation 0.05157 0.0452 0.003368
    children Shape {
      appearance Appearance {
        material Material
          { diffuseColor 0. 1. 0. }
      }
      geometry Box {
        size 0.0001417 0.0001417 0.0002405
      }
    }
  }
  Transform {
    translation 0.05441 0.0452 0.003368
    children Shape {
      appearance Appearance {
        material Material
          { diffuseColor 0. 1. 0. }
      }
      geometry Box {
        size 0.0001417 0.0001417 0.0002405
      }
    }
  }
  Transform {
    translation 0.05228 0.04534 0.003368
    children Shape {
      appearance Appearance {
        material Material
          { diffuseColor 0. 1. 0. }
      }
      geometry Box {
        size 0.0001417 0.0001417 0.0002405
      }
    }
  }
  Transform {
    translation 0.05299 0.04534 0.003368
    children Shape {
      appearance Appearance {
        material Material
          { diffuseColor 0. 1. 0. }
      }
      geometry Box {
        size 0.0001417 0.0001417 0.0002405
      }
    }
  }
  Transform {
    translation 0.05186 0.04548 0.003368
    children Shape {
      appearance Appearance {
        material Material
          { diffuseColor 0. 1. 0. }
      }
      geometry Box {
        size 0.0001417 0.0001417 0.0002405
      }
    }
  }
  Transform {
    translation 0.052 0.04548 0.003368
    children Shape {
      appearance Appearance {
        material Material
          { diffuseColor 0. 1. 0. }
      }
      geometry Box {
        size 0.0001417 0.0001417 0.0002405
      }
    }
  }
  Transform {
    translation 0.05257 0.04548 0.003368
    children Shape {
      appearance Appearance {
        material Material
          { diffuseColor 0. 1. 0. }
      }
      geometry Box {
        size 0.0001417 0.0001417 0.0002405
      }
    }
  }
  Transform {
    translation 0.05285 0.04548 0.003368
    children Shape {
      appearance Appearance {
        material Material
          { diffuseColor 0. 1. 0. }
      }
      geometry Box {
        size 0.0001417 0.0001417 0.0002405
      }
    }
  }
  Transform {
    translation 0.05483 0.04548 0.003368
    children Shape {
      appearance Appearance {
        material Material
          { diffuseColor 0. 1. 0. }
      }
      geometry Box {
        size 0.0001417 0.0001417 0.0002405
      }
    }
  }
  Transform {
    translation 0.05498 0.04548 0.003368
    children Shape {
      appearance Appearance {
        material Material
          { diffuseColor 0. 1. 0. }
      }
      geometry Box {
        size 0.0001417 0.0001417 0.0002405
      }
    }
  }
  Transform {
    translation 0.05186 0.04562 0.003368
    children Shape {
      appearance Appearance {
        material Material
          { diffuseColor 0. 1. 0. }
      }
      geometry Box {
        size 0.0001417 0.0001417 0.0002405
      }
    }
  }
  Transform {
    translation 0.052 0.04562 0.003368
    children Shape {
      appearance Appearance {
        material Material
          { diffuseColor 0. 1. 0. }
      }
      geometry Box {
        size 0.0001417 0.0001417 0.0002405
      }
    }
  }
  Transform {
    translation 0.05257 0.04562 0.003368
    children Shape {
      appearance Appearance {
        material Material
          { diffuseColor 0. 1. 0. }
      }
      geometry Box {
        size 0.0001417 0.0001417 0.0002405
      }
    }
  }
  Transform {
    translation 0.05271 0.04562 0.003368
    children Shape {
      appearance Appearance {
        material Material
          { diffuseColor 0. 1. 0. }
      }
      geometry Box {
        size 0.0001417 0.0001417 0.0002405
      }
    }
  }
  Transform {
    translation 0.05455 0.04562 0.003368
    children Shape {
      appearance Appearance {
        material Material
          { diffuseColor 0. 1. 0. }
      }
      geometry Box {
        size 0.0001417 0.0001417 0.0002405
      }
    }
  }
  Transform {
    translation 0.05469 0.04562 0.003368
    children Shape {
      appearance Appearance {
        material Material
          { diffuseColor 0. 1. 0. }
      }
      geometry Box {
        size 0.0001417 0.0001417 0.0002405
      }
    }
  }
  Transform {
    translation 0.05483 0.04562 0.003368
    children Shape {
      appearance Appearance {
        material Material
          { diffuseColor 0. 1. 0. }
      }
      geometry Box {
        size 0.0001417 0.0001417 0.0002405
      }
    }
  }
  Transform {
    translation 0.05498 0.04562 0.003368
    children Shape {
      appearance Appearance {
        material Material
          { diffuseColor 0. 1. 0. }
      }
      geometry Box {
        size 0.0001417 0.0001417 0.0002405
      }
    }
  }
  Transform {
    translation 0.05526 0.04562 0.003368
    children Shape {
      appearance Appearance {
        material Material
          { diffuseColor 0. 1. 0. }
      }
      geometry Box {
        size 0.0001417 0.0001417 0.0002405
      }
    }
  }
  Transform {
    translation 0.05554 0.04562 0.003368
    children Shape {
      appearance Appearance {
        material Material
          { diffuseColor 0. 1. 0. }
      }
      geometry Box {
        size 0.0001417 0.0001417 0.0002405
      }
    }
  }
  Transform {
    translation 0.05172 0.04577 0.003368
    children Shape {
      appearance Appearance {
        material Material
          { diffuseColor 0. 1. 0. }
      }
      geometry Box {
        size 0.0001417 0.0001417 0.0002405
      }
    }
  }
  Transform {
    translation 0.05214 0.04577 0.003368
    children Shape {
      appearance Appearance {
        material Material
          { diffuseColor 0. 1. 0. }
      }
      geometry Box {
        size 0.0001417 0.0001417 0.0002405
      }
    }
  }
  Transform {
    translation 0.05228 0.04577 0.003368
    children Shape {
      appearance Appearance {
        material Material
          { diffuseColor 0. 1. 0. }
      }
      geometry Box {
        size 0.0001417 0.0001417 0.0002405
      }
    }
  }
  Transform {
    translation 0.05427 0.04577 0.003368
    children Shape {
      appearance Appearance {
        material Material
          { diffuseColor 0. 1. 0. }
      }
      geometry Box {
        size 0.0001417 0.0001417 0.0002405
      }
    }
  }
  Transform {
    translation 0.05498 0.04577 0.003368
    children Shape {
      appearance Appearance {
        material Material
          { diffuseColor 0. 1. 0. }
      }
      geometry Box {
        size 0.0001417 0.0001417 0.0002405
      }
    }
  }
  Transform {
    translation 0.05214 0.04591 0.003368
    children Shape {
      appearance Appearance {
        material Material
          { diffuseColor 0. 1. 0. }
      }
      geometry Box {
        size 0.0001417 0.0001417 0.0002405
      }
    }
  }
  Transform {
    translation 0.05242 0.04591 0.003368
    children Shape {
      appearance Appearance {
        material Material
          { diffuseColor 0. 1. 0. }
      }
      geometry Box {
        size 0.0001417 0.0001417 0.0002405
      }
    }
  }
  Transform {
    translation 0.05469 0.04591 0.003368
    children Shape {
      appearance Appearance {
        material Material
          { diffuseColor 0. 1. 0. }
      }
      geometry Box {
        size 0.0001417 0.0001417 0.0002405
      }
    }
  }
  Transform {
    translation 0.05512 0.04591 0.003368
    children Shape {
      appearance Appearance {
        material Material
          { diffuseColor 0. 1. 0. }
      }
      geometry Box {
        size 0.0001417 0.0001417 0.0002405
      }
    }
  }
  Transform {
    translation 0.05186 0.04605 0.003368
    children Shape {
      appearance Appearance {
        material Material
          { diffuseColor 0. 1. 0. }
      }
      geometry Box {
        size 0.0001417 0.0001417 0.0002405
      }
    }
  }
  Transform {
    translation 0.05214 0.04605 0.003368
    children Shape {
      appearance Appearance {
        material Material
          { diffuseColor 0. 1. 0. }
      }
      geometry Box {
        size 0.0001417 0.0001417 0.0002405
      }
    }
  }
  Transform {
    translation 0.05469 0.04605 0.003368
    children Shape {
      appearance Appearance {
        material Material
          { diffuseColor 0. 1. 0. }
      }
      geometry Box {
        size 0.0001417 0.0001417 0.0002405
      }
    }
  }
  Transform {
    translation 0.05498 0.04605 0.003368
    children Shape {
      appearance Appearance {
        material Material
          { diffuseColor 0. 1. 0. }
      }
      geometry Box {
        size 0.0001417 0.0001417 0.0002405
      }
    }
  }
  Transform {
    translation 0.05512 0.04605 0.003368
    children Shape {
      appearance Appearance {
        material Material
          { diffuseColor 0. 1. 0. }
      }
      geometry Box {
[truncated: 1,646,247 more chars]
